# Supplementary material for: Ligand-based prediction of hERG-mediated cardiotoxicity based on the integration of different machine learning techniques
Source: Front Pharmacol. 2022 Sep 5;13:951083. doi: 10.3389/fphar.2022.951083 (PMC9483173; doi:10.3389/fphar.2022.951083)
Supplement: Supplementary file 2 [file DataSheet3.CSV]

SMILES	ID	pIC50	MW	AMW	Mv	Me	Mp	Mi	nTA	nBM	RBN	RBF	nDB	nTB	nH	nN	nO	nP	nS	nF	nCL	nBR	nI	nHM	nHet	nX	C%	N%	O%	nCsp3	totalcharge	nCIC	nCIR	MCD	RFD	RCI	NRS	NNRS	nR03	nR04	nR05	nR06	nR07	nR08	nR09	nR10	nR11	nR12	nBnz
NC1CN(CCC1c1cc(F)c(cc1F)F)c1ccc2n(n1)ccc(=O)n2	231396	4.0	375.39	8.73	0.67	1.04	0.67	1.15	5	11	2	0.04	5	0	16	5	1	0	0	3	0	0	0	0	9	3	41.9	11.6	2.3	5	0	4	5	0.82	0.09	1.09	3	0.75	0	0	0	4	0	0	0	1	0	0	1
CN1CCN(CC1)c1cnc2c(c1)c(NCc1cccc(c1)C(=O)C)cc(c2)C(F)(F)F	3221113	4.03	442.53	7.76	0.64	1.02	0.66	1.14	6	18	5	0.08	1	0	25	4	1	0	0	3	0	0	0	0	8	3	42.1	7	1.8	8	0	4	5	0.69	0.09	1.09	3	0.75	0	0	0	4	0	0	0	1	0	0	2
NC1Cn2c(CC1c1cc(F)c(cc1F)F)nc1c2ccnc1	562188	4.05	318.33	8.84	0.68	1.04	0.68	1.15	4	16	1	0.03	0	0	13	4	0	0	0	3	0	0	0	0	7	3	44.4	11.1	0	4	0	4	7	0.83	0.21	1.21	2	0.5	0	0	1	3	0	0	2	0	0	0	1
NC1Cn2c(CC1c1cc(F)c(cc1F)F)nc1c2cccn1	562388	4.05	318.33	8.84	0.68	1.04	0.68	1.15	4	16	1	0.03	0	0	13	4	0	0	0	3	0	0	0	0	7	3	44.4	11.1	0	4	0	4	7	0.83	0.21	1.21	2	0.5	0	0	1	3	0	0	2	0	0	0	1
O=C(N1CCN(CC1)c1cnc2c(c1)c(NCc1cccc(c1)[N+](=O)[O-])cc(c2)C(F)(F)F)C=CC1CCCN1	3220881	4.06	554.63	8.04	0.64	1.02	0.65	1.15	6	21	7	0.1	4	0	29	6	3	0	0	3	0	0	0	0	12	3	40.6	8.7	4.3	10	0	5	6	0.68	0.07	1.07	4	0.8	0	0	1	4	0	0	0	1	0	0	2
Fc1ccc2c(c1)oc(cc2=O)C(=O)NC1CCN(CC1)Cc1ccc2c(c1)oc(=O)o2	216323	4.07	438.44	8.6	0.68	1.03	0.68	1.12	4	16	4	0.07	4	0	19	2	6	0	0	1	0	0	0	0	9	1	45.1	3.9	11.8	6	0	5	7	0.78	0.16	1.16	3	0.6	0	0	1	4	0	0	1	1	0	0	2
FC1CCN(C1)C(=O)C(C(C(=O)N(C)C)c1ccc(cc1)c1ccc2n(c1)ncn2)N	237337	4.07	424.53	7.58	0.63	1.01	0.65	1.14	6	18	5	0.09	2	0	25	6	2	0	0	1	0	0	0	0	9	1	39.3	10.7	3.6	8	0	4	5	0.65	0.1	1.1	3	0.75	0	0	2	2	0	0	1	0	0	0	1
COC1CN(CCC1NCc1ncc2c(c1)OCCO2)CCn1c(=O)cnc2c1cc(OC)cc2	2165056 2165060	4.08	481.61	7.3	0.61	1.01	0.64	1.14	3	14	8	0.11	2	0	31	5	5	0	0	0	0	0	0	0	10	0	37.9	7.6	7.6	12	0	5	7	0.74	0.15	1.15	3	0.6	0	0	0	5	0	0	0	2	0	0	1
CCNC(=O)Nc1cccc(c1)CNc1cc(cc2c1cc(cn2)N1CCN(CC1)C)C(F)(F)F	3221123	4.09	486.6	7.6	0.62	1.02	0.64	1.15	6	18	6	0.09	1	0	29	6	1	0	0	3	0	0	0	0	10	3	39.1	9.4	1.6	9	0	4	5	0.63	0.09	1.09	3	0.75	0	0	0	4	0	0	0	1	0	0	2
O=C(N1CCc2c(C1C1CCCCC1)cccc2)CNCC1(O)CCCC1	3356248	4.1	370.59	6.08	0.57	0.98	0.63	1.13	2	7	5	0.08	1	0	34	2	2	0	0	0	0	0	0	0	4	0	37.7	3.3	3.3	16	0	4	5	0.78	0.1	1.1	3	0.75	0	0	1	3	0	0	0	1	0	0	1
COCCC(C(=O)Nc1ccc(cn1)C)Oc1ncnc2c1cnn2c1ncccc1Cl	3221481	4.1	453.93	8.73	0.67	1.02	0.68	1.13	4	23	8	0.15	1	0	20	7	3	0	0	0	1	0	0	1	11	1	40.4	13.5	5.8	5	0	4	5	0.66	0.1	1.1	3	0.75	0	0	1	3	0	0	1	0	0	0	0
CC(OCC(C(=O)Nc1ccc(cn1)F)Oc1ncnc2c1cnn2c1ncccc1Cl)C	3221496	4.1	471.92	9.08	0.68	1.03	0.68	1.14	5	23	8	0.15	1	0	19	7	3	0	0	1	1	0	0	1	12	2	40.4	13.5	5.8	5	0	4	5	0.64	0.1	1.1	3	0.75	0	0	1	3	0	0	1	0	0	0	0
Fc1ccc(cc1)C(=O)N1CCn2c(C1C)nnc2c1snc(n1)C	3608680	4.15	358.44	8.96	0.68	1.02	0.7	1.14	4	17	2	0.05	1	0	15	6	1	0	1	1	0	0	0	1	9	1	40	15	2.5	5	0	4	5	0.8	0.1	1.1	3	0.75	0	0	2	2	0	0	1	0	0	0	1
Cc1nsc(n1)c1nnc2n1CCN(C2C)C(=O)c1ccc(c(c1)F)Cl	4106866	4.15	392.88	9.82	0.7	1.03	0.72	1.14	5	17	2	0.05	1	0	14	6	1	0	1	1	1	0	0	2	10	2	40	15	2.5	5	0	4	5	0.77	0.1	1.1	3	0.75	0	0	2	2	0	0	1	0	0	0	1
Fc1ccc(c(c1)F)C(=O)N1CCn2c(C1C)nnc2c1snc(n1)C	4110224	4.15	376.43	9.41	0.69	1.04	0.7	1.15	5	17	2	0.05	1	0	14	6	1	0	1	2	0	0	0	1	10	2	40	15	2.5	5	0	4	5	0.77	0.1	1.1	3	0.75	0	0	2	2	0	0	1	0	0	0	1
Clc1cccc(c1)C(=O)N1CCn2c(C1C)nnc2c1snc(n1)C	4110770	4.15	374.89	9.37	0.69	1.02	0.72	1.13	4	17	2	0.05	1	0	15	6	1	0	1	0	1	0	0	2	9	1	40	15	2.5	5	0	4	5	0.8	0.1	1.1	3	0.75	0	0	2	2	0	0	1	0	0	0	1
Fc1cccc(c1)C(=O)N1CCn2c(C1C)nnc2c1snc(n1)C	4111714	4.15	358.44	8.96	0.68	1.02	0.7	1.14	4	17	2	0.05	1	0	15	6	1	0	1	1	0	0	0	1	9	1	40	15	2.5	5	0	4	5	0.8	0.1	1.1	3	0.75	0	0	2	2	0	0	1	0	0	0	1
Cc1nsc(n1)c1nnc2n1CCN(C2C)C(=O)c1ccc(c(c1)F)F	4112037	4.15	376.43	9.41	0.69	1.04	0.7	1.15	5	17	2	0.05	1	0	14	6	1	0	1	2	0	0	0	1	10	2	40	15	2.5	5	0	4	5	0.77	0.1	1.1	3	0.75	0	0	2	2	0	0	1	0	0	0	1
Cc1nsc(n1)c1nnc2n1CCN(C2C)C(=O)c1cc(F)c(c(c1F)F)F	4113428	4.15	412.41	10.31	0.71	1.06	0.69	1.16	7	17	2	0.05	1	0	12	6	1	0	1	4	0	0	0	1	12	4	40	15	2.5	5	0	4	5	0.71	0.1	1.1	3	0.75	0	0	2	2	0	0	1	0	0	0	1
Cc1nsc(n1)c1nnc2n1CCN(C2C)C(=O)c1ccc(c(c1F)F)F	4115295	4.15	394.42	9.86	0.7	1.05	0.69	1.16	6	17	2	0.05	1	0	13	6	1	0	1	3	0	0	0	1	11	3	40	15	2.5	5	0	4	5	0.74	0.1	1.1	3	0.75	0	0	2	2	0	0	1	0	0	0	1
Clc1ccc(cc1)C(=O)N1CCn2c(C1C)nnc2c1snc(n1)C	3608687	4.18	374.89	9.37	0.69	1.02	0.72	1.13	4	17	2	0.05	1	0	15	6	1	0	1	0	1	0	0	2	9	1	40	15	2.5	5	0	4	5	0.8	0.1	1.1	3	0.75	0	0	2	2	0	0	1	0	0	0	1
COc1cccc2c1ccc(n2)C#Cc1cccnc1	2335285	4.19	260.31	8.14	0.7	1	0.73	1.1	1	18	1	0.03	0	1	12	2	1	0	0	0	0	0	0	0	3	0	53.1	6.3	3.1	1	0	3	4	0.8	0.13	1.13	2	0.67	0	0	0	3	0	0	0	1	0	0	1
OCC(OCC(C(=O)Nc1ccc(cn1)C#N)Oc1ncnc2c1cnn2c1ncccc1Cl)C	3221511 3221514	4.2	494.94	9.17	0.69	1.03	0.69	1.13	5	24	9	0.16	1	1	19	8	4	0	0	0	1	0	0	1	13	1	40.7	14.8	7.4	5	0	4	5	0.6	0.1	1.1	3	0.75	0	0	1	3	0	0	1	0	0	0	0
O=C(c1cccc(c1)S(=O)(=O)N)N1CCC(CC1)(CCN1C2CCC1CC(C2)n1c(C)nc2c1cccc2)c1ccccc1	1784473	4.2	611.88	7.2	0.62	0.99	0.67	1.12	5	25	7	0.08	3	0	41	5	3	0	1	0	0	0	0	1	9	0	41.2	5.9	3.5	15	0	7	9	0.8	0.17	1.14	5	0.71	0	0	2	5	1	0	1	0	0	0	3
CC(OCC(C(=O)Nc1ccc(cn1)Cl)Oc1ncnc2c1cnn2c1ncccc1Cl)C	3221493	4.2	488.37	9.39	0.69	1.03	0.7	1.13	5	23	8	0.15	1	0	19	7	3	0	0	0	2	0	0	2	12	2	40.4	13.5	5.8	5	0	4	5	0.64	0.1	1.1	3	0.75	0	0	1	3	0	0	1	0	0	0	0
CCOCC(C(=O)Nc1ccc(cn1)F)Oc1ncnc2c1cnn2c1ncccc1Cl	3221498	4.2	457.89	9.35	0.69	1.04	0.69	1.14	4	23	8	0.15	1	0	17	7	3	0	0	1	1	0	0	1	12	2	40.8	14.3	6.1	4	0	4	5	0.66	0.1	1.1	3	0.75	0	0	1	3	0	0	1	0	0	0	0
CCN(C(=O)c1ccc(cc1)C1=CC2(CCNCC2)Oc2c1ccc(c2)O)CC	495094	4.22	392.54	6.89	0.62	0.99	0.65	1.12	4	14	4	0.07	2	0	28	2	3	0	0	0	0	0	0	0	5	0	42.1	3.5	5.3	9	0	4	5	0.72	0.1	1.14	2	0.5	0	0	0	4	0	0	0	1	0	0	2
CC(=O)Nc1cccc(c1)CN1CCC(CC1)NC(=O)c1cc(=O)c2c(o1)cc(cc2)F	269352	4.22	437.51	7.81	0.65	1.02	0.66	1.13	5	16	5	0.09	4	0	24	3	4	0	0	1	0	0	0	0	8	1	42.9	5.4	7.1	7	0	4	5	0.69	0.09	1.09	3	0.75	0	0	0	4	0	0	0	1	0	0	2
Fc1ccc(cc1)c1ccccc1CN1C(C(=O)NC(C)(C)C)c2c(C1=O)cccc2	3786303	4.25	416.53	7.44	0.65	1	0.68	1.12	6	20	5	0.09	2	0	25	2	2	0	0	1	0	0	0	0	5	1	46.4	3.6	3.6	6	0	4	5	0.68	0.1	1.1	3	0.75	0	0	1	3	0	0	1	0	0	0	3
Fc1cccc(c1)C1(CCN2C3CCC2CC(C3)n2c(C)nc3c2cccc3)CCN(CC1)C(=O)C(C(=O)O)(C)C	1784406	4.25	560.78	6.84	0.61	1	0.64	1.13	7	18	7	0.08	2	0	41	4	3	0	0	1	0	0	0	0	8	1	40.2	4.9	3.7	18	0	6	8	0.71	0.21	1.17	4	0.67	0	0	2	4	1	0	1	0	0	0	2
NC(C1CCN(CC1)C(=O)c1nccnc1C)Cc1cc(F)c(cc1F)F	485124	4.26	378.44	7.88	0.63	1.02	0.64	1.15	6	13	4	0.08	1	0	21	4	1	0	0	3	0	0	0	0	8	3	39.6	8.3	2.1	8	0	3	3	0.67	0	1	3	1	0	0	0	3	0	0	0	0	0	0	1
FC(Oc1cc(ccc1Cl)c1cnn(c1)Cc1cnn(c1)C)F	3936854	4.28	338.77	9.41	0.68	1.04	0.69	1.15	4	16	4	0.11	0	0	13	4	1	0	0	2	1	0	0	1	8	3	41.7	11.1	2.8	3	0	3	3	0.7	0	1	3	1	0	0	2	1	0	0	0	0	0	0	1
COC1COCCC1NC1CC2C(C1)(CN(C2)C(=O)C#CC1CC1)C(=O)N1CCc2c(C1)cc(cn2)C(F)(F)F	3115274	4.3	560.68	7.48	0.61	1.02	0.64	1.15	6	9	4	0.05	2	1	35	4	4	0	0	3	0	0	0	0	11	3	38.7	5.3	5.3	20	0	6	8	0.68	0.15	1.15	4	0.67	1	0	2	3	0	1	0	1	0	0	0
COc1cccc2c1nc(N)n1c2nc(n1)CN1CCN(CC1C)c1ccccc1F	3596503	4.3	421.53	7.66	0.64	1.01	0.66	1.14	4	21	4	0.07	0	0	24	7	1	0	0	1	0	0	0	0	9	1	40	12.7	1.8	7	0	5	8	0.81	0.16	1.16	3	0.6	0	0	1	4	0	0	1	1	0	0	2
N#Cc1ccc(cc1)Cn1cncc1CNC1CCN(C1=O)C(=O)c1cccnc1N	484816	4.3	415.5	7.99	0.66	1.01	0.68	1.13	4	20	6	0.11	2	1	21	7	2	0	0	0	0	0	0	0	9	0	42.3	13.5	3.8	5	0	4	4	0.71	0	1	4	1	0	0	2	2	0	0	0	0	0	0	1
Cc1nsc(n1)c1nnc2n1CCN(C2C)C(=O)c1ccccc1	3608740	4.3	340.45	8.51	0.67	1.01	0.7	1.13	3	17	2	0.05	1	0	16	6	1	0	1	0	0	0	0	1	8	0	40	15	2.5	5	0	4	5	0.83	0.1	1.1	3	0.75	0	0	2	2	0	0	1	0	0	0	1
Fc1ccc(cc1)C(=O)N1CCN(C(=O)C1)c1ccc(cc1)OCCCN1CCCCC1	239975 240185	4.3	439.58	7.09	0.61	1	0.65	1.13	3	14	7	0.11	2	0	30	3	3	0	0	1	0	0	0	0	7	1	40.3	4.8	4.8	11	0	4	4	0.75	0	1	4	1	0	0	0	4	0	0	0	0	0	0	2
Cc1ccc2c(n1)cccc2c1nnc(n1C)SCCN1CCc2c(CC1)cc1c(c2)oc(n1)C	256650	4.3	484.68	7.69	0.65	1	0.69	1.12	3	26	5	0.07	0	0	28	6	1	0	1	0	0	0	0	1	8	0	42.9	9.5	1.6	9	0	6	10	0.83	0.21	1.21	3	0.5	0	0	2	3	1	0	1	1	1	0	2
Cc1nc2c(o1)cc1c(c2)CCN(CC1)CCCCSc1nnc(n1C)c1ocnc1C	271073	4.3	452.64	7.54	0.63	1	0.67	1.13	3	20	7	0.11	0	0	28	6	2	0	1	0	0	0	0	1	9	0	38.3	10	3.3	11	0	5	8	0.75	0.17	1.17	3	0.6	0	0	3	1	1	0	1	0	1	0	1
O=C(c1cccc(c1)C(=O)O)N1CCC(CC1)(CCN1C2CCC1CC(C2)n1c(C)nc2c1cccc2)c1ccccc1	1784409	4.3	576.8	6.95	0.62	0.99	0.66	1.12	4	24	7	0.08	2	0	40	4	3	0	0	0	0	0	0	0	7	0	43.4	4.8	3.6	15	0	7	9	0.81	0.17	1.14	5	0.71	0	0	2	5	1	0	1	0	0	0	3
COCC(C(=O)Nc1ccc(cn1)C)Oc1ncnc2c1cnn2c1ccccc1Cl	3221482	4.3	438.91	8.78	0.68	1.02	0.69	1.13	4	23	7	0.13	1	0	19	6	3	0	0	0	1	0	0	1	10	1	42	12	6	4	0	4	5	0.68	0.1	1.1	3	0.75	0	0	1	3	0	0	1	0	0	0	1
CCOCC(C(=O)Nc1cnc(cn1)C)Oc1ncnc2c1cnn2c1ccccc1Cl	3221486	4.3	453.93	8.73	0.67	1.02	0.68	1.13	4	23	8	0.15	1	0	20	7	3	0	0	0	1	0	0	1	11	1	40.4	13.5	5.8	5	0	4	5	0.66	0.1	1.1	3	0.75	0	0	1	3	0	0	1	0	0	0	1
N#Cc1ccc(nc1)NC(=O)C(Oc1ncnc2c1cnn2c1ncccc1Cl)COC(C)C	3221502	4.3	478.94	9.04	0.69	1.03	0.7	1.13	5	24	8	0.14	1	1	19	8	3	0	0	0	1	0	0	1	12	1	41.5	15.1	5.7	5	0	4	5	0.62	0.1	1.1	3	0.75	0	0	1	3	0	0	1	0	0	0	0
OCCOCC(C(=O)Nc1ccc(cn1)Cl)Oc1ncnc2c1cnn2c1ncccc1Cl	3221506	4.3	490.34	9.81	0.7	1.04	0.7	1.13	4	23	9	0.17	1	0	17	7	4	0	0	0	2	0	0	2	13	2	40	14	8	4	0	4	5	0.64	0.1	1.1	3	0.75	0	0	1	3	0	0	1	0	0	0	0
OC1CN(C1)CC(C(=O)Nc1ccc(cn1)Cl)Oc1ncnc2c1cnn2c1ncccc1Cl	3221515	4.3	501.37	9.64	0.7	1.03	0.71	1.13	4	23	7	0.13	1	0	18	8	3	0	0	0	2	0	0	2	13	2	40.4	15.4	5.8	5	0	5	6	0.74	0.08	1.08	4	0.8	0	1	1	3	0	0	1	0	0	0	0
N#Cc1cccc(c1n1ncc2c1ncnc2OC(C(=O)Nc1ccc(cn1)F)CN1CC(C1)O)Cl	3221526	4.3	508.94	9.43	0.7	1.04	0.7	1.14	5	24	7	0.12	1	1	18	8	3	0	0	1	1	0	0	1	13	2	42.6	14.8	5.6	5	0	5	6	0.69	0.08	1.08	4	0.8	0	1	1	3	0	0	1	0	0	0	1
CNc1ccc(cc1)C=Cc1c(F)cccc1F	3314417	4.31	245.29	7.91	0.66	1.01	0.68	1.13	3	13	3	0.09	1	0	13	1	0	0	0	2	0	0	0	0	3	2	48.4	3.2	0	1	0	2	2	0.67	0	1	2	1	0	0	0	2	0	0	0	0	0	0	2
COC1COCCC1NC1CC2C(C1)(CCC2)C(=O)N1CCc2c(C1)cc(cn2)OC	2313786	4.33	429.62	6.51	0.58	1	0.62	1.14	3	7	5	0.07	1	0	35	3	4	0	0	0	0	0	0	0	7	0	36.4	4.5	6.1	18	0	5	7	0.77	0.17	1.17	3	0.6	0	0	2	3	0	1	0	1	0	0	0
COC1COCCC1NC1CC2C(C1)(CCC2)C(=O)N1CCc2c(C1)cc(cn2)OC(C)C	2314050	4.33	457.68	6.36	0.58	0.99	0.62	1.14	4	7	6	0.08	1	0	39	3	4	0	0	0	0	0	0	0	7	0	36.1	4.2	5.6	20	0	5	7	0.73	0.17	1.17	3	0.6	0	0	2	3	0	1	0	1	0	0	0
COc1cccc2c1nc(N)n1c2nc(n1)CN1CCN(CC1C)c1ncc(s1)C	3596515	4.33	424.59	7.86	0.64	1.01	0.67	1.14	4	20	4	0.07	0	0	24	8	1	0	1	0	0	0	0	1	10	0	37	14.8	1.9	8	0	5	8	0.8	0.17	1.17	3	0.6	0	0	2	3	0	0	1	1	0	0	1
Fc1cc(F)cc(c1)C(=O)N1CCn2c(C1C)nnc2c1snc(n1)C	4112585	4.34	376.43	9.41	0.69	1.04	0.7	1.15	5	17	2	0.05	1	0	14	6	1	0	1	2	0	0	0	1	10	2	40	15	2.5	5	0	4	5	0.77	0.1	1.1	3	0.75	0	0	2	2	0	0	1	0	0	0	1
Fc1cccc(c1)C1(CCN2C3CCC2CC(C3)n2c(C)nc3c2cccc3)CCN(CC1)C(=O)C1(CCC1)C(=O)O	1784407	4.35	572.79	6.9	0.61	1	0.65	1.13	5	18	7	0.08	2	0	41	4	3	0	0	1	0	0	0	0	8	1	41	4.8	3.6	19	0	7	9	0.79	0.18	1.15	5	0.71	0	1	2	4	1	0	1	0	0	0	2
COc1ccc2c(n1)c(C(CCC1CCN(CC1C(=O)O)C1CC(C1)c1cc(F)ccc1F)O)c(cn2)F	4078201	4.35	529.61	7.79	0.63	1.02	0.65	1.14	7	18	8	0.11	1	0	30	3	4	0	0	3	0	0	0	0	10	3	41.2	4.4	5.9	13	0	5	6	0.68	0.08	1.08	4	0.8	0	1	0	4	0	0	0	1	0	0	1
Cc1nsc(n1)c1nnc2n1CCN(C2C)C(=O)c1ccc(c(c1)Cl)F	4114280	4.35	392.88	9.82	0.7	1.03	0.72	1.14	5	17	2	0.05	1	0	14	6	1	0	1	1	1	0	0	2	10	2	40	15	2.5	5	0	4	5	0.77	0.1	1.1	3	0.75	0	0	2	2	0	0	1	0	0	0	1
O=C1COc2c(N1)nc(cc2)CNC12CCC(CC1)(OC2)CCc1c(F)cnc2c1nc(OCC1CC1C(=O)O)cc2	3605003 3605005	4.36	577.67	7.81	0.64	1.02	0.65	1.13	4	19	10	0.13	2	0	32	5	6	0	0	1	0	0	0	0	12	1	40.5	6.8	8.1	15	0	7	10	0.74	0.32	1.26	4	0.57	1	0	0	7	0	0	0	2	0	0	0
O=C(NC1CN(C1)C1CCC(CC1)(O)c1cncnc1)CNC(=O)c1cccc(c1)C(F)(F)F	2204269	4.36	477.54	7.96	0.63	1.03	0.64	1.15	6	14	6	0.1	2	0	26	5	3	0	0	3	0	0	0	0	11	3	38.3	8.3	5	11	0	4	4	0.65	0	1	4	1	0	1	0	3	0	0	0	0	0	0	1
COc1cc(ccc1n1cnc(c1)C)c1nnn(c1)C1CCCCNC1=O	2017568	4.36	366.47	7.48	0.63	1.01	0.65	1.14	3	17	4	0.08	1	0	22	6	2	0	0	0	0	0	0	0	8	0	38.8	12.2	4.1	7	0	4	4	0.85	0	1	4	1	0	0	2	1	1	0	0	0	0	0	1
Cc1ccc(cc1)S(=O)(=O)NN=Cc1cn(c2c1cccc2)CC(=O)Nc1ccc(cc1F)F	2440384	4.37	482.55	8.94	0.68	1.03	0.7	1.13	6	26	7	0.12	4	0	20	4	3	0	1	2	0	0	0	1	10	2	44.4	7.4	5.6	2	0	4	5	0.62	0.1	1.1	3	0.75	0	0	1	3	0	0	1	0	0	0	3
COCCN1CCCC(C1)Cn1c(nc2c(c1=O)nn(c2)c1cccc(c1)OC)c1cccnc1C	3218891	4.37	488.65	7.19	0.62	1	0.65	1.13	4	19	8	0.11	2	0	32	6	3	0	0	0	0	0	0	0	9	0	39.7	8.8	4.4	11	0	5	6	0.75	0.07	1.07	4	0.8	0	0	1	4	0	0	1	0	0	0	1
Cc1nsc(n1)c1nnc2n1CCN(C2C)C(=O)c1ccc(c(c1)Cl)Cl	4108583	4.38	409.33	10.23	0.71	1.03	0.74	1.13	5	17	2	0.05	1	0	14	6	1	0	1	0	2	0	0	3	10	2	40	15	2.5	5	0	4	5	0.77	0.1	1.1	3	0.75	0	0	2	2	0	0	1	0	0	0	1
COC1COCCC1NC1CC2C(C1)(CN(C2)C1CC1)C(=O)N1CCc2c(C1)cc(cn2)C(F)(F)F	3115116	4.38	508.65	7.16	0.6	1.01	0.62	1.15	5	7	5	0.07	1	0	35	4	3	0	0	3	0	0	0	0	10	3	36.6	5.6	4.2	20	0	6	8	0.75	0.15	1.15	4	0.67	1	0	2	3	0	1	0	1	0	0	0
O=C(C(Oc1ncnc2c1cnn2c1ncccc1Cl)COC1CCC1)Nc1ccc(cn1)C	3221490	4.4	479.97	8.57	0.67	1.02	0.69	1.13	3	23	8	0.13	1	0	22	7	3	0	0	0	1	0	0	1	11	1	41.1	12.5	5.4	7	0	5	6	0.74	0.08	1.08	4	0.8	0	1	1	3	0	0	1	0	0	0	0
CC1CCCN1CCc1ccc2c(c1)ccc(n2)c1cc2cccnc2nc1C	263101	4.4	382.55	6.96	0.63	0.98	0.68	1.12	2	22	4	0.07	0	0	26	4	0	0	0	0	0	0	0	0	4	0	45.5	7.3	0	8	0	5	7	0.86	0.16	1.16	3	0.6	0	0	1	4	0	0	0	2	0	0	1
CC1CCCN1CCc1ccc2c(c1)ccc(n2)c1nc2n(c1)CCS2	1084384	4.4	364.56	7.29	0.63	0.99	0.69	1.12	1	16	4	0.07	0	0	24	4	0	0	1	0	0	0	0	1	5	0	42	8	0	9	0	5	7	0.89	0.17	1.17	3	0.6	0	0	3	2	0	1	0	1	0	0	1
CC1CCCN1CCc1ccc2c(c1)ccc(n2)c1ccn[nH]1	1084581	4.4	306.45	6.81	0.62	0.99	0.66	1.13	1	16	4	0.08	0	0	22	4	0	0	0	0	0	0	0	0	4	0	42.2	8.9	0	7	0	4	5	0.87	0.1	1.1	3	0.75	0	0	2	2	0	0	0	1	0	0	1
CC1CCCN1CCc1ccc2c(c1)ccc(n2)c1c(C)n[nH]c1C	1084826	4.4	334.51	6.56	0.61	0.98	0.66	1.13	3	16	4	0.07	0	0	26	4	0	0	0	0	0	0	0	0	4	0	41.2	7.8	0	9	0	4	5	0.8	0.1	1.1	3	0.75	0	0	2	2	0	0	0	1	0	0	1
CC1CCCN1CCc1ccc2c(c1)ccc(n2)c1cnc2c(c1)OCO2	1086074	4.4	361.48	7.23	0.64	1	0.67	1.12	1	17	4	0.07	0	0	23	3	2	0	0	0	0	0	0	0	5	0	44	6	4	8	0	5	7	0.89	0.17	1.17	3	0.6	0	0	2	3	0	0	1	1	0	0	1
CC1CCCN1CCc1ccc2c(c1)ccc(n2)c1cc(C(=O)N)c(nc1C)C	1822864	4.4	388.56	6.82	0.62	0.99	0.66	1.13	5	18	5	0.08	1	0	28	4	1	0	0	0	0	0	0	0	5	0	42.1	7	1.8	9	0	4	5	0.72	0.1	1.1	3	0.75	0	0	1	3	0	0	0	1	0	0	1
N#CC1CCOCC1n1nc(c(c1)C(=O)N)Nc1ccc(cc1)Cl	4089234	4.4	345.82	8.65	0.66	1.02	0.68	1.13	4	13	4	0.1	1	1	16	5	2	0	0	0	1	0	0	1	8	1	40	12.5	5	5	0	3	3	0.71	0	1	3	1	0	0	1	2	0	0	0	0	0	0	1
N#CC1CCOCC1n1nc(c(c1)C(=O)N)Nc1ccc(cc1)F	4104623	4.4	329.37	8.23	0.65	1.02	0.66	1.14	4	13	4	0.1	1	1	16	5	2	0	0	1	0	0	0	0	8	1	40	12.5	5	5	0	3	3	0.71	0	1	3	1	0	0	1	2	0	0	0	0	0	0	1
N#Cc1ccc2c(c1)n(CCN1CCC(CC1)NCc1ncc3c(c1)OCCO3)c(=O)cc2	2165062	4.41	445.57	7.43	0.63	1	0.66	1.13	2	15	6	0.09	2	1	27	5	3	0	0	0	0	0	0	0	8	0	41.7	8.3	5	10	0	5	7	0.79	0.15	1.15	3	0.6	0	0	0	5	0	0	0	2	0	0	1
OCC(Oc1cc(Oc2ccc(cc2)C(=O)N2CCC2)cc(c1)C(=O)Nc1ncc(nc1)C)C	3219110	4.42	462.55	7.71	0.64	1.01	0.66	1.13	5	20	8	0.13	2	0	26	4	5	0	0	0	0	0	0	0	9	0	41.7	6.7	8.3	7	0	4	4	0.65	0	1	4	1	0	1	0	3	0	0	0	0	0	0	2
O=C(C(C(c1onc(n1)c1ccc(cc1Cl)S(=O)(=O)C)C)N)N1CCCC1	437206	4.43	412.94	8.6	0.64	1.02	0.67	1.13	7	14	5	0.1	3	0	21	4	4	0	1	0	1	0	0	2	10	1	35.4	8.3	8.3	8	0	3	3	0.59	0	1	3	1	0	0	2	1	0	0	0	0	0	0	1
COc1ccc(cn1)C1(O)CCC(CC1)N1CC(C1)NC(=O)CNC(=O)c1cccc(c1)C(F)(F)F	2204244	4.43	506.58	7.79	0.62	1.03	0.64	1.15	7	14	7	0.1	2	0	29	4	4	0	0	3	0	0	0	0	11	3	38.5	6.2	6.2	12	0	4	4	0.61	0	1	4	1	0	1	0	3	0	0	0	0	0	0	1
Nc1ccc(nc1)C(=O)N1CCC2(CC1)CCN(CC2)Cc1cccc2c1OC(C2)(C)C	568523	4.43	434.64	6.59	0.6	0.99	0.64	1.13	4	13	3	0.04	1	0	34	4	2	0	0	0	0	0	0	0	6	0	39.4	6.1	3	14	0	5	6	0.81	0.08	1.12	3	0.6	0	0	1	4	0	0	1	0	0	0	1
O=C(NC1CN(C1)C1CCC(CC1)(O)c1cnc(s1)C(C)C)CNc1ncnc2c1cc(cc2)C(F)(F)F	2315926	4.43	548.7	7.95	0.63	1.02	0.65	1.15	7	17	7	0.1	1	0	31	6	2	0	1	3	0	0	0	1	12	3	37.7	8.7	2.9	14	0	5	6	0.66	0.08	1.08	4	0.8	0	1	1	3	0	0	0	1	0	0	1
O=C(NC1CN(C1)C1CCC(CC1)c1cccnc1)CNc1n[nH]c2c1cc(cc2)C(F)(F)F	1834787	4.44	472.57	7.75	0.63	1.02	0.65	1.15	4	17	6	0.09	1	0	27	6	1	0	0	3	0	0	0	0	10	3	39.3	9.8	1.6	11	0	5	6	0.74	0.08	1.08	4	0.8	0	1	1	3	0	0	1	0	0	0	1
O=C(NC1CN(C1)C1CCC(CC1)(O)c1cncs1)CNc1cc(nc2c1cc(cc2)C(F)(F)F)C(F)(F)F	2315939	4.44	573.62	8.96	0.65	1.04	0.66	1.16	8	17	6	0.09	1	0	25	5	2	0	1	6	0	0	0	1	14	6	39.1	7.8	3.1	12	0	5	6	0.64	0.08	1.08	4	0.8	0	1	1	3	0	0	0	1	0	0	1
O=C(NC1CN(C1)C1CCC(CC1)(O)c1cccnc1)CNC(=O)c1cccc(c1)C(F)(F)F	1829603	4.46	476.55	7.81	0.63	1.02	0.64	1.15	6	14	6	0.09	2	0	27	4	3	0	0	3	0	0	0	0	10	3	39.3	6.6	4.9	11	0	4	4	0.65	0	1	4	1	0	1	0	3	0	0	0	0	0	0	1
O=C(NC1CN(C1)C1CCC(CC1)(O)c1ccc(nc1)C)CNC(=O)c1cccc(c1)C(F)(F)F	2204243	4.46	490.58	7.67	0.62	1.02	0.64	1.15	7	14	6	0.09	2	0	29	4	3	0	0	3	0	0	0	0	10	3	39.1	6.3	4.7	12	0	4	4	0.63	0	1	4	1	0	1	0	3	0	0	0	0	0	0	1
Cn1ccc(n1)NC(=O)c1cc(Oc2ccc(cc2)C(=O)N2CCC2)cc(c1)OC1CCOC1	3219117	4.46	462.55	7.71	0.64	1.01	0.66	1.13	3	19	7	0.11	2	0	26	4	5	0	0	0	0	0	0	0	9	0	41.7	6.7	8.3	8	0	5	5	0.77	0	1	5	1	0	1	2	2	0	0	0	0	0	0	2
O=C(C12CCCC2CC(C1)NC1CCCC1)N1CCc2c(C1)cc(cn2)C(F)(F)F	2314056	4.47	421.56	7.03	0.6	1.01	0.63	1.15	4	7	3	0.05	1	0	30	3	1	0	0	3	0	0	0	0	7	3	38.3	5	1.7	17	0	5	7	0.77	0.17	1.17	3	0.6	0	0	3	2	0	1	0	1	0	0	0
O=C(NC1CN(C1)C1CCC(CC1)(O)c1cncs1)CNc1nccc2c1cc(cc2)C(F)(F)F	2316209	4.48	505.62	8.29	0.64	1.02	0.66	1.15	5	17	6	0.09	1	0	26	5	2	0	1	3	0	0	0	1	11	3	39.3	8.2	3.3	11	0	5	6	0.71	0.08	1.08	4	0.8	0	1	1	3	0	0	0	1	0	0	1
COCCOc1ccc(cc1)C1CN(C(=O)N1CCc1ccc(cc1)OC)NS(=O)(=O)C	571953	4.48	463.61	7.6	0.61	1.01	0.64	1.13	6	15	11	0.18	3	0	29	3	6	0	1	0	0	0	0	1	10	0	36.1	4.9	9.8	9	0	3	3	0.53	0	1	3	1	0	0	1	2	0	0	0	0	0	0	2
N#Cc1nc(COCC2(CCN(CC2)C)c2ccccc2)cc(c1)C(F)(F)F	2333631	4.48	389.46	7.79	0.63	1.02	0.65	1.15	5	13	5	0.1	0	1	22	3	1	0	0	3	0	0	0	0	7	3	42	6	2	9	0	3	3	0.64	0	1	3	1	0	0	0	3	0	0	0	0	0	0	1
O=C(N1CCN(CC1)CC(c1ccc2c(c1C)COC2=O)O)Cc1ccc(nc1)n1cnnn1	3794233	4.48	463.55	7.86	0.64	1.02	0.66	1.14	4	19	6	0.1	2	0	25	7	4	0	0	0	0	0	0	0	11	0	39	11.9	6.8	9	0	5	6	0.77	0.08	1.08	4	0.8	0	0	2	3	0	0	1	0	0	0	1
Clc1ccc(c(c1)F)Oc1cnc2c(n1)c(=O)n(c(n2)C)CC1CCCN(C1)C(C)C	1957005	4.48	445.97	7.96	0.64	1.01	0.66	1.14	6	14	5	0.09	2	0	25	5	2	0	0	1	1	0	0	1	9	2	39.3	8.9	3.6	10	0	4	5	0.71	0.09	1.09	3	0.75	0	0	0	4	0	0	0	1	0	0	1
CN1Cc2ccccc2C(N=C1OCc1ccc(cc1)NS(=O)(=O)C)c1ccccc1	1788206 2092889	4.48	435.59	7.78	0.65	1	0.69	1.12	4	21	6	0.1	3	0	25	3	3	0	1	0	0	0	0	1	7	0	42.9	5.4	5.4	5	0	4	5	0.74	0.09	1.09	3	0.75	0	0	0	3	1	0	0	0	1	0	3
COC1COCCC1NC1CC2C(C1)(CCC2)C(=O)N1CCc2c(C1)cc(cn2)Cl	2313782	4.48	434.03	7	0.6	1	0.64	1.13	3	7	4	0.06	1	0	32	3	3	0	0	0	1	0	0	1	7	1	37.1	4.8	4.8	17	0	5	7	0.8	0.17	1.17	3	0.6	0	0	2	3	0	1	0	1	0	0	0
OCC1CCC(CC1)N1CC(C1)NC(=O)CNc1nn(c2c1cc(cc2)C(F)(F)F)C	1834643	4.49	439.54	7.45	0.6	1.02	0.62	1.16	6	11	6	0.1	1	0	28	5	2	0	0	3	0	0	0	0	10	3	35.6	8.5	3.4	13	0	4	5	0.61	0.11	1.11	3	0.75	0	1	1	2	0	0	1	0	0	0	1
CCc1noc(n1)c1nnc2n1CCN(C2C)C(=O)c1ccc(cc1)c1cccs1	4108623	4.49	420.54	8.41	0.67	1.01	0.7	1.13	3	22	4	0.07	1	0	20	6	2	0	1	0	0	0	0	1	9	0	42	12	4	6	0	5	6	0.83	0.08	1.08	4	0.8	0	0	3	2	0	0	1	0	0	0	1
O=C(NC1CN(C1)C1CCC(CC1)(O)c1cncs1)CNc1nc(nc2c1cc(cc2)C(F)(F)F)C(F)(F)F	2315938	4.49	574.61	9.12	0.66	1.05	0.66	1.16	8	17	6	0.09	1	0	24	6	2	0	1	6	0	0	0	1	15	6	38.1	9.5	3.2	12	0	5	6	0.64	0.08	1.08	4	0.8	0	1	1	3	0	0	0	1	0	0	1
CC(NC(=O)c1cn(c2cccc(c2)Br)c2c(c1=O)cccn2)C	456172	4.5	386.27	9.66	0.68	1.01	0.72	1.12	5	15	3	0.07	3	0	16	3	2	0	0	0	0	1	0	1	6	1	45	7.5	5	3	0	3	4	0.67	0.13	1.13	2	0.67	0	0	0	3	0	0	0	1	0	0	1
CN1CC(C(C1)c1ccc(cc1)c1cccnc1)NS(=O)(=O)C(C)C	1290731	4.5	359.54	7.19	0.61	1	0.66	1.13	5	14	5	0.1	2	0	25	3	2	0	1	0	0	0	0	1	6	0	38	6	4	8	0	3	3	0.68	0	1	3	1	0	0	1	2	0	0	0	0	0	0	1
O=C1N(CCN1c1ccc(nc1)C)CCN1Cc2c(C1)cccc2	564477	4.5	322.45	7.01	0.62	0.99	0.66	1.13	2	13	4	0.08	1	0	22	4	1	0	0	0	0	0	0	0	5	0	41.3	8.7	2.2	7	0	4	5	0.83	0.1	1.1	3	0.75	0	0	2	2	0	0	1	0	0	0	1
OC(=O)c1cccc(c1)N1CCC(CC1)CN1CCC(CC1)Oc1ccc(c(c1)Cl)Cl	2158823	4.5	463.44	7.86	0.63	1	0.67	1.12	4	13	6	0.1	1	0	28	2	3	0	0	0	2	0	0	2	7	2	40.7	3.4	5.1	11	0	4	4	0.77	0	1	4	1	0	0	0	4	0	0	0	0	0	0	2
OC(=O)c1ccc(cc1)N1CCC(CC1)CN1CCC(CC1)Oc1ccc(c(c1)Cl)Cl	2158824	4.5	463.44	7.86	0.63	1	0.67	1.12	4	13	6	0.1	1	0	28	2	3	0	0	0	2	0	0	2	7	2	40.7	3.4	5.1	11	0	4	4	0.77	0	1	4	1	0	0	0	4	0	0	0	0	0	0	2
OC(=O)Cc1cccc(c1)N1CCC(CC1)CN1CCC(CC1)Oc1ccc(c(c1)Cl)Cl	2158826	4.5	477.47	7.7	0.63	1	0.67	1.13	4	13	7	0.11	1	0	30	2	3	0	0	0	2	0	0	2	7	2	40.3	3.2	4.8	12	0	4	4	0.75	0	1	4	1	0	0	0	4	0	0	0	0	0	0	2
OC(=O)COc1ccccc1N1CCC(CC1)CN1CCC(CC1)Oc1ccc(c(c1)Cl)Cl	2158828	4.5	493.47	7.83	0.63	1.01	0.67	1.13	4	13	8	0.12	1	0	30	2	4	0	0	0	2	0	0	2	8	2	39.7	3.2	6.3	12	0	4	4	0.73	0	1	4	1	0	0	0	4	0	0	0	0	0	0	2
OC(=O)c1ccc(cc1)CN1CCC(CC1)CN1CCC(CC1)Oc1ccc(c(c1)Cl)Cl	2158833	4.5	477.47	7.7	0.63	1	0.67	1.13	4	13	7	0.11	1	0	30	2	3	0	0	0	2	0	0	2	7	2	40.3	3.2	4.8	12	0	4	4	0.75	0	1	4	1	0	0	0	4	0	0	0	0	0	0	2
OC(=O)c1cccnc1N1CCC(CC1)CN1CCC(CC1)Oc1ccc(c(c1)Cl)Cl	2158834	4.5	464.43	8.01	0.63	1.01	0.67	1.13	4	13	6	0.1	1	0	27	3	3	0	0	0	2	0	0	2	8	2	39.7	5.2	5.2	11	0	4	4	0.77	0	1	4	1	0	0	0	4	0	0	0	0	0	0	1
CN1CCN(c2c1ccc(n2)CNC12CCC(CC1)(OC2)CC1(O)Cn2c3c1c(F)cnc3ccc2=O)C	3425929	4.51	520.67	7.33	0.62	1.01	0.65	1.14	5	14	5	0.07	2	0	33	6	3	0	0	1	0	0	0	0	10	1	39.4	8.5	4.2	15	0	7	13	0.79	0.47	1.37	3	0.43	0	0	1	7	0	0	2	2	1	0	0
Fc1cccc(c1)C1(CCN(CC1)C(=O)c1cc(c(cc1Cl)F)S(=O)(=O)NC1CCCC1)CCN1C2CCC1CC(C2)n1c(C)nc2c1cccc2	1784515	4.51	750.43	7.66	0.63	1	0.67	1.13	7	25	9	0.09	3	0	46	5	3	0	1	2	1	0	0	2	12	3	40.8	5.1	3.1	20	0	8	10	0.77	0.15	1.13	6	0.75	0	0	3	5	1	0	1	0	0	0	3
O=C1OC(CC21CCN(CC2)C(=O)c1ccc(cc1)CC1CCC(N1)C(c1ccccc1)O)(C)C	3746280	4.51	476.67	6.71	0.6	0.99	0.65	1.13	5	14	5	0.07	2	0	36	2	4	0	0	0	0	0	0	0	6	0	40.8	2.8	5.6	15	0	5	5	0.77	0	1.04	4	0.8	0	0	2	3	0	0	0	0	0	0	2
FC1CCCC1NCc1nn(c(c1C)c1ccc(nc1)C)c1ncccc1Cl	513855	4.52	399.94	7.84	0.64	1	0.68	1.14	4	17	5	0.09	0	0	23	5	0	0	0	1	1	0	0	1	7	2	41.2	9.8	0	8	0	4	4	0.79	0	1	4	1	0	0	2	2	0	0	0	0	0	0	0
OC1CCC(CC1)N1CC(C1)NC(=O)CNc1n[nH]c2c1cc(cc2)C(F)(F)F	1834646	4.52	411.48	7.76	0.61	1.03	0.63	1.16	5	11	5	0.09	1	0	24	5	2	0	0	3	0	0	0	0	10	3	35.8	9.4	3.8	11	0	4	5	0.66	0.11	1.11	3	0.75	0	1	1	2	0	0	1	0	0	0	1
O=C(N1CCC(C1)NC1CCC(CC1)(O)c1ccc(cn1)c1cccnc1)CNC(=O)c1cccc(c1)C(F)(F)F	2029418	4.52	567.67	7.78	0.63	1.02	0.65	1.14	6	20	7	0.09	2	0	32	5	3	0	0	3	0	0	0	0	11	3	41.1	6.8	4.1	12	0	5	5	0.71	0	1	5	1	0	0	1	4	0	0	0	0	0	0	1
O=C1COc2c(N1)nc(nc2)CNC12CCC(CC1)(OC2)CC1(O)Cn2c3c1c(F)cnc3ccc2=O	3425807	4.52	508.56	8.2	0.65	1.03	0.66	1.14	4	15	5	0.07	3	0	25	6	5	0	0	1	0	0	0	0	12	1	40.3	9.7	8.1	12	0	7	13	0.81	0.47	1.37	3	0.43	0	0	1	7	0	0	2	2	1	0	0
COc1ccc2c(c1)C(=O)N(C2C(=O)NC(C)(C)C)Cc1ccccc1c1ccccc1	3785555	4.52	428.57	7.14	0.63	1	0.67	1.12	6	20	6	0.1	2	0	28	2	3	0	0	0	0	0	0	0	5	0	45	3.3	5	7	0	4	5	0.66	0.1	1.1	3	0.75	0	0	1	3	0	0	1	0	0	0	3
Clc1cc2OCCOc2c(c1CNC12CCC(CC1)(OC2)CC1(O)Cn2c3c1c(F)cnc3ccc2=O)Cl	3425825	4.52	562.46	8.79	0.66	1.03	0.69	1.13	5	14	5	0.07	2	0	26	3	5	0	0	1	2	0	0	2	11	3	42.2	4.7	7.8	13	0	7	13	0.79	0.47	1.37	3	0.43	0	0	1	7	0	0	2	2	1	0	1
O=C1COc2c(N1)nc(c(c2)OC(=O)c1ccccc1)CNC12CCC(CC1)(OC2)CC1(O)Cn2c3c1c(F)cnc3ccc2=O	3425805	4.52	627.68	8.26	0.66	1.02	0.67	1.13	5	22	8	0.1	4	0	30	5	7	0	0	1	0	0	0	0	13	1	43.4	6.6	9.2	12	0	8	14	0.78	0.39	1.31	4	0.5	0	0	1	8	0	0	2	2	1	0	1
ONC(=O)C=Cc1ccc(cc1)CN1CCCC(C1)c1c[nH]c2c1cccc2	1094040	4.53	375.51	7.09	0.63	0.99	0.67	1.12	2	18	5	0.09	2	0	25	3	2	0	0	0	0	0	0	0	5	0	43.4	5.7	3.8	6	0	4	5	0.75	0.1	1.1	3	0.75	0	0	1	3	0	0	1	0	0	0	2
NC1=NC(N=C1C)(C1CCCCC1)c1cccc(c1)c1cccnc1	2180034	4.54	332.49	6.79	0.62	0.99	0.67	1.13	2	14	3	0.06	2	0	24	4	0	0	0	0	0	0	0	0	4	0	42.9	8.2	0	8	0	4	4	0.92	0	1	4	1	0	0	1	3	0	0	0	0	0	0	1
Cn1ccc(n1)NC(=O)c1ncn(c1C)Cc1cccc(c1)C(F)(F)F	1683577	4.54	363.38	8.65	0.66	1.04	0.66	1.16	6	17	4	0.09	1	0	16	5	1	0	0	3	0	0	0	0	9	3	40.5	11.9	2.4	4	0	3	3	0.62	0	1	3	1	0	0	2	1	0	0	0	0	0	0	1
CN1CCC(CC1)(COCc1nccc(c1)C(F)(F)F)c1ccc(cc1)F	2333630	4.54	382.44	7.81	0.63	1.02	0.64	1.15	5	12	5	0.1	0	0	22	2	1	0	0	4	0	0	0	0	7	4	40.8	4.1	2	9	0	3	3	0.67	0	1	3	1	0	0	0	3	0	0	0	0	0	0	1
OC(c1ccc2c(c1C)COC2=O)CN1CCC2(CC1)CCN(C2)c1ccc(nc1)C(O)(C)C	4094901	4.54	465.65	6.75	0.6	1	0.64	1.13	6	13	5	0.07	1	0	35	3	4	0	0	0	0	0	0	0	7	0	39.1	4.3	5.8	15	0	5	6	0.74	0.08	1.12	3	0.6	0	0	2	3	0	0	1	0	0	0	1
Fc1ccc(nc1)c1c[nH]c(n1)C1Cc2c3ccccc3[nH]c2C(N1)(c1cnn(c1)C)c1nn(c(=O)o1)C(C)C	3582335	4.55	539.63	8.18	0.66	1.02	0.68	1.14	5	28	5	0.07	2	0	26	9	2	0	0	1	0	0	0	0	12	1	42.4	13.6	3	7	0	7	10	0.85	0.12	1.12	5	0.71	0	0	4	3	0	0	2	0	0	0	1
O=C(NC1CN(C1)C1CCC(CC1)(O)c1ncc(s1)C)CNC(=O)c1cccc(c1)C(F)(F)F	2204261	4.55	496.61	8.14	0.63	1.02	0.65	1.15	7	13	6	0.09	2	0	27	4	3	0	1	3	0	0	0	1	11	3	37.7	6.6	4.9	12	0	4	4	0.62	0	1	4	1	0	1	1	2	0	0	0	0	0	0	1
O=C(NC1CN(C1)C1CCC(CC1)(O)c1cnc(s1)OC(C)C)CNC(=O)c1cccc(c1)C(F)(F)F	2204266	4.55	540.67	7.95	0.62	1.02	0.64	1.15	8	13	8	0.11	2	0	31	4	4	0	1	3	0	0	0	1	12	3	36.8	5.9	5.9	14	0	4	4	0.57	0	1	4	1	0	1	1	2	0	0	0	0	0	0	1
O=C(c1nnc(o1)c1ccccc1)N1CC(C1)Oc1ccc(cc1)CN1CC2(C1)COC2	3785663	4.55	432.52	7.72	0.65	1.01	0.67	1.13	1	18	6	0.1	1	0	24	4	4	0	0	0	0	0	0	0	8	0	42.9	7.1	7.1	9	0	6	6	0.88	0	1.04	5	0.83	0	3	1	2	0	0	0	0	0	0	2
Fc1cnc2c3c1C(O)(Cn3c(=O)cc2)CC12CCC(CC1)(CO2)NCc1ccc2c(c1)OC(O2)(F)F	3425931	4.55	515.53	8.45	0.66	1.03	0.66	1.14	5	14	5	0.08	2	0	24	3	5	0	0	3	0	0	0	0	11	3	42.6	4.9	8.2	12	0	7	13	0.78	0.48	1.38	3	0.43	0	0	2	6	0	0	3	1	1	0	1
O=C(NC1CN(C1)C1CCC(CC1)(O)c1ccns1)CNc1ncnc2c1cc(cc2)C(F)(F)F	2315923	4.55	506.61	8.44	0.65	1.03	0.66	1.15	5	17	6	0.09	1	0	25	6	2	0	1	3	0	0	0	1	12	3	38.3	10	3.3	11	0	5	6	0.71	0.08	1.08	4	0.8	0	1	1	3	0	0	0	1	0	0	1
ONC(=O)C=Cc1ccc2c(c1)CN(C2)Cc1ccccc1	1808642	4.56	294.38	7.36	0.64	1	0.68	1.12	2	14	4	0.1	2	0	18	2	2	0	0	0	0	0	0	0	4	0	45	5	5	3	0	3	4	0.68	0.13	1.13	2	0.67	0	0	1	2	0	0	1	0	0	0	2
ONC(=O)C=Cc1ccc(cc1)CN1CCCC(C1)c1c(C)[nH]c2c1cccc2	1089343	4.56	389.54	6.96	0.62	0.99	0.66	1.12	3	18	5	0.09	2	0	27	3	2	0	0	0	0	0	0	0	5	0	42.9	5.4	3.6	7	0	4	5	0.72	0.1	1.1	3	0.75	0	0	1	3	0	0	1	0	0	0	2
O=C(N1CCC(CC1)c1onc(n1)c1cnccn1)NC1CC1c1ccccc1	557032	4.57	390.49	7.66	0.64	1.01	0.67	1.13	1	18	4	0.07	1	0	22	6	2	0	0	0	0	0	0	0	8	0	41.2	11.8	3.9	8	0	5	5	0.9	0	1	5	1	1	0	1	3	0	0	0	0	0	0	1
O=C(NC1CN(C1)C1CCC(CC1)c1nccs1)CNc1nn(c2c1cc(cc2)C(F)(F)F)C	1834794	4.57	492.63	8.08	0.63	1.02	0.66	1.15	5	16	6	0.09	1	0	27	6	1	0	1	3	0	0	0	1	11	3	37.7	9.8	1.6	12	0	5	6	0.71	0.08	1.08	4	0.8	0	1	2	2	0	0	1	0	0	0	1
O=C(NC1CN(C1)C1CCC(CC1)(O)c1cccs1)CNC(=O)c1cccc(c1)C(F)(F)F	2204258	4.57	481.59	8.16	0.63	1.02	0.66	1.14	6	13	6	0.1	2	0	26	3	3	0	1	3	0	0	0	1	10	3	39	5.1	5.1	11	0	4	4	0.64	0	1	4	1	0	1	1	2	0	0	0	0	0	0	1
CCc1c(CCN2CCN(CC2)C(=O)Cc2ccc(cc2)n2cnnn2)ccc2c1COC2=O	2441418	4.57	460.59	7.43	0.63	1.01	0.66	1.13	3	19	7	0.11	2	0	28	6	3	0	0	0	0	0	0	0	9	0	40.3	9.7	4.8	10	0	5	6	0.77	0.08	1.08	4	0.8	0	0	2	3	0	0	1	0	0	0	2
O=C(C1N(Cc2ccccc2c2ccc(c(c2)F)F)C(=O)c2c1ccc(c2C)O)NC(C)(C)C	3785370	4.57	464.55	7.74	0.65	1.01	0.67	1.13	9	20	5	0.08	2	0	26	2	3	0	0	2	0	0	0	0	7	2	45	3.3	5	7	0	4	5	0.62	0.1	1.1	3	0.75	0	0	1	3	0	0	1	0	0	0	3
CC(NC(=O)NS(=O)(=O)c1ccc(cc1)OCCN1CCCCC1)C	2024389	4.58	369.54	7.11	0.59	1.01	0.63	1.14	5	9	7	0.13	3	0	27	3	4	0	1	0	0	0	0	1	8	0	32.7	5.8	7.7	10	0	2	2	0.48	0	1	2	1	0	0	0	2	0	0	0	0	0	0	1
O=C(NC(c1ccccc1)Cn1ccnc1C)CC1CCN(CC1)Cc1ccn(c1)c1ccc(cc1)C(F)(F)F	561584	4.58	549.7	7.43	0.63	1.01	0.66	1.14	5	23	9	0.12	1	0	34	5	1	0	0	3	0	0	0	0	9	3	41.9	6.8	1.4	11	0	5	5	0.7	0	1	5	1	0	0	2	3	0	0	0	0	0	0	2
OC(=O)CN(C(=O)Oc1ccc(cc1)C)Cc1cccc(c1)OCc1nc(oc1C)c1ccc(cc1)C(F)(F)F	1091218	4.59	554.56	8.53	0.67	1.03	0.67	1.13	8	25	10	0.15	2	0	25	2	6	0	0	3	0	0	0	0	11	3	44.6	3.1	9.2	6	0	4	4	0.58	0	1	4	1	0	0	1	3	0	0	0	0	0	0	3
CN1CC=CCC(C1)c1ccc(c(c1)C)Cl	2326684	4.59	235.78	6.94	0.61	0.98	0.67	1.12	3	7	1	0.03	1	0	18	1	0	0	0	0	1	0	0	1	2	1	41.2	2.9	0	6	0	2	2	0.81	0	1	2	1	0	0	0	1	1	0	0	0	0	0	1
O=C(N1CCN(CC1)CCc1cc2COC(=O)c2cc1F)Cc1ccc(cc1)n1cnnn1	2441424	4.59	450.52	8.05	0.65	1.02	0.66	1.14	3	19	6	0.1	2	0	23	6	3	0	0	1	0	0	0	0	10	1	41.1	10.7	5.4	8	0	5	6	0.79	0.08	1.08	4	0.8	0	0	2	3	0	0	1	0	0	0	2
COc1ccc2c(c1)c(ccn2)C(CCC1CCN(CC1C(=O)O)C1CC(C1)c1ccccc1)O	2382287	4.6	474.65	6.88	0.61	1	0.65	1.12	4	18	8	0.11	1	0	34	2	4	0	0	0	0	0	0	0	6	0	42	2.9	5.8	13	0	5	6	0.74	0.08	1.08	4	0.8	0	1	0	4	0	0	0	1	0	0	2
Fc1ccc2c(c1)oc(cc2=O)C(=O)NC1CCN(CC1)Cc1ccc2c(c1)[nH]c(=O)o2	217435	4.6	437.46	8.41	0.67	1.03	0.68	1.13	4	16	4	0.07	4	0	20	3	5	0	0	1	0	0	0	0	9	1	44.2	5.8	9.6	6	0	5	7	0.78	0.16	1.16	3	0.6	0	0	1	4	0	0	1	1	0	0	2
Fc1ccc(cc1)CCN1CCN(C(=O)C1)C1CCc2c(C1)ccc(c2)CN1CCN(CC1)C(=O)C	386717	4.6	492.7	6.75	0.6	0.99	0.64	1.13	4	14	6	0.08	2	0	37	4	2	0	0	1	0	0	0	0	7	1	39.7	5.5	2.7	15	0	5	6	0.78	0.07	1.07	4	0.8	0	0	0	5	0	0	0	1	0	0	2
O=C(NC1CN(C1)C1CCC(CC1)C(=O)O)CNc1nn(c2c1cc(cc2)C(F)(F)F)C	1834641	4.6	453.52	7.82	0.62	1.03	0.63	1.16	7	12	6	0.1	2	0	26	5	3	0	0	3	0	0	0	0	11	3	36.2	8.6	5.2	12	0	4	5	0.59	0.11	1.11	3	0.75	0	1	1	2	0	0	1	0	0	0	1
CCOC(=O)C1CCC(CC1)N1CC(C1)NC(=O)CNc1nn(c2c1cc(cc2)C(F)(F)F)S(=O)(=O)C	1834782	4.6	545.65	8.14	0.62	1.03	0.63	1.15	9	14	9	0.13	4	0	30	5	5	0	1	3	0	0	0	1	14	3	34.3	7.5	7.5	14	0	4	5	0.51	0.11	1.11	3	0.75	0	1	1	2	0	0	1	0	0	0	1
COc1ccc2c(n1)c(ccn2)NC(=O)C1(O)CCC(CC1)NCc1ccc2c(c1)OCCO2	1926765	4.6	464.57	7.49	0.63	1.01	0.65	1.13	3	18	6	0.09	1	0	28	4	5	0	0	0	0	0	0	0	9	0	40.3	6.5	8.1	10	0	5	7	0.77	0.15	1.15	3	0.6	0	0	0	5	0	0	0	2	0	0	1
CCN(C(=O)Cc1ccc(cc1)S(=O)(=O)C)C1CCN(CC1)CCC(c1ccccc1)C1CCN(CC1)S(=O)(=O)C	1951906	4.6	603.93	7.02	0.59	1	0.65	1.13	8	17	11	0.12	5	0	45	3	5	0	2	0	0	0	0	2	10	0	36	3.5	5.8	18	0	4	4	0.59	0	1	4	1	0	0	0	4	0	0	0	0	0	0	2
COc1ccc(nc1)C1(O)CCC(CC1)N1CC(C1)NC(=O)CNC(=O)c1cccc(c1)C(F)(F)F	2204248	4.6	506.58	7.79	0.62	1.03	0.64	1.15	7	14	7	0.1	2	0	29	4	4	0	0	3	0	0	0	0	11	3	38.5	6.2	6.2	12	0	4	4	0.61	0	1	4	1	0	1	0	3	0	0	0	0	0	0	1
CN1CCC(CC1)(COCc1nc(Cl)cc(c1)C(F)(F)F)c1ccccc1	2333640	4.6	398.89	8.14	0.63	1.02	0.66	1.15	5	12	5	0.1	0	0	22	2	1	0	0	3	1	0	0	1	7	4	40.8	4.1	2	9	0	3	3	0.67	0	1	3	1	0	0	0	3	0	0	0	0	0	0	1
COc1ccc(cc1)c1nnc(o1)C(=O)N1CC(C1)Oc1ccc(cc1)CN1CCOCCC1	3787028	4.6	464.57	7.49	0.63	1.01	0.65	1.13	2	18	7	0.11	1	0	28	4	5	0	0	0	0	0	0	0	9	0	40.3	6.5	8.1	10	0	5	5	0.82	0	1	5	1	0	1	1	2	1	0	0	0	0	0	2
O=C(C(C(=O)N1CCC(CC1)(CCN1C2CCC1CC(C2)n1c(C)nc2c1cccc2)c1ccccc1)(C)C)NS(=O)(=O)C	1784466	4.6	619.91	6.97	0.6	1	0.65	1.13	8	20	8	0.09	4	0	45	5	4	0	1	0	0	0	0	1	10	0	38.2	5.6	4.5	19	0	6	8	0.66	0.21	1.17	4	0.67	0	0	2	4	1	0	1	0	0	0	2
O=C(c1ccc(cc1)S(=O)(=O)N)N1CCC(CC1)(CCN1C2CCC1CC(C2)n1c(C)nc2c1cccc2)c1ccccc1	1784475	4.6	611.88	7.2	0.62	0.99	0.67	1.12	5	25	7	0.08	3	0	41	5	3	0	1	0	0	0	0	1	9	0	41.2	5.9	3.5	15	0	7	9	0.8	0.17	1.14	5	0.71	0	0	2	5	1	0	1	0	0	0	3
O=C(C1CCCC1)Nc1ccc(cc1)c1nnc(o1)NCCCN1CCCCC1	2023918	4.6	397.58	6.63	0.59	0.99	0.63	1.14	1	12	8	0.13	1	0	31	5	2	0	0	0	0	0	0	0	7	0	36.7	8.3	3.3	13	0	4	4	0.76	0	1	4	1	0	0	2	2	0	0	0	0	0	0	1
N#CC1(CC1)NC(=O)C1CCCCC1C(=O)N1CCN(CC1)c1scc(n1)c1ccccc1	2069324	4.6	463.66	7.48	0.63	1	0.67	1.13	3	14	5	0.08	2	1	29	5	2	0	1	0	0	0	0	1	8	0	40.3	8.1	3.2	13	0	5	5	0.79	0	1	5	1	1	0	1	3	0	0	0	0	0	0	1
COc1ncc(cc1F)c1cccc2c1CC(CO2)NC(=O)c1ccc(nc1)OCC(F)(F)F	2069410	4.6	477.45	9.01	0.67	1.05	0.66	1.15	6	19	6	0.11	1	0	19	3	4	0	0	4	0	0	0	0	11	4	43.4	5.7	7.5	6	0	4	5	0.65	0.09	1.09	3	0.75	0	0	0	4	0	0	0	1	0	0	1
N#CC1(CC1)NC(=O)C1CCCCC1C(=O)N1CCN(CC1)c1scc(n1)C(F)(F)F	2070943	4.6	455.56	8.28	0.63	1.03	0.65	1.15	6	8	4	0.07	2	1	24	5	2	0	1	3	0	0	0	1	11	3	36.4	9.1	3.6	14	0	4	4	0.65	0	1	4	1	1	0	1	2	0	0	0	0	0	0	0
CC(OCC(C(=O)Nc1ccc(cn1)F)Oc1ncnc2c1cnn2c1ccccc1Cl)C	3221497	4.6	470.93	8.89	0.67	1.03	0.69	1.14	5	23	8	0.14	1	0	20	6	3	0	0	1	1	0	0	1	11	2	41.5	11.3	5.7	5	0	4	5	0.64	0.1	1.1	3	0.75	0	0	1	3	0	0	1	0	0	0	1
O=C(NC1CN(C1)C1CCC(CC1)c1cccnc1)CNc1nn(c2c1cc(cc2)C(F)(F)F)C	1834789	4.62	486.6	7.6	0.62	1.02	0.64	1.15	5	17	6	0.09	1	0	29	6	1	0	0	3	0	0	0	0	10	3	39.1	9.4	1.6	12	0	5	6	0.71	0.08	1.08	4	0.8	0	1	1	3	0	0	1	0	0	0	1
COc1ccc2c(n1)c(ccn2)NC(=O)C1(O)CCC(CC1)NCc1ncc2c(c1)OCCO2	1926763	4.62	465.56	7.63	0.63	1.01	0.65	1.13	3	18	6	0.09	1	0	27	5	5	0	0	0	0	0	0	0	10	0	39.3	8.2	8.2	10	0	5	7	0.77	0.15	1.15	3	0.6	0	0	0	5	0	0	0	2	0	0	0
Cc1ccc(nc1)C1(O)CCC(CC1)NC1CCN(C1)C(=O)CNC(=O)c1cccc(c1)C(F)(F)F	2029417	4.62	504.61	7.53	0.62	1.02	0.64	1.15	7	14	6	0.09	2	0	31	4	3	0	0	3	0	0	0	0	10	3	38.8	6	4.5	13	0	4	4	0.64	0	1	4	1	0	0	1	3	0	0	0	0	0	0	1
O=C(C1c2ccccc2C(=O)N1CCc1ncc(cn1)F)NCc1cccc(c1)OC(F)(F)F	2164042	4.62	474.45	9.12	0.68	1.05	0.67	1.15	6	20	7	0.13	2	0	18	4	3	0	0	4	0	0	0	0	11	4	44.2	7.7	5.8	5	0	4	5	0.62	0.1	1.1	3	0.75	0	0	1	3	0	0	1	0	0	0	2
O=C(NC1CN(C1)C1CCC(CC1)(O)c1ccns1)CNC(=O)c1cccc(c1)C(F)(F)F	2204260	4.62	482.58	8.32	0.64	1.03	0.66	1.15	6	13	6	0.1	2	0	25	4	3	0	1	3	0	0	0	1	11	3	37.9	6.9	5.2	11	0	4	4	0.64	0	1	4	1	0	1	1	2	0	0	0	0	0	0	1
COC1COCCC1NC1CC2C(C1)(CN(C2)C(=O)C=Cc1ccccc1)C(=O)N1CCc2c(C1)cc(cn2)C(F)(F)F	3115272	4.62	598.73	7.48	0.62	1.01	0.64	1.14	6	15	6	0.07	3	0	37	4	4	0	0	3	0	0	0	0	11	3	40	5	5	17	0	6	8	0.7	0.13	1.13	4	0.67	0	0	2	4	0	1	0	1	0	0	1
COC1COCCC1NC1CC2C(C1)(CCC2)C(=O)N1CCc2c(C1)cc(cc2)F	2314051	4.63	416.59	6.61	0.59	1	0.63	1.14	3	7	4	0.06	1	0	33	2	3	0	0	1	0	0	0	0	6	1	38.1	3.2	4.8	17	0	5	7	0.8	0.17	1.17	3	0.6	0	0	2	3	0	1	0	1	0	0	1
Cc1c(CNC2CCCC2)nn(c1c1cnc(c(c1)F)C)c1ncccc1Cl	512975	4.64	399.94	7.84	0.64	1	0.68	1.14	4	17	5	0.09	0	0	23	5	0	0	0	1	1	0	0	1	7	2	41.2	9.8	0	8	0	4	4	0.79	0	1	4	1	0	0	2	2	0	0	0	0	0	0	0
O=C(NC1CN(C1)C1CCC(CC1)c1ccc(cc1)C(=O)O)CNC(=O)c1cccc(c1)C(F)(F)F	1829615	4.64	503.57	7.87	0.63	1.02	0.65	1.14	7	15	7	0.1	3	0	28	3	4	0	0	3	0	0	0	0	10	3	40.6	4.7	6.3	11	0	4	4	0.61	0	1	4	1	0	1	0	3	0	0	0	0	0	0	2
O=C(NC1CN(C1)C1CCC(CC1)c1ccncc1O)CNC(=O)c1cccc(c1)C(F)(F)F	1829625	4.64	476.55	7.81	0.63	1.02	0.64	1.15	6	14	6	0.09	2	0	27	4	3	0	0	3	0	0	0	0	10	3	39.3	6.6	4.9	11	0	4	4	0.65	0	1	4	1	0	1	0	3	0	0	0	0	0	0	1
CCc1ncc(s1)C1CCC(CC1)N1CC(C1)NC(=O)CNc1nn(c2c1cc(cc2)C(F)(F)F)C	1834798	4.64	520.69	7.77	0.62	1.01	0.65	1.15	6	16	7	0.1	1	0	31	6	1	0	1	3	0	0	0	1	11	3	37.3	9	1.5	14	0	5	6	0.67	0.08	1.08	4	0.8	0	1	2	2	0	0	1	0	0	0	1
OC(=O)c1ccc(c(c1)C)c1ccc(cc1)N1C(=O)N(C2(C1=O)CCN(CC2)Cc1ncccc1C)c1ncccn1	2041188	4.64	562.68	7.82	0.66	1.01	0.68	1.12	6	27	6	0.08	3	0	30	6	4	0	0	0	0	0	0	0	10	0	44.4	8.3	5.6	8	0	6	6	0.81	0	1.03	5	0.83	0	0	1	5	0	0	0	0	0	0	2
NC1CC(COC1c1cc(F)c(cc1F)F)N1Cc2c(C1)cnc(n2)C(F)(F)F	2425060	4.64	418.38	9.3	0.66	1.06	0.64	1.18	7	12	2	0.04	0	0	16	4	1	0	0	6	0	0	0	0	11	6	40	8.9	2.2	8	0	4	5	0.72	0.1	1.1	3	0.75	0	0	1	3	0	0	1	0	0	0	1
CC(=O)N1CCC(CC1)n1nc(c(c1C)Nc1ncc(c(n1)c1cnn2c1cccc2)Cl)C	3823914	4.64	465.01	8.02	0.65	1.01	0.68	1.14	5	22	4	0.07	1	0	25	8	1	0	0	0	1	0	0	1	10	1	39.7	13.8	1.7	8	0	5	6	0.79	0.08	1.08	4	0.8	0	0	2	3	0	0	1	0	0	0	0
COc1ncc(cn1)c1ccc2c(n1)ccc(c2)CCN1CCCC1C	1082489	4.65	348.49	6.97	0.62	0.99	0.66	1.13	2	17	5	0.09	0	0	24	4	1	0	0	0	0	0	0	0	5	0	42	8	2	8	0	4	5	0.81	0.1	1.1	3	0.75	0	0	1	3	0	0	0	1	0	0	1
O=C(NC1CN(C1)C1CCC(CC1)(O)c1ccc(nc1)N(C)C)CNC(=O)c1cccc(c1)C(F)(F)F	2204245	4.65	519.63	7.53	0.61	1.02	0.63	1.15	8	14	7	0.1	2	0	32	5	3	0	0	3	0	0	0	0	11	3	37.7	7.2	4.3	13	0	4	4	0.6	0	1	4	1	0	1	0	3	0	0	0	0	0	0	1
O=C1N(CCC21CCN(CC2)CC(c1ccc2c(c1C)COC2=O)O)c1ccncn1	4072014	4.66	422.53	7.41	0.63	1.01	0.65	1.13	4	14	4	0.07	2	0	26	4	4	0	0	0	0	0	0	0	8	0	40.4	7	7	11	0	5	6	0.81	0.08	1.12	3	0.6	0	0	2	3	0	0	1	0	0	0	1
Cc1nccc(n1)N1C(=O)N(C(=O)C21CCN(CC2)Cc1ncccc1C)c1ccc(cc1)c1ccc(cc1C)C(=O)O	2041184	4.66	576.71	7.69	0.65	1.01	0.68	1.12	7	27	6	0.08	3	0	32	6	4	0	0	0	0	0	0	0	10	0	44	8	5.3	9	0	6	6	0.79	0	1.03	5	0.83	0	0	1	5	0	0	0	0	0	0	2
OC(=O)c1ccc(c(c1)C)c1ccc(cc1)N1C(=O)N(C2(C1=O)CCN(CC2)Cc1ncccc1C)c1ccncn1	2041193	4.66	562.68	7.82	0.66	1.01	0.68	1.12	6	27	6	0.08	3	0	30	6	4	0	0	0	0	0	0	0	10	0	44.4	8.3	5.6	8	0	6	6	0.81	0	1.03	5	0.83	0	0	1	5	0	0	0	0	0	0	2
O=C(N1CCN2C(C1)CNC(C2)c1ccc2c(c1C)COC2=O)Cc1ccc(nc1)n1cnnn1	3898579	4.66	474.58	7.78	0.64	1.01	0.66	1.14	3	19	4	0.06	2	0	26	8	3	0	0	0	0	0	0	0	11	0	39.3	13.1	4.9	10	0	6	8	0.86	0.13	1.13	4	0.67	0	0	2	4	0	0	1	1	0	0	1
CN1CCN(CC1)Cc1ccc2c(c1)[nH]c(n2)Nc1ccc(cn1)C(F)(F)F	3321963	4.67	390.46	7.97	0.63	1.02	0.65	1.16	4	16	4	0.08	0	0	21	6	0	0	0	3	0	0	0	0	9	3	38.8	12.2	0	7	0	4	5	0.75	0.1	1.1	3	0.75	0	0	1	3	0	0	1	0	0	0	1
O=C(N(C)C)NC1CCC(CC1)CCN1CCN(CC1)c1cccc(c1Cl)Cl	2028019	4.68	427.47	7.12	0.59	0.99	0.64	1.14	5	7	5	0.08	1	0	32	4	1	0	0	0	2	0	0	2	7	2	35	6.7	1.7	14	0	3	3	0.64	0	1	3	1	0	0	0	3	0	0	0	0	0	0	1
COc1ccc(cc1)N1CCN(C(C1)C)Cc1nn2c(n1)c1cccc(c1nc2N)OC	3596513	4.68	433.57	7.35	0.63	1	0.65	1.14	4	21	5	0.08	0	0	27	7	2	0	0	0	0	0	0	0	9	0	39	11.9	3.4	8	0	5	8	0.78	0.16	1.16	3	0.6	0	0	1	4	0	0	1	1	0	0	2
COc1c(cccc1F)CC(c1ccccc1)N1CCNCC1	1086273	4.68	314.44	6.84	0.61	1	0.65	1.13	2	12	5	0.1	0	0	23	2	1	0	0	1	0	0	0	0	4	1	41.3	4.3	2.2	7	0	3	3	0.78	0	1	3	1	0	0	0	3	0	0	0	0	0	0	2
COc1cc(ccc1n1cnc(c1)C)c1nnn(c1)C1CC(C)(C)CCNC1=O	2017572	4.68	394.53	7.17	0.62	1	0.65	1.14	5	17	4	0.07	1	0	26	6	2	0	0	0	0	0	0	0	8	0	38.2	10.9	3.6	9	0	4	4	0.79	0	1	4	1	0	0	2	1	1	0	0	0	0	0	1
COc1ccc2c(c1)c(c1cccc(c1)F)c(nc2n1cnc(c1)C)C#N	215818	4.68	358.4	8.53	0.7	1.01	0.71	1.12	4	23	3	0.07	0	1	15	4	1	0	0	1	0	0	0	0	6	1	50	9.5	2.4	2	0	4	5	0.78	0.1	1.1	3	0.75	0	0	1	3	0	0	0	1	0	0	2
CN1CCN(CC1)Cc1ccc(cc1)c1cnc2c(c1)c(c[nH]2)c1ccc2c(c1)cc[nH]2	2436978	4.68	421.59	7.15	0.64	0.99	0.69	1.12	1	26	4	0.06	0	0	27	5	0	0	0	0	0	0	0	0	5	0	45.8	8.5	0	6	0	6	8	0.94	0.13	1.13	4	0.67	0	0	2	4	0	0	2	0	0	0	2
COCCN1CCCC(C1)Cn1c(nc2c(c1=O)nn(c2)c1ccc(cc1)C#N)c1cccnc1C	3218888	4.68	483.63	7.44	0.64	1	0.67	1.13	4	20	7	0.1	2	1	29	7	2	0	0	0	0	0	0	0	9	0	41.5	10.8	3.1	10	0	5	6	0.75	0.07	1.07	4	0.8	0	0	1	4	0	0	1	0	0	0	1
O=C1N(CCC21CCN(CC2)CC(c1ccc2c(c1C)COC2=O)O)c1nn(C)c(=O)cc1C	4102137	4.68	466.59	7.29	0.62	1.01	0.64	1.13	7	11	4	0.06	5	0	30	4	5	0	0	0	0	0	0	0	9	0	39.1	6.3	7.8	13	0	5	6	0.74	0.08	1.12	3	0.6	0	0	2	3	0	0	1	0	0	0	1
COc1cccc(c1)N1CCN(C(C1)C)Cc1nn2c(n1)c1cccc(c1nc2N)OC	3596512	4.68	433.57	7.35	0.63	1	0.65	1.14	4	21	5	0.08	0	0	27	7	2	0	0	0	0	0	0	0	9	0	39	11.9	3.4	8	0	5	8	0.78	0.16	1.16	3	0.6	0	0	1	4	0	0	1	1	0	0	2
O=C(c1ccc(cc1)c1cnc(c(c1)c1ccc(nc1)C(F)(F)F)N)N1CCOCC1	2181488	4.69	428.45	8.57	0.67	1.03	0.67	1.14	5	19	3	0.06	1	0	19	4	2	0	0	3	0	0	0	0	9	3	44	8	4	5	0	4	4	0.77	0	1	4	1	0	0	0	4	0	0	0	0	0	0	1
COc1cnccc1C1CCC(CC1)N1CC(C1)NC(=O)CNc1ncnc2c1cc(cc2)C(F)(F)F	2315930	4.69	514.61	7.8	0.63	1.02	0.65	1.15	5	18	7	0.1	1	0	29	6	2	0	0	3	0	0	0	0	11	3	39.4	9.1	3	12	0	5	6	0.7	0.08	1.08	4	0.8	0	1	0	4	0	0	0	1	0	0	1
Nc1ncc(nc1c1ccc(nc1)C(F)(F)F)c1ccc(cc1)C(=O)N1CCOCC1	3124982	4.69	429.44	8.76	0.67	1.04	0.67	1.15	5	19	3	0.06	1	0	18	5	2	0	0	3	0	0	0	0	10	3	42.9	10.2	4.1	5	0	4	4	0.77	0	1	4	1	0	0	0	4	0	0	0	0	0	0	1
COc1ccc(cc1)C1CN(CC1CNC(=O)c1cccc(c1)Cl)CCCC1CCNCC1	1760230	4.69	470.11	6.81	0.6	0.99	0.65	1.13	3	13	9	0.13	1	0	36	3	2	0	0	0	1	0	0	1	6	1	39.1	4.3	2.9	14	0	4	4	0.7	0	1	4	1	0	0	1	3	0	0	0	0	0	0	2
CCN(CCCCNc1nnc(o1)c1ccc(cc1)NC(=O)c1ccccc1F)CC	2022732	4.7	425.56	7.21	0.61	1.01	0.64	1.14	4	18	11	0.18	1	0	28	5	2	0	0	1	0	0	0	0	8	1	39	8.5	3.4	8	0	3	3	0.55	0	1	3	1	0	0	1	2	0	0	0	0	0	0	2
O=C(c1ccccc1)Nc1ccc(cc1)c1nnc(o1)NCCCCN1CCCCC1	2022734	4.7	419.58	6.99	0.61	1	0.65	1.13	1	18	9	0.14	1	0	29	5	2	0	0	0	0	0	0	0	7	0	40	8.3	3.3	9	0	4	4	0.74	0	1	4	1	0	0	1	3	0	0	0	0	0	0	2
O=C(C1CCCCC1)Nc1ccc(cc1)c1nnc(o1)NCCCN1CCCCC1	2023919	4.7	411.61	6.53	0.59	0.99	0.63	1.14	1	12	8	0.12	1	0	33	5	2	0	0	0	0	0	0	0	7	0	36.5	7.9	3.2	14	0	4	4	0.77	0	1	4	1	0	0	1	3	0	0	0	0	0	0	1
O=C(C1CCCCCC1)Nc1ccc(cc1)c1nnc(o1)NCCCN1CCCCC1	2023920	4.7	425.64	6.45	0.58	0.99	0.63	1.14	1	12	8	0.12	1	0	35	5	2	0	0	0	0	0	0	0	7	0	36.4	7.6	3	15	0	4	4	0.77	0	1	4	1	0	0	1	2	1	0	0	0	0	0	1
COc1ncc(cn1)c1ccccc1C(CNC(=O)c1ccc(nc1)COCC(F)(F)F)(F)F	2147303	4.7	482.45	9.1	0.67	1.05	0.65	1.16	7	19	9	0.16	1	0	19	4	3	0	0	5	0	0	0	0	12	5	41.5	7.5	5.7	6	0	3	3	0.53	0	1	3	1	0	0	0	3	0	0	0	0	0	0	1
COc1cnc(cn1)c1c(C)ccc(c1CCNC(=O)c1ccc(nc1)COCC(F)(F)F)F	2147307	4.7	478.49	8.54	0.65	1.04	0.65	1.15	7	19	9	0.16	1	0	22	4	3	0	0	4	0	0	0	0	11	4	41.1	7.1	5.4	7	0	3	3	0.53	0	1	3	1	0	0	0	3	0	0	0	0	0	0	1
COc1cnc(cn1)c1c(F)ccc(c1CCNC(=O)c1ccc(nc1)COCC(F)(F)F)F	2147308	4.7	482.45	9.1	0.67	1.05	0.65	1.16	7	19	9	0.16	1	0	19	4	3	0	0	5	0	0	0	0	12	5	41.5	7.5	5.7	6	0	3	3	0.53	0	1	3	1	0	0	0	3	0	0	0	0	0	0	1
OC(=O)c1cccc(c1)CN1CCC(CC1)CN1CCC(CC1)Oc1ccc(c(c1)Cl)Cl	2158832	4.7	477.47	7.7	0.63	1	0.67	1.13	4	13	7	0.11	1	0	30	2	3	0	0	0	2	0	0	2	7	2	40.3	3.2	4.8	12	0	4	4	0.75	0	1	4	1	0	0	0	4	0	0	0	0	0	0	2
NC(=O)c1ccc(cc1F)Nc1ncc(c(n1)c1cnc(n1C(C)C)C)F	455429	4.7	372.42	8.28	0.65	1.03	0.66	1.15	7	18	5	0.11	1	0	18	6	1	0	0	2	0	0	0	0	9	2	40	13.3	2.2	4	0	3	3	0.63	0	1	3	1	0	0	1	2	0	0	0	0	0	0	1
CC(CN(C(=O)c1cccc(c1Cl)Cl)C1CNCC1)C	1080787	4.7	315.27	7.88	0.62	1	0.67	1.13	5	7	4	0.1	1	0	20	2	1	0	0	0	2	0	0	2	5	2	37.5	5	2.5	8	0	2	2	0.55	0	1	2	1	0	0	1	1	0	0	0	0	0	0	1
OC(=O)CN(C(=O)Oc1ccc(cc1)C)Cc1cccc(c1)OCc1oc(nc1C)c1ccc(cc1)Cl	1090211	4.7	521	8.4	0.67	1.02	0.69	1.12	6	25	10	0.15	2	0	25	2	6	0	0	0	1	0	0	1	9	1	45.2	3.2	9.7	5	0	4	4	0.62	0	1	4	1	0	0	1	3	0	0	0	0	0	0	3
O=C(c1cc(ccc1OC(C(F)(F)F)C)S(=O)(=O)C)N1CCN(CC1)c1ccc(cn1)C(F)(F)F	1170071	4.7	525.52	9.38	0.66	1.06	0.65	1.17	11	15	5	0.09	3	0	21	3	4	0	1	6	0	0	0	1	14	6	37.5	5.4	7.1	9	0	3	3	0.51	0	1	3	1	0	0	0	3	0	0	0	0	0	0	1
O=C1COc2c(N1CCN1CCC(CC1)NCc1ncc3c(c1)OCCO3)cccc2	1916535	4.7	424.55	7.2	0.62	1.01	0.64	1.13	1	13	6	0.1	1	0	28	4	4	0	0	0	0	0	0	0	8	0	39	6.8	6.8	11	0	5	7	0.84	0.15	1.15	3	0.6	0	0	0	5	0	0	0	2	0	0	1
CC1CCCN1CCCOc1ccc(cc1)C1=NNC(=O)C(C1)(C)C	1935114	4.7	343.52	6.36	0.58	0.99	0.63	1.14	4	8	6	0.11	2	0	29	3	2	0	0	0	0	0	0	0	5	0	37	5.6	3.7	12	0	3	3	0.68	0	1	3	1	0	0	1	2	0	0	0	0	0	0	1
FC(C(CC(c1ccccc1S(=O)(=O)C)(C)C)(Cc1cc2c([nH]1)cnc(c2)N1CCOCC1)O)(F)F	3358937	4.7	525.65	7.96	0.62	1.02	0.65	1.14	9	18	7	0.1	2	0	30	3	4	0	1	3	0	0	0	1	11	3	37.9	4.5	6.1	12	0	4	5	0.58	0.1	1.1	3	0.75	0	0	1	3	0	0	1	0	0	0	1
N#Cc1ccc(cc1)N(CC(=O)N1CCC2(CC1)CNC2)Cc1ccc(c(c1)F)OC	4102775	4.7	422.55	7.29	0.62	1	0.66	1.13	4	14	6	0.1	1	1	27	4	2	0	0	1	0	0	0	0	7	1	41.4	6.9	3.4	10	0	4	4	0.68	0	1.05	3	0.75	0	1	0	3	0	0	0	0	0	0	2
ONC(=O)C=Cc1ccc(c(c1)F)CN1CCCC(C1)c1c([nH]c2c1cccc2)c1ccccc1	1093052	4.71	469.6	7.45	0.65	1	0.68	1.12	3	24	6	0.09	2	0	28	3	2	0	0	1	0	0	0	0	6	1	46	4.8	3.2	6	0	5	6	0.77	0.07	1.07	4	0.8	0	0	1	4	0	0	1	0	0	0	3
COc1cc2CCC(Oc2c(c1)N1CCN(CC1)C)C(=O)Nc1ccc(cc1)N1CCOCC1	602875	4.72	466.64	6.86	0.6	1	0.64	1.13	3	13	5	0.07	1	0	34	4	4	0	0	0	0	0	0	0	8	0	38.2	5.9	5.9	13	0	5	6	0.82	0.07	1.07	4	0.8	0	0	0	5	0	0	0	1	0	0	2
Clc1ccc(cc1)c1cncc(c1)C(=O)NCc1cccnc1OCC(F)(F)F	1270208	4.72	421.83	9.59	0.7	1.04	0.7	1.14	5	19	6	0.13	1	0	15	3	2	0	0	3	1	0	0	1	9	4	45.5	6.8	4.5	3	0	3	3	0.62	0	1	3	1	0	0	0	3	0	0	0	0	0	0	1
Clc1cnc(nc1)N1CCC(CC1)C1CC1CCOc1ccc(cn1)S(=O)(=O)C	1771100	4.72	437.01	8.09	0.63	1.01	0.67	1.13	4	14	7	0.12	2	0	25	4	3	0	1	0	1	0	0	2	9	1	37	7.4	5.6	11	0	4	4	0.72	0	1	4	1	1	0	0	3	0	0	0	0	0	0	0
Fc1cc(F)c2c(c1)C(N=C2N)(c1ccnc(c1)C(F)F)c1cccc(c1)c1cncnc1	2177914	4.72	449.44	9.36	0.72	1.04	0.71	1.14	5	25	3	0.06	1	0	15	5	0	0	0	4	0	0	0	0	9	4	50	10.4	0	2	0	5	6	0.82	0.07	1.07	4	0.8	0	0	1	4	0	0	1	0	0	0	2
N#Cc1cnn2c1nc(Nc1ncc(c(c1)NC(=O)C)C)cc2NC1CC1	2409180	4.72	362.44	8.05	0.66	1.01	0.67	1.14	4	18	5	0.1	1	1	18	8	1	0	0	0	0	0	0	0	9	0	40	17.8	2.2	5	0	4	5	0.67	0.11	1.11	3	0.75	1	0	1	2	0	0	1	0	0	0	0
COc1c(ccc2c1COC2=O)C(CN1CCN(CC1)C(=O)Cc1ccc(nc1)n1cnnn1)O	3792410	4.72	479.55	7.99	0.64	1.02	0.65	1.14	4	19	7	0.11	2	0	25	7	5	0	0	0	0	0	0	0	12	0	38.3	11.7	8.3	9	0	5	6	0.74	0.08	1.08	4	0.8	0	0	2	3	0	0	1	0	0	0	1
COCc1cnc(nc1)N1CCC(CC1)C1CC1CCOc1ccc(c(c1)F)CC(=O)N1CCC1	4077033	4.72	482.66	6.9	0.6	1	0.64	1.14	3	13	10	0.14	1	0	35	4	3	0	0	1	0	0	0	0	8	1	38.6	5.7	4.3	16	0	5	5	0.71	0	1	5	1	1	1	0	3	0	0	0	0	0	0	1
N#Cc1cc(cnc1c1ccc(cc1)C(=O)Nc1ccccc1N)CN1CCN(CC1)C(C)C	258177	4.72	454.63	7.1	0.63	0.99	0.67	1.13	5	20	6	0.09	1	1	30	6	1	0	0	0	0	0	0	0	7	0	42.2	9.4	1.6	8	0	4	4	0.71	0	1	4	1	0	0	0	4	0	0	0	0	0	0	2
COc1cc(F)ccc1c1cncc(c1)CNC(=O)c1ccccc1	1779014	4.73	336.39	8.01	0.67	1.01	0.69	1.12	3	19	5	0.11	1	0	17	2	2	0	0	1	0	0	0	0	5	1	47.6	4.8	4.8	2	0	3	3	0.72	0	1	3	1	0	0	0	3	0	0	0	0	0	0	2
CC(COc1cn2c(c1C)c(ncn2)Oc1ccc2c(c1F)cc([nH]2)C)O	377300	4.74	370.42	8.05	0.65	1.02	0.66	1.14	5	20	5	0.1	0	0	19	4	3	0	0	1	0	0	0	0	8	1	41.3	8.7	6.5	5	0	4	6	0.67	0.22	1.22	2	0.5	0	0	2	2	0	0	2	0	0	0	1
OCC(=O)N1CCN(CC1)c1ccc(cc1)Nc1ncc(c(n1)c1cnc(n1C(C)C)C)F	476993	4.74	453.58	7.44	0.62	1.01	0.64	1.14	6	18	6	0.09	1	0	28	7	2	0	0	1	0	0	0	0	10	1	37.7	11.5	3.3	9	0	4	4	0.7	0	1	4	1	0	0	1	3	0	0	0	0	0	0	1
CN(C(=O)c1ccc(cc1)Nc1nccc(n1)c1cnc(n1C(C)C)C)C	488085	4.74	364.5	7.15	0.62	1	0.65	1.14	6	18	5	0.09	1	0	24	6	1	0	0	0	0	0	0	0	7	0	39.2	11.8	2	6	0	3	3	0.63	0	1	3	1	0	0	1	2	0	0	0	0	0	0	1
COCC(Oc1cc(Oc2ccc(cc2)C(=O)N2CCC2)cc(c1)C(=O)Nc1ncc(nc1)C)C	3219120	4.74	476.58	7.57	0.64	1.01	0.66	1.13	5	20	9	0.14	2	0	28	4	5	0	0	0	0	0	0	0	9	0	41.3	6.3	7.9	8	0	4	4	0.63	0	1	4	1	0	1	0	3	0	0	0	0	0	0	2
COc1cc(ccc1n1cnc(c1)C)c1nnn(c1)C1CCc2c(N(C1=O)CC1(C)COC1)cccc2	3609632	4.74	498.64	7.44	0.64	1	0.67	1.13	4	23	6	0.08	1	0	30	6	3	0	0	0	0	0	0	0	9	0	41.8	9	4.5	10	0	6	7	0.84	0.07	1.07	5	0.83	0	1	2	2	1	0	0	0	1	0	2
Cc1nccc(n1)N1CCC2(C1=O)CCN(CC2)CC(c1ccc2c(c1C)COC2=O)O	4071603	4.75	436.56	7.28	0.62	1.01	0.65	1.13	5	14	4	0.06	2	0	28	4	4	0	0	0	0	0	0	0	8	0	40	6.7	6.7	12	0	5	6	0.78	0.08	1.12	3	0.6	0	0	2	3	0	0	1	0	0	0	1
COc1ccc2c(n1)c(C(CN1CCC(CC1)NCc1ncc3c(c1)OCCO3)O)c(cn2)F	1927165 1927166	4.75	469.57	7.57	0.62	1.02	0.64	1.14	3	17	7	0.11	0	0	28	5	4	0	0	1	0	0	0	0	10	1	38.7	8.1	6.5	11	0	5	7	0.77	0.15	1.15	3	0.6	0	0	0	5	0	0	0	2	0	0	0
COCCOc1ccc2c(n1)c(CCC13CCC(CC1)(CO3)NCc1ccc3c(n1)NC(=O)CO3)c(cn2)F	3605148	4.76	537.65	7.57	0.63	1.01	0.65	1.14	3	18	10	0.13	1	0	32	5	5	0	0	1	0	0	0	0	11	1	39.4	7	7	14	0	6	9	0.72	0.36	1.29	3	0.5	0	0	0	7	0	0	0	2	0	0	0
O=C1CC2(CN1c1ccc(cn1)S(=O)(=O)C)CCN(CC2)CC(c1ccc2c(c1C)COC2=O)O	4066256	4.76	499.64	7.81	0.63	1.01	0.66	1.13	7	16	5	0.07	4	0	29	3	6	0	1	0	0	0	0	1	10	0	39.1	4.7	9.4	12	0	5	6	0.71	0.08	1.12	3	0.6	0	0	2	3	0	0	1	0	0	0	1
COc1cccc(n1)C1(O)CCC(CC1)N1CC(C1)NC(=O)CNC(=O)c1cccc(c1)C(F)(F)F	2204247	4.76	506.58	7.79	0.62	1.03	0.64	1.15	7	14	7	0.1	2	0	29	4	4	0	0	3	0	0	0	0	11	3	38.5	6.2	6.2	12	0	4	4	0.61	0	1	4	1	0	1	0	3	0	0	0	0	0	0	1
COC(=O)c1noc(c1)c1ccc2c(n1)ccc(c2)CCN1CCCC1C	1822866	4.77	365.47	7.31	0.63	1	0.66	1.13	3	17	6	0.11	1	0	23	3	3	0	0	0	0	0	0	0	6	0	42	6	6	8	0	4	5	0.74	0.1	1.1	3	0.75	0	0	2	2	0	0	0	1	0	0	1
O=C(NC1CN(C1)C1CCC(CC1)(O)c1ccccc1)CNc1ncnc2c1cc(cc2)C(F)(F)F	2315921	4.77	499.59	7.81	0.63	1.02	0.65	1.15	5	18	6	0.09	1	0	28	5	2	0	0	3	0	0	0	0	10	3	40.6	7.8	3.1	11	0	5	6	0.72	0.08	1.08	4	0.8	0	1	0	4	0	0	0	1	0	0	2
Cc1nn(cc1CN1CCC2(CC1)OCc1c2cccc1)c1c(Cl)cccc1NS(=O)(=O)C	471299	4.77	487.07	8.12	0.64	1.01	0.68	1.12	5	19	5	0.08	2	0	27	4	3	0	1	0	1	0	0	2	9	1	40	6.7	5	9	0	5	6	0.76	0.08	1.12	3	0.6	0	0	2	3	0	0	1	0	0	0	2
CCOc1cc2ncc(c(c2cc1N1CCC(CC1)O)Nc1ccc(cc1F)F)C(=O)N	481717	4.77	442.51	7.9	0.64	1.02	0.65	1.14	6	18	6	0.1	1	0	24	4	3	0	0	2	0	0	0	0	9	2	41.1	7.1	5.4	7	0	4	5	0.69	0.09	1.09	3	0.75	0	0	0	4	0	0	0	1	0	0	2
COC1COCCC1N(C1CCC(C1)(C(C)C)C(=O)N1CCN(CC1)c1nccc(c1)C(F)(F)F)C	1782377	4.77	512.69	6.84	0.58	1.01	0.61	1.15	8	7	6	0.08	1	0	39	4	3	0	0	3	0	0	0	0	10	3	34.7	5.3	4	20	0	4	4	0.64	0	1	4	1	0	0	1	3	0	0	0	0	0	0	0
O=C(NC1CN(C1)C1CCC(CC1)c1cnc(s1)C(C)C)CNc1nn(c2c1cc(cc2)C(F)(F)F)C	1834799	4.77	534.72	7.64	0.62	1.01	0.65	1.15	7	16	7	0.1	1	0	33	6	1	0	1	3	0	0	0	1	11	3	37.1	8.6	1.4	15	0	5	6	0.65	0.08	1.08	4	0.8	0	1	2	2	0	0	1	0	0	0	1
CN1CCC(CC1)(COCc1cc(cc(n1)C1CC1)C1CC1)c1ccc(cc1)F	2333611	4.77	394.58	6.58	0.6	0.99	0.65	1.13	2	12	7	0.11	0	0	31	2	1	0	0	1	0	0	0	0	4	1	41.7	3.3	1.7	14	0	5	5	0.83	0	1	5	1	2	0	0	3	0	0	0	0	0	0	1
O=C(N1CCN(CC1)CCc1ccc2c(c1C)COC2=O)Cc1ccc(nc1)n1cnnn1	3692706	4.77	447.55	7.72	0.64	1.01	0.66	1.14	3	19	6	0.1	2	0	25	7	3	0	0	0	0	0	0	0	10	0	39.7	12.1	5.2	9	0	5	6	0.79	0.08	1.08	4	0.8	0	0	2	3	0	0	1	0	0	0	1
COCC(=O)N1CCC(CC1)n1nc(c(c1C)Nc1ncc(c(n1)c1cnn2c1cccc2)Cl)C	3822651	4.77	495.04	7.99	0.64	1.01	0.67	1.14	5	22	6	0.09	1	0	27	8	2	0	0	0	1	0	0	1	11	1	38.7	12.9	3.2	9	0	5	6	0.74	0.08	1.08	4	0.8	0	0	2	3	0	0	1	0	0	0	0
Fc1cnc2c3c1C(O)(Cn3c(=O)cc2)CC12CCC(CC1)(CO2)NCc1ccc2c(c1)OCCO2	3425822	4.78	493.58	7.71	0.64	1.02	0.66	1.13	3	14	5	0.07	2	0	28	3	5	0	0	1	0	0	0	0	9	1	42.2	4.7	7.8	13	0	7	13	0.83	0.47	1.37	3	0.43	0	0	1	7	0	0	2	2	1	0	1
Fc1cc(F)c(cc1NCc1cnc(s1)Nc1ccccn1)C(=O)NC1CC1	377734	4.78	401.48	8.92	0.68	1.03	0.7	1.14	3	18	7	0.15	1	0	17	5	1	0	1	2	0	0	0	1	9	2	42.2	11.1	2.2	4	0	4	4	0.71	0	1	4	1	1	0	1	2	0	0	0	0	0	0	1
COc1cc(ccc1c1nnc(o1)NCCCCN1CCCCC1)NC(=O)c1ccccc1F	2022736	4.8	467.6	7.31	0.62	1.01	0.64	1.14	3	18	10	0.15	1	0	30	5	3	0	0	1	0	0	0	0	9	1	39.1	7.8	4.7	10	0	4	4	0.68	0	1	4	1	0	0	1	3	0	0	0	0	0	0	2
Fc1cc(ccc1c1nnc(o1)NCCCCN1CCOCC1)NC(=O)c1ccccc1	2022740	4.8	439.54	7.58	0.63	1.01	0.65	1.14	2	18	9	0.15	1	0	26	5	3	0	0	1	0	0	0	0	9	1	39.7	8.6	5.2	8	0	4	4	0.72	0	1	4	1	0	0	1	3	0	0	0	0	0	0	2
FC1CCN(CC1)CCCCNc1nnc(o1)c1ccc(cc1)NC(=O)c1ccccc1F	2022741	4.8	455.56	7.59	0.63	1.01	0.65	1.14	3	18	9	0.14	1	0	27	5	2	0	0	2	0	0	0	0	9	2	40	8.3	3.3	9	0	4	4	0.7	0	1	4	1	0	0	1	3	0	0	0	0	0	0	2
Cc1cc(ccc1NC(=O)c1ccccc1F)c1nnc(o1)NCCCN1CCCCC1	2023923	4.8	437.57	7.29	0.62	1.01	0.65	1.14	3	18	8	0.13	1	0	28	5	2	0	0	1	0	0	0	0	8	1	40	8.3	3.3	9	0	4	4	0.72	0	1	4	1	0	0	1	3	0	0	0	0	0	0	2
OCc1nccc(c1)c1cccc2c1CC(CO2)NC(=O)c1ccc(nc1)OCC(F)(F)F	2069412	4.8	459.46	8.67	0.67	1.04	0.67	1.14	5	19	6	0.11	1	0	20	3	4	0	0	3	0	0	0	0	10	3	43.4	5.7	7.5	6	0	4	5	0.67	0.09	1.09	3	0.75	0	0	0	4	0	0	0	1	0	0	1
COc1ncc(cn1)c1cccc2c1CC(CO2)NC(=O)c1ccc(nc1)COCC(F)(F)F	2069423	4.8	474.48	8.63	0.66	1.04	0.66	1.15	5	19	7	0.12	1	0	21	4	4	0	0	3	0	0	0	0	11	3	41.8	7.3	7.3	7	0	4	5	0.65	0.09	1.09	3	0.75	0	0	0	4	0	0	0	1	0	0	1
CCOCC(C(=O)Nc1cnc(cn1)C)Oc1ncnc2c1cnn2c1ncccc1Cl	3221487	4.8	454.92	8.92	0.67	1.03	0.68	1.14	4	23	8	0.15	1	0	19	8	3	0	0	0	1	0	0	1	12	1	39.2	15.7	5.9	5	0	4	5	0.66	0.1	1.1	3	0.75	0	0	1	3	0	0	1	0	0	0	0
CC(OCC(C(=O)Nc1ccc(cn1)Cl)Oc1ncnc2c1cnn2c1ccccc1Cl)C	3221494	4.8	487.38	9.2	0.68	1.03	0.7	1.13	5	23	8	0.14	1	0	20	6	3	0	0	0	2	0	0	2	11	2	41.5	11.3	5.7	5	0	4	5	0.64	0.1	1.1	3	0.75	0	0	1	3	0	0	1	0	0	0	1
NC1CCCCC1Nc1nnc(c(c1)Nc1ccc(c(n1)C)F)C(=O)N	3237560	4.8	359.46	7.49	0.61	1.01	0.64	1.15	5	13	5	0.1	1	0	22	7	1	0	0	1	0	0	0	0	9	1	35.4	14.6	2.1	7	0	3	3	0.69	0	1	3	1	0	0	0	3	0	0	0	0	0	0	0
O=c1cc(OCc2ccccc2)ccn1c1ccc2c(c1)cnn2CCN1CC2CC1CO2	1289833	4.8	442.56	7.5	0.64	1	0.67	1.12	1	19	7	0.11	3	0	26	4	3	0	0	0	0	0	0	0	7	0	44.1	6.8	5.1	8	0	6	8	0.85	0.21	1.18	4	0.67	0	0	3	4	0	0	1	0	0	0	2
NCC(=O)N1CCN(CC1)c1ccc(c(c1)OC)Nc1ncc(c(n1)c1cnc2n1cccc2)Cl	1809072	4.8	493.02	8.22	0.65	1.01	0.68	1.14	4	23	6	0.09	1	0	25	8	2	0	0	0	1	0	0	1	11	1	40	13.3	3.3	6	0	5	6	0.77	0.07	1.07	4	0.8	0	0	1	4	0	0	1	0	0	0	1
O=C(C1N(CCc2ncccn2)C(=O)c2c1cccc2)NCc1ccc(cc1)OC(F)(F)F	2164364	4.8	456.46	8.78	0.68	1.04	0.67	1.14	5	20	7	0.13	2	0	19	4	3	0	0	3	0	0	0	0	10	3	44.2	7.7	5.8	5	0	4	5	0.64	0.1	1.1	3	0.75	0	0	1	3	0	0	1	0	0	0	2
N#Cc1ncc(nc1OC1CCNC1)Nc1ncc(c(c1)NC)C(=O)OC	2203848	4.8	369.43	8.03	0.64	1.02	0.65	1.14	4	14	7	0.15	1	1	19	7	3	0	0	0	0	0	0	0	10	0	37	15.2	6.5	6	0	3	3	0.63	0	1	3	1	0	0	1	2	0	0	0	0	0	0	0
COc1cc(ccc1Cl)N1CCN(CC1)C(=O)Cn1nc(c(c1C)Cl)C(F)(F)F	2322875	4.8	451.31	9.4	0.66	1.04	0.67	1.16	8	12	4	0.08	1	0	19	4	2	0	0	3	2	0	0	2	11	5	37.5	8.3	4.2	8	0	3	3	0.59	0	1	3	1	0	0	1	2	0	0	0	0	0	0	1
N#Cc1cnn2c1nc(Nc1cc(NC(=O)C)c(cc1F)C)cc2NC1CC1	2409178	4.8	379.44	8.25	0.66	1.02	0.67	1.14	5	18	5	0.1	1	1	18	7	1	0	0	1	0	0	0	0	9	1	41.3	15.2	2.2	5	0	4	5	0.64	0.11	1.11	3	0.75	1	0	1	2	0	0	1	0	0	0	1
O=C(c1nnc(o1)c1ccccc1)N1CC(C1)Oc1ccc(cc1)CN1CC2(C1)COCC2	3670640	4.8	446.55	7.57	0.64	1.01	0.67	1.13	1	18	6	0.09	1	0	26	4	4	0	0	0	0	0	0	0	8	0	42.4	6.8	6.8	10	0	6	6	0.88	0	1.03	5	0.83	0	2	2	2	0	0	0	0	0	0	2
COc1ccc(cc1)c1nnc(o1)C(=O)N1CC(C1)Oc1ccc(cc1)CN(CC1(C)COC1)C	3786311	4.8	478.6	7.36	0.62	1.01	0.65	1.13	4	18	9	0.13	1	0	30	4	5	0	0	0	0	0	0	0	9	0	40	6.2	7.7	11	0	5	5	0.71	0	1	5	1	0	2	1	2	0	0	0	0	0	0	2
COc1ccc(cc1)c1nnc(o1)C(=O)N1CCC(CC1)Oc1ccc(cc1)CN1CCOCC1	3786662	4.8	478.6	7.36	0.62	1.01	0.65	1.13	2	18	7	0.1	1	0	30	4	5	0	0	0	0	0	0	0	9	0	40	6.2	7.7	11	0	5	5	0.83	0	1	5	1	0	0	1	4	0	0	0	0	0	0	2
CCc1c(CNC2CCC(C2)F)nc(n1c1ccc(nc1)C)c1ncccc1Cl	564812	4.82	413.97	7.67	0.63	1	0.67	1.14	4	17	6	0.11	0	0	25	5	0	0	0	1	1	0	0	1	7	2	40.7	9.3	0	9	0	4	4	0.76	0	1	4	1	0	0	2	2	0	0	0	0	0	0	0
CCN(C(=O)c1ccc(cc1)C(c1cccnc1)N1CCN(CC1)Cc1ncsc1)C	1938410	4.82	435.65	7.26	0.62	0.99	0.67	1.13	3	18	7	0.11	1	0	29	5	1	0	1	0	0	0	0	1	7	0	40	8.3	1.7	9	0	4	4	0.74	0	1	4	1	0	0	1	3	0	0	0	0	0	0	1
OCCN(C(=O)c1ccc(cc1)C(c1cccc(c1)NC(=O)C1CC1)N1CCN(CC1)Cc1ccc(cc1)F)C	1939738	4.82	544.73	7.07	0.62	1	0.65	1.13	5	20	10	0.12	2	0	37	4	3	0	0	1	0	0	0	0	8	1	41.6	5.2	3.9	12	0	5	5	0.68	0	1	5	1	1	0	0	4	0	0	0	0	0	0	3
CCn1cc(cc(c1=O)C)C1(N=C(c2c1cccc2F)N)c1cccc(c1)c1cncnc1	2177920	4.82	439.53	7.99	0.67	1.01	0.7	1.12	5	22	4	0.07	4	0	22	5	1	0	0	1	0	0	0	0	7	1	47.3	9.1	1.8	4	0	5	6	0.82	0.07	1.07	4	0.8	0	0	1	4	0	0	1	0	0	0	2
O=C(NC1CN(C1)C1CCC(CC1)(O)c1nccn1C)CNC(=O)c1cccc(c1)C(F)(F)F	2204255	4.82	479.56	7.74	0.62	1.02	0.63	1.15	7	13	6	0.09	2	0	28	5	3	0	0	3	0	0	0	0	11	3	37.1	8.1	4.8	12	0	4	4	0.62	0	1	4	1	0	1	1	2	0	0	0	0	0	0	1
COc1ccc(cc1)c1nnc(o1)C(=O)N1CCC(CC1)Oc1ccc(cc1)CN1CCN(CC1)C	3785118	4.82	491.65	7.13	0.61	1	0.65	1.13	3	18	7	0.1	1	0	33	5	4	0	0	0	0	0	0	0	9	0	39.1	7.2	5.8	12	0	5	5	0.81	0	1	5	1	0	0	1	4	0	0	0	0	0	0	2
OCC1(C=C(CN1C(=O)N(C1CCN(CC1)C1CC1)C)c1cc(F)ccc1F)c1ccccc1	481921	4.82	467.61	7.19	0.62	1	0.65	1.14	5	14	5	0.07	2	0	31	3	2	0	0	2	0	0	0	0	7	2	41.5	4.6	3.1	12	0	5	5	0.77	0	1	5	1	1	0	1	3	0	0	0	0	0	0	2
COC(=O)c1ccc2c(c1)N(CCN1CCC(CC1)NCc1ccc3c(n1)NC(=O)CO3)C(=O)CO2	1824034	4.83	495.59	7.62	0.63	1.02	0.64	1.13	4	15	8	0.12	3	0	29	5	6	0	0	0	0	0	0	0	11	0	38.5	7.7	9.2	11	0	5	7	0.72	0.15	1.15	3	0.6	0	0	0	5	0	0	0	2	0	0	1
CC(Cc1cc(nn1c1ccccc1)CNS(=O)(=O)c1cccc(c1)F)C	3973288	4.84	387.52	7.91	0.64	1.01	0.68	1.13	5	19	7	0.14	2	0	22	3	2	0	1	1	0	0	0	1	7	1	40.8	6.1	4.1	5	0	3	3	0.63	0	1	3	1	0	0	1	2	0	0	0	0	0	0	2
OCC1(C=C(CN1C(=O)N(C1CCN(CC1)C)C)c1cc(F)ccc1F)c1ccccc1	479796	4.84	441.57	7.24	0.62	1.01	0.65	1.14	6	14	4	0.06	2	0	29	3	2	0	0	2	0	0	0	0	7	2	41	4.9	3.3	10	0	4	4	0.72	0	1	4	1	0	0	1	3	0	0	0	0	0	0	2
OC(CN1CCN(CC1)Cc1c(F)cccc1Cl)COc1ccc(cc1)C(F)(F)F	2334275	4.85	446.91	8.43	0.64	1.03	0.65	1.15	6	12	7	0.13	0	0	23	2	2	0	0	4	1	0	0	1	9	5	39.6	3.8	3.8	9	0	3	3	0.6	0	1	3	1	0	0	0	3	0	0	0	0	0	0	2
Clc1ccc(cc1)NC(=O)N1CCN(CC1)CC1CCCN(C1)C1CC1	2035000	4.85	376.98	6.85	0.59	0.99	0.64	1.14	2	7	4	0.07	1	0	29	4	1	0	0	0	1	0	0	1	6	1	36.4	7.3	1.8	13	0	4	4	0.81	0	1	4	1	1	0	0	3	0	0	0	0	0	0	1
O=C(C1c2ccccc2C(=O)N1C1CCC(CC1)(F)F)NCc1ccc(cc1)OC(F)(F)F	2164373	4.85	468.46	8.68	0.66	1.04	0.65	1.15	7	14	5	0.09	2	0	21	2	3	0	0	5	0	0	0	0	10	5	42.6	3.7	5.6	9	0	4	5	0.64	0.1	1.1	3	0.75	0	0	1	3	0	0	1	0	0	0	2
O=C(C1c2ccccc2C(=O)N1C1CCN(CC1)C(=O)OC(C)(C)C)NCc1ccc(cc1)OC(F)(F)F	2164374	4.85	533.6	7.85	0.63	1.03	0.64	1.14	9	15	7	0.1	3	0	30	3	5	0	0	3	0	0	0	0	11	3	39.7	4.4	7.4	12	0	4	5	0.55	0.1	1.1	3	0.75	0	0	1	3	0	0	1	0	0	0	2
OCCN1CCC(CC1)c1cc2c(cc1OC)nnc(c2Nc1ccc(cc1F)C)C(=O)N	2409410	4.85	453.57	7.44	0.62	1.01	0.65	1.14	6	18	7	0.11	1	0	28	5	3	0	0	1	0	0	0	0	9	1	39.3	8.2	4.9	9	0	4	5	0.67	0.09	1.09	3	0.75	0	0	0	4	0	0	0	1	0	0	2
O=C(N1CCN(CC1)CCc1cc2COC(=O)c2cc1C)Cc1ccc(cc1)n1cnnn1	2441423	4.85	446.56	7.57	0.64	1.01	0.66	1.13	3	19	6	0.1	2	0	26	6	3	0	0	0	0	0	0	0	9	0	40.7	10.2	5.1	9	0	5	6	0.79	0.08	1.08	4	0.8	0	0	2	3	0	0	1	0	0	0	2
OCC(CONC(=O)c1ncc2n(c1Nc1ccc(cc1F)I)cnc2)C	3330655	4.85	485.29	11.03	0.67	1.03	0.71	1.14	5	17	7	0.15	1	0	17	5	3	0	0	1	0	0	1	1	10	2	38.6	11.4	6.8	4	0	3	4	0.56	0.13	1.13	2	0.67	0	0	1	2	0	0	1	0	0	0	1
[O-][n+]1ccc(cc1)C(=O)N1CCC2(CC1)CCN(CC2)Cc1cccc(c1)Oc1ccccc1	409849	4.85	457.62	7.04	0.62	1	0.66	1.12	2	20	5	0.07	2	0	31	3	3	0	0	0	0	0	0	0	6	0	43.1	4.6	4.6	10	0	5	5	0.85	0	1.03	4	0.8	0	0	0	5	0	0	0	0	0	0	2
Fc1cccc(c1)c1sc2c(c1)c(ncc2C(=O)N)NC1CCCNC1	4098878	4.85	370.49	8.23	0.66	1.01	0.69	1.13	3	17	4	0.08	1	0	19	4	1	0	1	1	0	0	0	1	7	1	42.2	8.9	2.2	5	0	4	5	0.81	0.1	1.1	3	0.75	0	0	1	3	0	0	1	0	0	0	1
FCCN1CCC(CC1)N(C(=O)N1CC(=CC1(CO)c1ccccc1)c1cc(F)ccc1F)C	481920	4.86	473.59	7.4	0.62	1.01	0.64	1.14	6	14	5	0.08	2	0	30	3	2	0	0	3	0	0	0	0	8	3	40.6	4.7	3.1	11	0	4	4	0.68	0	1	4	1	0	0	1	3	0	0	0	0	0	0	2
NC1=NC(CCS1)(C)c1cc(CNC(C(F)(F)F)C)c(cc1F)F	4061602	4.86	367.43	8.75	0.63	1.04	0.64	1.17	8	7	4	0.09	1	0	18	3	0	0	1	5	0	0	0	1	9	5	35.7	7.1	0	8	0	2	2	0.5	0	1	2	1	0	0	0	2	0	0	0	0	0	0	1
ONC(=O)C=Cc1ccc(cc1)CN1CCC(C1)c1c(C)[nH]c2c1cccc2	1089344	4.87	375.51	7.09	0.63	0.99	0.67	1.12	3	18	5	0.09	2	0	25	3	2	0	0	0	0	0	0	0	5	0	43.4	5.7	3.8	6	0	4	5	0.71	0.1	1.1	3	0.75	0	0	2	2	0	0	1	0	0	0	2
NCC(=O)N1CCn2c(C1(C)C)nc(c2Nc1ccc(cc1)F)c1ccc(cc1)F	2058833	4.87	411.5	7.76	0.64	1.01	0.66	1.14	6	18	4	0.07	1	0	23	5	1	0	0	2	0	0	0	0	8	2	41.5	9.4	1.9	6	0	4	5	0.7	0.1	1.1	3	0.75	0	0	1	3	0	0	1	0	0	0	2
COc1ccc2c(n1)c(ccc2)Oc1ccc2c(n1)c(=O)n(c(n2)C)CC1CCCN(C1)C(C)C	1956995	4.87	473.63	7.18	0.62	1	0.66	1.13	5	19	6	0.09	2	0	31	5	3	0	0	0	0	0	0	0	8	0	40.9	7.6	4.5	11	0	5	7	0.74	0.15	1.15	3	0.6	0	0	0	5	0	0	0	2	0	0	1
O=C(NC1CN(C1)C1CCC(CC1)(O)c1ccc2c(c1)OCO2)CNC(=O)c1cccc(c1)C(F)(F)F	1829633	4.87	519.57	7.99	0.63	1.03	0.64	1.14	6	14	6	0.09	2	0	28	3	5	0	0	3	0	0	0	0	11	3	40	4.6	7.7	12	0	5	6	0.68	0.08	1.08	4	0.8	0	1	1	3	0	0	1	0	0	0	2
O=C(NC1CCN(C1)C1CCC(CC1)(O)c1ccc(cc1)C)CNC(=O)c1cccc(c1)C(F)(F)F	1951766	4.88	503.62	7.41	0.62	1.01	0.64	1.14	7	14	6	0.09	2	0	32	3	3	0	0	3	0	0	0	0	9	3	39.7	4.4	4.4	13	0	4	4	0.64	0	1	4	1	0	0	1	3	0	0	0	0	0	0	2
OC1CN(CCC1c1ccc(cc1Cl)F)CC1CCc2c(C(C1)O)nccc2	513423	4.89	404.95	7.5	0.62	1	0.66	1.13	4	12	3	0.05	0	0	26	2	2	0	0	1	1	0	0	1	6	2	40.7	3.7	3.7	11	0	4	5	0.82	0.09	1.09	3	0.75	0	0	0	3	1	0	0	0	1	0	1
COc1ccc2c(c1)N(CCN1CCC(CC1)NCc1ncc3c(c1)OCCO3)C(=O)CO2	1916534	4.89	454.58	7.22	0.61	1.01	0.64	1.13	2	13	7	0.1	1	0	30	4	5	0	0	0	0	0	0	0	9	0	38.1	6.3	7.9	12	0	5	7	0.79	0.15	1.15	3	0.6	0	0	0	5	0	0	0	2	0	0	1
CCN(C(=O)c1ccc(cc1)C(c1cccnc1)N1CCN(CC1)Cc1ccccn1)C	1939753	4.89	429.62	6.82	0.61	0.99	0.66	1.13	3	19	7	0.11	1	0	31	5	1	0	0	0	0	0	0	0	6	0	41.3	7.9	1.6	9	0	4	4	0.75	0	1	4	1	0	0	0	4	0	0	0	0	0	0	1
Oc1ncnc(c1)N1C(=O)N(C(=O)C21CCN(CC2)Cc1ncccc1C)c1ccc(cc1)c1ccc(cc1)N1CCOCC1	2041170	4.89	605.76	7.57	0.64	1.01	0.67	1.13	4	26	6	0.07	2	0	35	7	4	0	0	0	0	0	0	0	11	0	42.5	8.8	5	11	0	7	7	0.89	0	1.03	6	0.86	0	0	1	6	0	0	0	0	0	0	2
Nc1nc2c(s1)cc1c(c2)CCN(CC1)Cc1ccccn1	2326483	4.89	310.46	7.76	0.65	0.99	0.7	1.12	1	16	2	0.05	0	0	18	4	0	0	1	0	0	0	0	1	5	0	42.5	10	0	5	0	4	7	0.91	0.2	1.2	2	0.5	0	0	1	2	1	0	1	0	1	0	1
CN1CCC(CC1)(COCc1nc(cc(c1)C(F)(F)F)C1CC1)c1ccc(cc1)F	2333637	4.89	422.51	7.55	0.62	1.02	0.64	1.15	5	12	6	0.1	0	0	26	2	1	0	0	4	0	0	0	0	7	4	41.1	3.6	1.8	12	0	4	4	0.7	0	1	4	1	1	0	0	3	0	0	0	0	0	0	1
O=C(c1cc(Cl)cc(c1)Cl)NC1CN(C1)CCNC(=O)NC(C)(C)C	2337977	4.89	387.35	7.91	0.61	1.01	0.65	1.14	7	8	6	0.12	2	0	24	4	2	0	0	0	2	0	0	2	8	2	34.7	8.2	4.1	9	0	2	2	0.4	0	1	2	1	0	1	0	1	0	0	0	0	0	0	1
O=C(N1CCN(CC1)CCc1ccc2c(c1C)COC2=O)Cc1ccc(cc1)n1cnnn1	2441417	4.89	446.56	7.57	0.64	1.01	0.66	1.13	3	19	6	0.1	2	0	26	6	3	0	0	0	0	0	0	0	9	0	40.7	10.2	5.1	9	0	5	6	0.79	0.08	1.08	4	0.8	0	0	2	3	0	0	1	0	0	0	2
Fc1ccc(cc1)C(=O)N1CCN(C(=O)C1)c1ccc(cc1)OCCCN1CCCCCC1	238870	4.9	453.61	6.98	0.61	1	0.64	1.13	3	14	7	0.1	2	0	32	3	3	0	0	1	0	0	0	0	7	1	40	4.6	4.6	12	0	4	4	0.76	0	1	4	1	0	0	0	3	1	0	0	0	0	0	2
Fc1cc(F)cc(c1)C(=O)N1CCN(C(=O)C1)c1ccc(cc1)OCCCN1CCCCCC1	238871	4.9	471.6	7.26	0.61	1.01	0.64	1.14	4	14	7	0.1	2	0	31	3	3	0	0	2	0	0	0	0	8	2	40	4.6	4.6	12	0	4	4	0.74	0	1	4	1	0	0	0	3	1	0	0	0	0	0	2
Cc1nc2c(s1)c1CCN(CCc1cc2)CCCSc1nnc(n1C)c1ocnc1C	255220	4.9	454.68	7.98	0.64	1	0.69	1.13	3	20	6	0.1	0	0	26	6	1	0	2	0	0	0	0	2	9	0	38.6	10.5	1.8	10	0	5	8	0.77	0.17	1.17	3	0.6	0	0	3	1	1	0	1	0	1	0	1
Cc1ccc2c(n1)cccc2c1nnc(n1C)SCCN1CCc2c(CC1)c(C)c1c(c2)nc(o1)C	257901	4.9	498.71	7.56	0.64	0.99	0.69	1.12	4	26	5	0.07	0	0	30	6	1	0	1	0	0	0	0	1	8	0	42.4	9.1	1.5	10	0	6	10	0.81	0.21	1.21	3	0.5	0	0	2	3	1	0	1	1	1	0	2
O=C(c1ccccc1F)Nc1ccc(cc1)c1nnc(o1)NCCCCN1CCOCCC1	2022730	4.9	453.57	7.44	0.62	1.01	0.65	1.14	2	18	9	0.14	1	0	28	5	3	0	0	1	0	0	0	0	9	1	39.3	8.2	4.9	9	0	4	4	0.73	0	1	4	1	0	0	1	2	1	0	0	0	0	0	2
O=C(c1ccccc1F)Nc1ccc(cc1)c1nnc(o1)NCCCCN1CCCC1	2022731	4.9	423.54	7.43	0.63	1.01	0.65	1.14	2	18	9	0.15	1	0	26	5	2	0	0	1	0	0	0	0	8	1	40.4	8.8	3.5	8	0	4	4	0.71	0	1	4	1	0	0	2	2	0	0	0	0	0	0	2
O=C(c1ccccc1F)Nc1ccc(cc1)c1nnc(o1)NCCCCN1CCCCC1	2022733	4.9	437.57	7.29	0.62	1.01	0.65	1.14	2	18	9	0.14	1	0	28	5	2	0	0	1	0	0	0	0	8	1	40	8.3	3.3	9	0	4	4	0.72	0	1	4	1	0	0	1	3	0	0	0	0	0	0	2
CCN(CCCNc1nnc(o1)c1ccc(cc1)NC(=O)c1ccccc1F)CC	2022935	4.9	411.53	7.35	0.62	1.01	0.65	1.14	4	18	10	0.17	1	0	26	5	2	0	0	1	0	0	0	0	8	1	39.3	8.9	3.6	7	0	3	3	0.57	0	1	3	1	0	0	1	2	0	0	0	0	0	0	2
O=C(c1ccccc1Cl)Nc1ccc(cc1)c1nnc(o1)NCCCN1CCCCC1	2022940	4.9	439.99	7.72	0.63	1	0.67	1.13	2	18	8	0.13	1	0	26	5	2	0	0	0	1	0	0	1	8	1	40.4	8.8	3.5	8	0	4	4	0.74	0	1	4	1	0	0	1	3	0	0	0	0	0	0	2
COc1ncc(cn1)c1cccc2c1CC(CO2)NC(=O)c1ccc(nc1)OCCC(F)(F)F	2069422	4.9	474.48	8.63	0.66	1.04	0.66	1.15	5	19	7	0.12	1	0	21	4	4	0	0	3	0	0	0	0	11	3	41.8	7.3	7.3	7	0	4	5	0.65	0.09	1.09	3	0.75	0	0	0	4	0	0	0	1	0	0	1
OC(=O)Cc1ccccc1N1CCC(CC1)CN1CCC(CC1)Oc1ccc(c(c1)Cl)Cl	2158825	4.9	477.47	7.7	0.63	1	0.67	1.13	4	13	7	0.11	1	0	30	2	3	0	0	0	2	0	0	2	7	2	40.3	3.2	4.8	12	0	4	4	0.75	0	1	4	1	0	0	0	4	0	0	0	0	0	0	2
OC(=O)c1ccccc1CN1CCC(CC1)CN1CCC(CC1)Oc1ccc(c(c1)Cl)Cl	2158831	4.9	477.47	7.7	0.63	1	0.67	1.13	4	13	7	0.11	1	0	30	2	3	0	0	0	2	0	0	2	7	2	40.3	3.2	4.8	12	0	4	4	0.75	0	1	4	1	0	0	0	4	0	0	0	0	0	0	2
Clc1ccc(cc1)S(=O)(=O)NC(=O)N1CCC(CC1)N1CCC(CC1)Oc1ccc(c(c1)Cl)Cl	2171035	4.9	546.94	9.12	0.66	1.02	0.7	1.13	6	15	5	0.08	3	0	26	3	4	0	1	0	3	0	0	4	11	3	38.3	5	6.7	10	0	4	4	0.71	0	1	4	1	0	0	0	4	0	0	0	0	0	0	2
OC(CN1CCC(CC1)Oc1ccc(c(c1)Cl)Cl)CNC(=O)c1cn(C)c(=O)cc1C(F)(F)F	2207665	4.9	522.39	9.01	0.65	1.04	0.66	1.15	9	10	7	0.12	4	0	24	3	4	0	0	3	2	0	0	2	12	5	37.9	5.2	6.9	10	0	3	3	0.53	0	1	3	1	0	0	0	3	0	0	0	0	0	0	1
N#Cc1ccc(nc1)NC(=O)C(Oc1ncnc2c1cnn2c1ccccc1Cl)COC(C)C	3221503	4.9	477.95	8.85	0.68	1.02	0.7	1.13	5	24	8	0.14	1	1	20	7	3	0	0	0	1	0	0	1	11	1	42.6	13	5.6	5	0	4	5	0.62	0.1	1.1	3	0.75	0	0	1	3	0	0	1	0	0	0	1
N#Cc1ccc(cc1)c1ccc(cc1)C1COCC1NS(=O)(=O)C(C)C	1289181	4.9	370.51	7.72	0.64	1	0.68	1.12	5	15	5	0.1	2	1	22	2	3	0	1	0	0	0	0	1	6	0	41.7	4.2	6.3	7	0	3	3	0.65	0	1	3	1	0	0	1	2	0	0	0	0	0	0	2
CN1CC(C(C1)NS(=O)(=O)C(C)C)c1ccc(cc1)c1cccc(c1)NC(=O)C	1290503	4.9	415.61	7.17	0.61	1	0.65	1.13	7	15	6	0.1	3	0	29	3	3	0	1	0	0	0	0	1	7	0	37.9	5.2	5.2	9	0	3	3	0.59	0	1	3	1	0	0	1	2	0	0	0	0	0	0	2
CCNC(=O)c1ccc(cc1)C1=CC2(CCNCC2)Oc2c1cccc2	551412	4.92	348.48	6.97	0.63	0.99	0.67	1.12	2	14	3	0.06	2	0	24	2	2	0	0	0	0	0	0	0	4	0	44	4	4	7	0	4	5	0.81	0.1	1.14	2	0.5	0	0	0	4	0	0	0	1	0	0	2
OCCN(C(=O)C(Oc1cccc2c1c(ncn2)Nc1ccc(c(c1)C)Oc1ccc(nc1)C)C)C	257478	4.92	487.61	7.5	0.64	1.01	0.66	1.13	6	24	9	0.13	1	0	29	5	4	0	0	0	0	0	0	0	9	0	41.5	7.7	6.2	7	0	4	5	0.61	0.09	1.09	3	0.75	0	0	0	4	0	0	0	1	0	0	2
COc1cc(ccc1Nc1ncc(c(n1)c1cnc2n1cccc2)Cl)C1CCN(CC1)C(=O)C	1809045	4.92	477.01	8.09	0.66	1.01	0.69	1.13	4	23	5	0.08	1	0	25	6	2	0	0	0	1	0	0	1	9	1	42.4	10.2	3.4	7	0	5	6	0.79	0.07	1.07	4	0.8	0	0	1	4	0	0	1	0	0	0	1
O=C(NC1CN(C1)C1CCC(CC1)c1cccc(c1)N(C)C)CNc1nn(c2c1cc(cc2)C(F)(F)F)C	1834786	4.92	528.69	7.24	0.61	1.01	0.64	1.15	7	17	7	0.09	1	0	35	6	1	0	0	3	0	0	0	0	10	3	38.4	8.2	1.4	14	0	5	6	0.66	0.08	1.08	4	0.8	0	1	1	3	0	0	1	0	0	0	2
COc1ccc(cn1)C1CCC(CC1)N1CC(C1)NC(=O)CNc1nn(c2c1cc(cc2)C(F)(F)F)C	1834790	4.92	516.63	7.6	0.62	1.02	0.64	1.15	6	17	7	0.1	1	0	31	6	2	0	0	3	0	0	0	0	11	3	38.2	8.8	2.9	13	0	5	6	0.68	0.08	1.08	4	0.8	0	1	1	3	0	0	1	0	0	0	1
CC#CCn1c2c(=O)n(Cc3ncc4c(c3C#N)cccc4)c(=O)n(c2c(c1N1CCCNCC1)C#N)C	1951416	4.92	506.62	7.92	0.66	1.01	0.68	1.13	6	21	4	0.06	2	3	26	8	2	0	0	0	0	0	0	0	10	0	43.8	12.5	3.1	9	0	5	7	0.68	0.15	1.15	3	0.6	0	0	1	3	1	0	1	1	0	0	1
CN1CCC(CC1)(COCc1cc(cc(n1)C1(F)CC1)C(F)(F)F)c1ccccc1	2333609	4.92	422.51	7.55	0.62	1.02	0.64	1.15	5	12	6	0.1	0	0	26	2	1	0	0	4	0	0	0	0	7	4	41.1	3.6	1.8	12	0	4	4	0.7	0	1	4	1	1	0	0	3	0	0	0	0	0	0	1
CN1CCC(CC1)(COCc1nc(cc(c1)C(F)(F)F)C1CCCC1)c1ccc(cc1)F	2333610	4.92	450.57	7.27	0.61	1.01	0.64	1.15	5	12	6	0.09	0	0	30	2	1	0	0	4	0	0	0	0	7	4	40.3	3.2	1.6	14	0	4	4	0.72	0	1	4	1	0	0	1	3	0	0	0	0	0	0	1
CN1CCC(CC1)(COCc1cc(Cl)cc(n1)C(F)(F)F)c1ccccc1	2333616	4.92	398.89	8.14	0.63	1.02	0.66	1.15	5	12	5	0.1	0	0	22	2	1	0	0	3	1	0	0	1	7	4	40.8	4.1	2	9	0	3	3	0.67	0	1	3	1	0	0	0	3	0	0	0	0	0	0	1
CN1CCC(CC1)(COCc1nc(cc(c1)C(F)(F)F)N1CCC2C1C2)c1ccc(cc1)F	2333625	4.92	463.57	7.48	0.62	1.02	0.64	1.15	5	12	6	0.09	0	0	29	3	1	0	0	4	0	0	0	0	8	4	40.3	4.8	1.6	14	0	5	6	0.73	0.08	1.08	4	0.8	1	0	1	4	0	0	0	0	0	0	1
O=C(N1CCN(CC1)CCc1ccc2c(c1F)COC2=O)Cc1ccc(cc1)n1cnnn1	2441420	4.92	450.52	8.05	0.65	1.02	0.66	1.14	3	19	6	0.1	2	0	23	6	3	0	0	1	0	0	0	0	10	1	41.1	10.7	5.4	8	0	5	6	0.79	0.08	1.08	4	0.8	0	0	2	3	0	0	1	0	0	0	2
O=C(N1CCN(CC1)CCc1ccc2c(c1C)COC2=O)Cc1cnc(cn1)n1cnnn1	3793143	4.92	448.54	7.87	0.64	1.02	0.66	1.14	3	19	6	0.1	2	0	24	8	3	0	0	0	0	0	0	0	11	0	38.6	14	5.3	9	0	5	6	0.79	0.08	1.08	4	0.8	0	0	2	3	0	0	1	0	0	0	1
O=C(C1CCN(CC1)Cc1ccn(c1)c1ccc(cc1)C(F)(F)F)NCC1(O)CCCCC1	557715	4.93	463.6	7.13	0.6	1.01	0.63	1.15	5	12	6	0.09	1	0	32	3	2	0	0	3	0	0	0	0	8	3	38.5	4.6	3.1	14	0	4	4	0.7	0	1	4	1	0	0	1	3	0	0	0	0	0	0	1
CCN(C(=O)c1ccc(cc1)C1=CC2(CCNCCC2)Oc2c1cccc2)CC	563893	4.93	390.57	6.62	0.61	0.99	0.65	1.12	3	14	4	0.07	2	0	30	2	2	0	0	0	0	0	0	0	4	0	42.4	3.4	3.4	10	0	4	5	0.76	0.09	1.14	2	0.5	0	0	0	3	1	0	0	1	0	0	2
O=C(C(Oc1cccc2c1c(ncn2)Nc1ccc(c(c1)Cl)OCc1ccccn1)C)N(C)C	255968 428777	4.93	477.99	8.24	0.66	1.01	0.69	1.12	5	24	8	0.13	1	0	24	5	3	0	0	0	1	0	0	1	9	1	43.1	8.6	5.2	5	0	4	5	0.65	0.09	1.09	3	0.75	0	0	0	4	0	0	0	1	0	0	2
N#Cc1c(F)ccc(c1C)C1OCC2N(C1)CCN(C2)C(=O)Cc1ccc(nc1)n1cnnn1	3911740 3924012 3943156	4.95	462.54	8.12	0.65	1.02	0.67	1.14	4	19	4	0.07	1	1	23	8	2	0	0	1	0	0	0	0	11	1	40.4	14	3.5	9	0	5	6	0.79	0.07	1.07	4	0.8	0	0	1	4	0	0	0	1	0	0	1
O=C(NC1CN(C1)C1CCC(CC1)(O)c1ccc(nc1)OC(C)C)CNC(=O)c1cccc(c1)C(F)(F)F	2204251	4.95	534.64	7.53	0.61	1.02	0.63	1.15	8	14	8	0.11	2	0	33	4	4	0	0	3	0	0	0	0	11	3	38	5.6	5.6	14	0	4	4	0.58	0	1	4	1	0	1	0	3	0	0	0	0	0	0	1
Fc1cc(ccc1c1ccc2c(c1)CCN(C2=O)CCN1CCCC1)C(=O)N1CCCC1	2031878	4.95	435.59	7.03	0.62	1	0.65	1.13	3	14	5	0.08	2	0	30	3	2	0	0	1	0	0	0	0	6	1	41.9	4.8	3.2	12	0	5	6	0.81	0.08	1.08	4	0.8	0	0	2	3	0	0	0	1	0	0	2
FC(Oc1ccccc1CC(c1ccccc1)N1CCNCC1)(F)F	375131	4.96	350.42	7.62	0.62	1.02	0.65	1.15	3	12	5	0.1	0	0	21	2	1	0	0	3	0	0	0	0	6	3	41.3	4.3	2.2	7	0	3	3	0.72	0	1	3	1	0	0	0	3	0	0	0	0	0	0	2
Fc1cnc(nc1c1cnc(n1C(C)C)C)Nc1ccc(cc1)N1CCOCC1	515001	4.96	396.52	7.34	0.62	1.01	0.65	1.14	4	17	5	0.09	0	0	25	6	1	0	0	1	0	0	0	0	8	1	38.9	11.1	1.9	8	0	4	4	0.79	0	1	4	1	0	0	1	3	0	0	0	0	0	0	1
OC1CC(CCc2c1nccc2)CN1CCC(CC1)(C)c1ccccc1	518922	4.96	350.55	6.26	0.59	0.98	0.65	1.13	2	12	3	0.05	0	0	30	2	1	0	0	0	0	0	0	0	3	0	41.1	3.6	1.8	12	0	4	5	0.89	0.09	1.09	3	0.75	0	0	0	3	1	0	0	0	1	0	1
COCCCS(=O)(=O)c1ccc(cc1)c1ccc(cc1)CCN1CCCC1C	1934523	4.96	401.62	6.81	0.6	0.99	0.65	1.12	4	14	9	0.15	2	0	31	1	3	0	1	0	0	0	0	1	5	0	39	1.7	5.1	11	0	3	3	0.61	0	1	3	1	0	0	1	2	0	0	0	0	0	0	2
CCN(C(=O)c1ccc(cc1)C(c1cccc(c1)NC(=O)C1CC1)N1CCN(CC1)Cc1ccc(cc1)F)CC	1939737	4.96	542.76	6.87	0.61	0.99	0.65	1.13	5	20	10	0.12	2	0	39	4	2	0	0	1	0	0	0	0	7	1	41.8	5.1	2.5	13	0	5	5	0.68	0	1	5	1	1	0	0	4	0	0	0	0	0	0	3
CCOC(=O)Nc1cccc(c1)C(c1ccc(cc1)C(=O)N1CCC1)N1CCN(CC1)Cc1cccnc1	1939752	4.96	513.7	7.04	0.62	1	0.66	1.13	3	20	9	0.12	2	0	35	5	3	0	0	0	0	0	0	0	8	0	41.1	6.8	4.1	11	0	5	5	0.74	0	1	5	1	0	1	0	4	0	0	0	0	0	0	2
O=C(c1ccc(cc1)c1ccc2c(c1)CCN(C2=O)CCN1CCCC1)N(C)C	2031874	4.96	391.56	6.75	0.61	0.99	0.65	1.13	4	14	5	0.08	2	0	29	3	2	0	0	0	0	0	0	0	5	0	41.4	5.2	3.4	10	0	4	5	0.72	0.1	1.1	3	0.75	0	0	1	3	0	0	0	1	0	0	2
O=C(N1CC(C1)N1C(C(=O)NCc2ccc(cc2)OC(F)(F)F)c2c(C1=O)cccc2)OC(C)(C)C	2164375	4.96	505.54	8.15	0.64	1.03	0.65	1.14	9	15	7	0.11	3	0	26	3	5	0	0	3	0	0	0	0	11	3	40.3	4.8	8.1	10	0	4	5	0.53	0.11	1.11	3	0.75	0	1	1	2	0	0	1	0	0	0	2
COc1cc2nnc(c(c2cc1C1CCN(CC1)C(C)C)Nc1ccc(cc1F)C)C(=O)N	2409409	4.96	451.6	7.17	0.62	1	0.65	1.14	7	18	6	0.09	1	0	30	5	2	0	0	1	0	0	0	0	8	1	39.7	7.9	3.2	10	0	4	5	0.67	0.09	1.09	3	0.75	0	0	0	4	0	0	0	1	0	0	2
CC1CN(CCN1c1ncc(cn1)OCc1ccc(cc1F)S(=O)(=O)C)C(=O)OC1(COC1)C(F)(F)F	3358012	4.96	548.57	8.99	0.65	1.05	0.64	1.16	9	15	7	0.11	3	0	24	4	6	0	1	4	0	0	0	1	15	4	36.1	6.6	9.8	11	0	4	4	0.6	0	1	4	1	0	1	0	3	0	0	0	0	0	0	1
COc1ccc(cc1)c1nnc(o1)C(=O)N1CCC(CC1)Oc1ccc(cc1)CN1CCCC1	3786572	4.96	462.6	7.23	0.62	1	0.65	1.13	2	18	7	0.1	1	0	30	4	4	0	0	0	0	0	0	0	8	0	40.6	6.3	6.3	11	0	5	5	0.82	0	1	5	1	0	0	2	3	0	0	0	0	0	0	2
COc1cc(ccc1Nc1ncc(c(n1)c1cnc2n1cccc2)Cl)N1CCN(CC1)C(=O)C(O)C	1809070 1809071	4.96	508.03	8.19	0.65	1.01	0.68	1.13	5	23	6	0.09	1	0	26	7	3	0	0	0	1	0	0	1	11	1	40.3	11.3	4.8	7	0	5	6	0.75	0.07	1.07	4	0.8	0	0	1	4	0	0	1	0	0	0	1
O=C1N(CCC21CCN(CC2)CC(c1ccc2c(c1C)COC2=O)O)c1ccncc1	4092262	4.98	421.54	7.27	0.63	1	0.66	1.13	4	14	4	0.07	2	0	27	3	4	0	0	0	0	0	0	0	7	0	41.4	5.2	6.9	11	0	5	6	0.81	0.08	1.12	3	0.6	0	0	2	3	0	0	1	0	0	0	1
CCOc1ccccc1CC(c1ccccc1)N1CCNCC1	403441 534723	4.98	310.48	6.34	0.59	0.98	0.65	1.13	1	12	6	0.12	0	0	26	2	1	0	0	0	0	0	0	0	3	0	40.8	4.1	2	8	0	3	3	0.78	0	1	3	1	0	0	0	3	0	0	0	0	0	0	2
NC1CCC=C(C1COc1cc(F)c(cc1Cl)S(=O)(=O)Nc1ncsc1)c1ccc(cc1)F	4076061	4.99	512.04	9.66	0.69	1.03	0.72	1.13	6	20	7	0.13	3	0	20	3	3	0	2	2	1	0	0	3	11	3	41.5	5.7	5.7	5	0	4	4	0.7	0	1	4	1	0	0	1	3	0	0	0	0	0	0	2
OCC(=O)NC1CCN(CC1)Cc1ccc(cc1)Oc1nc2c(s1)cccc2	479383	5.0	397.54	7.8	0.64	1	0.68	1.12	2	17	6	0.11	1	0	23	3	3	0	1	0	0	0	0	1	7	0	41.2	5.9	5.9	7	0	4	5	0.75	0.1	1.1	3	0.75	0	0	1	3	0	0	1	0	0	0	2
COc1cc(ccc1Nc1ncc(c(n1)c1cnc2n1cccc2)Cl)CN1CCOCC1	1809054	5.0	450.97	8.2	0.66	1.01	0.69	1.13	2	22	6	0.1	0	0	23	6	2	0	0	0	1	0	0	1	9	1	41.8	10.9	3.6	6	0	5	6	0.84	0.07	1.07	4	0.8	0	0	1	4	0	0	1	0	0	0	1
COc1nc(COCC2(CCN(CC2)C)c2ccc(cc2)F)cc(c1)C(F)(F)F	2333632	5.0	412.47	7.78	0.62	1.03	0.63	1.15	6	12	6	0.11	0	0	24	2	2	0	0	4	0	0	0	0	8	4	39.6	3.8	3.8	10	0	3	3	0.62	0	1	3	1	0	0	0	3	0	0	0	0	0	0	1
Clc1cccc(c1)C1CN(C(=O)N1C1CCN(CC1)Cc1ccc(nc1C)Oc1ccc(cc1)C(=O)O)C1CCOCC1	2435853	5.0	605.19	7.57	0.63	1.01	0.66	1.13	5	20	8	0.09	2	0	37	4	5	0	0	0	1	0	0	1	10	1	41.3	5	6.3	14	0	6	6	0.81	0	1	6	1	0	0	1	5	0	0	0	0	0	0	2
FC(Oc1ccc(nc1)C(=O)Nc1csc(n1)C12COC(CC2CSC(=N1)N)C)F	3952064	5.0	455.56	9.3	0.67	1.04	0.69	1.14	5	13	4	0.08	2	0	19	5	3	0	2	2	0	0	0	2	12	2	36.7	10.2	6.1	8	0	4	5	0.7	0.1	1.1	3	0.75	0	0	1	3	0	0	0	1	0	0	0
COc1cccc2c1c(=O)n(c(n2)c1ccc(cc1)OC1CCN(CC1)C1CCC1)C	453653	5.0	419.57	6.99	0.62	1	0.66	1.13	3	14	5	0.08	2	0	29	3	3	0	0	0	0	0	0	0	6	0	41.7	5	5	11	0	5	6	0.84	0.08	1.08	4	0.8	0	1	0	4	0	0	0	1	0	0	2
Cc1nc2cccc(c2c(=O)n1c1ccc(cc1)OCCCN1CCCC1)C(F)(F)F	476323	5.0	431.5	7.85	0.64	1.02	0.65	1.14	5	14	6	0.1	2	0	24	3	2	0	0	3	0	0	0	0	8	3	41.8	5.5	3.6	9	0	4	5	0.68	0.1	1.1	3	0.75	0	0	1	3	0	0	0	1	0	0	2
Cc1nc2ccccc2c(=O)n1c1ccc(cc1)OCCCN1CCCC1	476373	5.0	363.5	6.99	0.62	0.99	0.66	1.13	2	14	6	0.11	2	0	25	3	2	0	0	0	0	0	0	0	5	0	42.3	5.8	3.8	8	0	4	5	0.78	0.1	1.1	3	0.75	0	0	1	3	0	0	0	1	0	0	2
COc1ccc2c(c1)nc(n(c2=O)c1ccc(cc1)OCCCN1CCCC1)C	477201	5.0	393.53	7.03	0.62	1	0.65	1.13	3	14	7	0.12	2	0	27	3	3	0	0	0	0	0	0	0	6	0	41.1	5.4	5.4	9	0	4	5	0.72	0.1	1.1	3	0.75	0	0	1	3	0	0	0	1	0	0	2
COc1cccc2c1c(=O)n(c(n2)C)c1ccc(cc1)OCCCN1CCCC1	477990	5.0	393.53	7.03	0.62	1	0.65	1.13	3	14	7	0.12	2	0	27	3	3	0	0	0	0	0	0	0	6	0	41.1	5.4	5.4	9	0	4	5	0.72	0.1	1.1	3	0.75	0	0	1	3	0	0	0	1	0	0	2
COc1ccc2c(c1)c(=O)n(c(n2)C)c1ccc(cc1)OCCCN1CCCC1	477991	5.0	393.53	7.03	0.62	1	0.65	1.13	3	14	7	0.12	2	0	27	3	3	0	0	0	0	0	0	0	6	0	41.1	5.4	5.4	9	0	4	5	0.72	0.1	1.1	3	0.75	0	0	1	3	0	0	0	1	0	0	2
COc1nccc2c1nc(c1ccc(cc1)OC1CCN(CC1)C1CCC1)n(c2=O)C	507360	5.0	420.56	7.13	0.62	1	0.65	1.13	3	14	5	0.08	2	0	28	4	3	0	0	0	0	0	0	0	7	0	40.7	6.8	5.1	11	0	5	6	0.84	0.08	1.08	4	0.8	0	1	0	4	0	0	0	1	0	0	1
Cc1nc2c(F)cccc2c(=O)n1c1ccc(cc1)OCCCN1CCCC1	515150	5.0	381.49	7.34	0.63	1	0.66	1.13	3	14	6	0.11	2	0	24	3	2	0	0	1	0	0	0	0	6	1	42.3	5.8	3.8	8	0	4	5	0.75	0.1	1.1	3	0.75	0	0	1	3	0	0	0	1	0	0	2
CC1CCCN1CCc1ccc2c(c1)ccc(n2)c1cncnc1	1085828	5.0	318.46	6.92	0.63	0.99	0.67	1.13	1	17	4	0.08	0	0	22	4	0	0	0	0	0	0	0	0	4	0	43.5	8.7	0	7	0	4	5	0.88	0.1	1.1	3	0.75	0	0	1	3	0	0	0	1	0	0	1
O=C(c1cc(ccc1OC(C(F)(F)F)C)S(=O)(=O)C)N1CCN(CC1)c1ccc(cc1)C(F)(F)F	1171499	5.0	524.53	9.2	0.65	1.06	0.65	1.16	11	15	5	0.09	3	0	22	2	4	0	1	6	0	0	0	1	13	6	38.6	3.5	7	9	0	3	3	0.51	0	1	3	1	0	0	0	3	0	0	0	0	0	0	2
COC(=O)N1CC(CC1C(=O)N1CCCN(CC1)C1CCC1)Oc1cccc(c1)F	1823049	5.0	419.55	6.99	0.6	1.01	0.62	1.14	4	8	5	0.08	2	0	30	3	4	0	0	1	0	0	0	0	8	1	36.7	5	6.7	14	0	4	4	0.73	0	1	4	1	0	1	1	1	1	0	0	0	0	0	1
O=C(NC1CN(C1)C1CCC(CC1)c1ccc(cn1)O)CNC(=O)c1cccc(c1)C(F)(F)F	1829624	5.0	476.55	7.81	0.63	1.02	0.64	1.15	6	14	6	0.09	2	0	27	4	3	0	0	3	0	0	0	0	10	3	39.3	6.6	4.9	11	0	4	4	0.65	0	1	4	1	0	1	0	3	0	0	0	0	0	0	1
O=C(NC1CN(C1)C1CCC(CC1)(O)c1ccccc1)CNC(=O)c1cccc(c1)C(F)(F)F	1829628	5.0	475.56	7.67	0.63	1.02	0.64	1.14	6	14	6	0.09	2	0	28	3	3	0	0	3	0	0	0	0	9	3	40.3	4.8	4.8	11	0	4	4	0.65	0	1	4	1	0	1	0	3	0	0	0	0	0	0	2
Cc1ncc(cn1)c1cccc2c1CC(CO2)NC(=O)c1ccc(nc1)OCC(F)(F)F	2069424	5.0	444.45	8.72	0.67	1.04	0.67	1.15	5	19	5	0.09	1	0	19	4	3	0	0	3	0	0	0	0	10	3	43.1	7.8	5.9	6	0	4	5	0.69	0.09	1.09	3	0.75	0	0	0	4	0	0	0	1	0	0	1
COc1ccc(cc1)CC(N1CCC(CC1)CN1CCC(CC1)Oc1ccc(c(c1)Cl)Cl)C(=O)O	2158776	5.0	521.53	7.56	0.62	1	0.66	1.13	5	13	9	0.13	1	0	34	2	4	0	0	0	2	0	0	2	8	2	39.1	2.9	5.8	14	0	4	4	0.69	0	1	4	1	0	0	0	4	0	0	0	0	0	0	2
OC(=O)COc1ccc(cc1)N1CCC(CC1)CN1CCC(CC1)Oc1ccc(c(c1)Cl)Cl	2158830	5.0	493.47	7.83	0.63	1.01	0.67	1.13	4	13	8	0.12	1	0	30	2	4	0	0	0	2	0	0	2	8	2	39.7	3.2	6.3	12	0	4	4	0.73	0	1	4	1	0	0	0	4	0	0	0	0	0	0	2
O=C(C1CCC(CC1)(F)F)NCC(c1ccccc1)CCN1C2CCC1CC(C2)n1c(C)nnc1C(C)C	3084349	5.0	527.78	6.52	0.58	0.99	0.63	1.14	6	12	9	0.11	1	0	43	5	1	0	0	2	0	0	0	0	8	2	37	6.2	1.2	21	0	5	6	0.66	0.16	1.12	4	0.8	0	0	2	3	1	0	0	0	0	0	1
O=C(C1CC(C1)(F)F)NCC(c1ccccc1)CCN1C2CCC1CC(C2)n1c(C)nnc1C(C)C	3084350	5.0	499.72	6.66	0.59	1	0.63	1.15	6	12	9	0.11	1	0	39	5	1	0	0	2	0	0	0	0	8	2	37.3	6.7	1.3	19	0	5	6	0.64	0.17	1.13	4	0.8	0	1	2	2	1	0	0	0	0	0	1
O=C(c1ccccc1)NCC(c1ccccc1)CCN1C2CCC1CC(C2)n1c(C)nnc1C(C)C	3084351	5.0	485.74	6.48	0.6	0.99	0.65	1.13	4	18	9	0.11	1	0	39	5	1	0	0	0	0	0	0	0	6	0	40	6.7	1.3	15	0	5	6	0.69	0.16	1.12	4	0.8	0	0	2	3	1	0	0	0	0	0	2
OC1CN(C1)CC(C(=O)Nc1ccc(cn1)Cl)Oc1ncnc2c1cnn2c1ccccc1Cl	3221517	5.0	500.38	9.44	0.69	1.03	0.71	1.13	4	23	7	0.12	1	0	19	7	3	0	0	0	2	0	0	2	12	2	41.5	13.2	5.7	5	0	5	6	0.74	0.08	1.08	4	0.8	0	1	1	3	0	0	1	0	0	0	1
COc1cnc2c(c1)n(CCN1CCC(CC1)c1[nH]c3c(n1)cc(c(c3)C)C#N)c(=O)cc2	3318997	5.0	442.57	7.5	0.64	1	0.67	1.13	4	19	5	0.08	2	1	26	6	2	0	0	0	0	0	0	0	8	0	42.4	10.2	3.4	9	0	5	7	0.76	0.16	1.16	3	0.6	0	0	1	4	0	0	1	1	0	0	1
N#Cc1cnc(cc1C1CC1)C(CN1CCN(CC1)CC(c1ccc2c(c1C)COC2=O)O)O	3612924	5.0	462.6	7.23	0.62	1	0.65	1.13	5	14	7	0.1	1	1	30	4	4	0	0	0	0	0	0	0	8	0	40.6	6.3	6.3	13	0	5	6	0.71	0.08	1.08	4	0.8	1	0	1	3	0	0	1	0	0	0	1
COC1CN(CCC1NC(=O)c1cc(Cl)c(cc1OC)N)CC1CCN(CC1)C(=O)CC(C)C	3758433	5.0	495.13	6.78	0.58	1	0.62	1.14	8	8	8	0.11	2	0	39	4	4	0	0	0	1	0	0	1	9	1	34.2	5.5	5.5	17	0	3	3	0.53	0	1	3	1	0	0	0	3	0	0	0	0	0	0	1
COc1ccc(cc1)c1nnc(o1)C(=O)N1CCC(CC1)Oc1ccc(cc1)CN1CC(C(C1)(C)C)O	3787462	5.0	506.66	7.14	0.61	1	0.64	1.13	5	18	7	0.09	1	0	34	4	5	0	0	0	0	0	0	0	9	0	39.4	5.6	7	13	0	5	5	0.76	0	1	5	1	0	0	2	3	0	0	0	0	0	0	2
OC1CCC(CC1)Nc1ccc2n(n1)c(cn2)c1cccc(c1)C(F)(F)F	3979144	5.0	376.42	8.18	0.65	1.03	0.66	1.15	4	16	3	0.06	0	0	19	4	1	0	0	3	0	0	0	0	8	3	41.3	8.7	2.2	7	0	4	5	0.78	0.1	1.1	3	0.75	0	0	1	3	0	0	1	0	0	0	1
ONC(=O)C=Cc1ccc(cc1)CN(C(C)C)CCc1c(C)nn2c1cccc2	1819273	5.0	392.55	6.89	0.61	0.99	0.65	1.13	5	18	8	0.14	2	0	28	4	2	0	0	0	0	0	0	0	6	0	40.4	7	3.5	7	0	3	4	0.52	0.13	1.13	2	0.67	0	0	1	2	0	0	1	0	0	0	1
CNCc1cc(OC)c(cc1Oc1ccc(c(c1)Cl)Cl)OC	487188	5.0	342.24	8.78	0.66	1.02	0.69	1.12	5	12	6	0.15	0	0	17	1	3	0	0	0	2	0	0	2	6	2	41	2.6	7.7	4	0	2	2	0.55	0	1	2	1	0	0	0	2	0	0	0	0	0	0	2
O=C(NC1CN(C1)C1CCC(CC1)c1cnc(nc1)N(C)C)CNC(=O)c1cccc(c1)C(F)(F)F	1829623	5.01	504.62	7.53	0.61	1.02	0.63	1.15	7	14	7	0.1	2	0	31	6	2	0	0	3	0	0	0	0	11	3	37.3	9	3	13	0	4	4	0.61	0	1	4	1	0	1	0	3	0	0	0	0	0	0	1
CC(=O)N1CCC(CC1)C1NC(Cc2c1[nH]c1c2cccc1)c1[nH]cc(n1)c1ccccc1	2069510	5.01	439.61	7.09	0.63	0.99	0.67	1.12	2	22	3	0.05	1	0	29	5	1	0	0	0	0	0	0	0	6	0	43.5	8.1	1.6	9	0	6	9	0.91	0.13	1.13	4	0.67	0	0	2	4	0	0	2	0	0	0	2
O=C(NC1CN(C1)C1CCC(CC1)(O)c1ccc(nc1)OC1CCC1)CNC(=O)c1cccc(c1)C(F)(F)F	2204253	5.01	546.65	7.59	0.62	1.02	0.64	1.15	6	14	8	0.11	2	0	33	4	4	0	0	3	0	0	0	0	11	3	38.9	5.6	5.6	15	0	5	5	0.67	0	1	5	1	0	2	0	3	0	0	0	0	0	0	1
CNCC(=O)N1CCN(CC1)c1ccc(c(c1)OC)Nc1ncc(c(n1)c1cnc2n1cccc2)Cl	1809073	5.02	507.05	8.05	0.65	1.01	0.67	1.14	4	23	7	0.1	1	0	27	8	2	0	0	0	1	0	0	1	11	1	39.7	12.7	3.2	7	0	5	6	0.75	0.07	1.07	4	0.8	0	0	1	4	0	0	1	0	0	0	1
CC1CCCN1CCCOc1ccc(cc1)c1cn[nH]c(=O)c1	1813065	5.02	313.44	6.81	0.6	1	0.64	1.13	2	9	6	0.13	3	0	23	3	2	0	0	0	0	0	0	0	5	0	39.1	6.5	4.3	8	0	3	3	0.74	0	1	3	1	0	0	1	2	0	0	0	0	0	0	1
CN1CCN(CC1)c1cccc(c1)c1[nH]c2c(n1)c(N1CCN(CC1)Cc1noc(c1)C)c(cn2)Cl	2203775	5.02	507.1	7.57	0.63	1	0.66	1.14	3	21	5	0.07	0	0	31	8	1	0	0	0	1	0	0	1	10	1	38.8	11.9	1.5	11	0	6	7	0.89	0.06	1.06	5	0.83	0	0	2	4	0	0	1	0	0	0	1
OCCN1CCC(CC1)n1nc(c(c1C)Nc1ncc(c(n1)c1cnn2c1cccc2)Cl)C	3824323	5.03	467.03	7.78	0.63	1.01	0.67	1.14	4	21	6	0.09	0	0	27	8	1	0	0	0	1	0	0	1	10	1	38.3	13.3	1.7	9	0	5	6	0.79	0.08	1.08	4	0.8	0	0	2	3	0	0	1	0	0	0	0
N#Cc1ccc2cc1Oc1ccc3c(c1)c(ccc3)N1CCC(NCc3n(C2)cnc3)C1=O	53821 496879	5.03	435.52	8.07	0.68	1	0.7	1.12	2	24	0	0	1	1	21	5	2	0	0	0	0	0	0	0	7	0	48.1	9.3	3.7	5	0	6	38	0.91	0.6	1.47	1	0.17	0	0	2	3	0	0	0	1	0	0	3
COc1ccc2c(n1)c(CC(=O)C13CCC(CC1)(CO3)NCc1ccc3c(n1)NC(=O)CO3)c(cn2)F	3754299	5.03	507.57	8.06	0.65	1.02	0.66	1.13	4	19	7	0.1	2	0	26	5	5	0	0	1	0	0	0	0	11	1	41.3	7.9	7.9	11	0	6	9	0.76	0.36	1.29	3	0.5	0	0	0	7	0	0	0	2	0	0	0
COc1cc(ccc1Nc1ncc(c(n1)c1cnc2n1cccc2)Cl)C1CCNCC1	1809046	5.04	434.97	8.06	0.66	1	0.69	1.13	2	22	5	0.09	0	0	23	6	1	0	0	0	1	0	0	1	8	1	42.6	11.1	1.9	6	0	5	6	0.87	0.07	1.07	4	0.8	0	0	1	4	0	0	1	0	0	0	1
COc1cc(ccc1Nc1ncc2n(n1)c(cc2)c1ccccc1N(S(=O)(=O)C)C)N1CCN(CC1)CC(O)C	1822525	5.04	565.77	7.54	0.62	1.01	0.66	1.13	7	24	9	0.11	2	0	35	7	4	0	1	0	0	0	0	1	12	0	37.3	9.3	5.3	10	0	5	6	0.68	0.07	1.07	4	0.8	0	0	1	4	0	0	1	0	0	0	2
O=C(N1CCN(CC1)CCc1ccc2c(c1C)COC2=O)Cc1cnc(cc1C)n1cnnn1	3792700	5.04	461.58	7.57	0.63	1.01	0.66	1.14	4	19	6	0.09	2	0	27	7	3	0	0	0	0	0	0	0	10	0	39.3	11.5	4.9	10	0	5	6	0.77	0.08	1.08	4	0.8	0	0	2	3	0	0	1	0	0	0	1
O=C1NN=C(C2C1C2)c1ccc(cc1)OC1CCN(CC1)C1CCC1	3121095 3121096	5.04	339.48	6.79	0.61	0.99	0.65	1.13	1	8	4	0.07	2	0	25	3	2	0	0	0	0	0	0	0	5	0	40	6	4	12	0	5	6	0.92	0.09	1.09	4	0.8	1	1	0	3	1	0	0	0	0	0	1
O=C(C1N(CCc2nccnc2)C(=O)c2c1cccc2)NCc1ccc(cc1)OC(F)(F)F	2164365	5.04	456.46	8.78	0.68	1.04	0.67	1.14	5	20	7	0.13	2	0	19	4	3	0	0	3	0	0	0	0	10	3	44.2	7.7	5.8	5	0	4	5	0.64	0.1	1.1	3	0.75	0	0	1	3	0	0	1	0	0	0	2
NC1=NC2(CO1)c1cc(ccc1OCC12CC1)c1cnc2c(c1)cc[nH]2	3703262	5.04	346.42	7.87	0.66	1.01	0.69	1.12	1	17	1	0.02	1	0	18	4	2	0	0	0	0	0	0	0	6	0	45.5	9.1	4.5	6	0	6	8	0.96	0.16	1.24	2	0.33	1	0	2	3	0	0	1	1	0	0	1
COc1ncnc(c1)N1C(=O)N(C(=O)C21CCN(CC2)Cc1ncccc1C)c1ccc(cc1)c1ccc(cc1)C(=O)N(C)C	2041179	5.05	605.76	7.57	0.64	1.01	0.67	1.13	7	27	7	0.08	3	0	35	7	4	0	0	0	0	0	0	0	11	0	42.5	8.8	5	10	0	6	6	0.76	0	1.03	5	0.83	0	0	1	5	0	0	0	0	0	0	2
NC(=O)C1CCN(CC1)Cc1ccc(cc1)Oc1nc2c(s1)cccn2	2207752	5.05	368.5	8.01	0.65	1.01	0.69	1.12	2	17	5	0.1	1	0	20	4	2	0	1	0	0	0	0	1	7	0	41.3	8.7	4.3	6	0	4	5	0.81	0.1	1.1	3	0.75	0	0	1	3	0	0	1	0	0	0	1
OC(c1ccc2c(c1C)COC2=O)CN1CCC2(CC1)CCN(C2)c1cnc(cn1)S(=O)(=O)C	4064760	5.05	486.65	7.6	0.62	1.01	0.65	1.13	6	15	5	0.07	3	0	30	4	5	0	1	0	0	0	0	1	10	0	37.5	6.3	7.8	13	0	5	6	0.74	0.08	1.12	3	0.6	0	0	2	3	0	0	1	0	0	0	1
Fc1cccc(c1)C1(CCN2C3CCC2CC(C3)n2c(C)nc3c2cccc3)CCN(CC1)C(=O)c1cc(NS(=O)(=O)C(C)C)c(cc1F)F	1784526	5.05	707.94	7.53	0.62	1.01	0.66	1.14	9	25	9	0.09	3	0	44	5	3	0	1	3	0	0	0	1	12	3	40.4	5.3	3.2	18	0	7	9	0.7	0.17	1.14	5	0.71	0	0	2	5	1	0	1	0	0	0	3
COc1cc(ccc1n1cnc(c1)C)c1nnn(c1)C1CCc2c(N(C1=O)CC(F)F)cccc2	3609625	5.05	478.55	8.11	0.65	1.02	0.67	1.14	5	23	5	0.08	1	0	24	6	2	0	0	2	0	0	0	0	10	2	42.4	10.2	3.4	7	0	5	6	0.77	0.07	1.07	4	0.8	0	0	2	2	1	0	0	0	1	0	2
Fc1ccc(cc1)CC1(CCNC1)c1ccc2c(c1)cc[nH]2	513258	5.05	294.4	7.18	0.64	0.99	0.68	1.12	1	16	3	0.07	0	0	19	2	0	0	0	1	0	0	0	0	3	1	46.3	4.9	0	5	0	4	5	0.91	0.1	1.1	3	0.75	0	0	2	2	0	0	1	0	0	0	2
CN1CCC(CC1)(COCc1nc(cc(c1)C(F)(F)F)C1CC1)c1ccccc1	2333604	5.05	404.52	7.22	0.61	1.01	0.64	1.14	4	12	6	0.1	0	0	27	2	1	0	0	3	0	0	0	0	6	3	41.1	3.6	1.8	12	0	4	4	0.72	0	1	4	1	1	0	0	3	0	0	0	0	0	0	1
CN1CCC(CC1)(COCc1nc(cc(c1)C(F)(F)F)C1CC1(C)C)c1ccc(cc1)F	2333607	5.05	450.57	7.27	0.61	1.01	0.64	1.15	7	12	6	0.09	0	0	30	2	1	0	0	4	0	0	0	0	7	4	40.3	3.2	1.6	14	0	4	4	0.66	0	1	4	1	1	0	0	3	0	0	0	0	0	0	1
COc1cc(CCN2CCN(CC2)CC(c2ccc3c(c2C)COC3=O)O)ccc1C#N	3612799	5.05	435.57	7.14	0.62	1	0.65	1.13	5	14	7	0.11	1	1	29	3	4	0	0	0	0	0	0	0	7	0	41	4.9	6.6	11	0	4	5	0.66	0.1	1.1	3	0.75	0	0	1	3	0	0	1	0	0	0	2
Cc1nsc(n1)N1CCC2(C1=O)CCN(CC2)CC(c1ccc2c(c1C)COC2=O)O	4095422	5.05	442.59	7.77	0.63	1.01	0.66	1.13	5	13	4	0.07	2	0	26	4	4	0	1	0	0	0	0	1	9	0	38.6	7	7	12	0	5	6	0.77	0.08	1.13	3	0.6	0	0	3	2	0	0	1	0	0	0	1
CN1CCC(CC1)(COCc1nc(cc(c1)C(F)(F)F)N1CC=CC1)c1ccc(cc1)F	2333626	5.06	449.54	7.62	0.62	1.02	0.64	1.15	5	13	6	0.1	1	0	27	3	1	0	0	4	0	0	0	0	8	4	40.7	5.1	1.7	11	0	4	4	0.72	0	1	4	1	0	0	1	3	0	0	0	0	0	0	1
Fc1ccc(cc1)c1c[nH]c(n1)C1Cc2c3ccccc3[nH]c2C(N1)(c1cnn(c1)C)c1cccc(n1)C(=O)O	3323080	5.06	533.61	8.34	0.68	1.01	0.7	1.13	4	33	5	0.07	1	0	24	7	2	0	0	1	0	0	0	0	10	1	46.9	10.9	3.1	4	0	7	10	0.88	0.11	1.11	5	0.71	0	0	3	4	0	0	2	0	0	0	2
COc1cc(ccc1n1cnc(c1)C)c1nnn(c1)C1CCc2c(N(C1=O)CC(F)(F)F)nccc2	3609641	5.06	497.53	8.58	0.66	1.03	0.67	1.15	6	23	5	0.08	1	0	22	7	2	0	0	3	0	0	0	0	12	3	41.4	12.1	3.4	7	0	5	6	0.75	0.07	1.07	4	0.8	0	0	2	2	1	0	0	0	1	0	1
O=c1[nH]ccc2c1cc(c1ccccc1)c(n2)c1ccc(cc1)CN1CCC(CC1)c1nnc([nH]1)c1cnccn1	444136	5.07	540.68	7.84	0.67	1	0.7	1.12	1	31	6	0.08	2	0	28	8	1	0	0	0	0	0	0	0	9	0	46.4	11.6	1.4	6	0	7	8	0.95	0.05	1.05	6	0.86	0	0	1	6	0	0	0	1	0	0	2
O=c1cc(OCc2ccccc2)ccn1c1ccc2c(c1)cnn2CC1=NCCN1	1289053	5.07	399.49	7.83	0.66	1.01	0.69	1.12	1	20	6	0.11	4	0	21	5	2	0	0	0	0	0	0	0	7	0	45.1	9.8	3.9	4	0	5	6	0.87	0.08	1.08	4	0.8	0	0	2	3	0	0	1	0	0	0	2
O=C1COc2c(N1)nc(cc2)CNC1CCN(CC1)CCN1C(=O)COc2c1cc(F)cc2	1824043	5.07	455.54	7.72	0.63	1.02	0.65	1.14	3	14	6	0.1	2	0	26	5	4	0	0	1	0	0	0	0	10	1	39	8.5	6.8	10	0	5	7	0.79	0.15	1.15	3	0.6	0	0	0	5	0	0	0	2	0	0	1
COC1CN(C1)Cc1ccc(cc1)OC1CN(C1)C(=O)c1nnc(o1)c1ccc(cc1)OC	3786350	5.07	450.54	7.64	0.64	1.01	0.66	1.13	3	18	8	0.13	1	0	26	4	5	0	0	0	0	0	0	0	9	0	40.7	6.8	8.5	9	0	5	5	0.76	0	1	5	1	0	2	1	2	0	0	0	0	0	0	2
CN(C1CCN(c2c1cccc2)c1ccc(c(c1)Cl)Cl)C	1643514	5.07	321.27	8.24	0.65	1	0.71	1.12	4	12	2	0.05	0	0	18	2	0	0	0	0	2	0	0	2	4	2	43.6	5.1	0	5	0	3	4	0.76	0.13	1.13	2	0.67	0	0	0	3	0	0	0	1	0	0	2
CC(N1C(C(=O)NCc2ccc(cc2)OC(F)(F)F)c2c(C1=O)cccc2)Cc1ccccn1	2164360	5.07	469.5	8.38	0.66	1.03	0.67	1.14	6	20	7	0.12	2	0	22	3	3	0	0	3	0	0	0	0	9	3	44.6	5.4	5.4	6	0	4	5	0.62	0.1	1.1	3	0.75	0	0	1	3	0	0	1	0	0	0	2
NC1CCCCC1Nc1ncc(c(n1)Nc1cccc(c1)n1nccn1)C(=O)N	2177736	5.07	393.51	7.57	0.63	1.01	0.65	1.15	3	18	6	0.11	1	0	23	9	1	0	0	0	0	0	0	0	10	0	36.5	17.3	1.9	6	0	4	4	0.79	0	1	4	1	0	0	1	3	0	0	0	0	0	0	1
CN(Cc1ccc(c(c1)C)OC1CN(C1)C(=O)c1nnc(o1)c1ccccc1)C	3787333	5.07	392.5	7.41	0.63	1	0.66	1.13	4	18	6	0.11	1	0	24	4	3	0	0	0	0	0	0	0	7	0	41.5	7.5	5.7	7	0	4	4	0.72	0	1	4	1	0	1	1	2	0	0	0	0	0	0	2
COc1ccc(cc1)C1CN(CC1CC(=O)Nc1cccc(c1)Cl)CCC1(O)CCOCC1	1760248	5.08	473.06	7.17	0.61	1	0.65	1.13	4	13	8	0.12	1	0	33	2	4	0	0	0	1	0	0	1	7	1	39.4	3	6.1	13	0	4	4	0.7	0	1	4	1	0	0	1	3	0	0	0	0	0	0	2
FC1CCN(C1)C(=O)C(C(c1ccc(cc1)c1ccc(nc1)O)C)N	381145	5.08	343.44	7.31	0.62	1.01	0.65	1.14	5	13	4	0.08	1	0	22	3	2	0	0	1	0	0	0	0	6	1	40.4	6.4	4.3	7	0	3	3	0.68	0	1	3	1	0	0	1	2	0	0	0	0	0	0	1
N#CC1CCN(C1)c1nc(COCC2(CCN(CC2)C)c2ccc(cc2)F)cc(c1)C(F)(F)F	2333627	5.08	476.57	7.69	0.62	1.02	0.64	1.15	6	13	6	0.09	0	1	28	4	1	0	0	4	0	0	0	0	9	4	40.3	6.5	1.6	13	0	4	4	0.68	0	1	4	1	0	0	1	3	0	0	0	0	0	0	1
CCN1CCN(CC1)Cc1cnc(c(c1)Cl)c1ccc(cc1)C(=O)Nc1ccccc1N	402542	5.08	450.03	7.5	0.63	1	0.68	1.13	4	19	6	0.1	1	0	28	5	1	0	0	0	1	0	0	1	7	1	41.7	8.3	1.7	7	0	4	4	0.75	0	1	4	1	0	0	0	4	0	0	0	0	0	0	2
CCOC(=O)c1nn(c(=Nc2nc(cc(c2C#N)c2ccccc2)c2ccccc2)s1)c1ccc(cc1)Cl	3408389	5.08	538.06	9.28	0.72	1.01	0.75	1.11	4	28	7	0.11	3	1	20	5	2	0	1	0	1	0	0	2	9	1	50	8.6	3.4	2	0	5	5	0.76	0	1	5	1	0	0	1	4	0	0	0	0	0	0	3
N#Cc1cc(c(nc1C)C)c1ccc2c(n1)ccc(c2)CCN1CCCC1C	1822863	5.08	370.54	6.86	0.63	0.98	0.67	1.12	4	18	4	0.07	0	1	26	4	0	0	0	0	0	0	0	0	4	0	44.4	7.4	0	9	0	4	5	0.75	0.1	1.1	3	0.75	0	0	1	3	0	0	0	1	0	0	1
CC1CCCN1CCc1ccc2c(c1)ccc(n2)c1cocc1	1822867	5.08	306.44	6.81	0.62	0.99	0.67	1.12	1	16	4	0.08	0	0	22	2	1	0	0	0	0	0	0	0	3	0	44.4	4.4	2.2	7	0	4	5	0.87	0.1	1.1	3	0.75	0	0	2	2	0	0	0	1	0	0	1
CC1CCC(C(N1)C)Nc1ncc(c2c1cc(s2)c1ccccc1)C(=O)N	4093952	5.08	380.56	7.46	0.63	0.99	0.68	1.12	4	17	4	0.07	1	0	24	4	1	0	1	0	0	0	0	1	6	0	41.2	7.8	2	7	0	4	5	0.78	0.1	1.1	3	0.75	0	0	1	3	0	0	1	0	0	0	1
Oc1ncnc(c1)N1C(=O)N(C(=O)C21CCN(CC2)Cc1ncccc1C)c1ccc(cc1)c1ccc(cc1)c1[nH]ncc1	2041169	5.09	586.71	7.93	0.66	1.01	0.69	1.12	4	31	6	0.08	2	0	30	8	3	0	0	0	0	0	0	0	11	0	44.6	10.8	4.1	7	0	7	7	0.89	0	1.03	6	0.86	0	0	2	5	0	0	0	0	0	0	2
COc1cnccc1C1CCC(CC1)N1CC(C1)NC(=O)CNC(=O)c1cccc(c1)C(F)(F)F	1829620	5.09	490.58	7.67	0.62	1.02	0.64	1.15	6	14	7	0.1	2	0	29	4	3	0	0	3	0	0	0	0	10	3	39.1	6.3	4.7	12	0	4	4	0.63	0	1	4	1	0	1	0	3	0	0	0	0	0	0	1
CCN(C(=O)Cc1ccc(cc1)S(=O)(=O)C)C1CCN(CC1)CCC(c1cccc(c1)Cl)C1CCN(CC1)S(=O)(=O)C	1951917	5.1	638.37	7.42	0.6	1	0.66	1.13	9	17	11	0.12	5	0	44	3	5	0	2	0	1	0	0	3	11	1	36	3.5	5.8	18	0	4	4	0.57	0	1	4	1	0	0	0	4	0	0	0	0	0	0	2
OC(c1ccc2c(c1C)COC2=O)CN1CCC2(CC1)CCN(C2)c1ccc(c(n1)C)S(=O)(=O)C	4093830	5.1	499.69	7.35	0.61	1	0.65	1.13	7	15	5	0.07	3	0	33	3	5	0	1	0	0	0	0	1	9	0	38.2	4.4	7.4	14	0	5	6	0.71	0.08	1.12	3	0.6	0	0	2	3	0	0	1	0	0	0	1
COc1nccc(n1)N1CCC2(C1=O)CCN(CC2)CC(c1ccc2c(c1C)COC2=O)O	4103004	5.1	452.56	7.42	0.62	1.01	0.65	1.13	5	14	5	0.08	2	0	28	4	5	0	0	0	0	0	0	0	9	0	39.3	6.6	8.2	12	0	5	6	0.76	0.08	1.12	3	0.6	0	0	2	3	0	0	1	0	0	0	1
Brc1ccc2c(c1)C1(COC(=N1)N)C1(C(O2)Cc2ccccc2)COC1	3703220	5.1	415.31	9.23	0.67	1.01	0.7	1.12	2	13	2	0.04	1	0	19	2	3	0	0	0	0	1	0	1	6	1	44.4	4.4	6.7	7	0	5	6	0.89	0.09	1.17	2	0.4	0	1	1	3	0	0	0	1	0	0	2
Clc1ccc(cc1)C1CCN(CC1)CCN1CCN(C1=O)c1cccc(c1)Cl	561128	5.1	418.4	7.89	0.64	1	0.69	1.12	3	13	5	0.09	1	0	25	3	1	0	0	0	2	0	0	2	6	2	41.5	5.7	1.9	9	0	4	4	0.82	0	1	4	1	0	0	1	3	0	0	0	0	0	0	2
Fc1cc(F)cc(c1)C(=O)N1CCN(C(=O)C1)c1ccc(cc1)OCCCN1CCCC1	394015	5.1	443.54	7.52	0.62	1.01	0.65	1.14	4	14	7	0.11	2	0	27	3	3	0	0	2	0	0	0	0	8	2	40.7	5.1	5.1	10	0	4	4	0.72	0	1	4	1	0	0	1	3	0	0	0	0	0	0	2
NC1CCC(CC1Nc1ncc(c(n1)Nc1cccc(c1)C)C(=O)N)(F)F	1835069	5.1	376.46	7.68	0.62	1.02	0.64	1.16	6	13	5	0.1	1	0	22	6	1	0	0	2	0	0	0	0	9	2	36.7	12.2	2	7	0	3	3	0.67	0	1	3	1	0	0	0	3	0	0	0	0	0	0	1
O=C(c1ccccc1F)Nc1ccc(cc1)c1nnc(o1)NCCCN1CCCC1	2022499	5.1	409.51	7.58	0.63	1.01	0.66	1.14	2	18	8	0.14	1	0	24	5	2	0	0	1	0	0	0	0	8	1	40.7	9.3	3.7	7	0	4	4	0.73	0	1	4	1	0	0	2	2	0	0	0	0	0	0	2
CC1CCC(N1CCCNc1nnc(o1)c1ccc(cc1)NC(=O)c1ccccc1F)C	2022500	5.1	437.57	7.29	0.62	1.01	0.65	1.14	4	18	8	0.13	1	0	28	5	2	0	0	1	0	0	0	0	8	1	40	8.3	3.3	9	0	4	4	0.69	0	1	4	1	0	0	2	2	0	0	0	0	0	0	2
FC1CCN(CC1)CCCNc1nnc(o1)c1ccc(cc1)NC(=O)c1ccccc1F	2022503	5.1	441.53	7.75	0.63	1.02	0.65	1.14	3	18	8	0.13	1	0	25	5	2	0	0	2	0	0	0	0	9	2	40.4	8.8	3.5	8	0	4	4	0.72	0	1	4	1	0	0	1	3	0	0	0	0	0	0	2
Fc1cccc(c1)C(=O)Nc1ccc(cc1)c1nnc(o1)NCCCN1CCCCC1	2023916	5.1	423.54	7.43	0.63	1.01	0.65	1.14	2	18	8	0.13	1	0	26	5	2	0	0	1	0	0	0	0	8	1	40.4	8.8	3.5	8	0	4	4	0.74	0	1	4	1	0	0	1	3	0	0	0	0	0	0	2
O=C(c1c(F)cccc1F)Nc1ccc(cc1)c1nnc(o1)NCCCN1CCCCC1	2023917	5.1	441.53	7.75	0.63	1.02	0.65	1.14	3	18	8	0.13	1	0	25	5	2	0	0	2	0	0	0	0	9	2	40.4	8.8	3.5	8	0	4	4	0.72	0	1	4	1	0	0	1	3	0	0	0	0	0	0	2
CN1CCN(CC1)c1cccc2c1CC(CO2)NC(=O)c1ccc(cc1)OC(F)(F)F	2069400	5.1	435.49	7.92	0.63	1.03	0.64	1.15	5	13	4	0.07	1	0	24	3	3	0	0	3	0	0	0	0	9	3	40	5.5	5.5	9	0	4	5	0.71	0.09	1.09	3	0.75	0	0	0	4	0	0	0	1	0	0	2
CN1CCN(CC1)c1cccc2c1CC(CO2)NC(=O)c1ccc(nc1)OCC(F)(F)F	2069401	5.1	450.51	7.9	0.63	1.03	0.64	1.15	5	13	5	0.08	1	0	25	4	3	0	0	3	0	0	0	0	10	3	38.6	7	5.3	10	0	4	5	0.69	0.09	1.09	3	0.75	0	0	0	4	0	0	0	1	0	0	1
COc1ncc(cn1)c1cccc(c1CCNC(=O)c1ccc(nc1)OCCC(F)(F)F)F	2147222	5.1	464.46	8.76	0.66	1.04	0.66	1.15	6	19	9	0.16	1	0	20	4	3	0	0	4	0	0	0	0	11	4	41.5	7.5	5.7	6	0	3	3	0.55	0	1	3	1	0	0	0	3	0	0	0	0	0	0	1
NC1CCCCC1Nc1nnc(c(c1)Nc1cccc(n1)C(C)C)C(=O)N	3237559	5.1	369.53	6.84	0.6	1	0.63	1.15	5	13	6	0.11	1	0	27	7	1	0	0	0	0	0	0	0	8	0	35.2	13	1.9	9	0	3	3	0.67	0	1	3	1	0	0	0	3	0	0	0	0	0	0	0
NC1COCCC1Nc1nnc(c(c1)Nc1ccc(c(n1)C(C)C)F)C(=O)N	3237580	5.1	389.49	7.49	0.61	1.02	0.63	1.15	6	13	6	0.11	1	0	24	7	2	0	0	1	0	0	0	0	10	1	34.6	13.5	3.8	8	0	3	3	0.64	0	1	3	1	0	0	0	3	0	0	0	0	0	0	0
Cc1nc2ccccc2c(=O)n1c1ccc(cc1)OC1CCC(CC1)N1CCCC1	521022	5.1	403.57	6.84	0.62	0.99	0.66	1.12	2	14	4	0.06	2	0	29	3	2	0	0	0	0	0	0	0	5	0	42.4	5.1	3.4	11	0	5	6	0.9	0.07	1.07	4	0.8	0	0	1	4	0	0	0	1	0	0	2
N#Cc1ncc(nc1OC(CN(C)C)C)Nc1ncc(c(c1)SC)c1cnn(c1)C	2203846	5.1	424.59	7.86	0.64	1.01	0.67	1.14	6	18	8	0.14	0	1	24	8	1	0	1	0	0	0	0	1	10	0	37	14.8	1.9	7	0	3	3	0.57	0	1	3	1	0	0	1	2	0	0	0	0	0	0	0
OCCS(=O)(=O)c1ccc(cc1)c1ccc(cc1)CCN1CCCC1C	1934521	5.11	373.56	7.05	0.61	0.99	0.66	1.12	4	14	7	0.13	2	0	27	1	3	0	1	0	0	0	0	1	5	0	39.6	1.9	5.7	9	0	3	3	0.65	0	1	3	1	0	0	1	2	0	0	0	0	0	0	2
CCn1ncc(c1)C1(NC(Cc2c1[nH]c1c2cccc1)c1[nH]cc(n1)c1ccc(cn1)F)c1nn(c(=O)o1)CC	3582339	5.11	539.63	8.18	0.66	1.02	0.68	1.14	4	28	6	0.08	2	0	26	9	2	0	0	1	0	0	0	0	12	1	42.4	13.6	3	7	0	7	10	0.85	0.12	1.12	5	0.71	0	0	4	3	0	0	2	0	0	0	1
Cc1cccc(c1)c1cn2c(c1)c(NC1CCC(C1(C)C)(C)N)c(cn2)C(=O)N	4087655	5.11	391.57	6.75	0.61	0.99	0.65	1.13	7	17	4	0.07	1	0	29	5	1	0	0	0	0	0	0	0	6	0	39.7	8.6	1.7	9	0	4	5	0.69	0.1	1.1	3	0.75	0	0	2	2	0	0	1	0	0	0	1
COC1CN(CCCn2cncn2)CCC1NC(=O)c1cc(Cl)c(cc1OC)N	3759601	5.11	422.97	7.55	0.61	1.01	0.64	1.15	5	12	8	0.14	1	0	27	6	3	0	0	0	1	0	0	1	10	1	33.9	10.7	5.4	10	0	3	3	0.59	0	1	3	1	0	0	1	2	0	0	0	0	0	0	1
Oc1cccc(c1)C1C=C(CN1C(=O)C(C)(C)C)c1cc(F)ccc1F	378547	5.11	357.43	7.61	0.64	1.01	0.66	1.13	7	14	3	0.06	2	0	21	1	2	0	0	2	0	0	0	0	5	2	44.7	2.1	4.3	6	0	3	3	0.65	0	1	3	1	0	0	1	2	0	0	0	0	0	0	2
O=C(C(n1c(nc2c1cc(F)c(c2)F)c1ccc(cc1)Cl)C1CCCCC1)Nc1ccc(cc1Cl)C(=O)O	1668243	5.11	558.44	9.16	0.69	1.03	0.71	1.13	7	24	6	0.09	2	0	23	3	3	0	0	2	2	0	0	2	10	4	45.9	4.9	4.9	7	0	5	6	0.71	0.07	1.07	4	0.8	0	0	1	4	0	0	1	0	0	0	3
OC(=O)c1ccc(c(c1)C)c1ccc(cc1)N1C(=O)N(C2(C1=O)CCN(CC2)Cc1ncccc1C)c1nccnc1C	2041186	5.11	576.71	7.69	0.65	1.01	0.68	1.12	7	27	6	0.08	3	0	32	6	4	0	0	0	0	0	0	0	10	0	44	8	5.3	9	0	6	6	0.79	0	1.03	5	0.83	0	0	1	5	0	0	0	0	0	0	2
CCC(n1c(N)nc2c1ccc(c2)Cl)CC(=O)NCC1CCCCC1	1222240	5.12	362.95	6.98	0.6	0.99	0.64	1.14	4	11	6	0.11	1	0	27	4	1	0	0	0	1	0	0	1	6	1	36.5	7.7	1.9	11	0	3	4	0.6	0.13	1.13	2	0.67	0	0	1	2	0	0	1	0	0	0	1
O=C(NC1CN(C1)C1CCC(CC1)c1ccccn1)CNc1ncnc2c1cc(cc2)C(F)(F)F	2315934	5.12	484.58	7.82	0.63	1.02	0.65	1.15	4	18	6	0.09	1	0	27	6	1	0	0	3	0	0	0	0	10	3	40.3	9.7	1.6	11	0	5	6	0.74	0.08	1.08	4	0.8	0	1	0	4	0	0	0	1	0	0	1
COc1nccnc1CC1=C(CCN(C)C)Cc2c1cccc2	1088900	5.12	309.45	6.73	0.61	0.99	0.65	1.13	3	13	6	0.13	1	0	23	3	1	0	0	0	0	0	0	0	4	0	41.3	6.5	2.2	7	0	3	4	0.65	0.13	1.13	2	0.67	0	0	1	2	0	0	1	0	0	0	1
CCn1nc(c2c1ccc(c2)C(F)(F)F)NCC(=O)NC1CN(C1)C1CCC(CC1)C(=O)OCC	1834721	5.12	495.61	7.4	0.6	1.02	0.62	1.16	7	12	9	0.13	2	0	32	5	3	0	0	3	0	0	0	0	11	3	35.8	7.5	4.5	15	0	4	5	0.54	0.11	1.11	3	0.75	0	1	1	2	0	0	1	0	0	0	1
Fc1cccc(c1)c1cn2c(c1)c(NC1CCC(C1(C)C)(C)N)c(cn2)C(=O)N	4071806	5.12	395.53	7.19	0.62	1	0.65	1.14	7	17	4	0.07	1	0	26	5	1	0	0	1	0	0	0	0	7	1	40	9.1	1.8	8	0	4	5	0.69	0.1	1.1	3	0.75	0	0	2	2	0	0	1	0	0	0	1
COCCNS(=O)(=O)c1ccc(cc1)c1ccc(cc1)CCN1CCCC1C	550405	5.13	402.61	6.94	0.6	0.99	0.65	1.13	4	14	9	0.15	2	0	30	2	3	0	1	0	0	0	0	1	6	0	37.9	3.4	5.2	10	0	3	3	0.61	0	1	3	1	0	0	1	2	0	0	0	0	0	0	2
CCNC(=O)c1ccc(cc1)c1ccc2c(c1)CCN(C2=O)CCN1CCCC1C	2031884	5.13	405.59	6.65	0.6	0.99	0.65	1.13	4	14	6	0.09	2	0	31	3	2	0	0	0	0	0	0	0	5	0	41	4.9	3.3	11	0	4	5	0.7	0.1	1.1	3	0.75	0	0	1	3	0	0	0	1	0	0	2
CN1CCN(CC1)CCOc1nn(c(c1)C)c1ccc(c(c1)Cl)Cl	2170231	5.13	369.33	8.03	0.62	1.01	0.67	1.14	4	11	5	0.1	0	0	22	4	1	0	0	0	2	0	0	2	7	2	37	8.7	2.2	8	0	3	3	0.71	0	1	3	1	0	0	1	2	0	0	0	0	0	0	1
C=CC(=O)Nc1cc(Nc2ncc(c(n2)c2cn(c3c2cccc3)C)Cl)c(cc1N(CCN(C)C)C)OC	3353407	5.13	534.12	7.63	0.63	1	0.67	1.13	8	24	10	0.14	2	0	32	7	2	0	0	0	1	0	0	1	10	1	40	10	2.9	7	0	4	5	0.55	0.1	1.1	3	0.75	0	0	1	3	0	0	1	0	0	0	2
Fc1ccc(nc1)c1c[nH]c(n1)C1Cc2c3ccccc3[nH]c2C(N1)(c1noc(n1)C)c1cnn(c1)C	3582317 3775061	5.13	495.57	8.4	0.68	1.02	0.69	1.14	3	31	4	0.06	0	0	22	9	1	0	0	1	0	0	0	0	11	1	44.1	15.3	1.7	5	0	7	10	0.92	0.12	1.12	5	0.71	0	0	4	3	0	0	2	0	0	0	1
CCOC1COCCC1NC1CCC(C1)(C(C)C)C(=O)N1CCN(CC1)c1nccc(c1)C(F)(F)F	1782576 1782577	5.13	512.69	6.84	0.58	1.01	0.61	1.15	7	7	7	0.09	1	0	39	4	3	0	0	3	0	0	0	0	10	3	34.7	5.3	4	20	0	4	4	0.64	0	1	4	1	0	0	1	3	0	0	0	0	0	0	0
Clc1cccc(c1)OC1CNC(C1)C(=O)N1CCCN(CC1)C1CCC1	1095877 1823043	5.14	377.96	7	0.6	1	0.64	1.13	2	7	4	0.07	1	0	28	3	2	0	0	0	1	0	0	1	6	1	37	5.6	3.7	13	0	4	4	0.85	0	1	4	1	0	1	1	1	1	0	0	0	0	0	1
CC1N(CCn2c1nnc2c1coc(n1)C(C)C)C(=O)c1ccc(cc1)c1cccs1	3422015	5.14	433.58	8.03	0.66	1	0.69	1.12	4	22	4	0.07	1	0	23	5	2	0	1	0	0	0	0	1	8	0	42.6	9.3	3.7	7	0	5	6	0.81	0.08	1.08	4	0.8	0	0	3	2	0	0	1	0	0	0	1
O=C1COc2c(N1)cc(cc2)CNC12CCC(CC1)(OC2)CC1(O)Cn2c3c1c(F)cnc3ccc2=O	3425808	5.14	506.58	7.92	0.65	1.02	0.66	1.13	4	15	5	0.07	3	0	27	4	5	0	0	1	0	0	0	0	10	1	42.2	6.3	7.8	12	0	7	13	0.81	0.47	1.37	3	0.43	0	0	1	7	0	0	2	2	1	0	1
Cn1ccc2c1ccc(c2)C1(CNCC1)Cc1ccccc1	459176	5.15	290.44	6.6	0.62	0.98	0.67	1.12	1	16	3	0.06	0	0	22	2	0	0	0	0	0	0	0	0	2	0	45.5	4.5	0	6	0	4	5	0.91	0.1	1.1	3	0.75	0	0	2	2	0	0	1	0	0	0	2
OC1CCN(C1)S(=O)(=O)c1ccc(cc1)c1ccc(cc1)CCN1CCCC1C	1823053	5.15	414.62	7.03	0.61	0.99	0.66	1.13	4	14	6	0.1	2	0	30	2	3	0	1	0	0	0	0	1	6	0	39	3.4	5.1	11	0	4	4	0.76	0	1	4	1	0	0	2	2	0	0	0	0	0	0	2
Cc1n[nH]c(=O)cc1c1ccc(cc1)OC1CCN(CC1)C1CCC1	1945845	5.15	339.48	6.79	0.61	0.99	0.65	1.13	2	9	4	0.08	3	0	25	3	2	0	0	0	0	0	0	0	5	0	40	6	4	10	0	4	4	0.88	0	1	4	1	0	1	0	3	0	0	0	0	0	0	1
COc1ncnc(c1)N1C(=O)N(C(=O)C21CCN(CC2)Cc1ncccc1C)c1ccc(cc1)c1cccc(c1)C(=O)O	2043169	5.15	578.68	7.93	0.66	1.01	0.68	1.12	6	27	7	0.09	3	0	30	6	5	0	0	0	0	0	0	0	11	0	43.8	8.2	6.8	8	0	6	6	0.79	0	1.03	5	0.83	0	0	1	5	0	0	0	0	0	0	2
CN1CC(C(C1)c1ccc(cc1F)C=CC(=O)Nc1ccccc1N)C(=O)Nc1ccc(cc1)Cl	2177582	5.15	493.02	8.08	0.66	1.01	0.69	1.13	6	21	6	0.09	3	0	26	4	2	0	0	1	1	0	0	1	8	2	44.3	6.6	3.3	5	0	4	4	0.66	0	1	4	1	0	0	1	3	0	0	0	0	0	0	3
O=C(N1CCC(CC1)c1onc(n1)c1ccc2c(n1)cccc2)NCC1(CCCC1)N1CCCC1	1822304	5.15	474.67	6.88	0.61	1	0.65	1.13	1	17	5	0.07	1	0	34	6	2	0	0	0	0	0	0	0	8	0	39.1	8.7	2.9	15	0	6	7	0.89	0.07	1.07	5	0.83	0	0	3	3	0	0	0	1	0	0	1
O=C(N1CCN(CC1)CC1CCCN(C1)C1CC1)Nc1ccc(c(c1)Cl)C	2036762	5.15	391.01	6.74	0.59	0.99	0.64	1.14	3	7	4	0.07	1	0	31	4	1	0	0	0	1	0	0	1	6	1	36.2	6.9	1.7	14	0	4	4	0.78	0	1	4	1	1	0	0	3	0	0	0	0	0	0	1
COc1ncnc(c1)N1C(=O)N(C(=O)C21CCN(CC2)Cc1ncccc1C)c1ccc(nc1)c1ccc(cc1C)C(=O)O	2041181	5.15	593.7	7.92	0.65	1.01	0.67	1.13	7	27	7	0.09	3	0	31	7	5	0	0	0	0	0	0	0	12	0	42.7	9.3	6.7	9	0	6	6	0.77	0	1.03	5	0.83	0	0	1	5	0	0	0	0	0	0	1
CCC(Nc1nc(COCC2(CCN(CC2)C)c2ccc(cc2)F)cc(c1)C(F)(F)F)CC	2333620	5.15	467.61	7.09	0.6	1.01	0.62	1.15	7	12	9	0.13	0	0	33	3	1	0	0	4	0	0	0	0	8	4	37.9	4.5	1.5	14	0	3	3	0.55	0	1	3	1	0	0	0	3	0	0	0	0	0	0	1
O=C(c1cc(n(c1C)C)C(C)(C)C)NCCN1CCN(CC1)c1cccc(c1Cl)Cl	1214597	5.16	451.49	7.28	0.6	0.99	0.66	1.13	8	12	6	0.09	1	0	32	4	1	0	0	0	2	0	0	2	7	2	37.1	6.5	1.6	12	0	3	3	0.57	0	1	3	1	0	0	1	2	0	0	0	0	0	0	1
CC1CN(CCN1c1ncc(cn1)OCc1ccc(cc1F)S(=O)(=O)C)c1nnc(o1)C(F)(F)F	3357994	5.16	516.53	9.39	0.66	1.06	0.66	1.16	8	19	6	0.1	2	0	20	6	4	0	1	4	0	0	0	1	15	4	36.4	10.9	7.3	8	0	4	4	0.66	0	1	4	1	0	0	1	3	0	0	0	0	0	0	1
Cc1nc2c([nH]1)cc(cc2)n1ncc(c1N)C(=O)c1cc2c([nH]1)cccc2	3907479	5.16	356.42	8.29	0.69	1.01	0.71	1.12	3	26	3	0.06	1	0	16	6	1	0	0	0	0	0	0	0	7	0	46.5	14	2.3	1	0	5	7	0.85	0.17	1.17	3	0.6	0	0	3	2	0	0	2	0	0	0	2
COc1cc(CNC(=O)c2cc(cnc2c2cccnc2)c2cc(Cl)cc(c2)Cl)ccc1OC	3099899	5.16	494.4	8.99	0.69	1.01	0.72	1.11	5	25	7	0.12	1	0	21	3	3	0	0	0	2	0	0	2	8	2	47.3	5.5	5.5	3	0	4	4	0.71	0	1	4	1	0	0	0	4	0	0	0	0	0	0	2
CN1C(CN2CCC3(CC2)CCc2c3cccc2)Cc2c(C1=O)cccc2	3786486	5.16	360.54	6.56	0.61	0.98	0.66	1.12	2	13	2	0.03	1	0	28	2	1	0	0	0	0	0	0	0	3	0	43.6	3.6	1.8	11	0	5	7	0.89	0.17	1.21	2	0.4	0	0	1	4	0	0	1	1	0	0	2
Fc1ccc(cc1)c1ccc(cc1)C(=O)N(C1CCc2c(C1)ccc(c2)CN1CCN(CC1)C(=O)N)C	437728	5.17	500.67	7.15	0.63	1	0.66	1.13	5	20	5	0.07	2	0	33	4	2	0	0	1	0	0	0	0	7	1	42.9	5.7	2.9	10	0	5	6	0.76	0.07	1.07	4	0.8	0	0	0	5	0	0	0	1	0	0	3
Cc1ccc2c(c1)nc(n(c2=O)c1ccc(cc1)OCCCN1CCCC1)C	478615	5.17	377.53	6.86	0.62	0.99	0.66	1.13	3	14	6	0.1	2	0	27	3	2	0	0	0	0	0	0	0	5	0	41.8	5.5	3.6	9	0	4	5	0.75	0.1	1.1	3	0.75	0	0	1	3	0	0	0	1	0	0	2
Cc1nc2ccccc2c(=O)n1c1ccc(cc1)OC1CCCN(CC1)C1CCCC1	519018	5.17	417.6	6.74	0.61	0.99	0.66	1.13	2	14	4	0.06	2	0	31	3	2	0	0	0	0	0	0	0	5	0	41.9	4.8	3.2	12	0	5	6	0.9	0.07	1.07	4	0.8	0	0	1	3	1	0	0	1	0	0	2
CC1CCCN1CCc1ccc2c(c1)ccc(n2)C(C)(C)C	1085325	5.17	296.5	5.93	0.58	0.97	0.64	1.13	4	11	4	0.08	0	0	28	2	0	0	0	0	0	0	0	0	2	0	40	4	0	11	0	3	4	0.68	0.13	1.13	2	0.67	0	0	1	2	0	0	0	1	0	0	1
Cc1cccc2c1c(=O)n(c(n2)C)c1ccc(cc1)OCCCN1CCCC1	479242	5.18	377.53	6.86	0.62	0.99	0.66	1.13	3	14	6	0.1	2	0	27	3	2	0	0	0	0	0	0	0	5	0	41.8	5.5	3.6	9	0	4	5	0.75	0.1	1.1	3	0.75	0	0	1	3	0	0	0	1	0	0	2
Cc1ccc(cn1)c1ccc2c(n1)ccc(c2)CCN1CCCC1C	1082781	5.18	331.5	6.63	0.62	0.98	0.67	1.12	2	17	4	0.08	0	0	25	3	0	0	0	0	0	0	0	0	3	0	44	6	0	8	0	4	5	0.84	0.1	1.1	3	0.75	0	0	1	3	0	0	0	1	0	0	1
N#Cc1cncc(c1)c1ncc2c(c1)sc(n2)N1CCC(CC1)N1CCCCC1	572737	5.18	404.59	7.63	0.64	0.99	0.69	1.13	1	17	3	0.05	0	1	24	6	0	0	1	0	0	0	0	1	7	0	41.5	11.3	0	10	0	5	6	0.93	0.07	1.07	4	0.8	0	0	1	4	0	0	1	0	0	0	0
CC1CCN(C1)CCCOc1ccc(cc1)n1c(C)nc2c(c1=O)cccc2	515477	5.19	377.53	6.86	0.62	0.99	0.66	1.13	3	14	6	0.1	2	0	27	3	2	0	0	0	0	0	0	0	5	0	41.8	5.5	3.6	9	0	4	5	0.75	0.1	1.1	3	0.75	0	0	1	3	0	0	0	1	0	0	2
N1CCN(CC1)C(c1ccccc1)Cc1ccccc1OC1CC1	1083705	5.19	322.49	6.45	0.6	0.98	0.65	1.12	0	12	6	0.11	0	0	26	2	1	0	0	0	0	0	0	0	3	0	42	4	2	9	0	4	4	0.88	0	1	4	1	1	0	0	3	0	0	0	0	0	0	2
O=C(N1CCC(CC1)CCc1ccc2c(c1)COC2=O)Cc1ccc(cc1)n1cnnn1	3793857	5.19	431.54	7.57	0.64	1.01	0.67	1.13	2	19	6	0.1	2	0	25	5	3	0	0	0	0	0	0	0	8	0	42.1	8.8	5.3	9	0	5	6	0.81	0.08	1.08	4	0.8	0	0	2	3	0	0	1	0	0	0	2
CCOc1nn(cc1Nc1ncc(c(n1)c1cnn2c1cccc2)Cl)C1CCN(CC1)C(=O)C	3822943	5.19	481.01	8.15	0.65	1.01	0.67	1.14	4	22	6	0.1	1	0	25	8	2	0	0	0	1	0	0	1	11	1	39	13.6	3.4	8	0	5	6	0.77	0.08	1.08	4	0.8	0	0	2	3	0	0	1	0	0	0	0
CCN(C(=O)c1ccccc1C1=CC2(CCNCC2)Oc2c1cccc2)CC	493454	5.19	376.54	6.72	0.61	0.99	0.66	1.12	3	14	4	0.07	2	0	28	2	2	0	0	0	0	0	0	0	4	0	42.9	3.6	3.6	9	0	4	5	0.75	0.1	1.14	2	0.5	0	0	0	4	0	0	0	1	0	0	2
NCCCC(c1cccc(c1)C)(c1ccccc1)c1ccccc1	2022997	5.19	315.49	6.44	0.62	0.97	0.68	1.11	2	18	6	0.12	0	0	25	1	0	0	0	0	0	0	0	0	1	0	46.9	2	0	5	0	3	3	0.75	0	1	3	1	0	0	0	3	0	0	0	0	0	0	3
O=C(N1CCC(CC1)(O)CCc1ccc2c(c1)COC2=O)Cc1ccc(cc1)n1cnnn1	3792861	5.19	447.54	7.72	0.64	1.01	0.66	1.13	3	19	6	0.1	2	0	25	5	4	0	0	0	0	0	0	0	9	0	41.4	8.6	6.9	9	0	5	6	0.79	0.08	1.08	4	0.8	0	0	2	3	0	0	1	0	0	0	2
COc1ccc(cn1)C1(N=C(NC1C)c1nccc(c1)C#N)c1ccc(cc1)F	506163	5.2	387.45	8.24	0.68	1.01	0.7	1.13	4	20	4	0.08	1	1	18	5	1	0	0	1	0	0	0	0	7	1	46.8	10.6	2.1	4	0	4	4	0.79	0	1	4	1	0	0	1	3	0	0	0	0	0	0	1
COc1cccc2c1S(=O)(=O)C(C(O2)c1ccc(cc1)OCCCN1CCCC1)C	549639	5.2	431.6	7.32	0.61	1	0.65	1.12	4	14	7	0.11	2	0	29	1	5	0	1	0	0	0	0	1	7	0	39	1.7	8.5	11	0	4	5	0.7	0.1	1.1	3	0.75	0	0	1	3	0	0	0	1	0	0	2
CC1CCCN1CCc1ccc2c(c1)ccc(n2)C1=NCCS1	1085591	5.2	325.52	7.08	0.62	0.98	0.68	1.12	1	12	4	0.08	1	0	23	3	0	0	1	0	0	0	0	1	4	0	41.3	6.5	0	9	0	4	5	0.87	0.1	1.1	3	0.75	0	0	2	2	0	0	0	1	0	0	1
O=C(N1CCN(CC1)CC1CCCN(C1)C1CC1)Nc1ccc(cc1)C(F)(F)F	2036767	5.2	410.54	7.08	0.59	1.01	0.62	1.16	4	7	4	0.07	1	0	29	4	1	0	0	3	0	0	0	0	8	3	36.2	6.9	1.7	14	0	4	4	0.72	0	1	4	1	1	0	0	3	0	0	0	0	0	0	1
Cn1c(SCCCN2CCc3c(CC2)cc2c(c3)ocn2)nnc1c1ocnc1C	255621	5.2	424.58	7.86	0.64	1.01	0.68	1.13	2	20	6	0.1	0	0	24	6	2	0	1	0	0	0	0	1	9	0	38.9	11.1	3.7	9	0	5	8	0.8	0.17	1.17	3	0.6	0	0	3	1	1	0	1	0	1	0	1
Cn1c(SCCCN2CCc3c(CC2)cc2c(c3)c(C)no2)nnc1c1ocnc1C	256475	5.2	438.61	7.7	0.63	1	0.67	1.13	3	20	6	0.1	0	0	26	6	2	0	1	0	0	0	0	1	9	0	38.6	10.5	3.5	10	0	5	8	0.77	0.17	1.17	3	0.6	0	0	3	1	1	0	1	0	1	0	1
O=C(c1ccccc1F)Nc1ccc(cc1)c1nnc(o1)NCCCN1CCCCCC1	2022938	5.2	437.57	7.29	0.62	1.01	0.65	1.14	2	18	8	0.13	1	0	28	5	2	0	0	1	0	0	0	0	8	1	40	8.3	3.3	9	0	4	4	0.75	0	1	4	1	0	0	1	2	1	0	0	0	0	0	2
O=C(c1ccc(nc1)OCCC(F)(F)F)NC1COc2c(C1)c(ccc2)c1cncnc1	2069420	5.2	444.45	8.72	0.67	1.04	0.67	1.15	4	19	6	0.11	1	0	19	4	3	0	0	3	0	0	0	0	10	3	43.1	7.8	5.9	6	0	4	5	0.69	0.09	1.09	3	0.75	0	0	0	4	0	0	0	1	0	0	1
O=C(c1ccc(nc1)OCCC(F)(F)F)NCCc1ccccc1c1cccnc1	2147213	5.2	415.45	8.31	0.66	1.03	0.67	1.14	4	19	8	0.15	1	0	20	3	2	0	0	3	0	0	0	0	8	3	44	6	4	5	0	3	3	0.6	0	1	3	1	0	0	0	3	0	0	0	0	0	0	1
COc1ccc(c(c1)c1cnc(nc1)OC)CCNC(=O)c1ccc(nc1)OCCC(F)(F)F	2147225	5.2	476.5	8.36	0.65	1.04	0.65	1.15	6	19	10	0.17	1	0	23	4	4	0	0	3	0	0	0	0	11	3	40.4	7	7	7	0	3	3	0.53	0	1	3	1	0	0	0	3	0	0	0	0	0	0	1
OC(=O)C(N1CCC(CC1)CN1CCC(CC1)Oc1ccc(c(c1)Cl)Cl)Cc1cccc(c1)C	2158773	5.2	505.53	7.43	0.62	1	0.66	1.13	5	13	8	0.11	1	0	34	2	3	0	0	0	2	0	0	2	7	2	39.7	2.9	4.4	14	0	4	4	0.71	0	1	4	1	0	0	0	4	0	0	0	0	0	0	2
OC(=O)C(N1CCC(CC1)CN1CCC(CC1)Oc1ccc(c(c1)Cl)Cl)Cc1cccc(c1)C(F)(F)F	2158777	5.2	559.5	8.23	0.63	1.02	0.66	1.14	7	13	8	0.11	1	0	31	2	3	0	0	3	2	0	0	2	10	5	39.7	2.9	4.4	14	0	4	4	0.65	0	1	4	1	0	0	0	4	0	0	0	0	0	0	2
OC(CN1CCC(CC1)Oc1ccc(c(c1)Cl)Cl)CNC(=O)c1c[nH]c(=O)c2c1cccc2	2207666	5.2	490.42	8.46	0.65	1.02	0.68	1.12	5	15	7	0.12	3	0	25	3	4	0	0	0	2	0	0	2	9	2	41.4	5.2	6.9	8	0	4	5	0.67	0.09	1.09	3	0.75	0	0	0	4	0	0	0	1	0	0	2
CCc1cccc(n1)Nc1cc(nnc1C(=O)N)NC1CCCCC1N	3237556	5.2	355.5	6.97	0.6	1	0.63	1.15	4	13	6	0.11	1	0	25	7	1	0	0	0	0	0	0	0	8	0	35.3	13.7	2	8	0	3	3	0.69	0	1	3	1	0	0	0	3	0	0	0	0	0	0	0
CC(Oc1ccccc1CC(c1ccccc1)N1CCNCC1)C	1083405	5.2	324.51	6.24	0.59	0.98	0.64	1.13	2	12	6	0.11	0	0	28	2	1	0	0	0	0	0	0	0	3	0	40.4	3.8	1.9	9	0	3	3	0.75	0	1	3	1	0	0	0	3	0	0	0	0	0	0	2
Fc1ccc2c(c1)N1N=C(C(C1CO2)(CCCN1CCOCC1)c1ccccc1)C(=O)C	398478	5.21	437.56	7.29	0.62	1.01	0.65	1.13	3	14	6	0.09	2	0	28	3	3	0	0	1	0	0	0	0	7	1	41.7	5	5	11	0	5	8	0.78	0.16	1.16	3	0.6	0	0	1	4	0	0	1	1	0	0	2
COC(=O)N(C12CCC(CC1)(OC2)CCc1c(F)cnc2c1nc(OC)cc2)Cc1ccc2c(n1)NC(=O)CO2	3604804	5.21	551.63	7.88	0.64	1.02	0.65	1.14	5	19	8	0.11	2	0	30	5	6	0	0	1	0	0	0	0	12	1	40	7.1	8.6	13	0	6	9	0.7	0.36	1.29	3	0.5	0	0	0	7	0	0	0	2	0	0	0
COc1ccc2c(n1)c(CC(C13CCC(CC1)(CO3)NCc1ccc3c(n1)NC(=O)CO3)(O)C)c(cn2)F	3753613	5.21	523.62	7.7	0.63	1.02	0.65	1.14	5	18	7	0.1	1	0	30	5	5	0	0	1	0	0	0	0	11	1	39.7	7.4	7.4	13	0	6	9	0.74	0.36	1.29	3	0.5	0	0	0	7	0	0	0	2	0	0	0
CC1CCCN1CCc1ccc2c(c1)ccc(n2)c1cnccn1	1085964	5.21	318.46	6.92	0.63	0.99	0.67	1.13	1	17	4	0.08	0	0	22	4	0	0	0	0	0	0	0	0	4	0	43.5	8.7	0	7	0	4	5	0.88	0.1	1.1	3	0.75	0	0	1	3	0	0	0	1	0	0	1
COc1nccc(c1)C1CCC(CC1)N1CC(C1)NC(=O)CNC(=O)c1cccc(c1)C(F)(F)F	1829621	5.21	490.58	7.67	0.62	1.02	0.64	1.15	6	14	7	0.1	2	0	29	4	3	0	0	3	0	0	0	0	10	3	39.1	6.3	4.7	12	0	4	4	0.63	0	1	4	1	0	1	0	3	0	0	0	0	0	0	1
O=C(NC1CN(C1)C1CCC(CC1)(N)c1ccccc1)CNC(=O)c1cccc(c1)C(F)(F)F	1829637	5.21	474.58	7.53	0.62	1.02	0.64	1.15	6	14	6	0.09	2	0	29	4	2	0	0	3	0	0	0	0	9	3	39.7	6.3	3.2	11	0	4	4	0.65	0	1	4	1	0	1	0	3	0	0	0	0	0	0	2
Fc1ccc2c(c1)onc2C1CCN(CC1)CCCOc1ccc(cc1)Cc1nc2c(o1)cccc2	3634821	5.22	485.6	7.59	0.65	1	0.68	1.12	1	26	8	0.12	0	0	28	3	3	0	0	1	0	0	0	0	7	1	45.3	4.7	4.7	9	0	6	8	0.83	0.13	1.13	4	0.67	0	0	2	4	0	0	2	0	0	0	3
Fc1ccc2c(c1)nc(n(c2=O)c1ccc(cc1)OCCCN1CCCC1)C	476106	5.22	381.49	7.34	0.63	1	0.66	1.13	3	14	6	0.11	2	0	24	3	2	0	0	1	0	0	0	0	6	1	42.3	5.8	3.8	8	0	4	5	0.75	0.1	1.1	3	0.75	0	0	1	3	0	0	0	1	0	0	2
CCOc1cc2ncc(c(c2cc1N1CCCN(CC1)C)Nc1ccc(cc1F)F)C(=O)N	520431	5.22	455.56	7.59	0.63	1.01	0.65	1.14	6	18	6	0.1	1	0	27	5	2	0	0	2	0	0	0	0	9	2	40	8.3	3.3	8	0	4	5	0.7	0.09	1.09	3	0.75	0	0	0	3	1	0	0	1	0	0	2
O=C(N1CCC(CC1)c1onc(n1)c1ccccn1)NC1CCc2c(C1)cccc2	550242	5.22	403.53	7.34	0.63	1	0.67	1.13	1	18	3	0.05	1	0	25	5	2	0	0	0	0	0	0	0	7	0	41.8	9.1	3.6	9	0	5	6	0.9	0.07	1.07	4	0.8	0	0	1	4	0	0	0	1	0	0	1
CC1CCCN1CCc1ccc2c(c1)ccc(n2)c1c(nn(c1Cl)C)c1ccccc1	1085397	5.22	431.02	7.43	0.64	0.99	0.69	1.12	3	22	5	0.08	0	0	27	4	0	0	0	0	1	0	0	1	5	1	44.8	6.9	0	8	0	5	6	0.84	0.08	1.08	4	0.8	0	0	2	3	0	0	0	1	0	0	2
COC(=O)c1c(C)noc1c1ccc2c(n1)ccc(c2)CCN1CCCC1C	1822865	5.22	379.5	7.16	0.62	1	0.66	1.13	4	17	6	0.11	1	0	25	3	3	0	0	0	0	0	0	0	6	0	41.5	5.7	5.7	9	0	4	5	0.71	0.1	1.1	3	0.75	0	0	2	2	0	0	0	1	0	0	1
NC1=NC(C)(Sc2c1cccc2)c1cccc(c1)c1cncnc1	2380442	5.22	332.46	8.31	0.69	1	0.73	1.11	2	19	2	0.05	1	0	16	4	0	0	1	0	0	0	0	1	5	0	47.5	10	0	2	0	4	5	0.92	0.09	1.09	3	0.75	0	0	0	4	0	0	0	1	0	0	2
Fc1ccc2c(c1)oc(cc2=O)C(=O)NC1CCN(CC1)Cc1ccc2c(c1)cc[nH]2	216180	5.22	419.49	7.92	0.66	1.01	0.68	1.13	3	19	4	0.07	3	0	22	3	3	0	0	1	0	0	0	0	7	1	45.3	5.7	5.7	6	0	5	7	0.81	0.16	1.16	3	0.6	0	0	1	4	0	0	1	1	0	0	2
OC1CN2C3CC1CC2CC(C3)OC(=O)c1c[nH]c2c1cccc2	498572	5.23	326.43	7.1	0.62	1	0.65	1.13	2	11	3	0.06	1	0	22	2	3	0	0	0	0	0	0	0	5	0	41.3	4.3	6.5	10	0	5	10	0.83	0.6	1.45	2	0.4	0	0	1	5	0	1	1	2	0	0	1
CCN(Cc1ccc(cc1)C=CC(=O)NO)CCc1c[nH]c2c1cccc2	1819137	5.23	363.5	6.99	0.62	0.99	0.66	1.13	3	18	8	0.15	2	0	25	3	2	0	0	0	0	0	0	0	5	0	42.3	5.8	3.8	5	0	3	4	0.56	0.13	1.13	2	0.67	0	0	1	2	0	0	1	0	0	0	2
COc1cc(nc(c1C#N)C)C(CN1CCN(CC1)CC(c1ccc2c(c1C)COC2=O)O)O	3612925	5.24	466.59	7.29	0.62	1.01	0.64	1.13	7	14	7	0.1	1	1	30	4	5	0	0	0	0	0	0	0	9	0	39.1	6.3	7.8	12	0	4	5	0.62	0.1	1.1	3	0.75	0	0	1	3	0	0	1	0	0	0	1
O=C1N(CCOc2c1cc(cc2)c1ccc(cc1)OC(F)(F)F)Cc1ncccn1	3707392	5.24	415.4	9.03	0.69	1.04	0.68	1.14	4	19	4	0.08	1	0	16	3	3	0	0	3	0	0	0	0	9	3	45.7	6.5	6.5	4	0	4	5	0.77	0.09	1.09	3	0.75	0	0	0	3	1	0	0	0	1	0	2
O=C(n1ccc2c1ncc(c2)Oc1ncnc2c1CNC2)Nc1noc(c1)C(C)(C)C	3810154	5.24	419.49	8.07	0.65	1.02	0.67	1.14	4	22	4	0.07	1	0	21	7	3	0	0	0	0	0	0	0	10	0	40.4	13.5	5.8	6	0	5	7	0.74	0.17	1.17	3	0.6	0	0	3	2	0	0	2	0	0	0	0
N#Cc1ccc(cc1)Cn1cncc1CNC1CCN(C1)C(=O)c1cccc(c1)Cl	317520	5.24	419.95	8.08	0.66	1	0.7	1.12	3	19	6	0.11	1	1	22	5	1	0	0	0	1	0	0	1	7	1	44.2	9.6	1.9	6	0	4	4	0.73	0	1	4	1	0	0	2	2	0	0	0	0	0	0	2
N#Cc1ccc(cc1)Cn1cncc1CNC1CCN(C1=O)C(=O)c1cccc(c1)Cl	483964	5.24	433.93	8.51	0.68	1.01	0.7	1.12	4	20	6	0.11	2	1	20	5	2	0	0	0	1	0	0	1	8	1	45.1	9.8	3.9	5	0	4	4	0.71	0	1	4	1	0	0	2	2	0	0	0	0	0	0	2
NC1=NC2(CO1)c1cc(ccc1OCC12CC1)c1cncc(c1)OCC(F)(F)F	3703259	5.24	405.41	8.63	0.66	1.04	0.66	1.15	4	13	3	0.06	1	0	18	3	3	0	0	3	0	0	0	0	9	3	42.6	6.4	6.4	8	0	5	6	0.76	0.09	1.18	2	0.4	1	0	1	3	0	0	0	1	0	0	1
CNCc1cc(F)ccc1Oc1ccc(c(c1)Cl)Cl	488060	5.25	300.17	9.68	0.69	1.03	0.72	1.12	4	12	4	0.13	0	0	12	1	1	0	0	1	2	0	0	2	5	3	45.2	3.2	3.2	2	0	2	2	0.63	0	1	2	1	0	0	0	2	0	0	0	0	0	0	2
CCOCC1CCC(CC1)N1CC(C1)NC(=O)CNc1nn(c2c1cc(cc2)C(F)(F)F)C	1834644	5.25	467.6	7.19	0.59	1.02	0.62	1.16	6	11	8	0.12	1	0	32	5	2	0	0	3	0	0	0	0	10	3	35.4	7.7	3.1	15	0	4	5	0.58	0.11	1.11	3	0.75	0	1	1	2	0	0	1	0	0	0	1
CCOC(=O)C1CCC(CC1)N1CC(C1)NC(=O)CNc1noc2c1cc(cc2)C(F)(F)F	1834720	5.25	468.53	7.81	0.62	1.03	0.63	1.15	6	12	8	0.13	2	0	27	4	4	0	0	3	0	0	0	0	11	3	36.7	6.7	6.7	13	0	4	5	0.58	0.11	1.11	3	0.75	0	1	1	2	0	0	1	0	0	0	1
O=C(C1N(CCc2ccccn2)C(=O)c2c1c(F)ccc2)NCc1ccc(cc1)OC(F)(F)F	2164368	5.25	473.46	8.93	0.68	1.04	0.67	1.14	6	20	7	0.13	2	0	19	3	3	0	0	4	0	0	0	0	10	4	45.3	5.7	5.7	5	0	4	5	0.62	0.1	1.1	3	0.75	0	0	1	3	0	0	1	0	0	0	2
COc1cc2C(=O)OCc2cc1CCN1CCN(CC1)C(=O)Cc1ccc(cc1)n1cnnn1	2441425	5.25	462.56	7.71	0.64	1.01	0.66	1.13	3	19	7	0.11	2	0	26	6	4	0	0	0	0	0	0	0	10	0	40	10	6.7	9	0	5	6	0.77	0.08	1.08	4	0.8	0	0	2	3	0	0	1	0	0	0	2
CN(c1ncnc(c1)C(=O)Nc1ccccc1)Cc1ccc(nc1)C(F)(F)F	4075071	5.25	387.4	8.81	0.67	1.04	0.67	1.15	5	19	5	0.11	1	0	16	5	1	0	0	3	0	0	0	0	9	3	43.2	11.4	2.3	3	0	3	3	0.64	0	1	3	1	0	0	0	3	0	0	0	0	0	0	1
O=c1[nH]ccc2c1cc(c1ccccc1)c(n2)c1ccc(cc1)CN1CCC(CC1)c1n[nH]c(n1)c1ccccn1	507130	5.25	539.69	7.71	0.67	1	0.7	1.12	1	31	6	0.08	2	0	29	7	1	0	0	0	0	0	0	0	8	0	47.1	10	1.4	6	0	7	8	0.95	0.05	1.05	6	0.86	0	0	1	6	0	0	0	1	0	0	2
Fc1cccc(c1)OC1CNC(C1)C(=O)N1CCCN(CC1)C1CCC1	1095845 1823042	5.26	361.51	6.7	0.59	1	0.63	1.14	2	7	4	0.07	1	0	28	3	2	0	0	1	0	0	0	0	6	1	37	5.6	3.7	13	0	4	4	0.85	0	1	4	1	0	1	1	1	1	0	0	0	0	0	1
COc1cc(ccc1n1cnc(c1)C)c1nnn(c1)C1CC(CCN(C1=O)Cc1ccccc1)C(F)(F)F	2017580	5.26	524.6	8.07	0.65	1.02	0.66	1.15	6	23	6	0.09	1	0	27	6	2	0	0	3	0	0	0	0	11	3	41.5	9.2	3.1	9	0	5	5	0.76	0	1	5	1	0	0	2	2	1	0	0	0	0	0	2
O=C(C1N(CCc2cccnc2)C(=O)c2c1cccc2)NCc1ccc(cc1)OC(F)(F)F	2164382	5.26	455.47	8.59	0.67	1.03	0.68	1.14	5	20	7	0.13	2	0	20	3	3	0	0	3	0	0	0	0	9	3	45.3	5.7	5.7	5	0	4	5	0.64	0.1	1.1	3	0.75	0	0	1	3	0	0	1	0	0	0	2
CCn1ncc(c1)C1(NC(Cc2c1[nH]c1c2cccc1)c1[nH]cc(n1)c1ccc(cn1)F)c1nnc(o1)N(C)C	3582332	5.26	538.65	8.04	0.66	1.01	0.68	1.14	4	31	6	0.08	0	0	27	10	1	0	0	1	0	0	0	0	12	1	41.8	14.9	1.5	7	0	7	10	0.85	0.12	1.12	5	0.71	0	0	4	3	0	0	2	0	0	0	1
Clc1ccc(cc1)c1nnc(o1)C(=O)N1CCC(CC1)Oc1ccc(cc1)CN1CCCC1	3786375	5.26	467.01	7.78	0.64	1.01	0.67	1.13	2	18	6	0.09	1	0	27	4	3	0	0	0	1	0	0	1	8	1	41.7	6.7	5	10	0	5	5	0.85	0	1	5	1	0	0	2	3	0	0	0	0	0	0	2
Nc1nnc2n1ccc1c2cc(c(n1)c1ccc(cc1)CN1CCC(CC1)c1n[nH]c(n1)c1ccccn1)c1ccccc1	499555	5.27	578.74	7.82	0.67	1	0.7	1.12	1	38	6	0.07	0	0	30	10	0	0	0	0	0	0	0	0	10	0	45.9	13.5	0	6	0	8	11	0.96	0.1	1.1	6	0.75	0	0	2	6	0	0	1	1	0	0	2
CCCC1Oc2ccc(cc2C2(C31COC3)COC(=N2)N)c1cncc(c1)C#CC	3703289	5.27	403.52	7.34	0.64	1	0.67	1.12	3	14	3	0.05	1	1	25	3	3	0	0	0	0	0	0	0	6	0	43.6	5.5	5.5	10	0	5	6	0.77	0.09	1.17	2	0.4	0	1	1	3	0	0	0	1	0	0	1
Cc1nc2ccc(cc2c(=O)n1c1ccc(cc1)OC1CCN(CC1)C1CCC1)Cl	458359	5.27	423.98	7.57	0.64	1	0.68	1.12	3	14	4	0.07	2	0	26	3	2	0	0	0	1	0	0	1	6	1	42.9	5.4	3.6	10	0	5	6	0.87	0.08	1.08	4	0.8	0	1	0	4	0	0	0	1	0	0	2
COc1cc(ccc1n1cnc(c1)C)c1nnn(c1)C1CC(CCN(C1=O)CC(F)(F)F)C(C)(C)C	2017586	5.27	504.62	7.53	0.61	1.02	0.63	1.15	9	17	6	0.09	1	0	31	6	2	0	0	3	0	0	0	0	11	3	37.3	9	3	13	0	4	4	0.64	0	1	4	1	0	0	2	1	1	0	0	0	0	0	1
COCC#Cc1scc(c1)c1n[nH]c2c1Cc1c2ccc(c1)CN1CCN(CC1)C	225036	5.28	418.61	7.48	0.64	0.99	0.69	1.12	2	17	4	0.07	0	1	26	4	1	0	1	0	0	0	0	1	6	0	42.9	7.1	1.8	9	0	5	8	0.77	0.17	1.17	3	0.6	0	0	3	2	0	1	1	0	0	1	1
CC(Oc1[nH]nc(c1)Nc1nc(ncc1Cl)NC(c1ccc(cn1)F)C)C	457614	5.28	391.88	8.52	0.65	1.02	0.67	1.15	5	17	7	0.15	0	0	19	7	1	0	0	1	1	0	0	1	10	2	37	15.2	2.2	5	0	3	3	0.63	0	1	3	1	0	0	1	2	0	0	0	0	0	0	0
CC1CCCN1CCc1ccc2c(c1)ccc(n2)c1ccn2c(n1)ncn2	1084616	5.28	358.49	7.32	0.64	0.99	0.68	1.13	1	21	4	0.08	0	0	22	6	0	0	0	0	0	0	0	0	6	0	42.9	12.2	0	7	0	5	7	0.89	0.17	1.17	3	0.6	0	0	2	3	0	0	1	1	0	0	1
CCc1nn(cc1Nc1ncc(c(n1)c1cnn2c1cccc2)Cl)C1CCN(CC1)C(=O)C	3822619	5.28	465.01	8.02	0.65	1.01	0.68	1.14	4	22	5	0.08	1	0	25	8	1	0	0	0	1	0	0	1	10	1	39.7	13.8	1.7	8	0	5	6	0.79	0.08	1.08	4	0.8	0	0	2	3	0	0	1	0	0	0	0
CC#Cc1cncc(c1)c1ccc2c(c1)C1(COC(=N1)N)C1(C(O2)CC2CC2)COC1	3650834	5.28	415.53	7.42	0.64	1	0.67	1.12	2	14	3	0.05	1	1	25	3	3	0	0	0	0	0	0	0	6	0	44.6	5.4	5.4	11	0	6	7	0.84	0.08	1.15	3	0.5	1	1	1	3	0	0	0	1	0	0	1
CNCc1cc(Cl)ccc1Oc1ccc(c(c1)C)C	462225	5.28	275.8	7.45	0.63	0.99	0.68	1.12	4	12	4	0.11	0	0	18	1	1	0	0	0	1	0	0	1	3	1	43.2	2.7	2.7	4	0	2	2	0.63	0	1	2	1	0	0	0	2	0	0	0	0	0	0	2
COc1cc(ccc1Nc1ncc(c(n1)c1cnc2n1cccc2)Cl)N1CC2CNCC(C1)O2	1809058	5.28	478	8.24	0.66	1.01	0.68	1.13	2	22	5	0.08	0	0	24	7	2	0	0	0	1	0	0	1	10	1	41.4	12.1	3.4	7	0	6	8	0.88	0.2	1.17	4	0.67	0	0	1	5	0	1	1	0	0	0	1
CC1CCCN1CCc1ccc2c(c1)ccc(n2)c1csc(n1)c1cc(Cl)nc(c1)Cl	1084294	5.29	469.47	8.86	0.68	1	0.74	1.11	3	22	5	0.09	0	0	22	4	0	0	1	0	2	0	0	3	7	2	45.3	7.5	0	7	0	5	6	0.84	0.08	1.08	4	0.8	0	0	2	3	0	0	0	1	0	0	1
CNCc1ccc(cc1Oc1ccc(cc1)Cl)C(F)(F)F	507075	5.29	315.74	9.29	0.67	1.04	0.68	1.15	5	12	4	0.11	0	0	13	1	1	0	0	3	1	0	0	1	6	4	44.1	2.9	2.9	3	0	2	2	0.57	0	1	2	1	0	0	0	2	0	0	0	0	0	0	2
O=C(Nc1ccc(cc1)C(F)(F)F)CN1CCCN(CC1)Cc1nc2c([nH]1)cccc2	1097701	5.3	431.51	7.85	0.63	1.02	0.65	1.15	4	17	5	0.09	1	0	24	5	1	0	0	3	0	0	0	0	9	3	40	9.1	1.8	8	0	4	5	0.71	0.09	1.09	3	0.75	0	0	1	2	1	0	1	0	0	0	2
CC1CCCN1CCc1ccc2c(c1)ccc(n2)c1cnn(c1C)c1ccccn1	393581	5.3	397.57	6.98	0.63	0.99	0.67	1.12	2	22	5	0.08	0	0	27	5	0	0	0	0	0	0	0	0	5	0	43.9	8.8	0	8	0	5	6	0.87	0.08	1.08	4	0.8	0	0	2	3	0	0	0	1	0	0	1
CCC(=O)N1CCc2c(C1)nc(n2C1CC2CCC(C1)N2CCC(c1cccc(c1)F)NC(=O)C)C	1649930	5.3	495.71	6.7	0.59	1	0.63	1.14	6	13	7	0.09	2	0	38	5	2	0	0	1	0	0	0	0	8	1	37.8	6.8	2.7	17	0	5	7	0.64	0.26	1.22	3	0.6	0	0	2	3	1	0	1	0	0	0	1
CC(=O)NC(c1cccc(c1)F)CCN1C2CCC1CC(C2)n1c(C)nc2c1CCN(C2)C(=O)C(C)(C)C	1649933	5.3	523.77	6.55	0.59	0.99	0.63	1.14	8	13	7	0.08	2	0	42	5	2	0	0	1	0	0	0	0	8	1	37.5	6.3	2.5	19	0	5	7	0.61	0.26	1.22	3	0.6	0	0	2	3	1	0	1	0	0	0	1
COc1ccc2c(c1)c(CCN1CCC(CC1)NCc1ncc3c(c1)OCCO3)c(cn2)F	1927162	5.3	452.58	7.3	0.62	1.01	0.65	1.14	2	17	7	0.11	0	0	29	4	3	0	0	1	0	0	0	0	8	1	40.3	6.5	4.8	11	0	5	7	0.79	0.15	1.15	3	0.6	0	0	0	5	0	0	0	2	0	0	1
CCN1CCOC(C1)C(=O)N1CCN(CC1)C(=O)Nc1ccc(c(c1)Cl)Cl	2036779	5.3	415.36	8.14	0.62	1.02	0.66	1.14	5	8	3	0.06	2	0	24	4	3	0	0	0	2	0	0	2	9	2	35.3	7.8	5.9	10	0	3	3	0.67	0	1	3	1	0	0	0	3	0	0	0	0	0	0	1
N#Cc1ncc(nc1OC(CN(C)C)C)Nc1ncc(c(c1)OC)c1cnn(c1)C	2203843	5.3	408.52	7.57	0.63	1.01	0.65	1.14	6	18	8	0.14	0	1	24	8	2	0	0	0	0	0	0	0	10	0	37	14.8	3.7	7	0	3	3	0.57	0	1	3	1	0	0	1	2	0	0	0	0	0	0	0
COC(=O)c1cnc(cc1NC)Nc1cnc(c(n1)OC(CN(C)C)C)C#N	2203847	5.3	385.48	7.56	0.62	1.02	0.64	1.15	7	14	9	0.17	1	1	23	7	3	0	0	0	0	0	0	0	10	0	35.3	13.7	5.9	7	0	2	2	0.43	0	1	2	1	0	0	0	2	0	0	0	0	0	0	0
OCC1CCCN1Cc1nc2c(n1Cc1ccc(cc1)Cl)cc(cc2)OC	3699579	5.3	385.93	7.57	0.63	1	0.67	1.13	3	16	6	0.11	0	0	24	3	2	0	0	0	1	0	0	1	6	1	41.2	5.9	3.9	8	0	4	5	0.74	0.1	1.1	3	0.75	0	0	2	2	0	0	1	0	0	0	2
Cc1ccc2c(n1)cccc2c1nnc(n1C)SCCCN1CCc2c(CC1)cc1c(c2)oc(n1)N1CCCCC1	255826	5.3	567.83	7.28	0.63	0.99	0.67	1.13	2	26	7	0.08	0	0	37	7	1	0	1	0	0	0	0	1	9	0	41	9	1.3	14	0	7	11	0.85	0.17	1.17	4	0.57	0	0	2	4	1	0	1	1	1	0	2
Cc1ccc2c(n1)cccc2c1nnc(n1C)SCCCN1CCc2c(CC1)cc1c(c2)N(C)C(=O)CO1	256652	5.3	528.74	7.55	0.64	1	0.68	1.13	4	23	6	0.08	1	0	32	6	2	0	1	0	0	0	0	1	9	0	41.4	8.6	2.9	11	0	6	10	0.79	0.2	1.2	3	0.5	0	0	1	4	1	0	0	2	1	0	2
Cn1c(SCCCN2CCc3c(CC2)c2oc(nc2cc3)C(F)(F)F)nnc1c1ocnc1C	256659	5.3	492.58	8.64	0.65	1.03	0.67	1.15	5	20	6	0.1	0	0	23	6	2	0	1	3	0	0	0	1	12	3	38.6	10.5	3.5	10	0	5	8	0.71	0.17	1.17	3	0.6	0	0	3	1	1	0	1	0	1	0	1
CCc1nc2c(o1)cc1c(c2)CCN(CC1)CCCSc1nnc(n1C)c1cccc2c1ccc(n2)C	272545	5.3	512.74	7.43	0.64	0.99	0.68	1.12	3	26	7	0.1	0	0	32	6	1	0	1	0	0	0	0	1	8	0	42	8.7	1.4	11	0	6	10	0.78	0.21	1.21	3	0.5	0	0	2	3	1	0	1	1	1	0	2
Cc1ccc2c(n1)cccc2c1nnc(n1C)SCCCN1CCc2c(CC1)c(C)c1c(c2)nc(o1)C	272694	5.3	512.74	7.43	0.64	0.99	0.68	1.12	4	26	6	0.08	0	0	32	6	1	0	1	0	0	0	0	1	8	0	42	8.7	1.4	11	0	6	10	0.78	0.21	1.21	3	0.5	0	0	2	3	1	0	1	1	1	0	2
Cn1c(SCCCN2CCc3c(CC2)c2oc(nc2cc3)C(F)(F)C)nnc1c1ocnc1C	272775	5.3	488.62	8.14	0.64	1.02	0.66	1.14	5	20	7	0.11	0	0	26	6	2	0	1	2	0	0	0	1	11	2	38.3	10	3.3	11	0	5	8	0.71	0.17	1.17	3	0.6	0	0	3	1	1	0	1	0	1	0	1
O=C1N(CCN1c1ccc(c(c1)Cl)F)CCN1Cc2c(C1)cccc2	562983	5.3	359.86	8.18	0.65	1.01	0.69	1.13	3	13	4	0.09	1	0	19	3	1	0	0	1	1	0	0	1	6	2	43.2	6.8	2.3	6	0	4	5	0.8	0.1	1.1	3	0.75	0	0	2	2	0	0	1	0	0	0	2
O=C(c1ccccc1F)Nc1ccc(c(c1)C(F)(F)F)c1nnc(o1)NCCCN1CCCCC1	2023929	5.3	491.54	8.19	0.64	1.03	0.65	1.15	5	18	8	0.13	1	0	25	5	2	0	0	4	0	0	0	0	11	4	40	8.3	3.3	9	0	4	4	0.66	0	1	4	1	0	0	1	3	0	0	0	0	0	0	2
OC(CN1CCC(CC1)Oc1ccc(c(c1)Cl)Cl)CNC(=O)c1c[nH]c(=O)cc1C(F)(F)F	2207662	5.3	508.36	9.24	0.66	1.04	0.66	1.15	8	10	7	0.12	4	0	22	3	4	0	0	3	2	0	0	2	12	5	38.2	5.5	7.3	9	0	3	3	0.55	0	1	3	1	0	0	0	3	0	0	0	0	0	0	1
CN1CCN(CC1)Cc1ccc2c(c1)Cc1c2[nH]nc1c1csc(c1)C#CCNS(=O)(=O)c1ccccc1	376779	5.31	543.77	8.12	0.66	1	0.71	1.12	3	25	6	0.08	2	1	29	5	2	0	2	0	0	0	0	2	9	0	43.3	7.5	3	8	0	6	9	0.76	0.14	1.14	4	0.67	0	0	3	3	0	1	1	0	0	1	2
NC(=O)c1cnc(c2c1sc(c2)c1ccccc1)SC1CCCNC1	4068572	5.31	369.55	8.4	0.67	1	0.72	1.11	2	17	4	0.09	1	0	19	3	1	0	2	0	0	0	0	2	6	0	43.2	6.8	2.3	5	0	4	5	0.84	0.1	1.1	3	0.75	0	0	1	3	0	0	1	0	0	0	1
N#CC1(CCN(CC1)Cc1ccccc1C(F)(F)F)CNC(=O)c1cc(OC)cc(c1)OC	1836149	5.32	461.53	7.82	0.63	1.02	0.65	1.15	7	14	7	0.12	1	1	26	3	3	0	0	3	0	0	0	0	9	3	40.7	5.1	5.1	10	0	3	3	0.55	0	1	3	1	0	0	0	3	0	0	0	0	0	0	2
N#CC1(CCN(CC1)Cc1ccccc1C(F)(F)F)CNC(=O)c1nn(c(c1)CC(C)C)c1ccccc1	1836258	5.32	523.66	7.48	0.63	1.01	0.65	1.14	7	19	8	0.11	1	1	32	5	1	0	0	3	0	0	0	0	9	3	41.4	7.1	1.4	12	0	4	4	0.61	0	1	4	1	0	0	1	3	0	0	0	0	0	0	2
CNCc1cc(ccc1Oc1ccc(c(c1)Cl)Cl)S(=O)(=O)NC	455424	5.32	375.3	9.62	0.67	1.03	0.71	1.12	6	14	6	0.15	2	0	16	2	3	0	1	0	2	0	0	3	8	2	38.5	5.1	7.7	3	0	2	2	0.52	0	1	2	1	0	0	0	2	0	0	0	0	0	0	2
COc1ccc(cc1Nc1ncc(c(n1)c1cnc2n1cccc2)Cl)N1CCNCC1	1809077	5.32	435.96	8.23	0.66	1.01	0.69	1.13	2	22	5	0.09	0	0	22	7	1	0	0	0	1	0	0	1	9	1	41.5	13.2	1.9	5	0	5	6	0.87	0.07	1.07	4	0.8	0	0	1	4	0	0	1	0	0	0	1
CC1SC(=NC2(C1CC(OC2)c1occ(n1)C)c1ccc(cc1F)F)N	3422241	5.32	379.47	8.43	0.65	1.02	0.67	1.14	5	12	2	0.04	1	0	19	3	2	0	1	2	0	0	0	1	8	2	40	6.7	4.4	8	0	4	5	0.81	0.1	1.1	3	0.75	0	0	1	3	0	0	0	1	0	0	1
OC(C(C)(C)C)CN1CCC(CC1)CNC(=O)c1cc(Cl)cc(c1)Cl	495302	5.32	387.39	7.31	0.59	1	0.65	1.13	7	7	6	0.11	1	0	28	2	2	0	0	0	2	0	0	2	6	2	35.8	3.8	3.8	12	0	2	2	0.48	0	1	2	1	0	0	0	2	0	0	0	0	0	0	1
CNCc1cc(F)ccc1Oc1ccc(c(c1)F)Cl	448461	5.33	283.72	9.15	0.68	1.03	0.69	1.14	4	12	4	0.13	0	0	12	1	1	0	0	2	1	0	0	1	5	3	45.2	3.2	3.2	2	0	2	2	0.63	0	1	2	1	0	0	0	2	0	0	0	0	0	0	2
CN1CCN(C(C1)c1ccccc1)C(=O)NC1CCN(CC1)Cc1ccn(c1)c1ccc(cc1)C(F)(F)F	558532	5.33	525.68	7.3	0.62	1.01	0.65	1.14	5	18	5	0.07	1	0	34	5	1	0	0	3	0	0	0	0	9	3	40.3	6.9	1.4	12	0	5	5	0.76	0	1	5	1	0	0	1	4	0	0	0	0	0	0	2
COC(=O)Nc1ccccc1C(=C1CCN(CC1)Cc1ccc(cc1)F)c1ccc(cc1)C(=O)N(CC)CC	1946022	5.33	529.71	7.06	0.62	1	0.66	1.13	6	21	9	0.12	3	0	36	3	3	0	0	1	0	0	0	0	7	1	42.7	4	4	10	0	4	4	0.62	0	1	4	1	0	0	0	4	0	0	0	0	0	0	3
Nc1ncc(cc1c1ccc(nc1)C(F)(F)F)c1ccc(cc1)S(=O)(=O)C	2041980	5.33	393.42	9.6	0.7	1.04	0.7	1.14	7	20	3	0.07	2	0	14	3	2	0	1	3	0	0	0	1	9	3	43.9	7.3	4.9	2	0	3	3	0.67	0	1	3	1	0	0	0	3	0	0	0	0	0	0	1
N#CC1(CCN(CC1)CC1=Cc2ccccc2OC1(C)C)CNC(=O)c1cc(OC)cc(c1)OC	1836152	5.33	475.64	7	0.62	1	0.65	1.13	6	15	7	0.1	2	1	33	3	4	0	0	0	0	0	0	0	7	0	41.2	4.4	5.9	12	0	4	5	0.63	0.09	1.09	3	0.75	0	0	0	4	0	0	0	1	0	0	2
FC(C(C)(C)C)CN1CCC(CC1)CNC(=O)c1cc(Cl)cc(c1)Cl	495303	5.33	389.38	7.49	0.6	1	0.65	1.14	7	7	6	0.11	1	0	27	2	1	0	0	1	2	0	0	2	6	3	36.5	3.8	1.9	12	0	2	2	0.48	0	1	2	1	0	0	0	2	0	0	0	0	0	0	1
CNCc1cc(F)ccc1Oc1ccc(c(c1)CC)Cl	507721	5.34	293.79	7.94	0.64	1.01	0.68	1.13	4	12	5	0.13	0	0	17	1	1	0	0	1	1	0	0	1	4	2	43.2	2.7	2.7	4	0	2	2	0.6	0	1	2	1	0	0	0	2	0	0	0	0	0	0	2
O=C(Nc1cccnc1Oc1ccccc1C1CCN(CC1)CC(C)(C)C)Nc1ccc(cc1)OC(F)(F)F	3092631	5.34	542.66	7.54	0.62	1.02	0.64	1.14	7	19	8	0.11	1	0	33	4	3	0	0	3	0	0	0	0	10	3	40.3	5.6	4.2	11	0	4	4	0.62	0	1	4	1	0	0	0	4	0	0	0	0	0	0	2
COc1ccc(cc1)c1cc([nH]n1)NC(=O)CCCN1CCCCC1	2180835	5.34	342.49	6.72	0.59	1	0.63	1.14	2	12	7	0.13	1	0	26	4	2	0	0	0	0	0	0	0	6	0	37.3	7.8	3.9	9	0	3	3	0.68	0	1	3	1	0	0	1	2	0	0	0	0	0	0	1
CCOC1CCC(CC1)N1CC(C1)NC(=O)CNc1n[nH]c2c1cc(cc2)C(F)(F)F	1834647	5.35	439.54	7.45	0.6	1.02	0.62	1.16	5	11	7	0.11	1	0	28	5	2	0	0	3	0	0	0	0	10	3	35.6	8.5	3.4	13	0	4	5	0.61	0.11	1.11	3	0.75	0	1	1	2	0	0	1	0	0	0	1
COCC(=O)N1CCCC(C1)c1nc(c2n1ccnc2N)c1ccc(cc1F)C(=O)Nc1nccc(c1)C(F)(F)F	4076024	5.35	571.59	8.66	0.66	1.04	0.66	1.15	8	24	6	0.09	2	0	25	7	3	0	0	4	0	0	0	0	14	4	40.9	10.6	4.5	8	0	5	6	0.66	0.07	1.07	4	0.8	0	0	1	4	0	0	1	0	0	0	1
OC(c1ccc2c(c1C)COC2=O)CN1CCC2(CC1)CN(C2)c1ccns1	4081764	5.35	399.56	7.54	0.63	1	0.67	1.13	3	12	4	0.07	1	0	25	3	3	0	1	0	0	0	0	1	7	0	39.6	5.7	5.7	11	0	5	6	0.82	0.09	1.13	3	0.6	0	1	2	2	0	0	1	0	0	0	1
OC(c1ccc2c(c1C)COC2=O)CN1CCC2(CC1)CCN(C2)c1ccc(=O)n(n1)C	4082637	5.35	438.58	7.07	0.61	1	0.64	1.13	5	10	4	0.06	4	0	30	4	4	0	0	0	0	0	0	0	8	0	38.7	6.5	6.5	13	0	5	6	0.78	0.08	1.12	3	0.6	0	0	2	3	0	0	1	0	0	0	1
CC#Cc1cncc(c1)c1cc2c(cc1F)OCC1(C32COC(=N3)N)CC1	3703304	5.36	363.42	8.08	0.67	1.01	0.69	1.12	3	14	1	0.02	1	1	18	3	2	0	0	1	0	0	0	0	6	1	46.7	6.7	4.4	7	0	5	6	0.82	0.09	1.18	2	0.4	1	0	1	3	0	0	0	1	0	0	1
CC#CCn1c(N2CCNCCC2)c(c2c1c(=O)n(Cc1c(C#N)cnc3c1cccc3)c(=O)n2C)C#N	1951614	5.36	506.62	7.92	0.66	1.01	0.68	1.13	6	21	4	0.06	2	3	26	8	2	0	0	0	0	0	0	0	10	0	43.8	12.5	3.1	9	0	5	7	0.68	0.15	1.15	3	0.6	0	0	1	3	1	0	1	1	0	0	1
O=C1CCc2c(N1CCCN1CCC(CC1)c1ccc3c(c1)cc[nH]3)cccc2	2059305	5.36	387.57	6.68	0.61	0.99	0.66	1.12	1	17	5	0.08	1	0	29	3	1	0	0	0	0	0	0	0	4	0	43.1	5.2	1.7	10	0	5	7	0.86	0.16	1.16	3	0.6	0	0	1	4	0	0	1	1	0	0	2
Fc1cccc2c1C(=NC12c2cc(ccc2OCC21CC2)c1cncnc1)N	3650830	5.37	372.43	8.28	0.69	1.01	0.71	1.12	2	19	1	0.02	1	0	17	4	1	0	0	1	0	0	0	0	6	1	48.9	8.9	2.2	5	0	6	8	0.93	0.15	1.23	2	0.33	1	0	1	4	0	0	1	1	0	0	2
COC(CCOc1ccc(cc1)CN1CCC(CC1)NC(=O)c1cc(=O)c2c(o1)cc(cc2)F)(C)C	247688	5.37	496.63	7.2	0.62	1.01	0.64	1.13	6	15	9	0.13	3	0	33	2	5	0	0	1	0	0	0	0	8	1	40.6	2.9	7.2	12	0	4	5	0.61	0.09	1.09	3	0.75	0	0	0	4	0	0	0	1	0	0	2
COc1ccc2c(c1)nc(n(c2=O)C)c1ccc(cc1)OC1CCN(CC1)C1CCC1	454879	5.37	419.57	6.99	0.62	1	0.66	1.13	3	14	5	0.08	2	0	29	3	3	0	0	0	0	0	0	0	6	0	41.7	5	5	11	0	5	6	0.84	0.08	1.08	4	0.8	0	1	0	4	0	0	0	1	0	0	2
CN1CCC(CC1)c1ccc2c(c1)[nH]c(n2)Nc1ccc(cn1)C(F)(F)F	3321972	5.37	375.44	7.99	0.64	1.02	0.65	1.15	4	16	3	0.06	0	0	20	5	0	0	0	3	0	0	0	0	8	3	40.4	10.6	0	7	0	4	5	0.78	0.1	1.1	3	0.75	0	0	1	3	0	0	1	0	0	0	1
C=CC(=O)Nc1cc(Nc2ncc(c(n2)c2cn(c3c2cccc3)C)C#N)c(cc1N(CCN(C)C)C)OC	3353406	5.37	524.69	7.39	0.63	1	0.66	1.13	8	25	10	0.14	2	1	32	8	2	0	0	0	0	0	0	0	10	0	40.8	11.3	2.8	7	0	4	5	0.54	0.1	1.1	3	0.75	0	0	1	3	0	0	1	0	0	0	2
CCc1nnc(o1)C1(NC(Cc2c1[nH]c1c2cccc1)c1[nH]cc(n1)c1ccc(cn1)F)c1cnn(c1)C	3582325	5.37	509.6	8.22	0.67	1.01	0.69	1.14	3	31	5	0.07	0	0	24	9	1	0	0	1	0	0	0	0	11	1	43.5	14.5	1.6	6	0	7	10	0.9	0.12	1.12	5	0.71	0	0	4	3	0	0	2	0	0	0	1
OCC(CCn1nc(c2c1ccc(c2)OC(F)F)c1cnc2c(n1)c(c[nH]2)C(=O)NC(C)(C)C)O	2347988	5.38	488.55	8.01	0.63	1.03	0.64	1.15	8	21	8	0.13	1	0	26	6	4	0	0	2	0	0	0	0	12	2	37.7	9.8	6.6	9	0	4	6	0.51	0.22	1.22	2	0.5	0	0	2	2	0	0	2	0	0	0	1
Clc1cc(O)c(c(c1)Cl)CNC(=O)C1CCN(CC1)Cc1ccn(c1)c1ccc(cc1)C(F)(F)F	562788	5.38	526.42	8.92	0.66	1.03	0.68	1.14	7	18	6	0.1	1	0	24	3	2	0	0	3	2	0	0	2	10	5	42.4	5.1	3.4	8	0	4	4	0.66	0	1	4	1	0	0	1	3	0	0	0	0	0	0	2
O=C(N(C1CCN(CC1)Cc1ccc(cn1)C(F)(F)F)C)Cc1ccc(cc1)n1cnnn1	2010838	5.38	459.53	8.06	0.64	1.03	0.65	1.16	5	18	6	0.1	1	0	24	7	1	0	0	3	0	0	0	0	11	3	38.6	12.3	1.8	9	0	4	4	0.7	0	1	4	1	0	0	1	3	0	0	0	0	0	0	1
OCCN1CCN(CC1)CCCN1c2ccccc2Sc2c1cc(Cl)cc2	567	5.38	404.02	7.62	0.63	0.99	0.68	1.12	2	12	6	0.11	0	0	26	3	1	0	1	0	1	0	0	2	6	1	39.6	5.7	1.9	9	0	4	7	0.74	0.2	1.2	2	0.5	0	0	0	4	0	0	0	2	0	0	2
COc1cc(ccc1n1cnc(c1)C)c1nnn(c1)CC(=O)NC1C2CC3CC1CC(C2)C3	2017412	5.39	446.61	7.09	0.62	1	0.65	1.13	3	17	6	0.09	1	0	30	6	2	0	0	0	0	0	0	0	8	0	39.7	9.5	3.2	13	0	6	10	0.79	0.46	1.31	4	0.67	0	0	2	5	0	3	0	0	0	0	1
O=C(NC(c1ccccc1)Cn1cccn1)NC1CCN(CC1)Cc1ccn(c1)c1ccc(cc1)C(F)(F)F	556927	5.39	536.66	7.67	0.63	1.01	0.66	1.14	4	23	8	0.11	1	0	31	6	1	0	0	3	0	0	0	0	10	3	41.4	8.6	1.4	9	0	5	5	0.72	0	1	5	1	0	0	2	3	0	0	0	0	0	0	2
CCOC(=O)C1=C(CN2CCOCC2)NC(=NC1c1ccccc1Cl)c1nccs1	4062770	5.39	447	8.43	0.65	1.01	0.69	1.13	3	14	7	0.13	3	0	23	4	3	0	1	0	1	0	0	2	9	1	39.6	7.5	5.7	8	0	4	4	0.77	0	1	4	1	0	0	1	3	0	0	0	0	0	0	1
Fc1cccc(c1)C(=O)Nc1ccc(c(c1)c1ccnn1C)OCCN1CCN(CC1)C(=O)C	1085627	5.39	465.58	7.51	0.63	1.01	0.65	1.14	5	19	7	0.11	2	0	28	5	3	0	0	1	0	0	0	0	9	1	40.3	8.1	4.8	8	0	4	4	0.68	0	1	4	1	0	0	1	3	0	0	0	0	0	0	2
O=C(NC1CN(C1)C1CCC(CC1)c1ccc(cc1)O)CNC(=O)c1cccc(c1)C(F)(F)F	1829613	5.39	475.56	7.67	0.63	1.02	0.64	1.14	6	14	6	0.09	2	0	28	3	3	0	0	3	0	0	0	0	9	3	40.3	4.8	4.8	11	0	4	4	0.65	0	1	4	1	0	1	0	3	0	0	0	0	0	0	2
COc1ccccc1N1CCN(CC1)CC(COc1ccc(cc1)C(F)(F)F)O	2334606	5.4	410.48	7.6	0.62	1.02	0.63	1.15	5	12	7	0.13	0	0	25	2	3	0	0	3	0	0	0	0	8	3	38.9	3.7	5.6	9	0	3	3	0.62	0	1	3	1	0	0	0	3	0	0	0	0	0	0	2
Clc1ccc(cc1)C(=O)N1CCN(C(=O)C1)c1ccc(cc1)OC1CCN(CC1)C1CCCC1	239744	5.4	482.07	7.3	0.62	1	0.66	1.13	3	14	5	0.07	2	0	32	3	3	0	0	0	1	0	0	1	7	1	40.9	4.5	4.5	13	0	5	5	0.85	0	1	5	1	0	0	1	4	0	0	0	0	0	0	2
Cc1ccc2c(n1)cccc2c1nnc(n1C)SCCCN1CCc2c(CC1)cc1c(c2)ocn1	271844	5.4	484.68	7.69	0.65	1	0.69	1.12	2	26	6	0.09	0	0	28	6	1	0	1	0	0	0	0	1	8	0	42.9	9.5	1.6	9	0	6	10	0.83	0.21	1.21	3	0.5	0	0	2	3	1	0	1	1	1	0	2
Cc1ccc2c(n1)cccc2c1nnc(n1C)SCCCN1CCc2c(CC1)cc1c(c2)C(=O)N(C1)C(C)C	272478	5.4	540.8	7.21	0.63	0.99	0.67	1.13	5	23	7	0.09	1	0	36	6	1	0	1	0	0	0	0	1	8	0	41.3	8	1.3	13	0	6	10	0.74	0.21	1.21	3	0.5	0	0	2	3	1	0	1	1	1	0	2
O=C1OC2(CN1c1ccccn1)CCC(CC2)c1nc2c([nH]1)ccc(c2)C(F)(F)F	1289936	5.4	416.44	8.5	0.66	1.03	0.67	1.15	4	17	2	0.04	1	0	19	4	2	0	0	3	0	0	0	0	9	3	42.9	8.2	4.1	8	0	5	6	0.83	0.08	1.12	3	0.6	0	0	2	3	0	0	1	0	0	0	1
NC1COCCC1Nc1ncc(c(n1)Nc1cccc(c1)C)C(=O)N	1835065	5.4	342.45	7.29	0.61	1.01	0.64	1.14	4	13	5	0.1	1	0	22	6	2	0	0	0	0	0	0	0	8	0	36.2	12.8	4.3	6	0	3	3	0.72	0	1	3	1	0	0	0	3	0	0	0	0	0	0	1
Cc1cc(ccc1c1nnc(o1)NCCCN1CCCCC1)NC(=O)c1ccccc1F	2023925	5.4	437.57	7.29	0.62	1.01	0.65	1.14	3	18	8	0.13	1	0	28	5	2	0	0	1	0	0	0	0	8	1	40	8.3	3.3	9	0	4	4	0.72	0	1	4	1	0	0	1	3	0	0	0	0	0	0	2
CCc1cc(ccc1c1nnc(o1)NCCCN1CCCCC1)NC(=O)c1ccccc1F	2023930	5.4	451.6	7.17	0.62	1	0.65	1.14	3	18	9	0.14	1	0	30	5	2	0	0	1	0	0	0	0	8	1	39.7	7.9	3.2	10	0	4	4	0.7	0	1	4	1	0	0	1	3	0	0	0	0	0	0	2
COc1ncc(cn1)c1cccc(c1CCNC(=O)c1ccc(nc1)OCCC(F)(F)F)Cl	2147223	5.4	480.91	9.07	0.67	1.04	0.67	1.15	6	19	9	0.16	1	0	20	4	3	0	0	3	1	0	0	1	11	4	41.5	7.5	5.7	6	0	3	3	0.55	0	1	3	1	0	0	0	3	0	0	0	0	0	0	1
NC1CCCCC1Nc1nnc(c(c1)Nc1cccc(n1)C1CC1)C(=O)N	3237558	5.4	367.51	7.07	0.61	1	0.64	1.14	3	13	6	0.11	1	0	25	7	1	0	0	0	0	0	0	0	8	0	36.5	13.5	1.9	9	0	4	4	0.78	0	1	4	1	1	0	0	3	0	0	0	0	0	0	0
NC1CCCCC1Nc1nnc(c(c1)Nc1ccc(c(n1)C)Cl)C(=O)N	3237562	5.4	375.91	7.83	0.62	1.01	0.66	1.15	5	13	5	0.1	1	0	22	7	1	0	0	0	1	0	0	1	9	1	35.4	14.6	2.1	7	0	3	3	0.69	0	1	3	1	0	0	0	3	0	0	0	0	0	0	0
CN1CC(C(C1)c1ccc(cc1)c1cccc(c1)C(F)(F)F)NS(=O)(=O)C(C)C	1290612	5.4	426.55	7.9	0.62	1.02	0.65	1.14	8	14	5	0.09	2	0	25	2	2	0	1	3	0	0	0	1	8	3	38.9	3.7	3.7	9	0	3	3	0.59	0	1	3	1	0	0	1	2	0	0	0	0	0	0	2
C=CC(=O)Nc1cc(Nc2ncc(c(n2)c2cnn3c2cccc3)Cl)c(cc1N1CC(C1)N(C)C)OC	3353405	5.4	519.06	8.11	0.65	1.01	0.68	1.13	6	24	8	0.12	2	0	27	8	2	0	0	0	1	0	0	1	11	1	40.6	12.5	3.1	6	0	5	6	0.68	0.08	1.08	4	0.8	0	1	1	3	0	0	1	0	0	0	1
CS(=O)c1ccc(cc1)c1cnc2n1nc(cc2)c1cccc(c1)S(=O)(=O)C	3355629	5.4	411.54	9.15	0.7	1.01	0.73	1.11	5	25	4	0.08	3	0	17	3	3	0	2	0	0	0	0	2	8	0	44.4	6.7	6.7	2	0	4	5	0.75	0.1	1.1	3	0.75	0	0	1	3	0	0	1	0	0	0	2
CNCc1ccccc1Oc1ccc(c(c1)Cl)Cl	488912	5.41	282.18	9.1	0.68	1.01	0.73	1.11	3	12	4	0.13	0	0	13	1	1	0	0	0	2	0	0	2	4	2	45.2	3.2	3.2	2	0	2	2	0.67	0	1	2	1	0	0	0	2	0	0	0	0	0	0	2
Clc1ccc2c(c1)nc(n(c2=O)c1ccc(cc1)OC1CCN(CC1)C1CCC1)C	458953	5.41	423.98	7.57	0.64	1	0.68	1.12	3	14	4	0.07	2	0	26	3	2	0	0	0	1	0	0	1	6	1	42.9	5.4	3.6	10	0	5	6	0.87	0.08	1.08	4	0.8	0	1	0	4	0	0	0	1	0	0	2
CC(c1nc2ccccc2c(=O)n1c1ccc(cc1)OCCCN1CCCC1)C	479036	5.41	391.56	6.75	0.61	0.99	0.65	1.13	3	14	7	0.12	2	0	29	3	2	0	0	0	0	0	0	0	5	0	41.4	5.2	3.4	10	0	4	5	0.72	0.1	1.1	3	0.75	0	0	1	3	0	0	0	1	0	0	2
CCN(C(=O)c1ccc(cc1)C(=C1CCN(CC1)Cc1ccc(cc1)F)c1ccccn1)CC	1946016	5.41	457.64	6.93	0.62	0.99	0.66	1.13	4	20	7	0.1	2	0	32	3	1	0	0	1	0	0	0	0	5	1	43.9	4.5	1.5	9	0	4	4	0.71	0	1	4	1	0	0	0	4	0	0	0	0	0	0	2
CCOC(=O)N1CCC(CC1)(O)CN1CCC(C1)N1C(=O)Cc2c1cccc2	2336057	5.41	387.53	6.8	0.59	1	0.63	1.14	4	8	5	0.08	2	0	29	3	4	0	0	0	0	0	0	0	7	0	36.8	5.3	7	13	0	4	5	0.71	0.1	1.1	3	0.75	0	0	2	2	0	0	1	0	0	0	1
Fc1ccc2c(c1)onc2C1CCN(CC1)CCCOc1ccc(cc1)c1nc2c(o1)cccc2	3634813	5.42	471.57	7.73	0.65	1.01	0.68	1.12	1	26	7	0.11	0	0	26	3	3	0	0	1	0	0	0	0	7	1	45.9	4.9	4.9	8	0	6	8	0.86	0.13	1.13	4	0.67	0	0	2	4	0	0	2	0	0	0	3
O=C(NC(c1ccccc1)c1ccccc1)NC1CCN(CC1)Cc1ccn(c1)c1ccc(cc1)C(F)(F)F	558052	5.42	532.66	7.61	0.64	1.01	0.67	1.14	4	24	7	0.1	1	0	31	4	1	0	0	3	0	0	0	0	8	3	44.3	5.7	1.4	8	0	5	5	0.74	0	1	5	1	0	0	1	4	0	0	0	0	0	0	3
CC(=O)Nc1cccc(c1)Nc1ncnc(n1)N1CCc2c(C1)cccc2	1813015	5.42	360.46	7.67	0.65	1	0.68	1.13	2	19	4	0.08	1	0	20	6	1	0	0	0	0	0	0	0	7	0	42.6	12.8	2.1	4	0	4	5	0.82	0.09	1.09	3	0.75	0	0	0	4	0	0	0	1	0	0	2
OCCN1CCN(CC1)c1ccc(c(c1)OC)Nc1ncc(c(n1)c1cnc2n1cccc2)Cl	1809062	5.43	480.02	8	0.65	1.01	0.67	1.13	3	22	7	0.11	0	0	26	7	2	0	0	0	1	0	0	1	10	1	40	11.7	3.3	7	0	5	6	0.79	0.07	1.07	4	0.8	0	0	1	4	0	0	1	0	0	0	1
NC1CCCCC1Nc1nnc(c(n1)Nc1cccc(c1)n1nccn1)C(=O)N	3416025	5.43	394.5	7.74	0.63	1.01	0.65	1.15	3	18	6	0.11	1	0	22	10	1	0	0	0	0	0	0	0	11	0	35.3	19.6	2	6	0	4	4	0.79	0	1	4	1	0	0	1	3	0	0	0	0	0	0	1
O=C1COc2c(N1)nc(cc2)CNC12CCC(CC1)(OC2)CCc1c(F)cnc2c1nc(cc2)OC1COCC1N	3605014 3605015 3605016	5.44	564.68	7.63	0.63	1.02	0.65	1.14	3	18	8	0.1	1	0	33	6	5	0	0	1	0	0	0	0	12	1	39.2	8.1	6.8	15	0	7	10	0.81	0.3	1.24	4	0.57	0	0	1	7	0	0	0	2	0	0	0
Clc1ccc(cn1)c1ccc2c(n1)ccc(c2)CCN1CCCC1C	1083407	5.44	351.91	7.49	0.64	0.99	0.69	1.12	2	17	4	0.08	0	0	22	3	0	0	0	0	1	0	0	1	4	1	44.7	6.4	0	7	0	4	5	0.84	0.1	1.1	3	0.75	0	0	1	3	0	0	0	1	0	0	1
Fc1ccc(cc1)CN1CCN(CC1)C(c1cccc(c1)NC(=O)C1CC1)c1ccc(cc1)C(=O)N1CCC1	1939739	5.44	526.71	7.12	0.63	1	0.66	1.13	3	20	8	0.1	2	0	35	4	2	0	0	1	0	0	0	0	7	1	43.2	5.4	2.7	12	0	6	6	0.8	0	1	6	1	1	1	0	4	0	0	0	0	0	0	3
CC1CN(CCN1c1ncc(cn1)OCc1ccc(cc1F)S(=O)(=O)C)c1onc(n1)C(F)(F)F	3358005	5.44	516.53	9.39	0.66	1.06	0.66	1.16	8	19	6	0.1	2	0	20	6	4	0	1	4	0	0	0	1	15	4	36.4	10.9	7.3	8	0	4	4	0.66	0	1	4	1	0	0	1	3	0	0	0	0	0	0	1
COc1cccc(n1)c1c[nH]c(n1)C1Cc2c3ccccc3[nH]c2C(N1)(c1noc(n1)C)c1cnn(c1)C	3774684	5.44	507.61	8.06	0.66	1.01	0.68	1.13	3	31	5	0.07	0	0	25	9	2	0	0	0	0	0	0	0	11	0	42.9	14.3	3.2	6	0	7	10	0.9	0.12	1.12	5	0.71	0	0	4	3	0	0	2	0	0	0	1
N#Cc1ccc(nc1)C(=O)Nc1ccc2c(c1)C1(COC(=N1)N)C1(CO2)CC1	3650827	5.44	375.42	8.34	0.68	1.02	0.69	1.13	3	15	2	0.04	2	1	17	5	3	0	0	0	0	0	0	0	8	0	44.4	11.1	6.7	6	0	5	6	0.79	0.09	1.18	2	0.4	1	0	1	3	0	0	0	1	0	0	1
CC1CCCN1CCc1ccc(cc1)c1ccc(cc1)S(=O)(=O)N1CCOCC1	564380	5.44	414.62	7.03	0.61	0.99	0.66	1.13	3	14	6	0.1	2	0	30	2	3	0	1	0	0	0	0	1	6	0	39	3.4	5.1	11	0	4	4	0.79	0	1	4	1	0	0	1	3	0	0	0	0	0	0	2
COc1cc(ccc1n1cnc(c1)C)c1nnn(c1)C1CCc2c(N(C1=O)CC(F)(F)F)cccc2	3609626	5.45	496.54	8.42	0.66	1.03	0.67	1.15	6	23	5	0.08	1	0	23	6	2	0	0	3	0	0	0	0	11	3	42.4	10.2	3.4	7	0	5	6	0.75	0.07	1.07	4	0.8	0	0	2	2	1	0	0	0	1	0	2
OC(CN1CCC(CC1)c1ccccc1)COc1ccccc1C(=O)CCc1ccccc1	1914835 1963280	5.46	443.63	6.72	0.62	0.99	0.66	1.12	2	19	10	0.15	1	0	33	1	3	0	0	0	0	0	0	0	4	0	43.9	1.5	4.5	10	0	4	4	0.73	0	1	4	1	0	0	0	4	0	0	0	0	0	0	3
CCCCN(CC#CCc1ccc(cc1)C)CC	3093970	5.46	243.43	5.66	0.57	0.97	0.63	1.13	3	7	6	0.14	0	1	25	1	0	0	0	0	0	0	0	0	1	0	39.5	2.3	0	9	0	1	1	0.33	0	1	1	1	0	0	0	1	0	0	0	0	0	0	1
Fc1cccc(c1)Oc1ccc(cn1)C(=O)N1CCCN(CC1)C1CCC1	1170790	5.46	369.48	7.25	0.62	1	0.65	1.13	2	13	4	0.07	1	0	24	3	2	0	0	1	0	0	0	0	6	1	41.2	5.9	3.9	9	0	4	4	0.85	0	1	4	1	0	1	0	2	1	0	0	0	0	0	1
Clc1ccc(cc1Cl)n1nc(cc1C)OCCN1CCOCC1	2170225	5.46	356.28	8.48	0.64	1.01	0.68	1.13	3	11	5	0.11	0	0	19	3	2	0	0	0	2	0	0	2	7	2	38.1	7.1	4.8	7	0	3	3	0.74	0	1	3	1	0	0	1	2	0	0	0	0	0	0	1
NC1=NC(c2c1c(F)ccc2)(c1ccnc(c1)C1CC1)c1cccc(c1)c1cncnc1	2177113	5.46	421.51	8.11	0.69	1	0.71	1.12	2	25	4	0.07	1	0	20	5	0	0	0	1	0	0	0	0	6	1	50	9.6	0	4	0	6	7	0.94	0.07	1.07	5	0.83	1	0	1	4	0	0	1	0	0	0	2
CCOC(c1ccc2c(c1C)COC2=O)CN1CCN(CC1)CCc1ccc(c(c1)OC)C#N	3612801	5.46	463.63	6.92	0.61	1	0.65	1.13	5	14	9	0.13	1	1	33	3	4	0	0	0	0	0	0	0	7	0	40.3	4.5	6	13	0	4	5	0.62	0.1	1.1	3	0.75	0	0	1	3	0	0	1	0	0	0	2
O=C(N1Cc2c(C1)cccc2)c1ccc(cc1)C1=CC2(CCNCC2)Oc2c1cccc2	551613	5.46	422.56	7.29	0.65	0.99	0.69	1.11	1	20	2	0.03	2	0	26	2	2	0	0	0	0	0	0	0	4	0	48.3	3.4	3.4	7	0	6	8	0.94	0.13	1.17	3	0.5	0	0	1	5	0	0	1	1	0	0	3
CN(CCCN1c2ccccc2CCc2c1cccc2)C	11	5.47	280.45	6.23	0.6	0.98	0.65	1.12	2	12	4	0.09	0	0	24	2	0	0	0	0	0	0	0	0	2	0	42.2	4.4	0	7	0	3	6	0.71	0.27	1.27	1	0.33	0	0	0	2	1	0	0	0	2	0	2
Fc1ccc2c(c1)CCC(=O)N2CCCN1CCC(CC1)n1c(=O)[nH]c2c1cccc2	2059318	5.47	422.55	7.29	0.62	1	0.66	1.13	3	14	5	0.08	2	0	27	4	2	0	0	1	0	0	0	0	7	1	41.4	6.9	3.4	10	0	5	7	0.81	0.16	1.16	3	0.6	0	0	1	4	0	0	1	1	0	0	2
CCn1ncc(c1)C1(NC(Cc2c1[nH]c1c2cccc1)c1[nH]cc(n1)c1ccc(cn1)F)c1nn(c(=O)o1)CCN(C)C	3582342	5.47	582.71	7.87	0.65	1.01	0.67	1.14	5	28	8	0.1	2	0	31	10	2	0	0	1	0	0	0	0	13	1	40.5	13.5	2.7	9	0	7	10	0.79	0.12	1.12	5	0.71	0	0	4	3	0	0	2	0	0	0	1
O=C(C(c1ccc(nc1C)n1cnnn1)C)N1CCN(CC1)CCc1ccc2c(c1C)COC2=O	3794533	5.47	475.61	7.43	0.63	1.01	0.65	1.14	5	19	6	0.09	2	0	29	7	3	0	0	0	0	0	0	0	10	0	39.1	10.9	4.7	11	0	5	6	0.74	0.08	1.08	4	0.8	0	0	2	3	0	0	1	0	0	0	1
O=C1CCc2c(N1)ccc(c2)C(CN1CCC(CC1)(O)c1cccc(c1)F)O	237793 246819	5.48	384.49	7.26	0.62	1.01	0.65	1.13	4	13	4	0.07	1	0	25	2	3	0	0	1	0	0	0	0	6	1	41.5	3.8	5.7	9	0	4	5	0.79	0.09	1.09	3	0.75	0	0	0	4	0	0	0	1	0	0	2
CC[N+]1(C)Cc2c(C1)sc(c2C(=O)N)NC(=O)Nc1ccc(cc1)Cl	4074914	5.48	379.93	8.44	0.65	1.01	0.69	1.13	6	13	4	0.09	2	0	20	4	2	0	1	0	1	0	0	2	8	1	37.8	8.9	4.4	5	1	3	4	0.56	0.14	1.14	2	0.67	0	0	2	1	0	1	0	0	0	0	1
CCN(Cc1ccc2c(c1)CCC(C2)N1CCN(CC1=O)CCc1ccc(cc1)Cl)CC	384400	5.48	454.11	6.68	0.6	0.99	0.65	1.13	4	13	8	0.11	1	0	36	3	1	0	0	0	1	0	0	1	5	1	39.7	4.4	1.5	14	0	4	5	0.69	0.09	1.09	3	0.75	0	0	0	4	0	0	0	1	0	0	2
CC(CONC(=O)c1ncc2n(c1Nc1ccc(cc1F)I)cnc2)O	3330654	5.48	471.26	11.49	0.69	1.03	0.72	1.14	5	17	6	0.14	1	0	15	5	3	0	0	1	0	0	1	1	10	2	39	12.2	7.3	3	0	3	4	0.58	0.13	1.13	2	0.67	0	0	1	2	0	0	1	0	0	0	1
COc1ccc2c(n1)c(CC(C13CCC(CC1)(CO3)NCc1ccc3c(n1)NC(=O)CO3)NS(=O)(=O)C)c(cn2)F	3752949	5.48	586.71	8.15	0.64	1.02	0.66	1.14	6	20	9	0.12	3	0	31	6	6	0	1	1	0	0	0	1	14	1	37.5	8.3	8.3	13	0	6	9	0.68	0.36	1.29	3	0.5	0	0	0	7	0	0	0	2	0	0	0
COc1ccc(cn1)N1CCC2(C1)CCN(CC2)CC(c1ccc2c(c1C)COC2=O)O	4089640	5.48	437.59	6.95	0.61	1	0.64	1.13	4	13	5	0.08	1	0	31	3	4	0	0	0	0	0	0	0	7	0	39.7	4.8	6.3	13	0	5	6	0.78	0.08	1.12	3	0.6	0	0	2	3	0	0	1	0	0	0	1
Clc1cnc(nc1)N1CCC(CC1)C1CC1CCOc1ccc(c(c1)F)CC(=O)N1CCC1	4104464	5.48	473.04	7.51	0.62	1	0.66	1.14	3	13	8	0.12	1	0	30	4	2	0	0	1	1	0	0	1	8	2	39.7	6.3	3.2	14	0	5	5	0.76	0	1	5	1	1	1	0	3	0	0	0	0	0	0	1
CCN(C(=O)Cc1ccc(cc1)S(=O)(=O)C)C1CCN(CC1)CCC(c1ccccc1)N1CCN(CC1)c1cccc(c1)F	1951894	5.49	620.91	6.98	0.61	1	0.65	1.13	6	21	11	0.12	3	0	45	4	3	0	1	1	0	0	0	1	9	1	39.3	4.5	3.4	16	0	5	5	0.68	0	1	5	1	0	0	0	5	0	0	0	0	0	0	3
Fc1ccc(nc1)c1c[nH]c(n1)C1Cc2c3ccccc3[nH]c2C(N1)(c1noc(n1)C)c1cnn(c1)CC1CC1	3582321	5.49	535.64	8.12	0.67	1.01	0.69	1.13	2	31	6	0.08	0	0	26	9	1	0	0	1	0	0	0	0	11	1	43.9	13.6	1.5	8	0	8	11	0.93	0.11	1.11	6	0.75	1	0	4	3	0	0	2	0	0	0	1
COc1ccc(cc1)CN1CCC(CC1)(C#N)CNC(=O)c1cc(OC)cc(c1)OC	1836148	5.49	423.56	7.06	0.61	1	0.65	1.13	5	14	8	0.13	1	1	29	3	4	0	0	0	0	0	0	0	7	0	40	5	6.7	10	0	3	3	0.58	0	1	3	1	0	0	0	3	0	0	0	0	0	0	2
Clc1ccc(nc1)C(=O)Nc1ccc2c(c1)C1(COC(=N1)N)C1(C(O2)(C)C)CC1	3650848	5.49	412.91	8.26	0.66	1.01	0.68	1.13	5	14	2	0.04	2	0	21	4	3	0	0	0	1	0	0	1	8	1	42	8	6	8	0	5	6	0.76	0.09	1.18	2	0.4	1	0	1	3	0	0	0	1	0	0	1
CCN1CCc2c(C1)sc(c2C(=O)N)NC(=O)Nc1ccc(cc1)Cl	4062161	5.49	378.92	8.61	0.65	1.01	0.69	1.13	5	13	4	0.09	2	0	19	4	2	0	1	0	1	0	0	2	8	1	38.6	9.1	4.5	5	0	3	4	0.6	0.13	1.13	2	0.67	0	0	1	2	0	0	1	0	0	0	1
CCc1nc2c(s1)c1CCN(CCc1cc2)CCCSc1nnc(n1C)c1ocnc1C	403804	5.5	468.71	7.81	0.63	1	0.69	1.13	3	20	7	0.11	0	0	28	6	1	0	2	0	0	0	0	2	9	0	38.3	10	1.7	11	0	5	8	0.75	0.17	1.17	3	0.6	0	0	3	1	1	0	1	0	1	0	1
CC1CCCN(C1)CCN1CCN(C1=O)c1cccc(c1)Cl	552371	5.5	321.89	7	0.6	0.99	0.65	1.14	3	7	4	0.08	1	0	24	3	1	0	0	0	1	0	0	1	5	1	37	6.5	2.2	10	0	3	3	0.77	0	1	3	1	0	0	1	2	0	0	0	0	0	0	1
Fc1cc(Cl)cc(c1)N1CCN(C1=O)CCN1Cc2c(C1)cccc2	556272	5.5	359.86	8.18	0.65	1.01	0.69	1.13	3	13	4	0.09	1	0	19	3	1	0	0	1	1	0	0	1	6	2	43.2	6.8	2.3	6	0	4	5	0.8	0.1	1.1	3	0.75	0	0	2	2	0	0	1	0	0	0	2
Clc1cccc(c1)N1CCN(C1=O)CCN1Cc2c(C1)cccc2	560177	5.5	341.87	7.77	0.64	1	0.69	1.12	2	13	4	0.09	1	0	20	3	1	0	0	0	1	0	0	1	5	1	43.2	6.8	2.3	6	0	4	5	0.83	0.1	1.1	3	0.75	0	0	2	2	0	0	1	0	0	0	2
CN(CC12CCC(C2(C)C)CC1)CCN1CCN(C1=O)c1ccc(cc1)F	562836	5.5	373.57	6.33	0.58	0.99	0.62	1.14	5	7	6	0.1	1	0	32	3	1	0	0	1	0	0	0	0	5	1	37.3	5.1	1.7	15	0	4	5	0.67	0.22	1.17	3	0.75	0	0	3	2	0	0	0	0	0	0	1
CCN(CCN1CCN(C1=O)c1cccc(c1)Cl)CC	563635	5.5	295.85	7.04	0.59	1	0.64	1.14	4	7	6	0.14	1	0	22	3	1	0	0	0	1	0	0	1	5	1	35.7	7.1	2.4	8	0	2	2	0.55	0	1	2	1	0	0	1	1	0	0	0	0	0	0	1
OC(CN1CCC(CC1)Oc1ccc(c(c1)Cl)Cl)CNC(=O)c1c[nH]nc1C(F)(F)F	2207658	5.5	481.34	9.26	0.65	1.04	0.66	1.16	7	12	7	0.13	1	0	21	4	3	0	0	3	2	0	0	2	12	5	36.5	7.7	5.8	9	0	3	3	0.55	0	1	3	1	0	0	1	2	0	0	0	0	0	0	1
O=C(N1CCCC1c1cccnc1)NC1CCN(CC1)Cc1ccn(c1)c1ccc(cc1)C(F)(F)F	560283	5.51	497.62	7.54	0.63	1.01	0.65	1.14	4	18	5	0.07	1	0	30	5	1	0	0	3	0	0	0	0	9	3	40.9	7.6	1.5	11	0	5	5	0.78	0	1	5	1	0	0	2	3	0	0	0	0	0	0	1
COc1cccc(c1)c1n[nH]c(c1)NC(=O)CCCN1CCCCC1	2180840	5.51	342.49	6.72	0.59	1	0.63	1.14	2	12	7	0.13	1	0	26	4	2	0	0	0	0	0	0	0	6	0	37.3	7.8	3.9	9	0	3	3	0.68	0	1	3	1	0	0	1	2	0	0	0	0	0	0	1
CNCc1cc(Cl)ccc1Oc1ccc(c(c1)Cl)Cl	505091	5.51	316.62	10.21	0.71	1.02	0.75	1.11	4	12	4	0.13	0	0	12	1	1	0	0	0	3	0	0	3	5	3	45.2	3.2	3.2	2	0	2	2	0.63	0	1	2	1	0	0	0	2	0	0	0	0	0	0	2
O=C(N1CC(C1)N1CCOCCC1)NC1CCN(CC1)Cc1ccn(c1)c1ccc(cc1)C(F)(F)F	551281	5.52	505.65	7.22	0.6	1.01	0.63	1.15	4	12	5	0.07	1	0	34	5	2	0	0	3	0	0	0	0	10	3	37.1	7.1	2.9	15	0	5	5	0.78	0	1	5	1	0	1	1	2	1	0	0	0	0	0	1
CC1CCCN1CCc1ccc2c(c1)ccc(n2)c1cccnc1	1084560	5.52	317.47	6.76	0.62	0.98	0.67	1.12	1	17	4	0.08	0	0	23	3	0	0	0	0	0	0	0	0	3	0	44.7	6.4	0	7	0	4	5	0.88	0.1	1.1	3	0.75	0	0	1	3	0	0	0	1	0	0	1
CN1CCN(CC1)c1ccc(cc1)c1nc2c([nH]1)c(N1CCN(CC1)Cc1noc(c1)C)c(cn2)Br	1236904	5.52	551.55	8.23	0.63	1	0.67	1.14	3	21	5	0.07	0	0	31	8	1	0	0	0	0	1	0	1	10	1	38.8	11.9	1.5	11	0	6	7	0.89	0.06	1.06	5	0.83	0	0	2	4	0	0	1	0	0	0	1
COc1ccc2c(n1)c(CCN1CCC(CC1)NCc1ncc3c(c1)OCCO3)c(cn2)F	1916532	5.52	453.57	7.44	0.62	1.01	0.65	1.14	2	17	7	0.11	0	0	28	5	3	0	0	1	0	0	0	0	9	1	39.3	8.2	4.9	11	0	5	7	0.79	0.15	1.15	3	0.6	0	0	0	5	0	0	0	2	0	0	0
O=C(N(C1CCN(CC1)Cc1ccc(cc1)C(F)(F)F)C)Cc1ccc(cc1)S(=O)(=O)C	2010831	5.52	468.59	7.94	0.63	1.02	0.65	1.14	8	15	6	0.1	3	0	27	2	3	0	1	3	0	0	0	1	9	3	39	3.4	5.1	10	0	3	3	0.56	0	1	3	1	0	0	0	3	0	0	0	0	0	0	2
O=C(c1ccc(cc1)c1cnc(c(c1)c1ccc(cc1)C(F)(F)F)N)N1CCOCC1	2181489	5.52	427.46	8.38	0.67	1.03	0.67	1.14	5	19	3	0.06	1	0	20	3	2	0	0	3	0	0	0	0	8	3	45.1	5.9	3.9	5	0	4	4	0.77	0	1	4	1	0	0	0	4	0	0	0	0	0	0	2
COc1ccc2c(n1)c(CC(C13CCC(CC1)(CO3)NCc1ccc3c(n1)NC(=O)CO3)OCC(=O)O)c(cn2)F	3754692	5.52	567.63	8	0.64	1.03	0.65	1.14	5	19	10	0.13	2	0	30	5	7	0	0	1	0	0	0	0	13	1	39.4	7	9.9	13	0	6	9	0.68	0.36	1.29	3	0.5	0	0	0	7	0	0	0	2	0	0	0
CCN1CCCC(C1)CN1CCN(CC1)C(=O)Nc1ccc(c(c1)Cl)Cl	2036750 2036751	5.52	399.41	7.4	0.6	1	0.65	1.14	4	7	4	0.07	1	0	28	4	1	0	0	0	2	0	0	2	7	2	35.2	7.4	1.9	12	0	3	3	0.69	0	1	3	1	0	0	0	3	0	0	0	0	0	0	1
CNCc1ccc(cc1Oc1ccc(c(c1)Cl)Cl)F	487223	5.52	300.17	9.68	0.69	1.03	0.72	1.12	4	12	4	0.13	0	0	12	1	1	0	0	1	2	0	0	2	5	3	45.2	3.2	3.2	2	0	2	2	0.63	0	1	2	1	0	0	0	2	0	0	0	0	0	0	2
CNCc1ccc(cc1Oc1ccc(c(c1)C)F)Cl	455184	5.52	279.76	8.23	0.65	1.01	0.69	1.13	4	12	4	0.11	0	0	15	1	1	0	0	1	1	0	0	1	4	2	44.1	2.9	2.9	3	0	2	2	0.63	0	1	2	1	0	0	0	2	0	0	0	0	0	0	2
COc1ccc2c(n1)c(CC(=NO)C13CCC(CC1)(CO3)NCc1ccc3c(n1)NC(=O)CO3)c(cn2)F	3753912 3754022	5.53	522.59	8.04	0.64	1.02	0.66	1.14	4	19	7	0.1	2	0	27	6	5	0	0	1	0	0	0	0	12	1	40	9.2	7.7	11	0	6	9	0.74	0.36	1.29	3	0.5	0	0	0	7	0	0	0	2	0	0	0
Cn1c(nc2c(c1=O)cccc2)c1ccc(cc1)OC1CCN(CC1)C1CCCC1	455681	5.54	403.57	6.84	0.62	0.99	0.66	1.12	2	14	4	0.06	2	0	29	3	2	0	0	0	0	0	0	0	5	0	42.4	5.1	3.4	11	0	5	6	0.9	0.07	1.07	4	0.8	0	0	1	4	0	0	0	1	0	0	2
Cn1c(nc2c(c1=O)cccc2)c1ccc(cc1)OCCCN1CCCC1	488248	5.54	363.5	6.99	0.62	0.99	0.66	1.13	2	14	6	0.11	2	0	25	3	2	0	0	0	0	0	0	0	5	0	42.3	5.8	3.8	8	0	4	5	0.78	0.1	1.1	3	0.75	0	0	1	3	0	0	0	1	0	0	2
OCCOc1ccc2c(n1)c(CCC13CCC(CC1)(CO3)NCc1ccc3c(n1)NC(=O)CO3)c(cn2)F	3605120	5.54	523.62	7.7	0.63	1.02	0.65	1.14	3	18	9	0.12	1	0	30	5	5	0	0	1	0	0	0	0	11	1	39.7	7.4	7.4	13	0	6	9	0.74	0.36	1.29	3	0.5	0	0	0	7	0	0	0	2	0	0	0
CN(Cc1ccc2c(c1)OCCC2)CC=Cc1ccc(cc1)C(F)(F)F	4094016	5.54	361.44	7.53	0.63	1.01	0.65	1.14	4	13	5	0.1	1	0	22	1	1	0	0	3	0	0	0	0	5	3	43.8	2.1	2.1	7	0	3	4	0.62	0.13	1.13	2	0.67	0	0	0	3	0	0	0	1	0	0	2
Cn1c(nc2c(c1=O)cccc2)c1ccc(cc1)OCCCN1CCCCC1	487064	5.55	377.53	6.86	0.62	0.99	0.66	1.13	2	14	6	0.1	2	0	27	3	2	0	0	0	0	0	0	0	5	0	41.8	5.5	3.6	9	0	4	5	0.79	0.09	1.09	3	0.75	0	0	0	4	0	0	0	1	0	0	2
Fc1ccc(c(c1)F)n1nnc(c1C)c1ccc2c(n1)ccc(c2)CCN1CCCC1C	1086098	5.55	433.55	7.61	0.64	1	0.67	1.14	4	22	5	0.08	0	0	25	5	0	0	0	2	0	0	0	0	7	2	43.9	8.8	0	8	0	5	6	0.81	0.08	1.08	4	0.8	0	0	2	3	0	0	0	1	0	0	2
O=C(NC1CN(C1)C1CCC(CC1)c1ccc2c(c1)OCO2)CNC(=O)c1cccc(c1)C(F)(F)F	1829605	5.55	503.57	7.87	0.63	1.02	0.65	1.14	5	14	6	0.09	2	0	28	3	4	0	0	3	0	0	0	0	10	3	40.6	4.7	6.3	12	0	5	6	0.69	0.08	1.08	4	0.8	0	1	1	3	0	0	1	0	0	0	2
COc1ccc(cn1)C1CCC(CC1)N1CC(C1)NC(=O)CNC(=O)c1cccc(c1)C(F)(F)F	1829619	5.55	490.58	7.67	0.62	1.02	0.64	1.15	6	14	7	0.1	2	0	29	4	3	0	0	3	0	0	0	0	10	3	39.1	6.3	4.7	12	0	4	4	0.63	0	1	4	1	0	1	0	3	0	0	0	0	0	0	1
O=C(NC1CN(C1)C1CCC(CC1)(O)c1ccc(cc1)F)CNC(=O)c1cccc(c1)C(F)(F)F	1829629	5.55	493.55	7.96	0.63	1.03	0.64	1.15	7	14	6	0.09	2	0	27	3	3	0	0	4	0	0	0	0	10	4	40.3	4.8	4.8	11	0	4	4	0.63	0	1	4	1	0	1	0	3	0	0	0	0	0	0	2
O=C(N(C1CCN(CC1)Cc1ccc(c(c1)F)C(F)(F)F)C)Cc1ccc(cc1)n1cnnn1	2010840	5.55	476.53	8.22	0.64	1.03	0.65	1.16	6	18	6	0.1	1	0	24	6	1	0	0	4	0	0	0	0	11	4	39.7	10.3	1.7	9	0	4	4	0.68	0	1	4	1	0	0	1	3	0	0	0	0	0	0	2
CCOC(=O)N1CCC(CC1)CN1CCC2(CC1)CC(=O)Nc1c2cccn1	2407172	5.55	386.55	6.67	0.59	1	0.63	1.14	3	8	4	0.07	2	0	30	4	3	0	0	0	0	0	0	0	7	0	36.2	6.9	5.2	14	0	4	5	0.75	0.1	1.14	2	0.5	0	0	0	4	0	0	0	1	0	0	0
COc1cc(CCN2CCN(CC2)CC(c2ccc3c(c2C)COC3=O)C)ccc1C#N	3612797	5.55	433.6	6.88	0.61	1	0.65	1.13	5	14	7	0.11	1	1	31	3	3	0	0	0	0	0	0	0	6	0	41.3	4.8	4.8	12	0	4	5	0.66	0.1	1.1	3	0.75	0	0	1	3	0	0	1	0	0	0	2
Cn1c(SCCCN2CCC3(C2)CC3c2ccc(cc2)C(F)(F)F)nnc1c1cccc(c1)C(=O)N	3970323	5.55	515.66	8.06	0.64	1.02	0.67	1.14	6	18	8	0.12	1	0	28	5	1	0	1	3	0	0	0	1	10	3	40.6	7.8	1.6	11	0	5	5	0.67	0	1.04	4	0.8	1	0	2	2	0	0	0	0	0	0	2
CCOC(=O)N(C1CNCC1)Cc1ccccc1c1ccccc1	478834	5.55	324.46	6.76	0.61	0.99	0.65	1.13	2	13	6	0.12	1	0	24	2	2	0	0	0	0	0	0	0	4	0	41.7	4.2	4.2	7	0	3	3	0.71	0	1	3	1	0	0	1	2	0	0	0	0	0	0	2
Fc1ccc(c(c1)F)C1CC21CCN(C2)CCCSc1nnc(n1C)c1cccnc1	3921885	5.56	441.6	7.89	0.64	1.01	0.68	1.14	3	17	7	0.12	0	0	25	5	0	0	1	2	0	0	0	1	8	2	41.1	8.9	0	10	0	5	5	0.77	0	1.04	4	0.8	1	0	2	2	0	0	0	0	0	0	1
COc1cc(ccc1Nc1ncc(c(n1)c1cnc2n1cccc2)Cl)C(=O)N1CCOCC1	1809055	5.57	464.95	8.61	0.67	1.02	0.69	1.13	3	23	5	0.09	1	0	21	6	3	0	0	0	1	0	0	1	10	1	42.6	11.1	5.6	5	0	5	6	0.82	0.07	1.07	4	0.8	0	0	1	4	0	0	1	0	0	0	1
COc1cc(ccc1n1cnc(c1)C)c1nnn(c1)Cc1cccc(c1)F	1818822	5.57	363.43	8.08	0.66	1.01	0.68	1.13	3	22	5	0.1	0	0	18	5	1	0	0	1	0	0	0	0	7	1	44.4	11.1	2.2	3	0	4	4	0.82	0	1	4	1	0	0	2	2	0	0	0	0	0	0	2
CNc1nc2cc(sc2c(n1)NCCCN(C)C)c1ccc(cc1)C(F)(F)F	3120274	5.57	409.53	8.19	0.63	1.02	0.66	1.15	6	16	7	0.14	0	0	22	5	0	0	1	3	0	0	0	1	9	3	38	10	0	7	0	3	4	0.54	0.13	1.13	2	0.67	0	0	1	2	0	0	1	0	0	0	1
Cc1nc(nc(c1Cl)OCCCN1CCCCC1)c1ccc(cc1)C(F)(F)F	3359236	5.58	413.91	8.12	0.63	1.02	0.65	1.15	5	12	6	0.11	0	0	23	3	1	0	0	3	1	0	0	1	8	4	39.2	5.9	2	10	0	3	3	0.64	0	1	3	1	0	0	0	3	0	0	0	0	0	0	1
COc1cc(ccc1n1cnc(c1)C)c1nnn(c1)C1CCc2c(N(C1=O)CC(F)(F)F)cccc2F	3609637	5.58	514.53	8.72	0.67	1.04	0.67	1.15	7	23	5	0.08	1	0	22	6	2	0	0	4	0	0	0	0	12	4	42.4	10.2	3.4	7	0	5	6	0.73	0.07	1.07	4	0.8	0	0	2	2	1	0	0	0	1	0	2
O=C(c1nn(c2c1cccc2)C(C)C)NCC1CCN(CC1)CCNS(=O)(=O)C	2179702	5.58	421.63	7.03	0.59	1	0.63	1.14	6	13	8	0.13	3	0	31	5	3	0	1	0	0	0	0	1	9	0	33.3	8.3	5	12	0	3	4	0.52	0.13	1.13	2	0.67	0	0	1	2	0	0	1	0	0	0	1
CC1CCCN1CCc1ccc(cc1)c1ccc(cc1)S(=O)(=O)NCC1CC1	558260	5.59	398.62	6.87	0.6	0.99	0.66	1.12	3	14	8	0.13	2	0	30	2	2	0	1	0	0	0	0	1	5	0	39.7	3.4	3.4	11	0	4	4	0.71	0	1	4	1	1	0	1	2	0	0	0	0	0	0	2
CN1CCN(CC1)Cc1ccc2c(c1)Cc1c2[nH]nc1c1csc(c1)C#CCOc1cccc(c1)Cl	225319	5.59	515.12	8.18	0.67	1	0.72	1.11	2	23	5	0.07	0	1	27	4	1	0	1	0	1	0	0	2	7	1	46	6.3	1.6	8	0	6	9	0.81	0.14	1.14	4	0.67	0	0	3	3	0	1	1	0	0	1	2
Cc1nc2cc(ccc2c(=O)n1c1ccc(cc1)OCCCN1CCCC1)C(F)(F)F	477364	5.59	431.5	7.85	0.64	1.02	0.65	1.14	5	14	6	0.1	2	0	24	3	2	0	0	3	0	0	0	0	8	3	41.8	5.5	3.6	9	0	4	5	0.68	0.1	1.1	3	0.75	0	0	1	3	0	0	0	1	0	0	2
N#Cc1ccc2cc1Oc1ccc3c(c1)C(CC3)N1CCC(N(Cc3n(C2)cnc3)C)C1=O	496065	5.59	439.56	7.58	0.65	1	0.68	1.12	3	19	0	0	1	1	25	5	2	0	0	0	0	0	0	0	7	0	44.8	8.6	3.4	9	0	6	38	0.88	0.62	1.48	1	0.17	0	0	3	2	0	0	1	0	0	0	2
CN(C(=O)Cc1ccc(cc1F)S(=O)(=O)C)C1CCN(CC1)Cc1ccc(cc1)C(F)(F)F	2010832	5.59	486.58	8.25	0.63	1.03	0.65	1.15	9	15	6	0.1	3	0	26	2	3	0	1	4	0	0	0	1	10	4	39	3.4	5.1	10	0	3	3	0.55	0	1	3	1	0	0	0	3	0	0	0	0	0	0	2
CCN(CCCC(Nc1ccnc2c1ccc(c2)Cl)C)CC	76	5.6	319.92	6.67	0.59	0.98	0.65	1.13	4	11	8	0.16	0	0	26	3	0	0	0	0	1	0	0	1	4	1	37.5	6.3	0	9	0	2	3	0.46	0.2	1.2	1	0.5	0	0	0	2	0	0	0	1	0	0	1
COc1ccc(cn1)C1CCC(CC1)N1CC(C1)NC(=O)CNc1n[nH]c2c1cc(cc2)C(F)(F)F	1834634	5.6	502.6	7.73	0.62	1.02	0.64	1.15	5	17	7	0.1	1	0	29	6	2	0	0	3	0	0	0	0	11	3	38.5	9.2	3.1	12	0	5	6	0.69	0.08	1.08	4	0.8	0	1	1	3	0	0	1	0	0	0	1
Cc1ccc2c(n1)cccc2c1nnc(n1C)SCCCN1CCc2c(CC1)c(Br)c1c(c2)nc(o1)C	255806	5.6	577.6	8.75	0.66	1	0.71	1.12	4	26	6	0.09	0	0	29	6	1	0	1	0	0	1	0	2	9	1	42.4	9.1	1.5	10	0	6	10	0.78	0.21	1.21	3	0.5	0	0	2	3	1	0	1	1	1	0	2
Cc1ccc2c(n1)cccc2c1nnc(n1C)SCCCN1CCc2c(CC1)cc1c(c2)oc(n1)CC(F)(F)F	258090	5.6	566.71	8.21	0.65	1.02	0.68	1.14	5	26	7	0.1	0	0	29	6	1	0	1	3	0	0	0	1	11	3	42	8.7	1.4	11	0	6	10	0.73	0.21	1.21	3	0.5	0	0	2	3	1	0	1	1	1	0	2
Cc1ccc2c(n1)cccc2c1nnc(n1C)SCCCN1CCc2c(CC1)cc1c(c2)sc(n1)C	271632	5.6	514.78	7.8	0.65	0.99	0.7	1.12	3	26	6	0.09	0	0	30	6	0	0	2	0	0	0	0	2	8	0	42.4	9.1	0	10	0	6	10	0.81	0.21	1.21	3	0.5	0	0	2	3	1	0	1	1	1	0	2
Cc1ccc2c(n1)cccc2c1nnc(n1C)SCCCN1CCc2c(CC1)c1nc(oc1cc2)C	272511	5.6	498.71	7.56	0.64	0.99	0.69	1.12	3	26	6	0.09	0	0	30	6	1	0	1	0	0	0	0	1	8	0	42.4	9.1	1.5	10	0	6	10	0.81	0.21	1.21	3	0.5	0	0	2	3	1	0	1	1	1	0	2
CCc1nc2c(o1)c(C)c1c(c2)CCN(CC1)CCSc1nnc(n1C)c1cccc2c1ccc(n2)C	401777	5.6	512.74	7.43	0.64	0.99	0.68	1.12	4	26	6	0.08	0	0	32	6	1	0	1	0	0	0	0	1	8	0	42	8.7	1.4	11	0	6	10	0.78	0.21	1.21	3	0.5	0	0	2	3	1	0	1	1	1	0	2
Cc1ccc2c(n1)cccc2c1nnc(n1C)SCCCN1CCc2c(CC1)nc1n2cccc1	406678	5.6	483.7	7.56	0.64	0.99	0.69	1.13	2	26	6	0.09	0	0	29	7	0	0	1	0	0	0	0	1	8	0	42.2	10.9	0	9	0	6	10	0.83	0.21	1.21	3	0.5	0	0	2	3	1	0	1	2	0	0	1
Clc1ccc2c(c1)C1(CCN(C1)CCCSc1nnc(n1C)c1sc(nc1C)C)CC2	1258834	5.6	474.15	8.04	0.64	0.99	0.7	1.12	4	16	6	0.1	0	0	28	5	0	0	2	0	1	0	0	3	8	1	39	8.5	0	12	0	5	6	0.74	0.09	1.13	3	0.6	0	0	4	1	0	0	1	0	0	0	1
Fc1ccc2c(c1)CCC12CCN(C1)CCCSc1nnc(n1C)c1ocnc1C	1258949	5.6	427.6	7.64	0.63	1	0.67	1.13	3	16	6	0.1	0	0	26	5	1	0	1	1	0	0	0	1	8	1	39.3	8.9	1.8	11	0	5	6	0.77	0.09	1.13	3	0.6	0	0	4	1	0	0	1	0	0	0	1
O=C1OC2(CN1c1ccccn1)CCC(CC2)c1nc2c([nH]1)ccc(c2)OC(F)(F)F	1289503	5.6	432.44	8.65	0.66	1.04	0.66	1.15	4	17	3	0.06	1	0	19	4	3	0	0	3	0	0	0	0	10	3	42	8	6	8	0	5	6	0.81	0.08	1.12	3	0.6	0	0	2	3	0	0	1	0	0	0	1
CN1CCCC1Cn1nc(Cc2ccc(cc2)Cl)c2c(c1=O)nccc2	2146484	5.6	368.9	7.85	0.65	1	0.69	1.13	3	14	4	0.08	2	0	21	4	1	0	0	0	1	0	0	1	6	1	42.6	8.5	2.1	7	0	4	5	0.81	0.1	1.1	3	0.75	0	0	1	3	0	0	0	1	0	0	1
CC1CCC(CN1)Nc1ncc(c2c1cc(s2)c1ccccc1)C(=O)N	4104102	5.61	366.53	7.64	0.64	1	0.69	1.12	3	17	4	0.08	1	0	22	4	1	0	1	0	0	0	0	1	6	0	41.7	8.3	2.1	6	0	4	5	0.81	0.1	1.1	3	0.75	0	0	1	3	0	0	1	0	0	0	1
N#Cc1cc(C(C)C)c2c(c1)nc(o2)c1ccc(cc1)C(=O)NCC1CCC(CC1)c1cccc(c1)C(F)(F)F	1771127 1771128	5.62	545.65	7.8	0.65	1.01	0.67	1.13	7	24	6	0.08	1	1	30	3	2	0	0	3	0	0	0	0	8	3	45.7	4.3	2.9	11	0	5	6	0.68	0.07	1.07	4	0.8	0	0	1	4	0	0	1	0	0	0	3
ONC(=O)C=Cc1ccc2c(c1)C(=O)CC1(O2)CCN(CC1)Cc1ccc(cc1)F	2390995	5.62	410.48	7.75	0.64	1.01	0.66	1.13	4	15	4	0.07	3	0	23	2	4	0	0	1	0	0	0	0	7	1	43.4	3.8	7.5	7	0	4	5	0.7	0.1	1.14	2	0.5	0	0	0	4	0	0	0	1	0	0	2
O=C(NC1CN(C1)C1CCC(CC1)c1c[nH]c2c1cccc2)CNC(=O)c1cccc(c1)C(F)(F)F	1829604	5.62	498.6	7.67	0.63	1.02	0.65	1.14	5	18	6	0.09	2	0	29	4	2	0	0	3	0	0	0	0	9	3	41.5	6.2	3.1	11	0	5	6	0.69	0.08	1.08	4	0.8	0	1	1	3	0	0	1	0	0	0	2
CCOC(=O)C1(C)Oc2ccc(nc2NC1=O)CNC12CCC(CC1)(OC2)CCc1c(F)cnc2c1nc(OC)cc2	3604801	5.62	579.69	7.63	0.63	1.02	0.65	1.14	6	19	10	0.12	2	0	34	5	6	0	0	1	0	0	0	0	12	1	39.5	6.6	7.9	15	0	6	9	0.67	0.36	1.29	3	0.5	0	0	0	7	0	0	0	2	0	0	0
COc1ccc2c(n1)c(CC(C1CCC(CO1)NCc1nc3NC(=O)COc3cc1F)O)c(cn2)F	3604807	5.62	501.54	8.22	0.64	1.03	0.65	1.14	5	18	7	0.11	1	0	25	5	5	0	0	2	0	0	0	0	12	2	39.3	8.2	8.2	10	0	5	7	0.72	0.15	1.15	3	0.6	0	0	0	5	0	0	0	2	0	0	0
OCCCOc1ccc2c(n1)c(CCC13CCC(CC1)(CO3)NCc1ccc3c(n1)NC(=O)CO3)c(cn2)F	3605121	5.62	537.65	7.57	0.63	1.01	0.65	1.14	3	18	10	0.13	1	0	32	5	5	0	0	1	0	0	0	0	11	1	39.4	7	7	14	0	6	9	0.72	0.36	1.29	3	0.5	0	0	0	7	0	0	0	2	0	0	0
OCCCCOc1ccc2c(n1)c(CCC13CCC(CC1)(CO3)NCc1ccc3c(n1)NC(=O)CO3)c(cn2)F	3605122	5.62	551.68	7.46	0.62	1.01	0.64	1.14	3	18	11	0.14	1	0	34	5	5	0	0	1	0	0	0	0	11	1	39.2	6.8	6.8	15	0	6	9	0.7	0.36	1.29	3	0.5	0	0	0	7	0	0	0	2	0	0	0
COc1cc(CCN2CCN(CC2)CC(c2ccc3c(c2C)COC3=O)F)ccc1C#N	3612798	5.62	437.56	7.29	0.62	1.01	0.65	1.13	5	14	7	0.11	1	1	28	3	3	0	0	1	0	0	0	0	7	1	41.7	5	5	11	0	4	5	0.66	0.1	1.1	3	0.75	0	0	1	3	0	0	1	0	0	0	2
N#Cc1cncc(c1)N1CCC2(C1)CCN(CC2)CC(c1ccc2c(c1C)COC2=O)O	4066423	5.62	432.57	7.21	0.63	1	0.66	1.13	4	14	4	0.06	1	1	28	4	3	0	0	0	0	0	0	0	7	0	41.7	6.7	5	12	0	5	6	0.78	0.08	1.12	3	0.6	0	0	2	3	0	0	1	0	0	0	1
O=C(c1ccccc1C(C)C)N(C1CNCC1)CC1CCCC1	550402	5.63	314.52	5.93	0.57	0.98	0.63	1.13	3	7	5	0.09	1	0	30	2	1	0	0	0	0	0	0	0	3	0	37.7	3.8	1.9	13	0	3	3	0.7	0	1	3	1	0	0	2	1	0	0	0	0	0	0	1
CSc1ccccc1C(=O)N(C1CCNC1)C1CCCCC1	553395	5.64	318.53	6.64	0.59	0.98	0.65	1.13	2	7	4	0.08	1	0	26	2	1	0	1	0	0	0	0	1	4	0	37.5	4.2	2.1	11	0	3	3	0.77	0	1	3	1	0	0	1	2	0	0	0	0	0	0	1
Fc1ccc(cc1)C(c1ccccc1)CC(=O)N1CCN(CC1)Cc1nc2c(o1)cc(cc2)C	1645172	5.64	457.59	7.38	0.64	1	0.67	1.12	3	23	6	0.09	1	0	28	3	2	0	0	1	0	0	0	0	6	1	45.2	4.8	3.2	8	0	5	6	0.79	0.07	1.07	4	0.8	0	0	1	4	0	0	1	0	0	0	3
O=C(NC(c1ccccn1)c1ccccc1)CC1CCN(CC1)Cc1ccn(c1)c1ccc(cc1)C(F)(F)F	561585	5.64	532.66	7.61	0.64	1.01	0.67	1.14	4	24	8	0.11	1	0	31	4	1	0	0	3	0	0	0	0	8	3	44.3	5.7	1.4	9	0	5	5	0.74	0	1	5	1	0	0	1	4	0	0	0	0	0	0	2
CN1CCN(CC1)c1[nH]c2c(n1)c(N1CCN(CC1)Cc1noc(c1)C)c(cn2)Cl	1086582	5.64	431	7.56	0.61	1.01	0.65	1.15	3	15	4	0.07	0	0	27	8	1	0	0	0	1	0	0	1	10	1	35.1	14	1.8	11	0	5	6	0.87	0.08	1.08	4	0.8	0	0	2	3	0	0	1	0	0	0	0
O=C(c1cc(Cl)cc(c1)Cl)NCC1(F)CCN(CC1)CCC(C)(C)C	486247	5.65	389.38	7.49	0.6	1	0.65	1.14	7	7	6	0.11	1	0	27	2	1	0	0	1	2	0	0	2	6	3	36.5	3.8	1.9	12	0	2	2	0.48	0	1	2	1	0	0	0	2	0	0	0	0	0	0	1
COC(=O)c1coc(n1)CN1CCN(CC1)C(=O)CC(c1ccc(cc1)Br)c1ccc(cc1)F	1645164	5.65	530.43	8.99	0.66	1.02	0.68	1.13	5	19	8	0.13	2	0	25	3	4	0	0	1	0	1	0	1	9	2	42.4	5.1	6.8	8	0	4	4	0.68	0	1	4	1	0	0	1	3	0	0	0	0	0	0	2
Fc1ccc(c(c1)c1cccc(c1)C(F)(F)F)CC(c1cccnc1)c1cccnc1	4074093	5.65	422.45	8.62	0.69	1.02	0.7	1.13	4	24	5	0.1	0	0	18	2	0	0	0	4	0	0	0	0	6	4	51	4.1	0	3	0	4	4	0.77	0	1	4	1	0	0	0	4	0	0	0	0	0	0	2
O=C(NC(c1ccc(cc1)F)c1cccnc1)CC1CCN(CC1)Cc1ccn(c1)c1ccc(cc1)C(F)(F)F	565073	5.66	550.65	7.87	0.65	1.02	0.67	1.14	5	24	8	0.11	1	0	30	4	1	0	0	4	0	0	0	0	9	4	44.3	5.7	1.4	9	0	5	5	0.73	0	1	5	1	0	0	1	4	0	0	0	0	0	0	2
COc1cc(F)ccc1c1cncc(c1)CNC1CCCCC1	1779007	5.66	314.44	6.84	0.61	1	0.65	1.13	2	12	5	0.1	0	0	23	2	1	0	0	1	0	0	0	0	4	1	41.3	4.3	2.2	8	0	3	3	0.78	0	1	3	1	0	0	0	3	0	0	0	0	0	0	1
COc1cc(ccc1n1cnc(c1)C)c1nnn(c1)Cc1ccc(cc1)F	1818823	5.66	363.43	8.08	0.66	1.01	0.68	1.13	3	22	5	0.1	0	0	18	5	1	0	0	1	0	0	0	0	7	1	44.4	11.1	2.2	3	0	4	4	0.82	0	1	4	1	0	0	2	2	0	0	0	0	0	0	2
COc1nccc(c1)C1(N=C(c2c1cccc2F)N)c1cccc(c1)c1cncnc1	2177911	5.66	411.47	8.4	0.69	1.01	0.71	1.12	3	25	4	0.08	1	0	18	5	1	0	0	1	0	0	0	0	7	1	49	10.2	2	2	0	5	6	0.87	0.07	1.07	4	0.8	0	0	1	4	0	0	1	0	0	0	2
Clc1ccc(cc1Cl)Cn1nnc(c1)NCCN1CCCCC1	3417058	5.66	354.32	8.05	0.63	1	0.67	1.14	2	11	6	0.13	0	0	21	5	0	0	0	0	2	0	0	2	7	2	36.4	11.4	0	8	0	3	3	0.74	0	1	3	1	0	0	1	2	0	0	0	0	0	0	1
O=C(C1CC1(COc1cnc(nc1C)C)c1ccc(c(c1)F)F)Nc1ccc(cn1)F	3585956	5.66	428.45	8.57	0.67	1.03	0.67	1.14	6	19	6	0.11	1	0	19	4	2	0	0	3	0	0	0	0	9	3	44	8	4	6	0	4	4	0.68	0	1	4	1	1	0	0	3	0	0	0	0	0	0	1
COc1cccnc1Cn1ccc2c1c(OCc1ncc(o1)C)nc(n2)N	4074704	5.66	366.42	8.14	0.65	1.02	0.67	1.14	3	21	6	0.13	0	0	18	6	3	0	0	0	0	0	0	0	9	0	40	13.3	6.7	4	0	4	5	0.74	0.1	1.1	3	0.75	0	0	2	2	0	0	1	0	0	0	0
CNCc1cc(F)c(cc1Oc1ccc(c(c1)Cl)Cl)OC	454657	5.67	330.2	9.43	0.68	1.03	0.71	1.13	5	12	5	0.14	0	0	14	1	2	0	0	1	2	0	0	2	6	3	42.9	2.9	5.7	3	0	2	2	0.57	0	1	2	1	0	0	0	2	0	0	0	0	0	0	2
CN(CCN1CCN(CC1)c1ncc2c(n1)nc(c(c2)c1ccccc1)c1ccc(cc1)CN1CCC(CC1)c1nnc([nH]1)c1ccccn1)C	443661	5.68	679.96	7.08	0.63	0.99	0.67	1.13	2	34	10	0.1	0	0	45	11	0	0	0	0	0	0	0	0	11	0	41.7	11.5	0	14	0	8	9	0.88	0.04	1.04	7	0.88	0	0	1	7	0	0	0	1	0	0	2
CCOCCn1c(nc2c1cccc2)C1CCCN(C1)C1CCOCC1	1095202	5.68	357.55	6.27	0.58	0.99	0.62	1.14	1	10	6	0.1	0	0	31	3	2	0	0	0	0	0	0	0	5	0	36.8	5.3	3.5	14	0	4	5	0.81	0.1	1.1	3	0.75	0	0	1	3	0	0	1	0	0	0	1
CNC(=O)c1ccc(cc1)CC(=O)N(C1CCN(CC1)Cc1ccc(cc1)C(F)(F)F)C	2010834	5.68	447.55	7.46	0.62	1.01	0.64	1.15	7	14	6	0.1	2	0	28	3	2	0	0	3	0	0	0	0	8	3	40	5	3.3	10	0	3	3	0.56	0	1	3	1	0	0	0	3	0	0	0	0	0	0	2
COc1cc(ccc1n1cnc(c1)C)c1nnn(c1)C1CC(CCN(C1=O)CC(C)(C)C)C(C)(C)C	2017577	5.68	492.74	6.48	0.59	0.99	0.63	1.14	9	17	7	0.09	1	0	40	6	2	0	0	0	0	0	0	0	8	0	36.8	7.9	2.6	16	0	4	4	0.64	0	1	4	1	0	0	2	1	1	0	0	0	0	0	1
COCCN1CCCC(C1)Cn1c(nc2c(c1=O)sc(c2)c1ccc(cc1)Cl)c1ccccc1C	3218648	5.68	508.13	7.82	0.64	1	0.69	1.12	4	19	7	0.1	2	0	30	3	2	0	1	0	1	0	0	2	7	1	43.1	4.6	3.1	10	0	5	6	0.77	0.07	1.07	4	0.8	0	0	1	4	0	0	1	0	0	0	2
CNCc1ccc(cc1Oc1ccc(c(c1)Cl)F)Cl	453879	5.68	300.17	9.68	0.69	1.03	0.72	1.12	4	12	4	0.13	0	0	12	1	1	0	0	1	2	0	0	2	5	3	45.2	3.2	3.2	2	0	2	2	0.63	0	1	2	1	0	0	0	2	0	0	0	0	0	0	2
Cc1ncc(nc1)c1nnc(n1C)SCCN1CCc2c(CC1)ccc(c2)c1cc(nn1C)C	242601	5.7	474.7	7.42	0.63	0.99	0.67	1.13	4	22	6	0.09	0	0	30	8	0	0	1	0	0	0	0	1	9	0	39.1	12.5	0	10	0	5	6	0.79	0.07	1.07	4	0.8	0	0	2	2	1	0	0	0	1	0	1
Cc1ccc2c(n1)cccc2c1nnc(n1C)SCCCN1CCc2c(CC1)ccc(c2)c1cc(nn1C)C	244946	5.7	537.8	7.27	0.63	0.99	0.68	1.13	4	27	7	0.09	0	0	35	7	0	0	1	0	0	0	0	1	8	0	41.9	9.5	0	11	0	6	8	0.8	0.13	1.13	4	0.67	0	0	2	3	1	0	0	1	1	0	2
Cc1ncc2c(c1)c(ccc2)c1nnc(n1C)SCCCN1CCc2c(CC1)ccc(c2)c1cc(nn1C)C	273199	5.7	537.8	7.27	0.63	0.99	0.68	1.13	4	27	7	0.09	0	0	35	7	0	0	1	0	0	0	0	1	8	0	41.9	9.5	0	11	0	6	8	0.8	0.13	1.13	4	0.67	0	0	2	3	1	0	0	1	1	0	2
Clc1ccc(cc1)CN1CCN(C1=O)CCN1Cc2c(C1)cccc2	553238	5.7	355.9	7.57	0.64	1	0.68	1.12	2	13	5	0.1	1	0	22	3	1	0	0	0	1	0	0	1	5	1	42.6	6.4	2.1	7	0	4	5	0.8	0.1	1.1	3	0.75	0	0	2	2	0	0	1	0	0	0	2
Cn1c(SCCCN2CCC3C(C2)(C3)c2ccc(cc2)C(F)(F)F)nnc1c1ocnc1C	1257566	5.7	477.61	8.1	0.64	1.02	0.66	1.15	5	16	7	0.11	0	0	26	5	1	0	1	3	0	0	0	1	10	3	39	8.5	1.7	12	0	5	6	0.7	0.09	1.09	4	0.8	1	0	2	2	1	0	0	0	0	0	1
COc1ccc2c(c1)CCCC12CCN(C1)CCCSc1nnc(n1C)c1ocnc1C	1258492	5.7	453.67	7.2	0.61	1	0.66	1.13	3	16	7	0.1	0	0	31	5	2	0	1	0	0	0	0	1	8	0	38.1	7.9	3.2	13	0	5	6	0.75	0.08	1.13	3	0.6	0	0	3	2	0	0	0	1	0	0	1
O=C(c1ccccc1)N1CCC(CC1)(CCN1C2CCC1CC(C2)n1c(C)nc2c1cccc2)c1ccccc1	1784384	5.7	532.79	6.66	0.62	0.98	0.67	1.12	2	23	6	0.07	1	0	40	4	1	0	0	0	0	0	0	0	5	0	43.8	5	1.3	15	0	7	9	0.88	0.17	1.14	5	0.71	0	0	2	5	1	0	1	0	0	0	3
CNS(=O)(=O)c1ccc2c(c1)c(=O)[nH]cc2C(=O)NCC(CN1CCC(CC1)Oc1ccc(c(c1)Cl)Cl)O	2207284	5.7	583.54	8.84	0.65	1.02	0.68	1.13	8	17	9	0.13	5	0	28	4	6	0	1	0	2	0	0	3	13	2	37.9	6.1	9.1	9	0	4	5	0.58	0.09	1.09	3	0.75	0	0	0	4	0	0	0	1	0	0	2
OC(CN1CCC(CC1)Oc1ccc(c(c1)Cl)Cl)CNC(=O)c1c[nH]c2c1cccc2	2208430	5.7	462.41	8.26	0.65	1.01	0.68	1.13	4	17	7	0.12	1	0	25	3	3	0	0	0	2	0	0	2	8	2	41.1	5.4	5.4	8	0	4	5	0.68	0.1	1.1	3	0.75	0	0	1	3	0	0	1	0	0	0	2
COc1ccccc1N1CCC2C1CN(C2)CCCSc1nnc(n1C)c1nccnc1	3775618	5.7	451.66	7.4	0.62	1	0.66	1.13	2	17	8	0.12	0	0	29	7	1	0	1	0	0	0	0	1	9	0	37.7	11.5	1.6	11	0	5	6	0.78	0.08	1.08	4	0.8	0	0	3	2	0	1	0	0	0	0	1
O=c1cc(OCc2ccccc2)ccn1c1ccc2c(c1)cnn2CC1CCCN1	1289623	5.7	400.52	7.42	0.64	1	0.68	1.12	1	19	6	0.1	3	0	24	4	2	0	0	0	0	0	0	0	6	0	44.4	7.4	3.7	6	0	5	6	0.87	0.08	1.08	4	0.8	0	0	2	3	0	0	1	0	0	0	2
COC(=O)N1CCc2c(C1)nc(n2C1CC2CCC(C1)N2CCC(c1cccc(c1)F)NC(=O)C)C	1649910	5.7	497.68	6.91	0.6	1	0.63	1.14	6	13	7	0.09	2	0	36	5	3	0	0	1	0	0	0	0	9	1	37.5	6.9	4.2	16	0	5	7	0.64	0.26	1.22	3	0.6	0	0	2	3	1	0	1	0	0	0	1
Cc1ccc2c(n1)c(ccc2)NC(=O)C1(O)CCC(CC1)NCc1ncc2c(c1)OCCO2	1926867	5.7	448.57	7.35	0.63	1.01	0.66	1.13	3	18	5	0.08	1	0	28	4	4	0	0	0	0	0	0	0	8	0	41	6.6	6.6	10	0	5	7	0.79	0.15	1.15	3	0.6	0	0	0	5	0	0	0	2	0	0	1
O=C(N1CCN(CC1)CC1CCCN(C1)C1CC1)Nc1ccc(c(c1)Cl)Cl	2036757	5.7	411.42	7.48	0.61	1	0.66	1.14	3	7	4	0.07	1	0	28	4	1	0	0	0	2	0	0	2	7	2	36.4	7.3	1.8	13	0	4	4	0.78	0	1	4	1	1	0	0	3	0	0	0	0	0	0	1
OC1CCCCC1NC(=O)c1cc(CN2CCN(CC2)c2ncc3c(c2)cccc3)c2n(c1=O)cccc2	2204277	5.7	511.68	7.21	0.63	1	0.66	1.13	3	17	5	0.07	6	0	33	5	3	0	0	0	0	0	0	0	8	0	42.3	7	4.2	11	0	6	8	0.84	0.13	1.13	4	0.67	0	0	0	6	0	0	0	2	0	0	1
COc1cnc2c(c1)n(CCN1CCC(CC1)c1c[nH]c3c1cc(C#N)cc3)c(=O)cc2	3319003	5.7	427.55	7.5	0.65	1	0.68	1.12	3	19	5	0.08	2	1	25	5	2	0	0	0	0	0	0	0	7	0	43.9	8.8	3.5	8	0	5	7	0.78	0.16	1.16	3	0.6	0	0	1	4	0	0	1	1	0	0	1
COc1ccc(cc1)C1CN(CC1CNC(=O)c1cccc(c1)Cl)CCC1CCOCC1	1760229	5.71	457.06	7.03	0.61	1	0.65	1.13	3	13	8	0.12	1	0	33	2	3	0	0	0	1	0	0	1	6	1	40	3.1	4.6	13	0	4	4	0.72	0	1	4	1	0	0	1	3	0	0	0	0	0	0	2
CC(=O)Nc1cccc(c1)C1CCN(CC1)Cc1ccc(cc1)C(=O)c1nc2c(n1c1ccc(cc1)F)cccc2	3218997	5.71	546.69	7.59	0.66	1	0.69	1.12	4	30	7	0.09	2	0	31	4	2	0	0	1	0	0	0	0	7	1	47.2	5.6	2.8	7	0	6	7	0.81	0.06	1.06	5	0.83	0	0	1	5	0	0	1	0	0	0	4
COc1cc(F)ccc1c1cncc(n1)CNCC1CC1	1778865	5.72	287.37	7.37	0.63	1.01	0.65	1.14	2	12	6	0.15	0	0	18	3	1	0	0	1	0	0	0	0	5	1	41	7.7	2.6	6	0	3	3	0.71	0	1	3	1	1	0	0	2	0	0	0	0	0	0	1
CCCCCCCN(CC#CCCc1ccc(cc1)C)CC	3093978	5.72	299.55	5.45	0.55	0.97	0.62	1.13	3	7	10	0.18	0	1	33	1	0	0	0	0	0	0	0	0	1	0	38.2	1.8	0	13	0	1	1	0.27	0	1	1	1	0	0	0	1	0	0	0	0	0	0	1
CN(Cc1ccc2c(c1)OCCC2)CC=Cc1ccc(cc1)Br	4069757	5.72	372.33	8.27	0.64	0.99	0.69	1.11	2	13	5	0.11	1	0	22	1	1	0	0	0	0	1	0	1	3	1	44.4	2.2	2.2	6	0	3	4	0.7	0.13	1.13	2	0.67	0	0	0	3	0	0	0	1	0	0	2
NC(=O)Nc1cncc(c1)c1nc(NCc2ccccn2)c2c(n1)cccc2c1ccccc1	4071250	5.72	447.54	8.14	0.68	1	0.71	1.12	2	30	6	0.1	1	0	21	7	1	0	0	0	0	0	0	0	8	0	47.3	12.7	1.8	1	0	5	6	0.82	0.07	1.07	4	0.8	0	0	0	5	0	0	0	1	0	0	2
COc1ccccc1Oc1ccccc1CN1CCC2(CC1)CCN(CC2)C(=O)c1cccc[n+]1[O-]	270969	5.72	487.65	7.07	0.62	1	0.66	1.12	3	20	6	0.08	2	0	33	3	4	0	0	0	0	0	0	0	7	0	42	4.3	5.8	11	0	5	5	0.81	0	1.03	4	0.8	0	0	0	5	0	0	0	0	0	0	2
CC(COc1ccccc1CN1CCC2(CC1)CCN(CC2)C(=O)c1ccncc1)C	567419	5.72	421.64	6.39	0.59	0.99	0.64	1.13	3	13	6	0.09	1	0	35	3	2	0	0	0	0	0	0	0	5	0	39.4	4.5	3	14	0	4	4	0.74	0	1.04	3	0.75	0	0	0	4	0	0	0	0	0	0	1
COc1ccccc1Oc1cccc(c1)CN1CCC2(CC1)CCN(CC2)C(=O)c1ccncn1	574655	5.72	472.64	7.05	0.62	1	0.66	1.13	2	19	6	0.09	1	0	32	4	3	0	0	0	0	0	0	0	7	0	41.8	6	4.5	11	0	5	5	0.83	0	1.03	4	0.8	0	0	0	5	0	0	0	0	0	0	2
CN(Cc1ccc2c(c1)CCC(C2)N(C(=O)c1ccc(cc1)c1ccc(cc1)F)C)C	216821	5.74	416.58	6.94	0.63	0.99	0.67	1.12	5	19	5	0.08	1	0	29	2	1	0	0	1	0	0	0	0	4	1	45	3.3	1.7	8	0	4	5	0.71	0.09	1.09	3	0.75	0	0	0	4	0	0	0	1	0	0	3
CCCC#Cc1scc(c1)c1n[nH]c2c1Cc1c2ccc(c1)CN1CCN(CC1)C	223997	5.74	416.64	7.18	0.63	0.98	0.69	1.12	2	17	4	0.07	0	1	28	4	0	0	1	0	0	0	0	1	5	0	43.1	6.9	0	10	0	5	8	0.77	0.17	1.17	3	0.6	0	0	3	2	0	1	1	0	0	1	1
COC1CCN(C1)CCn1ncc2c1ccc(c2)n1ccc(cc1=O)OCc1ccccc1	1289516	5.74	444.58	7.29	0.63	1	0.66	1.13	2	19	8	0.12	3	0	28	4	3	0	0	0	0	0	0	0	7	0	42.6	6.6	4.9	8	0	5	6	0.79	0.08	1.08	4	0.8	0	0	2	3	0	0	1	0	0	0	2
N#Cc1c(ncc2c1cccc2)Cn1c(=O)n(C)c2c(c1=O)n(CC=C(C)C)c(c2C#N)N1CCCNCC1	1951611	5.74	522.67	7.58	0.64	1	0.67	1.13	7	21	5	0.07	3	2	30	8	2	0	0	0	0	0	0	0	10	0	42	11.6	2.9	10	0	5	7	0.67	0.15	1.15	3	0.6	0	0	1	3	1	0	1	1	0	0	1
COc1cc(ccc1n1cnc(c1)C)c1nnn(c1)C1CCc2c(N(C1=O)CC(F)(F)F)cc(cc2F)F	3609638	5.74	532.52	9.03	0.67	1.05	0.67	1.16	8	23	5	0.08	1	0	21	6	2	0	0	5	0	0	0	0	13	5	42.4	10.2	3.4	7	0	5	6	0.71	0.07	1.07	4	0.8	0	0	2	2	1	0	0	0	1	0	2
CN1CCN(CC1)c1ccc2c(c1)Cc1c2[nH]nc1c1csc(c1)C#CCOc1ccccc1	224547	5.76	466.65	7.78	0.66	0.99	0.71	1.11	1	23	4	0.06	0	1	26	4	1	0	1	0	0	0	0	1	6	0	46.7	6.7	1.7	7	0	6	9	0.85	0.14	1.14	4	0.67	0	0	3	3	0	1	1	0	0	1	2
CNCc1ccc(cc1Oc1ccc(c(c1)C)C)Cl	475121	5.76	275.8	7.45	0.63	0.99	0.68	1.12	4	12	4	0.11	0	0	18	1	1	0	0	0	1	0	0	1	3	1	43.2	2.7	2.7	4	0	2	2	0.63	0	1	2	1	0	0	0	2	0	0	0	0	0	0	2
CN1CCN(CC1)Cc1ccc2c(c1)Cc1c2[nH]nc1c1csc(c1)C#CCNc1ccccc1	426009	5.76	479.7	7.5	0.65	0.99	0.7	1.12	1	23	5	0.07	0	1	29	5	0	0	1	0	0	0	0	1	6	0	45.3	7.8	0	8	0	6	9	0.83	0.14	1.14	4	0.67	0	0	3	3	0	1	1	0	0	1	2
COc1ccc(cn1)C(c1ccc(cc1)F)NC(=O)CC1CCN(CC1)Cc1ccn(c1)c1ccc(cc1)C(F)(F)F	553196	5.76	580.68	7.85	0.64	1.02	0.66	1.14	6	24	9	0.12	1	0	32	4	2	0	0	4	0	0	0	0	10	4	43.2	5.4	2.7	10	0	5	5	0.69	0	1	5	1	0	0	1	4	0	0	0	0	0	0	2
OC(CN(Cc1ccc(c(c1F)F)F)CCc1ccc(c(c1)Cl)Cl)COc1ccc(cc1)NS(=O)(=O)C	493078	5.77	577.49	9.31	0.67	1.04	0.69	1.14	9	20	12	0.19	2	0	25	2	4	0	1	3	2	0	0	3	12	5	40.3	3.2	6.5	7	0	3	3	0.49	0	1	3	1	0	0	0	3	0	0	0	0	0	0	3
CCn1c(nc2c(c1=O)cccc2)c1ccc(cc1)OCCCN1CCCCC1	519067	5.77	391.56	6.75	0.61	0.99	0.65	1.13	2	14	7	0.12	2	0	29	3	2	0	0	0	0	0	0	0	5	0	41.4	5.2	3.4	10	0	4	5	0.76	0.09	1.09	3	0.75	0	0	0	4	0	0	0	1	0	0	2
N#Cc1cncc(c1)c1cccc(c1)C1(N=C(c2c1cccc2F)N)c1ccnc(c1)C(F)(F)F	2177907	5.77	473.46	9.47	0.73	1.04	0.72	1.14	6	26	3	0.06	1	1	15	5	0	0	0	4	0	0	0	0	9	4	52	10	0	2	0	5	6	0.77	0.07	1.07	4	0.8	0	0	1	4	0	0	1	0	0	0	2
Fc1ccc(cc1)c1c[nH]c(n1)C1Cc2c3ccccc3[nH]c2C(N1)(c1noc(n1)C)c1cnn(c1)C	2204935	5.77	494.58	8.24	0.68	1.01	0.69	1.13	3	31	4	0.06	0	0	23	8	1	0	0	1	0	0	0	0	10	1	45	13.3	1.7	5	0	7	10	0.92	0.12	1.12	5	0.71	0	0	4	3	0	0	2	0	0	0	2
CC(=O)Nc1cccc(c1)C1CCN(CC1)Cc1ccc(cc1)C(=O)c1nc2c(n1c1ccc(cc1)Cl)cccc2	3219001	5.77	563.14	7.82	0.66	1	0.7	1.11	4	30	7	0.09	2	0	31	4	2	0	0	0	1	0	0	1	7	1	47.2	5.6	2.8	7	0	6	7	0.81	0.06	1.06	5	0.83	0	0	1	5	0	0	1	0	0	0	4
Cc1cc(nc(c1)C)Nc1cc(cnc1C(=O)N)NCC1(N)CC1	3415587	5.77	326.45	7.1	0.61	1	0.64	1.14	5	13	6	0.13	1	0	22	6	1	0	0	0	0	0	0	0	7	0	37	13	2.2	6	0	3	3	0.63	0	1	3	1	1	0	0	2	0	0	0	0	0	0	0
COc1cc(ccc1C#N)C(CN1CCN(CC1)CC(c1ccc2c(c1C)COC2=O)O)O	3612811	5.77	451.57	7.28	0.62	1.01	0.65	1.13	6	14	7	0.11	1	1	29	3	5	0	0	0	0	0	0	0	8	0	40.3	4.8	8.1	11	0	4	5	0.64	0.1	1.1	3	0.75	0	0	1	3	0	0	1	0	0	0	2
CNCc1ccc(cc1Oc1ccc(cc1)C)Cl	447864	5.79	261.77	7.7	0.64	1	0.69	1.12	3	12	4	0.11	0	0	16	1	1	0	0	0	1	0	0	1	3	1	44.1	2.9	2.9	3	0	2	2	0.67	0	1	2	1	0	0	0	2	0	0	0	0	0	0	2
N#CC1(CCN(CC1)CCc1ccccc1)CNC(=O)c1cc(OC)cc(c1)OC	1836153	5.8	407.56	6.91	0.61	1	0.65	1.13	4	14	8	0.13	1	1	29	3	3	0	0	0	0	0	0	0	6	0	40.7	5.1	5.1	10	0	3	3	0.6	0	1	3	1	0	0	0	3	0	0	0	0	0	0	2
CCc1nc2c(o1)c(Br)c1c(c2)CCN(CC1)CCCCSc1nnc(n1C)c1cccc2c1ccc(n2)C	256482	5.8	605.66	8.41	0.65	1	0.7	1.12	4	26	8	0.1	0	0	33	6	1	0	1	0	0	1	0	2	9	1	41.7	8.3	1.4	12	0	6	10	0.74	0.21	1.21	3	0.5	0	0	2	3	1	0	1	1	1	0	2
CCc1nc2c(o1)c(C)c1c(c2)CCN(CC1)CCCCSc1nnc(n1C)c1cccc2c1ccc(n2)C	269994	5.8	540.8	7.21	0.63	0.99	0.67	1.13	4	26	8	0.1	0	0	36	6	1	0	1	0	0	0	0	1	8	0	41.3	8	1.3	13	0	6	10	0.74	0.21	1.21	3	0.5	0	0	2	3	1	0	1	1	1	0	2
Cc1ccc2c(n1)cccc2c1nnc(n1C)SCCCN1CCc2c(CC1)c1nc(oc1cc2Cl)C	403815	5.8	533.15	8.08	0.65	1	0.7	1.12	4	26	6	0.09	0	0	29	6	1	0	1	0	1	0	0	2	9	1	42.4	9.1	1.5	10	0	6	10	0.78	0.21	1.21	3	0.5	0	0	2	3	1	0	1	1	1	0	2
CC1CCN(CC1)CCN1CCN(C1=O)c1cccc(c1)Cl	551914	5.8	321.89	7	0.6	0.99	0.65	1.14	3	7	4	0.08	1	0	24	3	1	0	0	0	1	0	0	1	5	1	37	6.5	2.2	10	0	3	3	0.77	0	1	3	1	0	0	1	2	0	0	0	0	0	0	1
Cn1c(SCCCN2CC3C(C2)(C3)c2ccccc2)nnc1c1ocnc1C	1079667	5.8	395.58	7.46	0.63	1	0.67	1.13	2	16	7	0.12	0	0	25	5	1	0	1	0	0	0	0	1	7	0	39.6	9.4	1.9	10	0	5	6	0.79	0.09	1.09	4	0.8	1	0	3	2	0	0	0	0	0	0	1
Cc1ncoc1c1nnc(n1C)SCCCN1CCC2C(CC1)(C2)c1ccc(cc1)C(F)(F)F	1257809	5.8	491.64	7.93	0.63	1.02	0.66	1.15	5	16	7	0.11	0	0	28	5	1	0	1	3	0	0	0	1	10	3	38.7	8.1	1.6	13	0	5	6	0.71	0.08	1.08	4	0.8	1	0	2	1	1	1	0	0	0	0	1
Cn1c(SCCCN2CC3C(C2)N(CC3)c2ccccc2C(F)(F)F)nnc1c1ccncc1	3775214	5.8	488.64	8.01	0.64	1.01	0.67	1.15	4	17	7	0.11	0	0	27	6	0	0	1	3	0	0	0	1	10	3	39.3	9.8	0	11	0	5	6	0.74	0.08	1.08	4	0.8	0	0	3	2	0	1	0	0	0	0	1
Fc1ccc2c(c1)oc(cc2=O)C(=O)NC1CCN(CC1)Cc1ccc(c(c1)F)OCC(F)(F)F	247689	5.8	496.47	8.87	0.66	1.05	0.66	1.15	7	15	6	0.1	3	0	21	2	4	0	0	5	0	0	0	0	11	5	42.9	3.6	7.1	8	0	4	5	0.63	0.09	1.09	3	0.75	0	0	0	4	0	0	0	1	0	0	2
CCc1oc(nc1C)CCc1cc(cc(n1)NCC(F)(F)F)N1CCOCC1	560182	5.8	398.48	7.52	0.6	1.02	0.62	1.16	5	11	7	0.13	0	0	25	4	2	0	0	3	0	0	0	0	9	3	35.8	7.5	3.8	11	0	3	3	0.61	0	1	3	1	0	0	1	2	0	0	0	0	0	0	0
NC(=O)c1nccc(c1)OC1CC2CCC(C1)N2Cc1ccccc1	1224067	5.8	337.46	7.03	0.62	1	0.66	1.13	2	13	5	0.1	1	0	23	3	2	0	0	0	0	0	0	0	5	0	41.7	6.3	4.2	8	0	4	5	0.8	0.2	1.15	3	0.75	0	0	1	3	1	0	0	0	0	0	1
O=C(N(C1CCN(CC1)Cc1ccc(cc1)C(F)(F)F)C)Cc1ccccc1	2010837	5.8	390.49	7.37	0.62	1.01	0.65	1.14	5	13	5	0.09	1	0	25	2	1	0	0	3	0	0	0	0	6	3	41.5	3.8	1.9	9	0	3	3	0.64	0	1	3	1	0	0	0	3	0	0	0	0	0	0	2
CN1CCCC(C1)CN1CCN(CC1)C(=O)Nc1ccc(c(c1)Cl)Cl	2036748	5.8	385.38	7.56	0.6	1	0.65	1.14	4	7	3	0.06	1	0	26	4	1	0	0	0	2	0	0	2	7	2	35.3	7.8	2	11	0	3	3	0.72	0	1	3	1	0	0	0	3	0	0	0	0	0	0	1
CCC1(Oc2ccccc2C(=N1)N)c1cccc(c1)c1cncnc1	2380439	5.8	330.42	7.68	0.66	1	0.69	1.12	2	19	3	0.07	1	0	18	4	1	0	0	0	0	0	0	0	5	0	46.5	9.3	2.3	3	0	4	5	0.88	0.09	1.09	3	0.75	0	0	0	4	0	0	0	1	0	0	2
COCC(CNc1cnc(c(c1)Nc1cc(C)cc(n1)C)C(=O)N)N	3415588	5.8	344.47	7.03	0.6	1	0.63	1.15	6	13	8	0.16	1	0	24	6	2	0	0	0	0	0	0	0	8	0	34.7	12.2	4.1	6	0	2	2	0.48	0	1	2	1	0	0	0	2	0	0	0	0	0	0	0
ONC(=O)C=Cc1ccc(cc1)CNCCc1c([nH]c2c1cccc2)c1ccccn1	1819256	5.81	412.53	7.5	0.65	1	0.68	1.12	2	24	8	0.14	2	0	24	4	2	0	0	0	0	0	0	0	6	0	45.5	7.3	3.6	3	0	4	5	0.68	0.1	1.1	3	0.75	0	0	1	3	0	0	1	0	0	0	2
O=C(C1CCN(CC1)Cc1ccn(c1)c1ccc(cc1)C(F)(F)F)NCc1ccc(cc1O)Cl	558442	5.81	491.98	8.34	0.65	1.02	0.67	1.14	6	18	6	0.1	1	0	25	3	2	0	0	3	1	0	0	1	9	4	42.4	5.1	3.4	8	0	4	4	0.68	0	1	4	1	0	0	1	3	0	0	0	0	0	0	2
Clc1ccc(cc1F)C(C1CNC1)Oc1ccccc1	2171419	5.81	291.77	8.34	0.66	1.01	0.7	1.12	2	12	4	0.11	0	0	15	1	1	0	0	1	1	0	0	1	4	2	45.7	2.9	2.9	4	0	3	3	0.8	0	1	3	1	0	1	0	2	0	0	0	0	0	0	2
O=C(NC1CN(C1)C1CCC(CC1)c1ccc2c(c1)OCO2)CNC(=O)c1ccc(cc1)C(F)(F)F	1829611	5.82	503.57	7.87	0.63	1.02	0.65	1.14	5	14	6	0.09	2	0	28	3	4	0	0	3	0	0	0	0	10	3	40.6	4.7	6.3	12	0	5	6	0.69	0.08	1.08	4	0.8	0	1	1	3	0	0	1	0	0	0	2
COc1cccc(c1)CN1CCC(CC1)(C#N)CNC(=O)c1cc(OC)cc(c1)OC	1836147	5.82	423.56	7.06	0.61	1	0.65	1.13	5	14	8	0.13	1	1	29	3	4	0	0	0	0	0	0	0	7	0	40	5	6.7	10	0	3	3	0.58	0	1	3	1	0	0	0	3	0	0	0	0	0	0	2
COC1CC(N=C1N)(c1ccc(cc1)OC)c1cccc(c1)c1cccnc1	2380459	5.82	373.49	7.32	0.64	1	0.68	1.12	3	19	5	0.09	1	0	23	3	2	0	0	0	0	0	0	0	5	0	45.1	5.9	3.9	5	0	4	4	0.82	0	1	4	1	0	0	1	3	0	0	0	0	0	0	2
CC1CCCN1CCc1ccc2c(c1)ccc(n2)c1csc(n1)c1ccc(nc1)OCC(F)(F)F	1084879	5.82	498.62	8.31	0.66	1.02	0.69	1.14	4	22	7	0.11	0	0	25	4	1	0	1	3	0	0	0	1	9	3	43.3	6.7	1.7	9	0	5	6	0.74	0.08	1.08	4	0.8	0	0	2	3	0	0	0	1	0	0	1
CN(CCCN1c2ccccc2Sc2c1cc(Cl)cc2)C	71	5.83	318.9	7.97	0.65	0.99	0.71	1.12	3	12	4	0.1	0	0	19	2	0	0	1	0	1	0	0	2	4	1	42.5	5	0	5	0	3	6	0.67	0.29	1.29	1	0.33	0	0	0	3	0	0	0	2	0	0	2
Clc1ccc(cc1)n1nc(OCCCN2CCCCC2)ccc1=O	3805081	5.84	347.88	7.56	0.62	1	0.66	1.13	2	9	6	0.13	3	0	22	3	2	0	0	0	1	0	0	1	6	1	39.1	6.5	4.3	8	0	3	3	0.75	0	1	3	1	0	0	0	3	0	0	0	0	0	0	1
CN(CCC1=C(C(c2cnccn2)C)c2c(C1)cccc2)C	556506	5.85	293.45	6.52	0.61	0.98	0.66	1.13	3	13	5	0.11	1	0	23	3	0	0	0	0	0	0	0	0	3	0	42.2	6.7	0	7	0	3	4	0.68	0.13	1.13	2	0.67	0	0	1	2	0	0	1	0	0	0	1
O=C(C(n1c(nc2c1cc(F)c(c2)F)c1ccc(cc1)Cl)C1CCCCC1)NC1CCCCC1	1668238	5.85	486.05	7.6	0.63	1	0.67	1.13	4	17	5	0.07	1	0	30	3	1	0	0	2	1	0	0	1	7	3	42.2	4.7	1.6	13	0	5	6	0.79	0.07	1.07	4	0.8	0	0	1	4	0	0	1	0	0	0	2
O=C1COc2c(N1)nc(cc2)CNC1CCN(CC1)CCN1C(=O)COc2c1cc(cc2)OC(F)(F)F	1824039	5.85	521.55	8.28	0.64	1.04	0.64	1.15	5	14	7	0.1	2	0	26	5	5	0	0	3	0	0	0	0	13	3	38.1	7.9	7.9	11	0	5	7	0.7	0.15	1.15	3	0.6	0	0	0	5	0	0	0	2	0	0	1
O=C(N1CCN(CC1)CCc1ccc2c(c1)COC2=O)Cc1ccc(cc1C)n1cnnn1	2441414	5.85	446.56	7.57	0.64	1.01	0.66	1.13	3	19	6	0.1	2	0	26	6	3	0	0	0	0	0	0	0	9	0	40.7	10.2	5.1	9	0	5	6	0.79	0.08	1.08	4	0.8	0	0	2	3	0	0	1	0	0	0	2
NC(=O)c1cc(sc1Nc1cccc(n1)CN1CCOCC1)c1ccc(cc1)C(O)(C)C	3234873	5.85	452.63	7.54	0.63	1	0.67	1.13	5	18	7	0.11	1	0	28	4	3	0	1	0	0	0	0	1	8	0	40	6.7	5	8	0	4	4	0.72	0	1	4	1	0	0	1	3	0	0	0	0	0	0	1
COc1cnc2c(c1)n(CCN1CCC(CC1)c1[nH]c3c(n1)cc(c(c3)C)Cl)c(=O)cc2	3318992	5.85	452	7.79	0.64	1	0.68	1.13	4	18	5	0.08	2	0	26	5	2	0	0	0	1	0	0	1	8	1	41.4	8.6	3.4	9	0	5	7	0.78	0.16	1.16	3	0.6	0	0	1	4	0	0	1	1	0	0	1
OCCOC(C12CCC(CC1)(CO2)NCc1ccc2c(n1)NC(=O)CO2)Cc1c(F)cnc2c1nc(OC)cc2	3753257	5.85	553.65	7.69	0.63	1.02	0.64	1.14	4	18	10	0.13	1	0	32	5	6	0	0	1	0	0	0	0	12	1	38.9	6.9	8.3	14	0	6	9	0.7	0.36	1.29	3	0.5	0	0	0	7	0	0	0	2	0	0	0
CC(CS(=O)(=O)n1ccc2c1nc(cc2c1ccc(cc1)C(F)(F)F)N1CCNCC1)C	3799529	5.85	466.58	8.19	0.64	1.02	0.66	1.15	7	18	5	0.08	2	0	25	4	2	0	1	3	0	0	0	1	10	3	38.6	7	3.5	9	0	4	5	0.66	0.1	1.1	3	0.75	0	0	1	3	0	0	1	0	0	0	1
CC#Cc1scc(c1)c1n[nH]c2c1Cc1c2ccc(c1)CN1CCN(CC1)C	223943	5.85	388.58	7.47	0.65	0.99	0.7	1.12	2	17	3	0.05	0	1	24	4	0	0	1	0	0	0	0	1	5	0	44.2	7.7	0	8	0	5	8	0.82	0.17	1.17	3	0.6	0	0	3	2	0	1	1	0	0	1	1
OC(CN1CCN(CC1)Cc1ccc(cc1)Cl)COc1ccc(cc1)F	2334264	5.87	378.91	7.58	0.62	1.01	0.66	1.13	3	12	7	0.14	0	0	24	2	2	0	0	1	1	0	0	1	6	2	40	4	4	8	0	3	3	0.69	0	1	3	1	0	0	0	3	0	0	0	0	0	0	2
CNCc1ccc(cc1Oc1ccc(c(c1)Cl)Cl)C#N	510435	5.88	307.19	9.6	0.71	1.02	0.74	1.11	4	13	4	0.12	0	1	12	2	1	0	0	0	2	0	0	2	5	2	46.9	6.3	3.1	2	0	2	2	0.6	0	1	2	1	0	0	0	2	0	0	0	0	0	0	2
CCCNC(=O)N1CCN(CC1)c1cnc2c(c1)c(NCc1cccc(c1)[N+](=O)[O-])cc(c2)C(F)(F)F	3221108	5.89	516.58	8.07	0.64	1.03	0.65	1.15	7	20	7	0.1	3	0	27	6	3	0	0	3	0	0	0	0	12	3	39.1	9.4	4.7	9	0	4	5	0.6	0.09	1.09	3	0.75	0	0	0	4	0	0	0	1	0	0	2
Clc1ccc(c(c1)F)Oc1ccc2c(n1)c(=O)n(c(n2)C)CC1CCCN(C1)C(C)C	1956991	5.89	444.98	7.81	0.63	1.01	0.66	1.14	6	14	5	0.08	2	0	26	4	2	0	0	1	1	0	0	1	8	2	40.4	7	3.5	10	0	4	5	0.71	0.09	1.09	3	0.75	0	0	0	4	0	0	0	1	0	0	1
Fc1ccc(cc1)Oc1ncc2c(c1)c(=O)n(c(n2)C)CC1CCCN(C1)C(C)C	1956998	5.89	410.54	7.2	0.62	1	0.65	1.14	5	14	5	0.08	2	0	27	4	2	0	0	1	0	0	0	0	7	1	40.4	7	3.5	10	0	4	5	0.73	0.09	1.09	3	0.75	0	0	0	4	0	0	0	1	0	0	1
O=C(Nc1[nH]nc(c1)c1cccc(c1)F)CCCN1CCCCC1	2180841	5.89	330.45	7.03	0.61	1	0.64	1.14	2	12	6	0.12	1	0	23	4	1	0	0	1	0	0	0	0	6	1	38.3	8.5	2.1	8	0	3	3	0.71	0	1	3	1	0	0	1	2	0	0	0	0	0	0	1
Fc1ccc(c(c1)C1=CC(N(C1)C(=O)N(C1CCNCC1)C)c1ccccc1)F	205437	5.89	397.51	7.36	0.63	1.01	0.66	1.14	4	14	3	0.05	2	0	25	3	1	0	0	2	0	0	0	0	6	2	42.6	5.6	1.9	8	0	4	4	0.79	0	1	4	1	0	0	1	3	0	0	0	0	0	0	2
CCN(C(=O)c1ccc(cc1)C(=C1CCN(CC1)Cc1ccc(cc1)F)c1ccc(cc1)NC(=O)C)CC	1946021	5.89	513.71	6.94	0.62	0.99	0.66	1.13	6	21	8	0.1	3	0	36	3	2	0	0	1	0	0	0	0	6	1	43.2	4.1	2.7	10	0	4	4	0.63	0	1	4	1	0	0	0	4	0	0	0	0	0	0	3
Fc1ccc2c(c1)nc(s2)CN1CCC(CC1)N(C(=O)Cc1ccc(cc1)n1cnnn1)C	2010842	5.89	465.61	8.17	0.65	1.01	0.68	1.14	3	22	6	0.1	1	0	24	7	1	0	1	1	0	0	0	1	10	1	40.4	12.3	1.8	8	0	5	6	0.79	0.08	1.08	4	0.8	0	0	2	3	0	0	1	0	0	0	2
O=C(N1CCN(CC1)CCc1ccc(cc1)[N+](=O)[O-])Cc1ccc2c(c1)COC2=O	2441431	5.89	409.48	7.73	0.64	1.02	0.66	1.13	4	16	6	0.11	4	0	23	3	5	0	0	0	0	0	0	0	8	0	41.5	5.7	9.4	8	0	4	5	0.7	0.1	1.1	3	0.75	0	0	1	3	0	0	1	0	0	0	2
COc1ccc2c(n1)c(CCC13CCC(CC1)(CO3)NCc1nc3NC(=O)COc3cc1F)c(cn2)F	3604688	5.89	511.58	7.99	0.64	1.02	0.65	1.14	4	18	7	0.1	1	0	27	5	4	0	0	2	0	0	0	0	11	2	40.6	7.8	6.3	12	0	6	9	0.76	0.36	1.29	3	0.5	0	0	0	7	0	0	0	2	0	0	0
Cc1ccc2c(n1)cccc2c1nnc(n1C)SCCCN1CCc2c(CC1)cc1c(c2)oc(n1)C(F)(F)C	256473	5.9	548.72	7.95	0.65	1.01	0.68	1.13	5	26	7	0.1	0	0	30	6	1	0	1	2	0	0	0	1	10	2	42	8.7	1.4	11	0	6	10	0.74	0.21	1.21	3	0.5	0	0	2	3	1	0	1	1	1	0	2
Cn1c(SCCCN2CCc3c(CC2)c2nc(oc2cc3)C(F)(F)F)nnc1c1ocnc1C	271449	5.9	492.58	8.64	0.65	1.03	0.67	1.15	5	20	6	0.1	0	0	23	6	2	0	1	3	0	0	0	1	12	3	38.6	10.5	3.5	10	0	5	8	0.71	0.17	1.17	3	0.6	0	0	3	1	1	0	1	0	1	0	1
Cc1ccc2c(n1)cccc2c1nnc(n1C)SCCCN1CCc2c(CC1)cc1c(c2)oc(n1)CC1CC1	273166	5.9	538.78	7.38	0.64	0.99	0.68	1.12	2	26	8	0.1	0	0	34	6	1	0	1	0	0	0	0	1	8	0	42.5	8.2	1.4	13	0	7	11	0.82	0.19	1.19	4	0.57	1	0	2	3	1	0	1	1	1	0	2
COc1ccc(cc1)C12CN(CC2C1)CCCSc1nnc(n1C)c1ocnc1C	1079837	5.9	425.61	7.47	0.62	1	0.67	1.13	3	16	8	0.13	0	0	27	5	2	0	1	0	0	0	0	1	8	0	38.6	8.8	3.5	11	0	5	6	0.73	0.09	1.09	4	0.8	1	0	3	2	0	0	0	0	0	0	1
Fc1ccc(cc1C12CN(CC2C1)CCCSc1nnc(n1C)c1ocnc1C)C(F)(F)F	1082111	5.9	481.57	8.6	0.65	1.03	0.67	1.15	6	16	7	0.12	0	0	23	5	1	0	1	4	0	0	0	1	11	4	39.3	8.9	1.8	11	0	5	6	0.67	0.09	1.09	4	0.8	1	0	3	2	0	0	0	0	0	0	1
CN1CCCC1Cn1nc(Cc2ccc(cc2)Cl)c2c(c1=O)cncc2	2146804	5.9	368.9	7.85	0.65	1	0.69	1.13	3	14	4	0.08	2	0	21	4	1	0	0	0	1	0	0	1	6	1	42.6	8.5	2.1	7	0	4	5	0.81	0.1	1.1	3	0.75	0	0	1	3	0	0	0	1	0	0	1
Cn1c(SCCCN2CC3C(C2)N(CC3)c2ccccc2C(F)(F)F)nnc1c1nccnc1	3774783	5.9	489.63	8.16	0.64	1.02	0.67	1.15	4	17	7	0.11	0	0	26	7	0	0	1	3	0	0	0	1	11	3	38.3	11.7	0	11	0	5	6	0.74	0.08	1.08	4	0.8	0	0	3	2	0	1	0	0	0	0	1
Clc1ccc(c(c1)Cl)N1CCC2C1CN(C2)CCCSc1nnc(n1C)c1ocnc1C	3775301	5.9	493.51	8.51	0.65	1.01	0.69	1.13	4	16	7	0.11	0	0	26	6	1	0	1	0	2	0	0	3	10	2	37.9	10.3	1.7	11	0	5	6	0.75	0.08	1.08	4	0.8	0	0	4	1	0	1	0	0	0	0	1
CNCc1ccc(cc1Oc1ccc(c(c1)F)Cl)Cl	445754	5.91	300.17	9.68	0.69	1.03	0.72	1.12	4	12	4	0.13	0	0	12	1	1	0	0	1	2	0	0	2	5	3	45.2	3.2	3.2	2	0	2	2	0.63	0	1	2	1	0	0	0	2	0	0	0	0	0	0	2
CNCc1ccc(cc1Oc1ccc(c(c1)Cl)Cl)C(F)(F)F	488260	5.92	350.18	10.3	0.7	1.05	0.71	1.15	6	12	4	0.11	0	0	12	1	1	0	0	3	2	0	0	2	7	5	44.1	2.9	2.9	3	0	2	2	0.55	0	1	2	1	0	0	0	2	0	0	0	0	0	0	2
O=C(C1CC1c1ccc(cc1)C(F)(F)F)N1CCN(CC1)S(=O)(=O)c1cc(cc(c1)C(F)(F)F)c1ncon1	487500	5.92	574.55	9.74	0.68	1.06	0.67	1.16	9	20	5	0.08	3	0	20	4	4	0	1	6	0	0	0	1	15	6	40.7	6.8	6.8	9	0	5	5	0.67	0	1	5	1	1	0	1	3	0	0	0	0	0	0	2
CC1CCCN1CCc1ccc2c(c1)ccc(n2)c1sc(nc1C)c1ccncc1	1085841	5.92	414.62	7.4	0.64	0.99	0.7	1.12	2	22	5	0.08	0	0	26	4	0	0	1	0	0	0	0	1	5	0	44.6	7.1	0	8	0	5	6	0.87	0.08	1.08	4	0.8	0	0	2	3	0	0	0	1	0	0	1
CC(C1(CCC(C1)NC1C2CCCC1COC2)C(=O)N1CCN(CC1)c1nccc(c1)C(F)(F)F)C	1782376	5.92	508.7	6.78	0.58	1.01	0.62	1.15	6	7	5	0.06	1	0	39	4	2	0	0	3	0	0	0	0	9	3	36	5.3	2.7	21	0	5	6	0.72	0.15	1.12	4	0.8	0	0	1	4	0	1	0	0	0	0	0
OC(CN1CCC2(CC1)Cc1c(O2)ccc(c1)Cl)COc1cc(O)ccc1C(=O)NCCNC(=O)C	2391935	5.92	518.06	7.62	0.62	1.01	0.65	1.13	6	14	9	0.13	2	0	32	3	6	0	0	0	1	0	0	1	10	1	38.2	4.4	8.8	12	0	4	5	0.56	0.1	1.15	2	0.5	0	0	1	3	0	0	1	0	0	0	2
COc1cnc2c(c1)n(CCN1CCC(CC1)c1[nH]c3c(n1)cc(c(c3)F)Cl)c(=O)cc2	3318991	5.92	455.96	8.29	0.66	1.02	0.68	1.13	4	18	5	0.09	2	0	23	5	2	0	0	1	1	0	0	1	9	2	41.8	9.1	3.6	8	0	5	7	0.78	0.16	1.16	3	0.6	0	0	1	4	0	0	1	1	0	0	1
COc1ccc2c(n1)c(CCC13CCC(CC1)(CO3)N(Cc1ccc3c(n1)NC(=O)CO3)C)c(cn2)F	3604803	5.92	507.62	7.58	0.63	1.01	0.65	1.14	4	18	7	0.1	1	0	30	5	4	0	0	1	0	0	0	0	10	1	40.3	7.5	6	13	0	6	9	0.76	0.36	1.29	3	0.5	0	0	0	7	0	0	0	2	0	0	0
COc1ccc2c(n1)c(c(cn2)F)C(=O)CC12CCC(CC1)(CO2)NCc1ccc2c(n1)NC(=O)CO2	3754258	5.92	507.57	8.06	0.65	1.02	0.66	1.13	4	19	7	0.1	2	0	26	5	5	0	0	1	0	0	0	0	11	1	41.3	7.9	7.9	11	0	6	9	0.76	0.36	1.29	3	0.5	0	0	0	7	0	0	0	2	0	0	0
CC1CCCN1CCc1ccc(cc1)c1ccc(cc1)S(=O)(=O)N1CCCCC1	562629	5.95	412.65	6.77	0.6	0.99	0.66	1.12	3	14	6	0.09	2	0	32	2	2	0	1	0	0	0	0	1	5	0	39.3	3.3	3.3	12	0	4	4	0.79	0	1	4	1	0	0	1	3	0	0	0	0	0	0	2
COc1ccc(cn1)c1ncc2c(c1)sc(n2)N1CCC(CC1)N1CCCCC1	575483	5.95	409.61	7.31	0.62	0.99	0.67	1.13	1	16	4	0.07	0	0	27	5	1	0	1	0	0	0	0	1	7	0	39.3	8.9	1.8	11	0	5	6	0.93	0.07	1.07	4	0.8	0	0	1	4	0	0	1	0	0	0	0
CN(Cc1ccc(cc1Oc1ccc(c(c1)Cl)Cl)C(F)(F)F)C	488069	5.95	364.21	9.84	0.68	1.04	0.7	1.15	7	12	4	0.11	0	0	14	1	1	0	0	3	2	0	0	2	7	5	43.2	2.7	2.7	4	0	2	2	0.52	0	1	2	1	0	0	0	2	0	0	0	0	0	0	2
COCC(CN(C(=O)CC1CCN(CC1)Cc1ccc(o1)c1ccc(cc1)Cl)Cc1ccc(cc1)F)O	549636	5.96	529.1	7.45	0.62	1.01	0.66	1.13	5	18	11	0.15	1	0	34	2	4	0	0	1	1	0	0	1	8	2	40.8	2.8	5.6	12	0	4	4	0.62	0	1	4	1	0	0	1	3	0	0	0	0	0	0	2
CC(=C)COc1ccccc1CN1CCC2(CC1)CCN(CC2)C(=O)c1ccncc1	566759	5.96	419.62	6.56	0.6	0.99	0.65	1.13	3	14	6	0.09	2	0	33	3	2	0	0	0	0	0	0	0	5	0	40.6	4.7	3.1	12	0	4	4	0.74	0	1.04	3	0.75	0	0	0	4	0	0	0	0	0	0	1
CN(CCC(c1ccccn1)c1ccc(cc1)Cl)C	505 1201353	5.96	274.82	7.23	0.62	0.99	0.68	1.12	3	12	5	0.13	0	0	19	2	0	0	0	0	1	0	0	1	3	1	42.1	5.3	0	5	0	2	2	0.63	0	1	2	1	0	0	0	2	0	0	0	0	0	0	1
NC(=O)c1cccc(c1)NC1CC2CCC(C1)N2Cc1ccccc1	1224065	5.96	335.49	6.71	0.61	0.99	0.66	1.13	2	13	5	0.09	1	0	25	3	1	0	0	0	0	0	0	0	4	0	42	6	2	8	0	4	5	0.8	0.2	1.15	3	0.75	0	0	1	3	1	0	0	0	0	0	2
NC(=O)c1cccc(c1C)OC1CC2CCC(C1)N2Cc1ccccc1	1224142	5.96	350.5	6.74	0.61	0.99	0.66	1.12	3	13	5	0.09	1	0	26	2	2	0	0	0	0	0	0	0	4	0	42.3	3.8	3.8	9	0	4	5	0.77	0.2	1.15	3	0.75	0	0	1	3	1	0	0	0	0	0	2
CNc1nnc(o1)C1(NC(Cc2c1[nH]c1c2cccc1)c1[nH]cc(n1)c1ccc(cn1)F)c1cnn(c1)CC	3582331	5.96	524.62	8.2	0.66	1.01	0.68	1.14	3	31	6	0.09	0	0	25	10	1	0	0	1	0	0	0	0	12	1	42.2	15.6	1.6	6	0	7	10	0.87	0.12	1.12	5	0.71	0	0	4	3	0	0	2	0	0	0	1
O=C1COc2c(N1)nc(cc2)CNC12CCC(CC1)(OC2)CCc1c(F)cnc2c1nc(OCC(F)(F)F)cc2	3605146	5.96	561.59	8.38	0.65	1.04	0.65	1.15	5	18	8	0.11	1	0	27	5	4	0	0	4	0	0	0	0	13	4	40.3	7.5	6	13	0	6	9	0.7	0.36	1.29	3	0.5	0	0	0	7	0	0	0	2	0	0	0
Clc1ccc(cc1)Cn1c(CC2CCNCC2)nc2c1cc(C)c(c2)C	3696120	5.96	367.96	7.08	0.62	0.99	0.67	1.12	3	16	4	0.07	0	0	26	3	0	0	0	0	1	0	0	1	4	1	42.3	5.8	0	9	0	4	5	0.81	0.1	1.1	3	0.75	0	0	1	3	0	0	1	0	0	0	2
O=C(c1ccc(c(c1)Cl)Cl)NCC1CCN(CC1)CCC(C)(C)C	493679	5.98	371.39	7.14	0.59	0.99	0.65	1.13	6	7	6	0.11	1	0	28	2	1	0	0	0	2	0	0	2	5	2	36.5	3.8	1.9	12	0	2	2	0.5	0	1	2	1	0	0	0	2	0	0	0	0	0	0	1
CNC(=O)c1cccc(c1)OCCCCN1CCC(CC1)c1noc2c1ccc(c2)F	3805559	5.99	425.55	7.21	0.62	1.01	0.65	1.13	3	17	8	0.13	1	0	28	3	3	0	0	1	0	0	0	0	7	1	40.7	5.1	5.1	10	0	4	5	0.68	0.1	1.1	3	0.75	0	0	1	3	0	0	1	0	0	0	2
Cc1ccc2c(n1)cccc2c1nnc(n1C)SCCCN1CCc2c(CC1)cc1c(c2)oc(n1)C1CC1	272695	6.0	524.75	7.5	0.64	0.99	0.69	1.12	2	26	7	0.09	0	0	32	6	1	0	1	0	0	0	0	1	8	0	42.9	8.6	1.4	12	0	7	11	0.84	0.19	1.19	4	0.57	1	0	2	3	1	0	1	1	1	0	2
Cc1nn(c(c1)c1nc2c(o1)cc1c(c2)CCN(CC1)CCCSc1nnc(n1C)c1ocnc1C)C	401728	6.0	518.71	7.74	0.64	1	0.67	1.13	4	25	7	0.1	0	0	30	8	2	0	1	0	0	0	0	1	11	0	38.8	11.9	3	11	0	6	9	0.78	0.14	1.14	4	0.67	0	0	4	1	1	0	1	0	1	0	1
Cc1ccc2c(n1)cccc2c1nnc(n1C)SCCCN1CCc2c(CC1)cc1c(c2)oc(n1)C(F)(F)F	402016	6.0	552.68	8.37	0.66	1.02	0.68	1.14	5	26	6	0.09	0	0	27	6	1	0	1	3	0	0	0	1	11	3	42.4	9.1	1.5	10	0	6	10	0.74	0.21	1.21	3	0.5	0	0	2	3	1	0	1	1	1	0	2
CCc1noc2c1cc1CCN(CCc1c2)CCCSc1nnc(n1C)c1cccc2c1ccc(n2)C	403181	6.0	512.74	7.43	0.64	0.99	0.68	1.12	3	26	7	0.1	0	0	32	6	1	0	1	0	0	0	0	1	8	0	42	8.7	1.4	11	0	6	10	0.78	0.21	1.21	3	0.5	0	0	2	3	1	0	1	1	1	0	2
Cc1ccc2c(n1)cccc2c1nnc(n1C)SCCCN1CCc2c(CC1)c1oc(nc1cc2)C(F)(F)F	404363	6.0	552.68	8.37	0.66	1.02	0.68	1.14	5	26	6	0.09	0	0	27	6	1	0	1	3	0	0	0	1	11	3	42.4	9.1	1.5	10	0	6	10	0.74	0.21	1.21	3	0.5	0	0	2	3	1	0	1	1	1	0	2
O=C1N(CCN1c1ccc(c(c1)Cl)Cl)CCN1Cc2c(C1)cccc2	550502	6.0	376.31	8.55	0.66	1.01	0.71	1.12	3	13	4	0.09	1	0	19	3	1	0	0	0	2	0	0	2	6	2	43.2	6.8	2.3	6	0	4	5	0.8	0.1	1.1	3	0.75	0	0	2	2	0	0	1	0	0	0	2
Fc1cccc(c1)C12CN(CC2C1)CCCSc1nnc(n1C)c1ocnc1C	1079980	6.0	413.57	7.8	0.64	1.01	0.67	1.13	3	16	7	0.12	0	0	24	5	1	0	1	1	0	0	0	1	8	1	39.6	9.4	1.9	10	0	5	6	0.76	0.09	1.09	4	0.8	1	0	3	2	0	0	0	0	0	0	1
Cc1ccc(c(c1)F)C12CN(CC2C1)CCCSc1nnc(n1C)c1ocnc1C	1081869	6.0	427.6	7.64	0.63	1	0.67	1.13	4	16	7	0.12	0	0	26	5	1	0	1	1	0	0	0	1	8	1	39.3	8.9	1.8	11	0	5	6	0.73	0.09	1.09	4	0.8	1	0	3	2	0	0	0	0	0	0	1
Cn1c(SCCCN2CC3C(C2)(C3)c2cccc(c2)S(F)(F)(F)(F)F)nnc1c1ocnc1C	1210614	6.0	521.64	8.99	0.65	1.04	0.67	1.16	7	16	7	0.11	0	0	24	5	1	0	2	5	0	0	0	2	13	5	36.2	8.6	1.7	10	0	5	6	0.65	0.09	1.09	4	0.8	1	0	3	2	0	0	0	0	0	0	1
NC(=O)c1ccnc(c1)OC1CC2CCC(C1)N2Cc1ccccc1	1224066	6.0	337.46	7.03	0.62	1	0.66	1.13	2	13	5	0.1	1	0	23	3	2	0	0	0	0	0	0	0	5	0	41.7	6.3	4.2	8	0	4	5	0.8	0.2	1.15	3	0.75	0	0	1	3	1	0	0	0	0	0	1
Fc1cc(ccc1C12CC(CC2C1)NCCCSc1nnc(n1C)c1ocnc1C)C(F)(F)F	1258269	6.0	495.6	8.4	0.64	1.03	0.66	1.15	6	16	8	0.13	0	0	25	5	1	0	1	4	0	0	0	1	11	4	39	8.5	1.7	12	0	5	6	0.65	0.09	1.09	4	0.8	1	0	3	2	0	0	0	0	0	0	1
Fc1cccc(c1)S(=O)(=O)c1ccc2c(c1)oc1c2CCNC1(C)C	1935594	6.0	359.45	8.36	0.66	1.02	0.69	1.12	5	18	2	0.04	2	0	18	1	3	0	1	1	0	0	0	1	6	1	44.2	2.3	7	5	0	4	7	0.76	0.21	1.21	2	0.5	0	0	1	3	0	0	2	0	0	0	2
N#Cc1ncc(nc1OC(CN(C)C)C)Nc1ncc(c(c1)NC)Cl	2204586	6.0	361.88	8.04	0.63	1.01	0.66	1.15	6	13	7	0.15	0	1	20	7	1	0	0	0	1	0	0	1	9	1	35.6	15.6	2.2	6	0	2	2	0.48	0	1	2	1	0	0	0	2	0	0	0	0	0	0	0
OC(CN1CCC(CC1)Oc1ccc(c(c1)Cl)Cl)CNC(=O)c1c[nH]c(=O)c2c1ccc(c2)S(=O)(=O)N(C)C	2207286	6.0	597.57	8.66	0.65	1.02	0.68	1.13	9	17	9	0.13	5	0	30	4	6	0	1	0	2	0	0	3	13	2	37.7	5.8	8.7	10	0	4	5	0.56	0.09	1.09	3	0.75	0	0	0	4	0	0	0	1	0	0	2
COc1cnc2c(c1)n(CCN1CCC(CC1)c1[nH]c3c(n1)cc(cc3)C(F)(F)F)c(=O)cc2	3318983	6.0	471.53	8.13	0.65	1.03	0.66	1.15	5	18	5	0.08	2	0	24	5	2	0	0	3	0	0	0	0	10	3	41.4	8.6	3.4	9	0	5	7	0.74	0.16	1.16	3	0.6	0	0	1	4	0	0	1	1	0	0	1
CCOC(=O)CCCOc1ccc2c(n1)c(CCC13CCC(CC1)(CO3)NCc1ccc3c(n1)NC(=O)CO3)c(cn2)F	3605117	6.0	593.72	7.52	0.62	1.01	0.64	1.14	4	19	13	0.16	2	0	36	5	6	0	0	1	0	0	0	0	12	1	39.2	6.3	7.6	16	0	6	9	0.65	0.36	1.29	3	0.5	0	0	0	7	0	0	0	2	0	0	0
COc1ccc2c(n1)c(c(cn2)F)C(C(=O)O)CC12CCC(CC1)(CO2)NCc1ccc2c(n1)NC(=O)CO2	3752808	6.0	537.6	8.02	0.64	1.02	0.65	1.14	5	19	8	0.11	2	0	28	5	6	0	0	1	0	0	0	0	12	1	40.3	7.5	9	12	0	6	9	0.72	0.36	1.29	3	0.5	0	0	0	7	0	0	0	2	0	0	0
O=c1ccc(c[nH]1)c1nnc(n1C)SCCCN1CC2C(C1)N(CC2)c1ccc(cc1)C(F)(F)F	3775718	6.0	504.64	8.14	0.64	1.02	0.66	1.15	5	14	7	0.11	3	0	27	6	1	0	1	3	0	0	0	1	11	3	38.7	9.7	1.6	11	0	5	6	0.71	0.08	1.08	4	0.8	0	0	3	2	0	1	0	0	0	0	1
Fc1cccc(c1N1CCC2C1CN(C2)CCCSc1nnc(n1C)c1ocnc1C)F	3775967	6.0	460.61	7.94	0.63	1.01	0.66	1.14	4	16	7	0.11	0	0	26	6	1	0	1	2	0	0	0	1	10	2	37.9	10.3	1.7	11	0	5	6	0.75	0.08	1.08	4	0.8	0	0	4	1	0	1	0	0	0	0	1
Cc1ccc(cc1)Cn1c(nc2c1cccc2)C1CNCCS1	1935444	6.03	323.5	7.35	0.64	0.99	0.69	1.12	1	16	3	0.06	0	0	21	3	0	0	1	0	0	0	0	1	4	0	43.2	6.8	0	6	0	4	5	0.91	0.1	1.1	3	0.75	0	0	1	3	0	0	1	0	0	0	2
O=C(N1CCN(CC1)CC1CCCN(C1)CC1CC1)Nc1ccc(c(c1)Cl)Cl	2036754	6.03	425.45	7.34	0.6	1	0.65	1.14	3	7	5	0.08	1	0	30	4	1	0	0	0	2	0	0	2	7	2	36.2	6.9	1.7	14	0	4	4	0.75	0	1	4	1	1	0	0	3	0	0	0	0	0	0	1
Fc1cc(ccc1C1CC21CCN(C2)CCCSc1nnc(n1C)c1cccnc1)C(F)(F)F	3949662	6.03	491.61	8.33	0.65	1.02	0.67	1.15	5	17	7	0.11	0	0	25	5	0	0	1	4	0	0	0	1	10	4	40.7	8.5	0	11	0	5	5	0.71	0	1.04	4	0.8	1	0	2	2	0	0	0	0	0	0	1
CCOC(=O)CNc1nc(CCc2oc(c(n2)C)CC)cc(c1)N1CCOCC1	562831	6.04	402.55	6.82	0.59	1	0.62	1.14	4	12	10	0.16	1	0	30	4	4	0	0	0	0	0	0	0	8	0	35.6	6.8	6.8	12	0	3	3	0.59	0	1	3	1	0	0	1	2	0	0	0	0	0	0	0
COc1cc(OC)cc(c1)C(=O)NCC1(C#N)CCN(CC1)Cc1ccccc1OC	1836146	6.04	423.56	7.06	0.61	1	0.65	1.13	5	14	8	0.13	1	1	29	3	4	0	0	0	0	0	0	0	7	0	40	5	6.7	10	0	3	3	0.58	0	1	3	1	0	0	0	3	0	0	0	0	0	0	2
CN(CCC1=C(C(c2ccccn2)C)c2c(C1)cccc2)C	564226	6.05	292.46	6.36	0.61	0.98	0.66	1.12	3	13	5	0.1	1	0	24	2	0	0	0	0	0	0	0	0	2	0	43.5	4.3	0	7	0	3	4	0.68	0.13	1.13	2	0.67	0	0	1	2	0	0	1	0	0	0	1
COc1c(cc(cc1C(C)(C)C)C(=O)N1CCN(C(C1)C)C(=O)CCCCC(c1ccc(cc1)F)c1ccc(cc1)F)C(C)(C)C	2031973	6.05	632.91	6.59	0.6	0.99	0.64	1.13	12	20	11	0.11	2	0	50	2	3	0	0	2	0	0	0	0	7	2	40.6	2.1	3.1	19	0	4	4	0.52	0	1	4	1	0	0	0	4	0	0	0	0	0	0	3
COc1ccc2c(n1)c(CCC13CCC(CC1)(CO3)NCc1nc3NC(=O)COc3c(c1F)C)c(cn2)F	3604798	6.05	525.61	7.85	0.64	1.02	0.65	1.14	5	18	7	0.1	1	0	29	5	4	0	0	2	0	0	0	0	11	2	40.3	7.5	6	13	0	6	9	0.74	0.36	1.29	3	0.5	0	0	0	7	0	0	0	2	0	0	0
COc1cc(ccc1n1cnc(c1)C)c1nnn(c1)C1CCc2c(N(C1=O)CC(F)(F)F)ccc1c2cccc1	3609635	6.05	546.6	8.41	0.67	1.02	0.68	1.14	6	28	5	0.07	1	0	25	6	2	0	0	3	0	0	0	0	11	3	44.6	9.2	3.1	7	0	6	9	0.78	0.13	1.13	4	0.67	0	0	2	3	1	0	0	1	1	0	3
COc1cc(ccc1n1cnc(c1)C)c1nnn(c1)CC(=O)N(Cc1ccccc1)Cc1ccccc1	2017414	6.06	492.63	7.58	0.65	1	0.68	1.12	3	29	9	0.13	1	0	28	6	2	0	0	0	0	0	0	0	8	0	44.6	9.2	3.1	5	0	5	5	0.76	0	1	5	1	0	0	2	3	0	0	0	0	0	0	3
COc1cc(ccc1n1cnc(c1)C)c1nnn(c1)CC(=O)N(C(c1ccccc1)C)C(c1ccccc1)C	2017416	6.08	520.69	7.33	0.64	1	0.67	1.12	5	29	9	0.12	1	0	32	6	2	0	0	0	0	0	0	0	8	0	43.7	8.5	2.8	7	0	5	5	0.72	0	1	5	1	0	0	2	3	0	0	0	0	0	0	3
Cc1onc(c1)c1ccc2c(c1)CCN(CC2)CCCSc1nnc(n1C)C	243899	6.1	397.6	7.23	0.62	0.99	0.66	1.13	3	16	6	0.1	0	0	27	5	1	0	1	0	0	0	0	1	7	0	38.2	9.1	1.8	10	0	4	5	0.75	0.1	1.1	3	0.75	0	0	2	1	1	0	0	0	1	0	1
Cc1cnc(o1)c1ccc2c(c1)CCN(CC2)CCCSc1nnc(n1C)c1cccc2c1ccc(n2)C	244084	6.1	524.75	7.5	0.64	0.99	0.69	1.12	3	27	7	0.09	0	0	32	6	1	0	1	0	0	0	0	1	8	0	42.9	8.6	1.4	10	0	6	8	0.82	0.13	1.13	4	0.67	0	0	2	3	1	0	0	1	1	0	2
Cc1onc(c1)c1ccc2c(c1)CCN(CC2)CCCSc1nnc(n1C)c1ccncc1	244085	6.1	460.66	7.55	0.64	1	0.68	1.13	2	22	7	0.11	0	0	28	6	1	0	1	0	0	0	0	1	8	0	41	9.8	1.6	9	0	5	6	0.82	0.07	1.07	4	0.8	0	0	2	2	1	0	0	0	1	0	1
Cc1ccc2c(n1)cccc2c1nnc(n1C)SCCCN1CCc2c(CC1)c1nc(oc1cc2)c1cc(nn1C)C	402853	6.1	578.81	7.62	0.64	1	0.69	1.13	4	31	7	0.09	0	0	34	8	1	0	1	0	0	0	0	1	10	0	42.1	10.5	1.3	11	0	7	11	0.81	0.18	1.18	4	0.57	0	0	3	3	1	0	1	1	1	0	2
Cc1ccc2c(n1)cccc2c1nnc(n1C)SCCCN1CCc2c(CC1)cc1c(c2)oc(n1)C(C)(C)C	429132	6.1	540.8	7.21	0.63	0.99	0.67	1.13	5	26	7	0.09	0	0	36	6	1	0	1	0	0	0	0	1	8	0	41.3	8	1.3	13	0	6	10	0.74	0.21	1.21	3	0.5	0	0	2	3	1	0	1	1	1	0	2
Cc1ccc(cn1)c1nnc(n1C)SCCCN1CC2C(C1)(C2)c1ccc(cc1)C(F)(F)F	1079640	6.1	473.62	8.03	0.64	1.01	0.67	1.14	5	17	7	0.11	0	0	26	5	0	0	1	3	0	0	0	1	9	3	40.7	8.5	0	11	0	5	6	0.7	0.09	1.09	4	0.8	1	0	2	3	0	0	0	0	0	0	1
Cc1ccc2c(n1)cccc2c1nnc(n1C)SCCCN1CC2C(C1)(C2)c1ccccc1	1081203	6.1	455.68	7.35	0.64	0.99	0.69	1.12	2	22	7	0.1	0	0	29	5	0	0	1	0	0	0	0	1	6	0	43.5	8.1	0	10	0	6	8	0.82	0.15	1.15	4	0.67	1	0	2	4	0	0	0	1	0	0	2
Fc1ccccc1c1nc2c(n1)cn(cc2)Cc1onc(c1)c1ccc(cc1C(F)(F)F)C(F)(F)F	3121667	6.1	506.41	10.34	0.73	1.07	0.7	1.16	7	27	4	0.08	0	0	13	4	1	0	0	7	0	0	0	0	12	7	49	8.2	2	3	0	5	6	0.72	0.08	1.08	4	0.8	0	0	2	3	0	0	1	0	0	0	2
COc1cccc(c1)N1CCC2C1CN(C2)CCCSc1nnc(n1C)c1nccnc1	3774412	6.1	451.66	7.4	0.62	1	0.66	1.13	2	17	8	0.12	0	0	29	7	1	0	1	0	0	0	0	1	9	0	37.7	11.5	1.6	11	0	5	6	0.78	0.08	1.08	4	0.8	0	0	3	2	0	1	0	0	0	0	1
Fc1ccc(cc1)N1CCC2C1CN(C2)CCCSc1nnc(n1C)c1ocnc1C	3774588	6.1	442.62	7.63	0.62	1	0.66	1.14	3	16	7	0.11	0	0	27	6	1	0	1	1	0	0	0	1	9	1	37.9	10.3	1.7	11	0	5	6	0.77	0.08	1.08	4	0.8	0	0	4	1	0	1	0	0	0	0	1
Fc1ccc(c(c1)F)N1CCC2C1CN(C2)CCCSc1nnc(n1C)c1nccnc1	3774591	6.1	457.61	8.03	0.64	1.01	0.67	1.15	3	17	7	0.12	0	0	25	7	0	0	1	2	0	0	0	1	10	2	38.6	12.3	0	10	0	5	6	0.78	0.08	1.08	4	0.8	0	0	3	2	0	1	0	0	0	0	1
Fc1ccc(cc1)N1CCC2C1CN(C2)CCCSc1nnc(n1C)C1CCOCC1	3775737	6.1	445.67	7.07	0.6	1	0.65	1.14	2	11	7	0.1	0	0	32	5	1	0	1	1	0	0	0	1	8	1	36.5	7.9	1.6	15	0	5	6	0.81	0.08	1.08	4	0.8	0	0	3	2	0	1	0	0	0	0	1
Cn1c(SCCCN2CCC3(C2)CC3c2ccc(cc2)C(F)(F)F)nnc1c1scnc1C	3923578	6.1	493.68	8.37	0.64	1.01	0.68	1.14	5	16	7	0.11	0	0	26	5	0	0	2	3	0	0	0	2	10	3	39	8.5	0	12	0	5	5	0.7	0	1.04	4	0.8	1	0	3	1	0	0	0	0	0	0	1
O=C(NC(c1ccc(cc1)F)c1ccc(cc1)F)CC1CCN(CC1)Cc1ccn(c1)c1ccc(cn1)C(F)(F)F	538936	6.1	568.64	8.12	0.65	1.02	0.67	1.15	6	24	8	0.11	1	0	29	4	1	0	0	5	0	0	0	0	10	5	44.3	5.7	1.4	9	0	5	5	0.71	0	1	5	1	0	0	1	4	0	0	0	0	0	0	2
COc1cc(ccc1n1cnc(c1)C)c1nnn(c1)CC(=O)N(c1ccccc1)C1CCCCC1	2017409	6.1	470.63	7.24	0.63	1	0.66	1.13	3	23	7	0.1	1	0	30	6	2	0	0	0	0	0	0	0	8	0	41.5	9.2	3.1	9	0	5	5	0.8	0	1	5	1	0	0	2	3	0	0	0	0	0	0	2
COc1ccc2c(n1)c(CCC13CCC(CC1)(CO3)NCc1ccc3c(n1)NC(=O)C(O3)C)c(cn2)F	3604799	6.1	507.62	7.58	0.63	1.01	0.65	1.14	4	18	7	0.1	1	0	30	5	4	0	0	1	0	0	0	0	10	1	40.3	7.5	6	13	0	6	9	0.76	0.36	1.29	3	0.5	0	0	0	7	0	0	0	2	0	0	0
OC(CN(Cc1cccc(c1)O)CCc1ccc(c(c1)Cl)Cl)COc1ccc(cc1)NS(=O)(=O)C	493712	6.11	539.52	8.56	0.65	1.02	0.69	1.12	7	20	12	0.19	2	0	28	2	5	0	1	0	2	0	0	3	10	2	39.7	3.2	7.9	7	0	3	3	0.51	0	1	3	1	0	0	0	3	0	0	0	0	0	0	3
Nc1ccc(cn1)c1ccc2c(c1)[nH]c1c2c(ncc1C(=O)N)NC(C(F)(F)F)C1CC1	1835150	6.12	440.47	8.64	0.67	1.03	0.67	1.15	6	22	5	0.09	1	0	19	6	1	0	0	3	0	0	0	0	10	3	43.1	11.8	2	5	0	5	8	0.69	0.18	1.18	3	0.6	1	0	1	3	0	0	2	0	0	0	1
OC(COc1ccc(cc1)NS(=O)(=O)C)CNCCc1ccc(c(c1)Cl)Cl	492438	6.14	433.39	8.85	0.64	1.02	0.69	1.13	6	14	10	0.2	2	0	22	2	4	0	1	0	2	0	0	3	9	2	36.7	4.1	8.2	6	0	2	2	0.44	0	1	2	1	0	0	0	2	0	0	0	0	0	0	2
OC(CN1CCC2(CC1)Cc1c(O2)ccc(c1)Cl)COc1cc(F)ccc1C(=O)N1CCC(C1)O	2391800	6.15	505.03	7.77	0.63	1.01	0.65	1.13	5	13	6	0.09	1	0	30	2	5	0	0	1	1	0	0	1	9	2	40	3.1	7.7	13	0	5	6	0.71	0.08	1.12	3	0.6	0	0	2	3	0	0	1	0	0	0	2
COc1ccc2c(n1)c(CCC13CCC(CC1)(CO3)NCc1nc3NC(=O)COc3c(c1CC)C)c(cn2)F	3604693	6.15	535.68	7.34	0.62	1.01	0.65	1.14	5	18	8	0.1	1	0	34	5	4	0	0	1	0	0	0	0	10	1	39.7	6.8	5.5	15	0	6	9	0.72	0.36	1.29	3	0.5	0	0	0	7	0	0	0	2	0	0	0
OCCCCCOc1ccc2c(n1)c(CCC13CCC(CC1)(CO3)NCc1ccc3c(n1)NC(=O)CO3)c(cn2)F	3605123	6.15	565.71	7.35	0.62	1.01	0.64	1.14	3	18	12	0.15	1	0	36	5	5	0	0	1	0	0	0	0	11	1	39	6.5	6.5	16	0	6	9	0.68	0.36	1.29	3	0.5	0	0	0	7	0	0	0	2	0	0	0
CCOc1cc(CCN2CCN(CC2)CCc2ccc3c(c2)COC3=O)ccc1C#N	2146877	6.17	419.57	6.99	0.62	1	0.66	1.13	3	14	8	0.13	1	1	29	3	3	0	0	0	0	0	0	0	6	0	41.7	5	5	11	0	4	5	0.68	0.1	1.1	3	0.75	0	0	1	3	0	0	1	0	0	0	2
Fc1cc(OC2CC3CCC(C2)N3Cc2ccccc2)cc(c1)C(=O)N	1224139	6.17	354.46	7.23	0.63	1	0.66	1.13	3	13	5	0.1	1	0	23	2	2	0	0	1	0	0	0	0	5	1	42.9	4.1	4.1	8	0	4	5	0.77	0.2	1.15	3	0.75	0	0	1	3	1	0	0	0	0	0	2
Cc1cc(OC2CC3CCC(C2)N3Cc2ccccc2)cc(c1)C(=O)N	1224140	6.18	350.5	6.74	0.61	0.99	0.66	1.12	3	13	5	0.09	1	0	26	2	2	0	0	0	0	0	0	0	4	0	42.3	3.8	3.8	9	0	4	5	0.77	0.2	1.15	3	0.75	0	0	1	3	1	0	0	0	0	0	2
COc1c(cc(cc1C(C)(C)C)C(=O)N1CCN(CC1)CCCCCC(c1ccc(cc1)F)c1ccc(cc1)F)C(C)(C)C	2031966	6.18	604.9	6.44	0.59	0.99	0.64	1.13	10	19	12	0.12	1	0	50	2	2	0	0	2	0	0	0	0	6	2	40.4	2.1	2.1	19	0	4	4	0.55	0	1	4	1	0	0	0	4	0	0	0	0	0	0	3
COC(=O)c1ccc(cc1)C1=CC2(CCNCC2)Oc2c1cccc2	494265	6.18	335.43	7.29	0.64	1	0.67	1.12	2	14	3	0.06	2	0	21	1	3	0	0	0	0	0	0	0	4	0	45.7	2.2	6.5	6	0	4	5	0.84	0.1	1.14	2	0.5	0	0	0	4	0	0	0	1	0	0	2
Oc1ccc(cc1)C1=CC2(CCNCC2)Oc2c1cccc2	495074	6.19	293.39	7.16	0.64	0.99	0.68	1.11	1	13	1	0.02	1	0	19	1	2	0	0	0	0	0	0	0	3	0	46.3	2.4	4.9	5	0	4	5	0.96	0.1	1.14	2	0.5	0	0	0	4	0	0	0	1	0	0	2
CNCc1ccc(cc1Oc1ccc(cc1)Cl)Cl	462387	6.19	282.18	9.1	0.68	1.01	0.73	1.11	3	12	4	0.13	0	0	13	1	1	0	0	0	2	0	0	2	4	2	45.2	3.2	3.2	2	0	2	2	0.67	0	1	2	1	0	0	0	2	0	0	0	0	0	0	2
Cn1c(SCCCN2CC3C(C2)(C3)c2ccc(cc2)C(C)(C)C)nnc1c1ocnc1C	1079822 1079823 1079824	6.2	451.7	6.95	0.61	0.99	0.66	1.13	5	16	8	0.12	0	0	33	5	1	0	1	0	0	0	0	1	7	0	38.5	7.7	1.5	14	0	5	6	0.69	0.09	1.09	4	0.8	1	0	3	2	0	0	0	0	0	0	1
N#Cc1ccc(cc1)C12CN(CC2C1)CCCSc1nnc(n1C)c1cccc2c1ccc(n2)C	1079577	6.2	480.69	7.63	0.65	0.99	0.7	1.12	3	23	7	0.1	0	1	28	6	0	0	1	0	0	0	0	1	7	0	44.4	9.5	0	10	0	6	8	0.77	0.15	1.15	4	0.67	1	0	2	4	0	0	0	1	0	0	2
COc1ccc(cc1)C12CN(CC2C1)CCCSc1nnc(n1C)c1cccc2c1ccc(n2)C	1079578	6.2	485.71	7.36	0.63	0.99	0.68	1.12	3	22	8	0.11	0	0	31	5	1	0	1	0	0	0	0	1	7	0	42.4	7.6	1.5	11	0	6	8	0.77	0.15	1.15	4	0.67	1	0	2	4	0	0	0	1	0	0	2
Cn1c(SCCCN2CC3C(C2)(C3)c2ccc(cc2)C(F)(F)F)nnc1c1ccccc1	1081686	6.2	458.6	8.05	0.65	1.01	0.68	1.14	4	17	7	0.12	0	0	25	4	0	0	1	3	0	0	0	1	8	3	42.1	7	0	10	0	5	6	0.72	0.09	1.09	4	0.8	1	0	2	3	0	0	0	0	0	0	2
Cn1c(SCCCN2CC3C(C2)(C3)c2cccc(c2)OC(F)(F)F)nnc1c1ocnc1C	1081934	6.2	479.58	8.41	0.64	1.03	0.66	1.15	5	16	8	0.13	0	0	24	5	2	0	1	3	0	0	0	1	11	3	38.6	8.8	3.5	11	0	5	6	0.67	0.09	1.09	4	0.8	1	0	3	2	0	0	0	0	0	0	1
Brc1ccc2c(c1)CCCC12CCN(C1)CCCSc1nnc(n1C)c1ocnc1C	1258380	6.2	502.53	8.52	0.63	1	0.69	1.13	3	16	6	0.1	0	0	28	5	1	0	1	0	0	1	0	2	8	1	39	8.5	1.7	12	0	5	6	0.77	0.08	1.13	3	0.6	0	0	3	2	0	0	0	1	0	0	1
Cc1ncoc1c1nnc(n1C)SCCCN1CC2C(C1)N(C2)c1ccc(cc1)C(F)(F)F	3774515	6.2	478.6	8.25	0.64	1.02	0.66	1.15	5	16	7	0.11	0	0	25	6	1	0	1	3	0	0	0	1	11	3	37.9	10.3	1.7	11	0	5	6	0.7	0.09	1.09	4	0.8	0	1	3	1	1	0	0	0	0	0	1
Cn1c(SCCCN2CC3C(C2)N(CC3)c2ccccc2C(F)(F)F)nnc1c1ccccn1	3775408	6.2	488.64	8.01	0.64	1.01	0.67	1.15	4	17	7	0.11	0	0	27	6	0	0	1	3	0	0	0	1	10	3	39.3	9.8	0	11	0	5	6	0.74	0.08	1.08	4	0.8	0	0	3	2	0	1	0	0	0	0	1
Cn1c(SCCCN2CCC3(C2)CC3c2ccc(cc2)C(F)(F)F)nnc1c1ccnn1C	3908174	6.21	476.63	7.94	0.63	1.01	0.66	1.15	5	16	7	0.11	0	0	27	6	0	0	1	3	0	0	0	1	10	3	38.3	10	0	12	0	5	5	0.7	0	1.04	4	0.8	1	0	3	1	0	0	0	0	0	0	1
OC(CN1CCC2(CC1)Cc1c(O2)ccc(c1)Cl)COc1cccc2c1NC(=O)CO2	3099951	6.22	444.95	7.95	0.64	1.01	0.67	1.12	3	13	5	0.08	1	0	25	2	5	0	0	0	1	0	0	1	8	1	41.1	3.6	8.9	10	0	5	7	0.77	0.17	1.21	2	0.4	0	0	1	4	0	0	1	1	0	0	2
Cc1ccnc(c1C(=O)N1CCC(CC1)(C)N1CCC(CC1)N(c1ccccc1)c1ccccc1)C	58387	6.24	482.73	6.52	0.61	0.98	0.65	1.13	4	19	5	0.06	1	0	38	4	1	0	0	0	0	0	0	0	5	0	41.9	5.4	1.4	13	0	5	5	0.83	0	1	5	1	0	0	0	5	0	0	0	0	0	0	2
COC(=O)C1CC1COc1ccc2c(n1)c(CCC13CCC(CC1)(CO3)NCc1ccc3c(n1)NC(=O)CO3)c(cn2)F	3605002 3605004	6.26	591.7	7.68	0.63	1.02	0.65	1.13	4	19	11	0.13	2	0	34	5	6	0	0	1	0	0	0	0	12	1	40.3	6.5	7.8	16	0	7	10	0.72	0.32	1.26	4	0.57	1	0	0	7	0	0	0	2	0	0	0
O1CCC(CC1)C1NC(Cc2c1[nH]c1c2cccc1)c1[nH]cc(n1)c1ccccc1	2069502 2069503	6.28	398.55	7.12	0.64	0.99	0.68	1.12	0	21	3	0.05	0	0	26	4	1	0	0	0	0	0	0	0	5	0	44.6	7.1	1.8	8	0	6	9	1	0.13	1.13	4	0.67	0	0	2	4	0	0	2	0	0	0	2
Fc1ncc2c(c1)COC12CCN(CC1)Cc1ccc(cc1)C(c1ccc(c(c1)F)F)O	568572	6.28	440.5	8.01	0.65	1.02	0.67	1.14	4	18	4	0.07	0	0	23	2	2	0	0	3	0	0	0	0	7	3	45.5	3.6	3.6	8	0	5	6	0.81	0.08	1.12	3	0.6	0	0	1	4	0	0	1	0	0	0	2
Clc1ccc(s1)c1c[nH]c(n1)C1NC(C2CCOCC2)c2c(C1)c1ccccc1[nH]2	3775435	6.28	439.02	8.28	0.66	1	0.71	1.12	1	20	3	0.05	0	0	23	4	1	0	1	0	1	0	0	2	7	1	43.4	7.5	1.9	8	0	6	9	0.97	0.14	1.14	4	0.67	0	0	3	3	0	0	2	0	0	0	1
COc1ccc(cc1)C(NC1CCC(C(C1)(C)C)C(=O)N1CCC(CC1)(c1ccccc1)c1ccccc1)C	549851	6.28	524.81	6.32	0.6	0.98	0.65	1.12	5	19	7	0.08	1	0	44	2	2	0	0	0	0	0	0	0	4	0	42.2	2.4	2.4	16	0	5	5	0.77	0	1	5	1	0	0	0	5	0	0	0	0	0	0	3
O=C(C1CC1c1ccc(cc1)C(F)(F)F)N1CCN(CC1)S(=O)(=O)c1cc(cc(c1)C(F)(F)F)c1[nH]ncc1	487708	6.3	572.58	9.39	0.67	1.05	0.67	1.16	9	20	5	0.08	3	0	22	4	3	0	1	6	0	0	0	1	14	6	41	6.6	4.9	9	0	5	5	0.67	0	1	5	1	1	0	1	3	0	0	0	0	0	0	2
COc1ccc2c(n1)c(CCC13CCC(CC1)(CO3)NCc1nc3NC(=O)COc3c(c1C)C)c(cn2)F	3604692	6.3	521.65	7.45	0.63	1.01	0.65	1.14	5	18	7	0.09	1	0	32	5	4	0	0	1	0	0	0	0	10	1	40	7.1	5.7	14	0	6	9	0.74	0.36	1.29	3	0.5	0	0	0	7	0	0	0	2	0	0	0
O=C1COc2c(N1)nc(cc2)CNC12CCC(CC1)(OC2)CCc1c(F)cnc2c1nc(cc2)OC1CCC1	3605145	6.3	533.66	7.52	0.63	1.01	0.65	1.13	2	18	8	0.1	1	0	32	5	4	0	0	1	0	0	0	0	10	1	40.8	7	5.6	15	0	7	10	0.82	0.31	1.25	4	0.57	0	1	0	7	0	0	0	2	0	0	0
Clc1ccnc(c1)Cn1ccc2c1c(NCc1noc(c1)C)nc(n2)N	4098533	6.3	369.85	8.81	0.67	1.02	0.69	1.14	3	21	5	0.11	0	0	16	7	1	0	0	0	1	0	0	1	9	1	40.5	16.7	2.4	3	0	4	5	0.77	0.1	1.1	3	0.75	0	0	2	2	0	0	1	0	0	0	0
CCc1nc2c(o1)c(C)c1c(c2)CCN(CC1)CCCSc1nnc(n1C)c1cccc2c1ccc(n2)C	401752	6.3	526.77	7.32	0.63	0.99	0.68	1.12	4	26	7	0.09	0	0	34	6	1	0	1	0	0	0	0	1	8	0	41.7	8.3	1.4	12	0	6	10	0.76	0.21	1.21	3	0.5	0	0	2	3	1	0	1	1	1	0	2
Cn1c(SCCCN2CC3C(C2)(C3)c2ccc(c(c2)C(F)(F)F)F)nnc1c1ocnc1C	1081587	6.3	481.57	8.6	0.65	1.03	0.67	1.15	6	16	7	0.12	0	0	23	5	1	0	1	4	0	0	0	1	11	4	39.3	8.9	1.8	11	0	5	6	0.67	0.09	1.09	4	0.8	1	0	3	2	0	0	0	0	0	0	1
Cn1c(SCCCN2C3CCC2CC(C3)c2cccc(c2)C(F)(F)F)nnc1c1ocnc1C	1257337	6.3	491.64	7.93	0.63	1.02	0.66	1.15	5	16	7	0.11	0	0	28	5	1	0	1	3	0	0	0	1	10	3	38.7	8.1	1.6	13	0	5	6	0.71	0.17	1.13	4	0.8	0	0	3	2	1	0	0	0	0	0	1
Cc1cc(NCc2c(Cl)ccc(c2Cl)Cl)c2c(n1)c(ccc2)C(=O)N	3604735	6.3	394.7	10.12	0.72	1.02	0.75	1.11	6	18	4	0.1	1	0	14	3	1	0	0	0	3	0	0	3	7	3	46.2	7.7	2.6	2	0	3	4	0.64	0.13	1.13	2	0.67	0	0	0	3	0	0	0	1	0	0	2
CCC1NC(=NC1(c1ccc(cc1)F)c1ccc(cc1)F)c1nccc(c1)C#N	522793	6.31	388.45	8.27	0.68	1.01	0.7	1.13	4	20	4	0.08	1	1	18	4	0	0	0	2	0	0	0	0	6	2	48.9	8.5	0	4	0	4	4	0.79	0	1	4	1	0	0	1	3	0	0	0	0	0	0	2
Clc1ccc(cc1)Cn1c2sc3c(c2c2n(c1=O)ncn2)CCN(C3)C(=O)C1CC1	4074038	6.31	439.96	9.17	0.69	1.02	0.72	1.12	3	18	3	0.06	2	0	18	5	2	0	1	0	1	0	0	2	9	1	43.8	10.4	4.2	7	0	6	12	0.83	0.24	1.24	3	0.5	1	0	2	3	0	0	3	0	0	1	1
CC1CCCN1CCc1ccc2c(c1)ccc(n2)c1nc2c(s1)cccc2	1083562	6.32	373.56	7.47	0.65	0.98	0.71	1.11	1	21	4	0.07	0	0	23	3	0	0	1	0	0	0	0	1	4	0	46	6	0	7	0	5	7	0.89	0.17	1.17	3	0.6	0	0	2	3	0	0	1	1	0	0	2
N#Cc1ccc(s1)c1ccc2c(n1)ccc(c2)CCN1CCCC1C	1086315	6.32	347.52	7.56	0.65	0.99	0.71	1.11	2	17	4	0.08	0	1	21	3	0	0	1	0	0	0	0	1	4	0	45.7	6.5	0	7	0	4	5	0.8	0.1	1.1	3	0.75	0	0	2	2	0	0	0	1	0	0	1
Oc1ccc(cc1)c1c[nH]c(n1)C1NC(C2CCOCC2)c2c(C1)c1ccccc1[nH]2	3775398	6.33	414.55	7.27	0.64	1	0.67	1.12	1	21	3	0.05	0	0	26	4	2	0	0	0	0	0	0	0	6	0	43.9	7	3.5	8	0	6	9	0.97	0.13	1.13	4	0.67	0	0	2	4	0	0	2	0	0	0	2
Cn1ncc(c1)c1nnc(n1C)SCCCN1CCC2(C1)CC2c1ccc(cc1)C(F)(F)F	3956758	6.33	476.63	7.94	0.63	1.01	0.66	1.15	5	16	7	0.11	0	0	27	6	0	0	1	3	0	0	0	1	10	3	38.3	10	0	12	0	5	5	0.7	0	1.04	4	0.8	1	0	3	1	0	0	0	0	0	0	1
Cn1c(SCCCN2CCC3(C2)CC3c2ccc(cc2)C(F)(F)F)nnc1c1nccs1	3914556	6.35	479.65	8.57	0.65	1.02	0.69	1.14	4	16	7	0.12	0	0	24	5	0	0	2	3	0	0	0	2	10	3	39.3	8.9	0	11	0	5	5	0.72	0	1.04	4	0.8	1	0	3	1	0	0	0	0	0	0	1
Clc1ccc(cc1)c1noc(c1C)c1ccc2c(n1)ccc(c2)CCN1CCCC1C	1085641	6.36	432	7.58	0.65	0.99	0.69	1.12	3	22	5	0.08	0	0	26	3	1	0	0	0	1	0	0	1	5	1	45.6	5.3	1.8	8	0	5	6	0.84	0.08	1.08	4	0.8	0	0	2	3	0	0	0	1	0	0	2
CCOc1cc(CN2CCC(CC2)Nc2nc3c(o2)ccc(c3)C(=O)N)cc(c1F)OCC	1080584	6.37	456.57	7.36	0.62	1.01	0.64	1.14	5	17	9	0.14	1	0	29	4	4	0	0	1	0	0	0	0	9	1	38.7	6.5	6.5	10	0	4	5	0.64	0.1	1.1	3	0.75	0	0	1	3	0	0	1	0	0	0	2
N#Cc1ccc(cc1)CCN1CCN(CC1)CCc1ccc2c(c1)COC2=O	2146871	6.37	375.51	7.09	0.63	0.99	0.67	1.12	2	14	6	0.11	1	1	25	3	2	0	0	0	0	0	0	0	5	0	43.4	5.7	3.8	9	0	4	5	0.75	0.1	1.1	3	0.75	0	0	1	3	0	0	1	0	0	0	2
N#CC1CN(C1)CCCn1nc(c2c1ccc(c2)OC(F)F)c1cnc2c(n1)c(c[nH]2)C(=O)NC(C)(C)C	2347417	6.38	522.62	7.92	0.64	1.02	0.66	1.15	7	22	8	0.11	1	1	28	8	2	0	0	2	0	0	0	0	12	2	39.4	12.1	3	11	0	5	7	0.58	0.18	1.18	3	0.6	0	1	2	2	0	0	2	0	0	0	1
CCN(C(=O)c1ccc(c(c1)F)C1=CC2(CCNCC2)Oc2c1cccc2)CC	559414	6.38	394.53	7.05	0.62	1	0.66	1.13	4	14	4	0.07	2	0	27	2	2	0	0	1	0	0	0	0	5	1	42.9	3.6	3.6	9	0	4	5	0.72	0.1	1.14	2	0.5	0	0	0	4	0	0	0	1	0	0	2
C(CN1CCCCC1)COc1ccc(cc1)c1ccccc1	1823340	6.38	295.46	6.29	0.6	0.98	0.65	1.12	0	12	6	0.12	0	0	25	1	1	0	0	0	0	0	0	0	2	0	42.6	2.1	2.1	8	0	3	3	0.82	0	1	3	1	0	0	0	3	0	0	0	0	0	0	2
Cc1ccc2c(n1)cccc2c1nnc(n1C)SCCCN1CCc2c(CC1)c(Br)c1c(c2)nc(o1)C(C)(C)C	255566	6.4	619.69	8.26	0.64	0.99	0.69	1.12	6	26	7	0.09	0	0	35	6	1	0	1	0	0	1	0	2	9	1	41.3	8	1.3	13	0	6	10	0.73	0.21	1.21	3	0.5	0	0	2	3	1	0	1	1	1	0	2
Cc1cc(ccc1C12CN(CC2C1)CCCSc1nnc(n1C)c1ocnc1C)C(F)(F)F	1079814	6.4	477.61	8.1	0.64	1.02	0.66	1.15	6	16	7	0.11	0	0	26	5	1	0	1	3	0	0	0	1	10	3	39	8.5	1.7	12	0	5	6	0.67	0.09	1.09	4	0.8	1	0	3	2	0	0	0	0	0	0	1
Cn1c(SCCCN2CC3C(C2)(C3)c2ccc(c(c2)F)C(F)(F)F)nnc1c1ocnc1C	1080126	6.4	481.57	8.6	0.65	1.03	0.67	1.15	6	16	7	0.12	0	0	23	5	1	0	1	4	0	0	0	1	11	4	39.3	8.9	1.8	11	0	5	6	0.67	0.09	1.09	4	0.8	1	0	3	2	0	0	0	0	0	0	1
Clc1ccc(c(c1)F)C12CN(CC2C1)CCCSc1nnc(n1C)c1ocnc1C	1081747	6.4	448.01	8.45	0.65	1.01	0.69	1.13	4	16	7	0.12	0	0	23	5	1	0	1	1	1	0	0	2	9	2	39.6	9.4	1.9	10	0	5	6	0.73	0.09	1.09	4	0.8	1	0	3	2	0	0	0	0	0	0	1
Brc1ccc(cc1)C12CN(CC2C1)CCCSc1nnc(n1C)c1ocnc1C	1082106	6.4	474.47	8.95	0.65	1	0.7	1.13	3	16	7	0.12	0	0	24	5	1	0	1	0	0	1	0	2	8	1	39.6	9.4	1.9	10	0	5	6	0.76	0.09	1.09	4	0.8	1	0	3	2	0	0	0	0	0	0	1
Cc1ccc(cc1)N1CCC2C1CN(C2)CCCSc1nnc(n1C)c1nccnc1	3775071	6.4	435.66	7.26	0.62	0.99	0.67	1.13	2	17	7	0.11	0	0	29	7	0	0	1	0	0	0	0	1	8	0	38.3	11.7	0	11	0	5	6	0.81	0.08	1.08	4	0.8	0	0	3	2	0	1	0	0	0	0	1
OC(CN1CCC2(CC1)Oc1c(C2)cc(cc1)Cl)COc1cc(F)ccc1NC(=O)N	3099950	6.4	449.95	8.04	0.63	1.02	0.66	1.14	5	13	6	0.1	1	0	25	3	4	0	0	1	1	0	0	1	9	2	39.3	5.4	7.1	9	0	4	5	0.65	0.1	1.15	2	0.5	0	0	1	3	0	0	1	0	0	0	2
O=S(=O)(c1cccc(c1)c1ccc2n(n1)c(cn2)c1ccc(cc1)S(=O)(=O)C)C1CC1	3355639	6.4	453.58	9.07	0.69	1.02	0.72	1.11	5	26	5	0.09	4	0	19	3	4	0	2	0	0	0	0	2	9	0	44	6	8	4	0	5	6	0.77	0.08	1.08	4	0.8	1	0	1	3	0	0	1	0	0	0	2
COC(=O)CCCCOc1ccc2c(n1)c(CCC13CCC(CC1)(CO3)NCc1ccc3c(n1)NC(=O)CO3)c(cn2)F	3605119	6.4	593.72	7.52	0.62	1.01	0.64	1.14	4	19	13	0.16	2	0	36	5	6	0	0	1	0	0	0	0	12	1	39.2	6.3	7.6	16	0	6	9	0.65	0.36	1.29	3	0.5	0	0	0	7	0	0	0	2	0	0	0
Cn1c(SCCCN2CC3C(C2)(C3)c2ccc(cc2)C(F)(F)F)nnc1c1cccnc1C	1081687	6.41	473.62	8.03	0.64	1.01	0.67	1.14	5	17	7	0.11	0	0	26	5	0	0	1	3	0	0	0	1	9	3	40.7	8.5	0	11	0	5	6	0.7	0.09	1.09	4	0.8	1	0	2	3	0	0	0	0	0	0	1
COc1cc(ccc1n1cnc(c1)C)c1nnn(c1)Cc1ccc(cc1)C(C)(C)C	1818829	6.41	401.56	7.05	0.63	0.99	0.66	1.13	5	22	6	0.1	0	0	27	5	1	0	0	0	0	0	0	0	6	0	42.1	8.8	1.8	7	0	4	4	0.73	0	1	4	1	0	0	2	2	0	0	0	0	0	0	2
OCCC(=O)NC1CC(C)(C)Oc2c1cc(c1ccc(cc1)Cl)c(n2)c1ccc(cc1Cl)Cl	1083025	6.42	505.85	9.03	0.68	1.01	0.72	1.12	7	19	5	0.09	1	0	23	2	3	0	0	0	3	0	0	3	8	3	44.6	3.6	5.4	7	0	4	5	0.67	0.09	1.09	3	0.75	0	0	0	4	0	0	0	1	0	0	2
Clc1ccc(cc1)c1cc2C(NC(=O)C(O)(C)C)CC(Oc2nc1c1ccc(cc1Cl)Cl)(C)C	1094847	6.42	519.88	8.81	0.67	1.01	0.71	1.12	9	19	4	0.07	1	0	25	2	3	0	0	0	3	0	0	3	8	3	44.1	3.4	5.1	8	0	4	5	0.65	0.09	1.09	3	0.75	0	0	0	4	0	0	0	1	0	0	2
COC(=O)C1(CCN(CC1)Cc1cccc(c1)OC)CNC(=O)c1cc(Cl)cc(c1)Cl	1836248	6.44	465.41	8.17	0.64	1.01	0.67	1.13	6	14	8	0.14	2	0	26	2	4	0	0	0	2	0	0	2	8	2	40.4	3.5	7	9	0	3	3	0.58	0	1	3	1	0	0	0	3	0	0	0	0	0	0	2
C1CCC(CC1)C1NC(Cc2c1[nH]c1c2cccc1)c1[nH]cc(n1)c1cnccn1	3582315	6.47	398.56	7.12	0.63	0.99	0.67	1.13	0	21	3	0.05	0	0	26	6	0	0	0	0	0	0	0	0	6	0	42.9	10.7	0	9	0	6	9	1	0.13	1.13	4	0.67	0	0	2	4	0	0	2	0	0	0	1
Cn1c(SCCN2CCC3(C2)CC3c2ccc(cc2)C(F)(F)F)nnc1c1ocnc1C	3936812 3953365 3954568	6.5	463.58	8.28	0.64	1.02	0.67	1.15	5	16	6	0.1	0	0	24	5	1	0	1	3	0	0	0	1	10	3	39.3	8.9	1.8	11	0	5	5	0.72	0	1.04	4	0.8	1	0	3	1	0	0	0	0	0	0	1
Cc1onc(c1)c1ccc2c(c1)CCN(CC2)CCCSc1nnc(n1C)c1ccc2c(c1)nc(c(n2)C)C	243708	6.5	539.77	7.5	0.64	0.99	0.68	1.13	4	27	7	0.09	0	0	33	7	1	0	1	0	0	0	0	1	9	0	41.7	9.7	1.4	11	0	6	8	0.8	0.13	1.13	4	0.67	0	0	2	3	1	0	0	1	1	0	2
Cc1onc(c1)c1ccc2c(c1)CCN(CC2)CCCSc1nnc(n1C)C(F)(F)F	243900	6.5	451.57	8.21	0.64	1.02	0.66	1.15	5	16	6	0.1	0	0	24	5	1	0	1	3	0	0	0	1	10	3	38.2	9.1	1.8	10	0	4	5	0.68	0.1	1.1	3	0.75	0	0	2	1	1	0	0	0	1	0	1
Cn1c(SCCCN2CCc3c(CC2)c2nc(oc2cc3)C(C(F)(F)F)(F)F)nnc1c1ocnc1C	402215	6.5	542.59	9.04	0.66	1.04	0.66	1.16	7	20	7	0.11	0	0	23	6	2	0	1	5	0	0	0	1	14	5	38.3	10	3.3	11	0	5	8	0.65	0.17	1.17	3	0.6	0	0	3	1	1	0	1	0	1	0	1
Clc1cccc(c1)C12CN(CC2C1)CCCSc1nnc(n1C)c1ocnc1C	1079461	6.5	430.02	8.11	0.64	1	0.69	1.13	3	16	7	0.12	0	0	24	5	1	0	1	0	1	0	0	2	8	1	39.6	9.4	1.9	10	0	5	6	0.76	0.09	1.09	4	0.8	1	0	3	2	0	0	0	0	0	0	1
Fc1ccc(cc1)C12CN(CC2C1)CCCSc1nnc(n1C)c1ocnc1C	1079462	6.5	413.57	7.8	0.64	1.01	0.67	1.13	3	16	7	0.12	0	0	24	5	1	0	1	1	0	0	0	1	8	1	39.6	9.4	1.9	10	0	5	6	0.76	0.09	1.09	4	0.8	1	0	3	2	0	0	0	0	0	0	1
Fc1ccc(cc1)N1CCC2C1CN(C2)CCCSc1nnc(n1C)c1nccnc1	3774996	6.5	439.62	7.71	0.63	1	0.67	1.14	2	17	7	0.12	0	0	26	7	0	0	1	1	0	0	0	1	9	1	38.6	12.3	0	10	0	5	6	0.81	0.08	1.08	4	0.8	0	0	3	2	0	1	0	0	0	0	1
Cc1cccc(c1)N1CCC2C1CN(C2)CCCSc1nnc(n1C)c1nccnc1	3775836	6.5	435.66	7.26	0.62	0.99	0.67	1.13	2	17	7	0.11	0	0	29	7	0	0	1	0	0	0	0	1	8	0	38.3	11.7	0	11	0	5	6	0.81	0.08	1.08	4	0.8	0	0	3	2	0	1	0	0	0	0	1
Clc1ccc(cc1)c1cc2C(NC(=O)C3(O)CC3)CC(Oc2nc1c1ccc(cc1Cl)Cl)(C)C	1095499	6.52	517.86	9.09	0.68	1.01	0.72	1.11	7	19	4	0.07	1	0	23	2	3	0	0	0	3	0	0	3	8	3	45.6	3.5	5.3	8	0	5	6	0.74	0.08	1.08	4	0.8	1	0	0	4	0	0	0	1	0	0	2
CCOC(=O)C1=C(CN2CCOCC2)NC(=NC1c1ccc(cc1Cl)Cl)c1nccs1	4078766	6.52	481.44	9.08	0.67	1.02	0.71	1.12	4	14	7	0.13	3	0	22	4	3	0	1	0	2	0	0	3	10	2	39.6	7.5	5.7	8	0	4	4	0.74	0	1	4	1	0	0	1	3	0	0	0	0	0	0	1
CCCCc1cc(OC2CCN(CC2)CCCCS(=O)(=O)C(C)(C)C)c2c(c1)cccn2	4095759	6.52	460.75	6.4	0.58	0.99	0.63	1.13	6	13	11	0.15	2	0	40	2	3	0	1	0	0	0	0	1	6	0	36.1	2.8	4.2	17	0	3	4	0.5	0.13	1.13	2	0.67	0	0	0	3	0	0	0	1	0	0	1
CCCCc1cc(OC2CCN(CC2)CCCS(=O)(=O)NC(C)(C)C)c2c(c1)cccn2	4069073	6.55	461.74	6.5	0.58	0.99	0.63	1.13	6	13	11	0.15	2	0	39	3	3	0	1	0	0	0	0	1	7	0	35.2	4.2	4.2	16	0	3	4	0.5	0.13	1.13	2	0.67	0	0	0	3	0	0	0	1	0	0	1
Clc1cc(cc(c1)Cl)C1CC21CCN(C2)CCCSc1nnc(n1C)c1ocnc1C	3899336 3983121	6.58	478.49	8.54	0.65	1.01	0.7	1.13	4	16	7	0.12	0	0	25	5	1	0	1	0	2	0	0	3	9	2	39.3	8.9	1.8	11	0	5	5	0.74	0	1.04	4	0.8	1	0	3	1	0	0	0	0	0	0	1
Cn1c(SCCCN2CCC3(C2)CC3c2ccc(cc2)C(F)(F)F)nnc1c1ccncc1	3929083 3947961	6.59	473.62	8.03	0.64	1.01	0.67	1.14	4	17	7	0.11	0	0	26	5	0	0	1	3	0	0	0	1	9	3	40.7	8.5	0	11	0	5	5	0.73	0	1.04	4	0.8	1	0	2	2	0	0	0	0	0	0	1
Cn1c(SCCCN2CCC3(C2)CC3c2ccc(cc2)C(F)(F)F)nnc1c1cnccn1	3955608	6.59	474.61	8.18	0.64	1.02	0.67	1.15	4	17	7	0.11	0	0	25	6	0	0	1	3	0	0	0	1	10	3	39.7	10.3	0	11	0	5	5	0.73	0	1.04	4	0.8	1	0	2	2	0	0	0	0	0	0	1
Brc1ccc(cc1)C12CN(CC2C1)CCCSc1nnc(n1C)c1cccc2c1ccc(n2)C	1079497 1080164 1080165	6.6	534.57	8.62	0.66	0.99	0.71	1.12	3	22	7	0.1	0	0	28	5	0	0	1	0	0	1	0	2	7	1	43.5	8.1	0	10	0	6	8	0.79	0.15	1.15	4	0.67	1	0	2	4	0	0	0	1	0	0	2
Cc1onc(c1)c1ccc2c(c1)CCN(CC2)CCCSc1nnc(n1C)c1cccc(c1)F	244280	6.6	477.66	7.7	0.64	1	0.68	1.13	3	22	7	0.11	0	0	28	5	1	0	1	1	0	0	0	1	8	1	41.9	8.1	1.6	9	0	5	6	0.79	0.07	1.07	4	0.8	0	0	2	2	1	0	0	0	1	0	2
Cc1ccc2c(n1)cccc2c1nnc(n1C)SCCCN1CCc2c(CC1)c1nc(oc1cc2)C(C(F)(F)F)(F)F	271034	6.6	602.69	8.74	0.66	1.03	0.68	1.15	7	26	7	0.1	0	0	27	6	1	0	1	5	0	0	0	1	13	5	42	8.7	1.4	11	0	6	10	0.69	0.21	1.21	3	0.5	0	0	2	3	1	0	1	1	1	0	2
Cc1ccc2c(n1)cccc2c1nnc(n1C)SCCCCN1CCc2c(CC1)c(C)c1c(c2)nc(o1)C(F)(F)F	271097	6.6	580.74	8.07	0.65	1.01	0.68	1.14	6	26	7	0.09	0	0	31	6	1	0	1	3	0	0	0	1	11	3	41.7	8.3	1.4	12	0	6	10	0.71	0.21	1.21	3	0.5	0	0	2	3	1	0	1	1	1	0	2
Cc1onc(c1)c1ccc2c(c1)CCN(CC2)CCCSc1nnc(n1C)c1cccn1C	395743	6.6	462.68	7.34	0.63	0.99	0.67	1.13	3	21	7	0.1	0	0	30	6	1	0	1	0	0	0	0	1	8	0	39.7	9.5	1.6	10	0	5	6	0.79	0.08	1.08	4	0.8	0	0	3	1	1	0	0	0	1	0	1
Cc1ccc2c(n1)cccc2c1nnc(n1C)SCCCN1CCc2c(CC1)c(C)c1c(c2)nc(o1)C(C)(C)C	402087	6.6	554.83	7.11	0.62	0.99	0.67	1.13	6	26	7	0.08	0	0	38	6	1	0	1	0	0	0	0	1	8	0	41	7.7	1.3	14	0	6	10	0.73	0.21	1.21	3	0.5	0	0	2	3	1	0	1	1	1	0	2
Cc1ccc2c(n1)cccc2c1nnc(n1C)SCCCN1CCc2c(CC1)nc1n2ccc(c1)C(F)(F)F	411293	6.6	551.7	8.23	0.65	1.01	0.68	1.14	5	26	6	0.08	0	0	28	7	0	0	1	3	0	0	0	1	11	3	41.8	10.4	0	10	0	6	10	0.74	0.21	1.21	3	0.5	0	0	2	3	1	0	1	2	0	0	1
COc1cc(ccc1N)C(=O)NCC(CN1CCC(CC1)Oc1ccc(c(c1)Cl)Cl)O	2208427	6.6	468.42	8.08	0.63	1.01	0.66	1.13	6	13	8	0.13	1	0	27	3	4	0	0	0	2	0	0	2	9	2	37.9	5.2	6.9	9	0	3	3	0.58	0	1	3	1	0	0	0	3	0	0	0	0	0	0	2
O=c1ccc(cn1C)c1nnc(n1C)SCCCN1CC2C(C1)N(CC2)c1ccc(cc1)C(F)(F)F	3774769	6.6	518.67	7.98	0.63	1.02	0.66	1.15	6	14	7	0.1	3	0	29	6	1	0	1	3	0	0	0	1	11	3	38.5	9.2	1.5	12	0	5	6	0.69	0.08	1.08	4	0.8	0	0	3	2	0	1	0	0	0	0	1
N#Cc1ccc(cc1)N1CCC2C1CN(C2)CCCSc1nnc(n1C)c1nccnc1	3775097	6.6	446.64	7.7	0.64	1	0.68	1.13	2	18	7	0.11	0	1	26	8	0	0	1	0	0	0	0	1	9	0	39.7	13.8	0	10	0	5	6	0.78	0.08	1.08	4	0.8	0	0	3	2	0	1	0	0	0	0	1
CCCCCCCN(CC=CCCc1ccc(cc1)Cl)CC	3093955	6.62	321.98	5.96	0.56	0.97	0.63	1.13	3	7	12	0.22	1	0	32	1	0	0	0	0	1	0	0	1	2	1	37	1.9	0	12	0	1	1	0.27	0	1	1	1	0	0	0	1	0	0	0	0	0	0	1
COc1nccnc1CC1=C(CCN(C)C)Cc2c1ccc(c2)Cl	1092650	6.64	343.89	7.48	0.63	1	0.67	1.13	4	13	6	0.13	1	0	22	3	1	0	0	0	1	0	0	1	5	1	41.3	6.5	2.2	7	0	3	4	0.63	0.13	1.13	2	0.67	0	0	1	2	0	0	1	0	0	0	1
CC(C1(CCC(C1)N1CCC(CC1)c1cccnc1)C(=O)NCc1cc(cc(c1)C(F)(F)F)C(F)(F)F)C	255513	6.65	541.64	7.63	0.61	1.02	0.63	1.16	9	13	6	0.08	1	0	33	3	1	0	0	6	0	0	0	0	10	6	39.4	4.2	1.4	16	0	4	4	0.61	0	1	4	1	0	0	1	3	0	0	0	0	0	0	1
O=C(N(c1ccc(cc1)Br)C1CCN(CC1)C1CCCC1)NCc1ccc(cc1)F	1094030	6.69	474.46	8.04	0.62	1	0.67	1.13	3	13	5	0.08	1	0	29	3	1	0	0	1	0	1	0	1	6	2	40.7	5.1	1.7	11	0	4	4	0.77	0	1	4	1	0	0	1	3	0	0	0	0	0	0	2
COc1nccc(c1)c1cnc2c(c1)sc(n2)N1CCC(CC1)N1CCCCC1	573034	6.69	409.61	7.31	0.62	0.99	0.67	1.13	1	16	4	0.07	0	0	27	5	1	0	1	0	0	0	0	1	7	0	39.3	8.9	1.8	11	0	5	6	0.93	0.07	1.07	4	0.8	0	0	1	4	0	0	1	0	0	0	0
Cn1c(SCCCN2CC3C(C2)(C3)c2ccc(cc2)C(F)(F)F)nnc1c1occc1C	1079639	6.7	462.59	8.12	0.64	1.02	0.67	1.14	5	16	7	0.12	0	0	25	4	1	0	1	3	0	0	0	1	9	3	40.4	7	1.8	11	0	5	6	0.69	0.09	1.09	4	0.8	1	0	3	2	0	0	0	0	0	0	1
Cn1c(SCCCN2CCC3(C(C2)C3)c2cccc(c2)C(F)(F)F)nnc1c1ocnc1C	1257808	6.7	477.61	8.1	0.64	1.02	0.66	1.15	5	16	7	0.11	0	0	26	5	1	0	1	3	0	0	0	1	10	3	39	8.5	1.7	12	0	5	6	0.7	0.09	1.09	4	0.8	1	0	2	2	1	0	0	0	0	0	1
Fc1cccc(c1)N1CCC2C1CN(C2)CCCSc1nnc(n1C)c1nccnc1	3774869	6.7	439.62	7.71	0.63	1	0.67	1.14	2	17	7	0.12	0	0	26	7	0	0	1	1	0	0	0	1	9	1	38.6	12.3	0	10	0	5	6	0.81	0.08	1.08	4	0.8	0	0	3	2	0	1	0	0	0	0	1
Fc1cc(ccc1N1CCC2C1CN(C2)CCCSc1nnc(n1C)c1ocnc1C)C(F)(F)F	3775226	6.7	510.62	8.37	0.64	1.03	0.66	1.16	6	16	7	0.11	0	0	26	6	1	0	1	4	0	0	0	1	12	4	37.7	9.8	1.6	12	0	5	6	0.69	0.08	1.08	4	0.8	0	0	4	1	0	1	0	0	0	0	1
Cn1c(SCCCN2CCC3(C2)CC3c2ccc(cc2)C(F)(F)F)nnc1c1ccccn1	3946901	6.7	473.62	8.03	0.64	1.01	0.67	1.14	4	17	7	0.11	0	0	26	5	0	0	1	3	0	0	0	1	9	3	40.7	8.5	0	11	0	5	5	0.73	0	1.04	4	0.8	1	0	2	2	0	0	0	0	0	0	1
N#Cc1ccc(cc1)Cn1cncc1CN(C1CCN(C1=O)Cc1ccccc1)CCN1CCOCC1	526277	6.72	498.69	7.02	0.62	1	0.66	1.13	2	19	10	0.13	1	1	34	6	2	0	0	0	0	0	0	0	8	0	40.8	8.5	2.8	12	0	5	5	0.76	0	1	5	1	0	0	2	3	0	0	0	0	0	0	2
C1CCC(CC1)C1NC(Cc2c1[nH]c1c2cccc1)c1[nH]cc(n1)c1cccnc1	3582313	6.72	397.57	6.98	0.63	0.99	0.67	1.12	0	21	3	0.05	0	0	27	5	0	0	0	0	0	0	0	0	5	0	43.9	8.8	0	9	0	6	9	1	0.13	1.13	4	0.67	0	0	2	4	0	0	2	0	0	0	1
Brc1ccc(cc1)N(C(=O)NCc1ccccc1)C1CCN(CC1)C1CCCC1	1094028	6.75	456.47	7.74	0.61	0.99	0.67	1.13	2	13	5	0.08	1	0	30	3	1	0	0	0	0	1	0	1	5	1	40.7	5.1	1.7	11	0	4	4	0.79	0	1	4	1	0	0	1	3	0	0	0	0	0	0	2
FC(c1ccc(cc1)c1c[nH]c(n1)C1NC(C2CCOCC2)c2c(C1)c1ccccc1[nH]2)(F)F	3775793	6.8	466.55	7.91	0.65	1.02	0.67	1.14	3	21	3	0.05	0	0	25	4	1	0	0	3	0	0	0	0	8	3	44.1	6.8	1.7	9	0	6	9	0.88	0.13	1.13	4	0.67	0	0	2	4	0	0	2	0	0	0	2
Cn1ncc(c1)c1nnc(n1C)SCCCN1CC2C(C1)N(CC2)c1ccc(cc1)C(F)(F)F	3775036	6.8	491.65	7.93	0.63	1.02	0.66	1.15	5	16	7	0.11	0	0	28	7	0	0	1	3	0	0	0	1	11	3	37.1	11.3	0	12	0	5	6	0.71	0.08	1.08	4	0.8	0	0	4	1	0	1	0	0	0	0	1
Cn1c(SCCCN2CC3C(C2)N(CC3)c2ccc(cc2)C(F)(F)F)nnc1c1cncnc1	3775572	6.8	489.63	8.16	0.64	1.02	0.67	1.15	4	17	7	0.11	0	0	26	7	0	0	1	3	0	0	0	1	11	3	38.3	11.7	0	11	0	5	6	0.74	0.08	1.08	4	0.8	0	0	3	2	0	1	0	0	0	0	1
CCCCC1(CCCC)NC(Cc2c1[nH]c1c2cccc1)c1[nH]cc(n1)c1ccccc1	2069499	6.82	426.66	6.47	0.61	0.98	0.66	1.13	2	21	8	0.11	0	0	34	4	0	0	0	0	0	0	0	0	4	0	42.4	6.1	0	11	0	5	8	0.75	0.17	1.17	3	0.6	0	0	2	3	0	0	2	0	0	0	2
O=C1OCc2c1ccc(c2)CCN1CCN(CC1)CCc1ccc(cc1)[N+](=O)[O-]	3612795	6.82	395.5	7.32	0.62	1.01	0.65	1.13	3	15	7	0.12	3	0	25	3	4	0	0	0	0	0	0	0	7	0	40.7	5.6	7.4	9	0	4	5	0.72	0.1	1.1	3	0.75	0	0	1	3	0	0	1	0	0	0	2
Cn1c(SCCCN2CCC3(C2)CC3c2ccc(cc2)C(F)(F)F)nnc1c1cocc1	3985419	6.82	462.59	8.12	0.64	1.02	0.67	1.14	4	16	7	0.12	0	0	25	4	1	0	1	3	0	0	0	1	9	3	40.4	7	1.8	11	0	5	5	0.72	0	1.04	4	0.8	1	0	3	1	0	0	0	0	0	0	1
Fc1ccc2c(c1)onc2C1CCN(CC1)CCc1c(C)nc2n(c1=O)CCCC2	85	6.83	410.54	7.2	0.62	1	0.65	1.14	3	13	4	0.07	3	0	27	4	2	0	0	1	0	0	0	0	7	1	40.4	7	3.5	12	0	5	7	0.83	0.16	1.16	3	0.6	0	0	1	4	0	0	1	1	0	0	1
Clc1ccc(cc1)c1c[nH]c(n1)C1NC(C2CCOCC2)c2c(C1)c1ccccc1[nH]2	3774866	6.84	432.99	7.73	0.65	1	0.69	1.12	1	21	3	0.05	0	0	25	4	1	0	0	0	1	0	0	1	6	1	44.6	7.1	1.8	8	0	6	9	0.97	0.13	1.13	4	0.67	0	0	2	4	0	0	2	0	0	0	2
Cn1c(SCCCN2CCC3(C2)CC3c2ccc(cc2)C(F)(F)F)nnc1c1ccncn1	3958309	6.84	474.61	8.18	0.64	1.02	0.67	1.15	4	17	7	0.11	0	0	25	6	0	0	1	3	0	0	0	1	10	3	39.7	10.3	0	11	0	5	5	0.73	0	1.04	4	0.8	1	0	2	2	0	0	0	0	0	0	1
C1CCC(CC1)c1c[nH]c(n1)C1NC(C2CCOCC2)c2c(C1)c1ccccc1[nH]2	3775580	6.87	404.61	6.53	0.6	0.99	0.65	1.13	0	15	3	0.05	0	0	32	4	1	0	0	0	0	0	0	0	5	0	40.3	6.5	1.6	14	0	6	9	1	0.13	1.13	4	0.67	0	0	2	4	0	0	2	0	0	0	1
CCCCc1cc(OC2CCN(CC2)CCCCNS(=O)(=O)C(C)C)c2c(c1)cccn2	4060765	6.89	461.74	6.5	0.58	0.99	0.63	1.13	5	13	12	0.16	2	0	39	3	3	0	1	0	0	0	0	1	7	0	35.2	4.2	4.2	16	0	3	4	0.5	0.13	1.13	2	0.67	0	0	0	3	0	0	0	1	0	0	1
CC1CCC(CC1)c1nnc(n1C)SCCCN1CCc2c(CC1)ccc(c2)c1noc(c1)C	243860	6.9	479.76	6.76	0.6	0.99	0.65	1.13	3	16	7	0.09	0	0	37	5	1	0	1	0	0	0	0	1	7	0	38	7	1.4	16	0	5	6	0.79	0.07	1.07	4	0.8	0	0	2	2	1	0	0	0	1	0	1
Cc1onc(c1)c1ccc2c(c1)CCN(CC2)CCCSc1nnc(n1C)c1cccs1	244086	6.9	465.7	7.89	0.64	1	0.7	1.12	2	21	7	0.11	0	0	27	5	1	0	2	0	0	0	0	2	8	0	40.7	8.5	1.7	9	0	5	6	0.81	0.08	1.08	4	0.8	0	0	3	1	1	0	0	0	1	0	1
Cn1c(SCCCN2CC3C(C2)N(CC3)c2ccc(cc2)C(F)(F)F)nnc1c1nccnc1	3774683	6.9	489.63	8.16	0.64	1.02	0.67	1.15	4	17	7	0.11	0	0	26	7	0	0	1	3	0	0	0	1	11	3	38.3	11.7	0	11	0	5	6	0.74	0.08	1.08	4	0.8	0	0	3	2	0	1	0	0	0	0	1
Cn1c(SCCCN2CC3C(C2)N(CC3)c2ccc(cc2)C(F)(F)F)nnc1c1cccnn1	3775583	6.9	489.63	8.16	0.64	1.02	0.67	1.15	4	17	7	0.11	0	0	26	7	0	0	1	3	0	0	0	1	11	3	38.3	11.7	0	11	0	5	6	0.74	0.08	1.08	4	0.8	0	0	3	2	0	1	0	0	0	0	1
Cn1c(SCCCN2CC3C(C2)N(CC3)c2ccc(cc2)C(F)(F)F)nnc1c1cccnc1	3775604	6.9	488.64	8.01	0.64	1.01	0.67	1.15	4	17	7	0.11	0	0	27	6	0	0	1	3	0	0	0	1	10	3	39.3	9.8	0	11	0	5	6	0.74	0.08	1.08	4	0.8	0	0	3	2	0	1	0	0	0	0	1
S1CCC(CC1)C1NC(Cc2c1[nH]c1c2cccc1)c1[nH]cc(n1)c1ccccc1	2069505	6.92	414.62	7.4	0.64	0.99	0.7	1.12	0	21	3	0.05	0	0	26	4	0	0	1	0	0	0	0	1	5	0	44.6	7.1	0	8	0	6	9	1	0.13	1.13	4	0.67	0	0	2	4	0	0	2	0	0	0	2
COc1c(cc(cc1C(C)(C)C)CN1CCC(C1)CNCCCCCC(c1ccc(cc1)F)c1ccc(cc1)F)C(C)(C)C	2032000	6.96	604.95	6.17	0.58	0.98	0.63	1.13	9	18	15	0.15	0	0	54	2	1	0	0	2	0	0	0	0	5	2	39.8	2	1	21	0	4	4	0.52	0	1	4	1	0	0	1	3	0	0	0	0	0	0	3
N#Cc1ccc(cc1OC(F)(F)F)CCN1CCN(CC1)CCc1ccc2c(c1)COC2=O	2146878	6.96	459.51	8.06	0.64	1.03	0.66	1.14	5	14	7	0.12	1	1	24	3	3	0	0	3	0	0	0	0	9	3	42.1	5.3	5.3	10	0	4	5	0.64	0.1	1.1	3	0.75	0	0	1	3	0	0	1	0	0	0	2
Cc1ccc(cc1)COCc1cccc([n+]1C)COCc1ccc(cc1)C	2324263	6.97	362.53	6.59	0.61	0.99	0.66	1.12	3	18	8	0.14	0	0	28	1	2	0	0	0	0	0	0	0	3	0	43.6	1.8	3.6	7	1	3	3	0.67	0	1	3	1	0	0	0	3	0	0	0	0	0	0	2
Fc1ccc(cc1)C(c1ccc(cc1)F)CCCCCN1CCN(CC1)Cc1cc(c(c(c1)C(C)(C)C)O)C(C)(C)C	2031961	7.0	576.89	6.27	0.58	0.99	0.64	1.13	9	18	12	0.13	0	0	50	2	1	0	0	2	0	0	0	0	5	2	40.2	2.2	1.1	19	0	4	4	0.57	0	1	4	1	0	0	0	4	0	0	0	0	0	0	3
Fc1ccc(cc1)C(c1ccc(cc1)F)CCCCCN1CCN(CC1)Cc1cc(cc(c1)C(C)(C)C)C(C)(C)C	2031969	7.0	560.89	6.16	0.58	0.98	0.64	1.13	8	18	12	0.13	0	0	50	2	0	0	0	2	0	0	0	0	4	2	40.7	2.2	0	19	0	4	4	0.59	0	1	4	1	0	0	0	4	0	0	0	0	0	0	3
COc1c(cc(cc1C(C)(C)C)C(=O)NCC1CCN(C1)CCCCCC(c1ccc(cc1)F)c1ccc(cc1)F)C(C)(C)C	2031980	7.0	618.93	6.38	0.59	0.99	0.64	1.13	10	19	14	0.14	1	0	52	2	2	0	0	2	0	0	0	0	6	2	40.2	2.1	2.1	20	0	4	4	0.51	0	1	4	1	0	0	1	3	0	0	0	0	0	0	3
COc1cc(cc(c1OC)OC)C(=O)NCC1CCN(C1)CCCCCC(c1ccc(cc1)F)c1ccc(cc1)F	2031981	7.0	566.75	7	0.61	1	0.64	1.13	6	19	14	0.17	1	0	40	2	4	0	0	2	0	0	0	0	8	2	40.7	2.5	4.9	14	0	4	4	0.56	0	1	4	1	0	0	1	3	0	0	0	0	0	0	3
O=S1CCC(CC1)C1NC(Cc2c1[nH]c1c2cccc1)c1[nH]cc(n1)c1ccccc1	2069506	7.0	430.62	7.56	0.65	0.99	0.69	1.12	1	22	3	0.05	1	0	26	4	1	0	1	0	0	0	0	1	6	0	43.9	7	1.8	8	0	6	9	0.97	0.13	1.13	4	0.67	0	0	2	4	0	0	2	0	0	0	2
N#Cc1cccc(c1)N1CCC2C1CN(C2)CCCSc1nnc(n1C)c1nccnc1	3775667	7.0	446.64	7.7	0.64	1	0.68	1.13	2	18	7	0.11	0	1	26	8	0	0	1	0	0	0	0	1	9	0	39.7	13.8	0	10	0	5	6	0.78	0.08	1.08	4	0.8	0	0	3	2	0	1	0	0	0	0	1
CCCCc1cc(OC2CCN(CC2)CCCCS(=O)(=O)NCCC)c2c(c1)cccn2	4063163	7.02	461.74	6.5	0.58	0.99	0.63	1.13	4	13	13	0.18	2	0	39	3	3	0	1	0	0	0	0	1	7	0	35.2	4.2	4.2	16	0	3	4	0.5	0.13	1.13	2	0.67	0	0	0	3	0	0	0	1	0	0	1
CCCCc1cc(OC2CCN(CC2)CCCS(=O)(=O)C(C)C)c2c(c1)cccn2	4102287	7.04	432.69	6.56	0.58	0.99	0.64	1.13	5	13	10	0.15	2	0	36	2	3	0	1	0	0	0	0	1	6	0	36.4	3	4.5	15	0	3	4	0.53	0.13	1.13	2	0.67	0	0	0	3	0	0	0	1	0	0	1
C1CCC(CC1)C1NC(Cc2c1[nH]c1c2cccc1)c1[nH]cc(n1)c1ccncc1	3582314	7.05	397.57	6.98	0.63	0.99	0.67	1.12	0	21	3	0.05	0	0	27	5	0	0	0	0	0	0	0	0	5	0	43.9	8.8	0	9	0	6	9	1	0.13	1.13	4	0.67	0	0	2	4	0	0	2	0	0	0	1
Clc1ccc(cc1)C(=O)N1CCC2(CC1)CCN(CC2)Cc1cccc(c1)Oc1ccccc1	429436	7.09	475.07	7.31	0.63	0.99	0.68	1.12	2	19	5	0.07	1	0	31	2	2	0	0	0	1	0	0	1	5	1	44.6	3.1	3.1	10	0	5	5	0.85	0	1.03	4	0.8	0	0	0	5	0	0	0	0	0	0	3
CCCCN1CCCC1Cn1nc(Cc2ccc(cc2)Cl)c2c(c1=O)nccc2	2146807	7.1	410.99	7.34	0.62	0.99	0.67	1.13	3	14	7	0.12	2	0	27	4	1	0	0	0	1	0	0	1	6	1	41.1	7.1	1.8	10	0	4	5	0.72	0.1	1.1	3	0.75	0	0	1	3	0	0	0	1	0	0	1
CCCCc1cc(OC2CCN(CC2)CCCCNS(=O)(=O)CC)c2c(c1)cccn2	4088036	7.11	447.71	6.58	0.58	0.99	0.63	1.13	4	13	12	0.17	2	0	37	3	3	0	1	0	0	0	0	1	7	0	35.3	4.4	4.4	15	0	3	4	0.52	0.13	1.13	2	0.67	0	0	0	3	0	0	0	1	0	0	1
CCCCc1cc(OC2CCN(CC2)CCNS(=O)(=O)CC)c2c(c1)cccn2	4079248	7.12	419.65	6.77	0.59	0.99	0.64	1.13	4	13	10	0.16	2	0	33	3	3	0	1	0	0	0	0	1	7	0	35.5	4.8	4.8	13	0	3	4	0.55	0.13	1.13	2	0.67	0	0	0	3	0	0	0	1	0	0	1
CCCCc1cc(OC2CCN(CC2)CCCS(=O)(=O)CC)c2c(c1)cccn2	4098917	7.12	418.66	6.65	0.58	0.99	0.64	1.13	4	13	10	0.15	2	0	34	2	3	0	1	0	0	0	0	1	6	0	36.5	3.2	4.8	14	0	3	4	0.55	0.13	1.13	2	0.67	0	0	0	3	0	0	0	1	0	0	1
COc1ccc(cc1)c1c[nH]c(n1)C1NC(C2CCOCC2)c2c(C1)c1ccccc1[nH]2	3775282	7.16	428.58	7.14	0.63	0.99	0.67	1.12	1	21	4	0.06	0	0	28	4	2	0	0	0	0	0	0	0	6	0	43.3	6.7	3.3	9	0	6	9	0.94	0.13	1.13	4	0.67	0	0	2	4	0	0	2	0	0	0	2
Fc1cnc2c3c1C(O)(Cn3c(=O)cc2)CC12CCC(CC1)(CO2)NCC=Cc1ccccc1	3425939	7.19	461.58	7.45	0.64	1.01	0.67	1.13	3	15	6	0.09	3	0	28	3	3	0	0	1	0	0	0	0	7	1	43.5	4.8	4.8	11	0	6	11	0.77	0.46	1.35	3	0.5	0	0	1	6	0	0	2	1	1	0	1
Fc1cnc2c3c1C(O)(Cn3c(=O)cc2)CC12CCC(CC1)(CO2)NCC=Cc1ccccn1	3425940	7.19	462.57	7.58	0.64	1.01	0.66	1.13	3	15	6	0.09	3	0	27	4	3	0	0	1	0	0	0	0	8	1	42.6	6.6	4.9	11	0	6	11	0.77	0.46	1.35	3	0.5	0	0	1	6	0	0	2	1	1	0	0
Fc1ccc(c(c1)OCNC12CCC(CC1)(OC2)CC1(O)Cn2c3c1c(F)cnc3ccc2=O)F	3425942	7.19	487.52	8.26	0.65	1.03	0.66	1.14	5	14	6	0.09	2	0	24	3	4	0	0	3	0	0	0	0	10	3	42.4	5.1	6.8	11	0	6	11	0.74	0.46	1.35	3	0.5	0	0	1	6	0	0	2	1	1	0	1
Cc1onc(c1)c1ccc2c(c1)CCN(CC2)CCCSc1nnc(n1C)c1ccc(cc1)C(F)(F)F	243897	7.2	527.67	8.12	0.65	1.01	0.67	1.14	5	22	7	0.1	0	0	28	5	1	0	1	3	0	0	0	1	10	3	41.5	7.7	1.5	10	0	5	6	0.73	0.07	1.07	4	0.8	0	0	2	2	1	0	0	0	1	0	2
Cc1onc(c1)c1ccc2c(c1)CCN(CC2)CCCSc1nnc(n1C)c1ccccc1Cl	244087	7.2	494.11	7.97	0.65	1	0.7	1.12	3	22	7	0.11	0	0	28	5	1	0	1	0	1	0	0	2	8	1	41.9	8.1	1.6	9	0	5	6	0.79	0.07	1.07	4	0.8	0	0	2	2	1	0	0	0	1	0	2
Cc1cnc(o1)c1ccc2c(c1)CCN(CC2)CCCSc1nnc(n1C)c1[nH]c2c(c1)cccc2	397429	7.3	498.71	7.56	0.64	0.99	0.69	1.12	2	26	7	0.1	0	0	30	6	1	0	1	0	0	0	0	1	8	0	42.4	9.1	1.5	9	0	6	8	0.83	0.13	1.13	4	0.67	0	0	3	2	1	0	1	0	1	0	2
CCCCc1cc(OC2CCN(CC2)CCCCNS(=O)(=O)CC(C)C)c2c(c1)cccn2	4082646	7.36	475.77	6.43	0.57	0.99	0.63	1.13	5	13	13	0.17	2	0	41	3	3	0	1	0	0	0	0	1	7	0	35.1	4.1	4.1	17	0	3	4	0.49	0.13	1.13	2	0.67	0	0	0	3	0	0	0	1	0	0	1
COc1ccc(cc1)c1nnc(n1C)SCCCN1CCc2c(CC1)ccc(c2)c1noc(c1)C	242600	7.4	489.7	7.42	0.63	1	0.67	1.13	3	22	8	0.11	0	0	31	5	2	0	1	0	0	0	0	1	8	0	40.9	7.6	3	10	0	5	6	0.77	0.07	1.07	4	0.8	0	0	2	2	1	0	0	0	1	0	2
COc1cccc(c1OCc1csc(n1)c1ccc(cc1)Cl)CN1CCCCCCC1	197304	7.4	457.08	7.62	0.63	0.99	0.69	1.12	2	17	7	0.11	0	0	29	2	2	0	1	0	1	0	0	2	6	1	41.7	3.3	3.3	10	0	4	4	0.81	0	1	4	1	0	0	1	2	0	1	0	0	0	0	2
OC(COc1ccc(cc1)CCC(=O)O)CNC(Cc1ccc2c(c1)cccc2)(C)C	572163	7.41	421.58	6.8	0.61	1	0.65	1.12	5	18	11	0.17	1	0	31	1	4	0	0	0	0	0	0	0	5	0	41.9	1.6	6.5	9	0	3	4	0.52	0.13	1.13	2	0.67	0	0	0	3	0	0	0	1	0	0	3
OCCN1CCN(CC1)c1cnc2c(c1)c(NCc1cccc(c1)[N+](=O)[O-])cc(c2)C(F)(F)F	3221110	7.43	475.52	8.2	0.64	1.03	0.65	1.15	6	19	7	0.12	2	0	24	5	3	0	0	3	0	0	0	0	11	3	39.7	8.6	5.2	8	0	4	5	0.65	0.09	1.09	3	0.75	0	0	0	4	0	0	0	1	0	0	2
COc1ccc(cc1)C1CN(CC1CC(=O)NCc1cccc(c1)Cl)CCc1ccc(c(c1)OC)OC	1760236	7.47	523.12	7.27	0.62	1	0.66	1.12	5	19	11	0.15	1	0	35	2	4	0	0	0	1	0	0	1	7	1	41.7	2.8	5.6	11	0	4	4	0.62	0	1	4	1	0	0	1	3	0	0	0	0	0	0	3
Fc1ccc(c(c1)CCCNC12CCC(CC1)(OC2)CC1(O)Cn2c3c1c(F)cnc3ccc2=O)F	3425941	7.49	499.58	7.81	0.64	1.02	0.65	1.14	5	14	7	0.1	2	0	28	3	3	0	0	3	0	0	0	0	9	3	42.2	4.7	4.7	13	0	6	11	0.72	0.46	1.35	3	0.5	0	0	1	6	0	0	2	1	1	0	1
COc1ccc(cc1)C1CN(CC1CNC(=O)c1cccc(c1)Cl)CCc1ccc(cc1)OC	1760227	7.55	479.06	7.37	0.63	1	0.67	1.12	4	19	9	0.13	1	0	31	2	3	0	0	0	1	0	0	1	6	1	43.1	3.1	4.6	9	0	4	4	0.68	0	1	4	1	0	0	1	3	0	0	0	0	0	0	3
COc1ccc(cc1)C1CN(CC1Cc1nc2c([nH]1)cc(cc2)Cl)CCc1ccc(c(c1)OC)OC	1760242	7.55	506.09	7.44	0.63	1	0.67	1.12	4	22	9	0.13	0	0	32	3	3	0	0	0	1	0	0	1	7	1	42.6	4.4	4.4	10	0	5	6	0.72	0.08	1.08	4	0.8	0	0	2	3	0	0	1	0	0	0	3
Fc1ncc2c(c1)COC12CCN(CC1)Cc1ccc(cc1)N(c1ccc(c(c1)F)F)C	585856	7.6	439.52	7.85	0.65	1.01	0.67	1.14	4	18	4	0.07	0	0	24	3	1	0	0	3	0	0	0	0	7	3	44.6	5.4	1.8	8	0	5	6	0.81	0.08	1.12	3	0.6	0	0	1	4	0	0	1	0	0	0	2
c1ccc(cc1)c1c[nH]c(n1)C1NC(C2CCOC2)c2c(C1)c1ccccc1[nH]2	2069504	7.6	384.52	7.26	0.64	0.99	0.68	1.12	0	21	3	0.05	0	0	24	4	1	0	0	0	0	0	0	0	5	0	45.3	7.5	1.9	7	0	6	9	1	0.14	1.14	4	0.67	0	0	3	3	0	0	2	0	0	0	2
Clc1ccc(cc1)c1nnc(n1C)SCCCN1CCc2c(CC1)ccc(c2)c1noc(c1)C	244279	7.6	494.11	7.97	0.65	1	0.7	1.12	3	22	7	0.11	0	0	28	5	1	0	1	0	1	0	0	2	8	1	41.9	8.1	1.6	9	0	5	6	0.79	0.07	1.07	4	0.8	0	0	2	2	1	0	0	0	1	0	2
Fc1ncc2c(c1)COC12CCN(CC1)Cc1ccc(cc1)Oc1ccc(c(c1)F)F	593521	7.62	426.47	8.2	0.66	1.02	0.68	1.14	3	18	4	0.07	0	0	21	2	2	0	0	3	0	0	0	0	7	3	46.2	3.8	3.8	7	0	5	6	0.84	0.08	1.12	3	0.6	0	0	1	4	0	0	1	0	0	0	2
Fc1cccc(c1)CN1CCC(CC1)NC(=O)c1cc(=O)c2c(o1)cc(cc2)F	216225	7.67	398.44	8.13	0.66	1.02	0.67	1.13	4	15	4	0.08	3	0	20	2	3	0	0	2	0	0	0	0	7	2	44.9	4.1	6.1	6	0	4	5	0.76	0.09	1.09	3	0.75	0	0	0	4	0	0	0	1	0	0	2
Fc1ccc2c(c1)oc(cc2=O)C(=O)NC1CCN(CC1)Cc1ccc(cc1)C(=O)C	384487	7.69	422.49	7.82	0.65	1.01	0.67	1.13	5	16	5	0.09	4	0	23	2	4	0	0	1	0	0	0	0	7	1	44.4	3.7	7.4	7	0	4	5	0.71	0.09	1.09	3	0.75	0	0	0	4	0	0	0	1	0	0	2
N#Cc1ccc(cc1)c1nnc(n1C)SCCCN1CCc2c(CC1)ccc(c2)c1noc(c1)C	243896	7.7	484.68	7.69	0.65	1	0.69	1.12	3	23	7	0.1	0	1	28	6	1	0	1	0	0	0	0	1	8	0	42.9	9.5	1.6	9	0	5	6	0.77	0.07	1.07	4	0.8	0	0	2	2	1	0	0	0	1	0	2
CCCCc1cc(OC2CCN(CC2)CCCCNS(=O)(=O)C)c2c(c1)cccn2	4098192	7.7	433.68	6.67	0.58	0.99	0.63	1.13	4	13	11	0.16	2	0	35	3	3	0	1	0	0	0	0	1	7	0	35.4	4.6	4.6	14	0	3	4	0.53	0.13	1.13	2	0.67	0	0	0	3	0	0	0	1	0	0	1
COCc1ccc(cc1)CCN1CCC(CC1)COc1nc2ccccc2c2c1cn(c2)C	2179671	7.7	443.64	6.72	0.61	0.99	0.66	1.12	2	21	8	0.11	0	0	33	3	2	0	0	0	0	0	0	0	5	0	42.4	4.5	3	11	0	5	8	0.76	0.16	1.16	3	0.6	0	0	1	4	0	0	1	1	0	0	2
O=C1COc2c(N1)nc(cc2)CNC12CCC(CC1)(OC2)CCc1ccnc2c1ncc(c2)F	3422981	7.78	463.56	7.73	0.64	1.01	0.66	1.13	2	18	6	0.09	1	0	26	5	3	0	0	1	0	0	0	0	9	1	41.7	8.3	5	11	0	6	9	0.82	0.36	1.29	3	0.5	0	0	0	7	0	0	0	2	0	0	0
Fc1ccc2c(c1)oc(cc2=O)C(=O)NC1CCN(CC1)Cc1ccc2c(c1)OCCO2	425448	7.91	438.49	7.97	0.65	1.02	0.67	1.13	3	15	4	0.07	3	0	23	2	5	0	0	1	0	0	0	0	8	1	43.6	3.6	9.1	8	0	5	7	0.81	0.15	1.15	3	0.6	0	0	0	5	0	0	0	2	0	0	2
c1ccc(cc1)C1Sc2ccccc2OC1c1ccc(cc1)OCCCN1CCCC1	564514	7.92	431.64	7.19	0.63	0.99	0.69	1.11	0	18	7	0.11	0	0	29	1	2	0	1	0	0	0	0	1	4	0	45	1.7	3.3	9	0	5	6	0.87	0.07	1.07	4	0.8	0	0	1	4	0	0	0	1	0	0	3
COc1ccc2c(c1)oc(cc2=O)C(=O)NC1CCN(CC1)Cc1ccc2c(c1)OCO2	206081	7.94	436.5	7.8	0.65	1.02	0.66	1.12	3	15	5	0.08	3	0	24	2	6	0	0	0	0	0	0	0	8	0	42.9	3.6	10.7	8	0	5	7	0.78	0.16	1.16	3	0.6	0	0	1	4	0	0	1	1	0	0	2
CC1Sc2ccccc2OC1c1ccc(cc1)OCCCN1CCCC1	550393 557853	7.95	369.57	6.97	0.61	0.99	0.67	1.12	1	12	6	0.11	0	0	27	1	2	0	1	0	0	0	0	1	4	0	41.5	1.9	3.8	10	0	4	5	0.81	0.1	1.1	3	0.75	0	0	1	3	0	0	0	1	0	0	2
COc1cccc(c1)CN1CCC(CC1)NC(=O)c1cc(=O)c2c(o1)cc(cc2)F	217400	7.98	410.48	7.75	0.64	1.01	0.66	1.13	4	15	5	0.09	3	0	23	2	4	0	0	1	0	0	0	0	7	1	43.4	3.8	7.5	7	0	4	5	0.73	0.09	1.09	3	0.75	0	0	0	4	0	0	0	1	0	0	2
O=C(c1cc(=O)c2c(o1)cc(c(c2)F)Cl)NC1CCN(CC1)Cc1ccc2c(c1)OCO2	387418	7.98	458.9	8.83	0.68	1.03	0.69	1.13	4	15	4	0.07	3	0	20	2	5	0	0	1	1	0	0	1	9	2	44.2	3.8	9.6	7	0	5	7	0.78	0.16	1.16	3	0.6	0	0	1	4	0	0	1	1	0	0	2
CCN(CCOc1ccc(cc1)n1ccc(cc1=O)OCc1ccccc1)CC	1642485	8.01	392.54	6.89	0.62	0.99	0.65	1.12	3	15	10	0.17	3	0	28	2	3	0	0	0	0	0	0	0	5	0	42.1	3.5	5.3	7	0	3	3	0.62	0	1	3	1	0	0	0	3	0	0	0	0	0	0	2
COC(=O)c1ccc2c(n1)c(CCC13CCC(CC1)(CO3)NCc1ccc3c(n1)NC(=O)CO3)c(cn2)F	3422768	8.06	521.6	7.9	0.64	1.02	0.66	1.13	4	19	8	0.11	2	0	28	5	5	0	0	1	0	0	0	0	11	1	40.9	7.6	7.6	12	0	6	9	0.74	0.36	1.29	3	0.5	0	0	0	7	0	0	0	2	0	0	0
O=C1COc2c(N1)nc(cc2)CNC12CCC(CC1)(OC2)CCc1c(F)cnc2c1nc(cc2)N(C)C	3422949	8.08	506.64	7.45	0.63	1.01	0.65	1.14	4	18	7	0.1	1	0	31	6	3	0	0	1	0	0	0	0	10	1	39.7	8.8	4.4	13	0	6	9	0.76	0.36	1.29	3	0.5	0	0	0	7	0	0	0	2	0	0	0
O=c1cc(OCc2ccccc2)ccn1c1ccc(cc1)OCCN1CCCC1	1641614	8.09	390.52	7.1	0.63	1	0.66	1.12	1	15	8	0.14	3	0	26	2	3	0	0	0	0	0	0	0	5	0	43.6	3.6	5.5	7	0	4	4	0.79	0	1	4	1	0	0	1	3	0	0	0	0	0	0	2
O=C(c1cc(=O)c2c(o1)cccc2)NC1CCN(CC1)Cc1ccc2c(c1)OCO2	214767	8.17	406.47	7.82	0.65	1.01	0.67	1.12	2	15	4	0.07	3	0	22	2	5	0	0	0	0	0	0	0	7	0	44.2	3.8	9.6	7	0	5	7	0.83	0.16	1.16	3	0.6	0	0	1	4	0	0	1	1	0	0	2
O=C(c1cc(=O)c2c(o1)cc(c(c2)F)F)NC1CCN(CC1)Cc1ccc2c(c1)OCO2	387178	8.21	442.45	8.51	0.67	1.03	0.67	1.13	4	15	4	0.07	3	0	20	2	5	0	0	2	0	0	0	0	9	2	44.2	3.8	9.6	7	0	5	7	0.78	0.16	1.16	3	0.6	0	0	1	4	0	0	1	1	0	0	2
CC(N1C2CCC1CC(C2)Oc1cccc(c1)C(=O)N)c1ccccc1	1257226 1257227 1258615	8.22	350.5	6.74	0.61	0.99	0.66	1.12	3	13	5	0.09	1	0	26	2	2	0	0	0	0	0	0	0	4	0	42.3	3.8	3.8	9	0	4	5	0.77	0.2	1.15	3	0.75	0	0	1	3	1	0	0	0	0	0	2
O=c1cc(OCc2ccccc2)ccn1c1ccc(cc1)OCCN1CCCCC1	1642482	8.24	404.55	6.98	0.62	0.99	0.66	1.12	1	15	8	0.13	3	0	28	2	3	0	0	0	0	0	0	0	5	0	43.1	3.4	5.2	8	0	4	4	0.8	0	1	4	1	0	0	0	4	0	0	0	0	0	0	2
COc1cc(C)c2c(n1)c(ccn2)CCC12CCC(CC1)(CO2)NCc1ccc2c(n1)NC(=O)CO2	3422967	8.28	489.63	7.31	0.62	1.01	0.65	1.13	3	18	7	0.1	1	0	31	5	4	0	0	0	0	0	0	0	9	0	40.3	7.5	6	13	0	6	9	0.78	0.36	1.29	3	0.5	0	0	0	7	0	0	0	2	0	0	0
N#Cc1ccc2c(n1)c(CCC13CCC(CC1)(CO3)NCc1ccc3c(n1)NC(=O)CO3)c(cn2)F	3422947	8.41	488.57	8.01	0.65	1.02	0.67	1.13	3	19	6	0.09	1	1	25	6	3	0	0	1	0	0	0	0	10	1	42.6	9.8	4.9	11	0	6	9	0.78	0.36	1.29	3	0.5	0	0	0	7	0	0	0	2	0	0	0
Clc1ccc2c(c1)oc(cc2=O)C(=O)NC1CCN(CC1)Cc1ccc2c(c1)OCO2	217789	8.44	440.91	8.48	0.67	1.02	0.69	1.12	3	15	4	0.07	3	0	21	2	5	0	0	0	1	0	0	1	8	1	44.2	3.8	9.6	7	0	5	7	0.81	0.16	1.16	3	0.6	0	0	1	4	0	0	1	1	0	0	2
O=C1COc2c(N1)nc(cc2)CNC12CCC(CC1)(OC2)CCc1c(F)cnc2c1nc(N)cc2	3422948	8.49	478.58	7.72	0.64	1.01	0.66	1.14	3	18	6	0.09	1	0	27	6	3	0	0	1	0	0	0	0	10	1	40.3	9.7	4.8	11	0	6	9	0.8	0.36	1.29	3	0.5	0	0	0	7	0	0	0	2	0	0	0
O=C1COc2c(N1)nc(cc2)CNC12CCC(CC1)(OC2)CCc1c(F)cnc2c1ncc(c2)Cl	3422961	8.49	498	8.3	0.65	1.02	0.68	1.13	3	18	6	0.09	1	0	25	5	3	0	0	1	1	0	0	1	10	2	41.7	8.3	5	11	0	6	9	0.8	0.36	1.29	3	0.5	0	0	0	7	0	0	0	2	0	0	0
Cc1ccc(cn1)C(N1C2CCC1CC(C2)Oc1cccc(c1)C(=O)N)C	1257458	8.52	365.52	6.77	0.61	0.99	0.65	1.13	4	13	5	0.09	1	0	27	3	2	0	0	0	0	0	0	0	5	0	40.7	5.6	3.7	10	0	4	5	0.74	0.2	1.15	3	0.75	0	0	1	3	1	0	0	0	0	0	1
COc1nc2c(ccnc2cc1F)CCC12CCC(CC1)(CO2)NCc1ccc2c(n1)NC(=O)CO2	3422965	8.6	493.59	7.71	0.64	1.02	0.66	1.14	3	18	7	0.1	1	0	28	5	4	0	0	1	0	0	0	0	10	1	40.6	7.8	6.3	12	0	6	9	0.78	0.36	1.29	3	0.5	0	0	0	7	0	0	0	2	0	0	0
N#Cc1nc2c(ccnc2cc1OC)CCC12CCC(CC1)(CO2)NCc1ccc2c(n1)NC(=O)CO2	3422971	8.71	500.61	7.7	0.64	1.01	0.67	1.13	3	19	7	0.1	1	1	28	6	4	0	0	0	0	0	0	0	10	0	41.5	9.2	6.2	12	0	6	9	0.76	0.36	1.29	3	0.5	0	0	0	7	0	0	0	2	0	0	0
Clc1ccc(cc1)COc1ccn(c(=O)c1)c1ccc(cc1)OCCN1CCCC1	1642475	8.77	424.96	7.73	0.64	1	0.68	1.12	2	15	8	0.14	3	0	25	2	3	0	0	0	1	0	0	1	6	1	43.6	3.6	5.5	7	0	4	4	0.77	0	1	4	1	0	0	1	3	0	0	0	0	0	0	2
COc1nc2c(ccnc2cc1C#N)CCC12CCC(CC1)(CO2)NCc1ccc2c(n1)NC(=O)CO2	3422966	8.8	500.61	7.7	0.64	1.01	0.67	1.13	3	19	7	0.1	1	1	28	6	4	0	0	0	0	0	0	0	10	0	41.5	9.2	6.2	12	0	6	9	0.76	0.36	1.29	3	0.5	0	0	0	7	0	0	0	2	0	0	0
O=C1COc2c(N1)nc(cc2)CNC12CCC(CC1)(OC2)CCc1ccnc2c1nc(N(C)C)c(c2)F	3422976	8.92	506.64	7.45	0.63	1.01	0.65	1.14	4	18	7	0.1	1	0	31	6	3	0	0	1	0	0	0	0	10	1	39.7	8.8	4.4	13	0	6	9	0.76	0.36	1.29	3	0.5	0	0	0	7	0	0	0	2	0	0	0
COc1ccc(cc1)CCN1CCC(CC1)Nc1nc2c(n1Cc1ccc(cc1)F)cccc2	296419	9.05	458.63	7.06	0.62	0.99	0.66	1.13	2	22	8	0.12	0	0	31	4	1	0	0	1	0	0	0	0	6	1	43.1	6.2	1.5	9	0	5	6	0.79	0.07	1.07	4	0.8	0	0	1	4	0	0	1	0	0	0	3
COc1nc2c(cc1F)ncc(c2CCC12CCC(CC1)(CO2)NCc1ccc2c(n1)NC(=O)CO2)F	3422952	9.14	511.58	7.99	0.64	1.02	0.65	1.14	4	18	7	0.1	1	0	27	5	4	0	0	2	0	0	0	0	11	2	40.6	7.8	6.3	12	0	6	9	0.76	0.36	1.29	3	0.5	0	0	0	7	0	0	0	2	0	0	0
O=C1COc2c(N1)nc(cc2)CNC12CCC(CC1)(OC2)CCc1ccnc2c1ncc(c2)C(F)(F)F	3422978	9.41	513.57	8.15	0.65	1.03	0.66	1.15	4	18	6	0.09	1	0	26	5	3	0	0	3	0	0	0	0	11	3	41.3	7.9	4.8	12	0	6	9	0.76	0.36	1.29	3	0.5	0	0	0	7	0	0	0	2	0	0	0
NC(=O)c1cccc(c1)OC1CC2CCC(C1)N2CCc1ccccc1	1257698	9.42	350.5	6.74	0.61	0.99	0.66	1.12	2	13	6	0.11	1	0	26	2	2	0	0	0	0	0	0	0	4	0	42.3	3.8	3.8	9	0	4	5	0.77	0.2	1.15	3	0.75	0	0	1	3	1	0	0	0	0	0	2
Cc1ccc(cc1)CN1C2CCC1CC(C2)Oc1cccc(c1)C(=O)N	1257821	9.85	350.5	6.74	0.61	0.99	0.66	1.12	3	13	5	0.09	1	0	26	2	2	0	0	0	0	0	0	0	4	0	42.3	3.8	3.8	9	0	4	5	0.77	0.2	1.15	3	0.75	0	0	1	3	1	0	0	0	0	0	2
CCOC1CN(CC1NC(=O)CNC(=O)c1cccc(c1)C(F)(F)F)C1CCC(CC1)c1ccccc1	1290636	ACT	517.65	7.29	0.61	1.01	0.64	1.14	6	14	8	0.11	2	0	34	3	3	0	0	3	0	0	0	0	9	3	39.4	4.2	4.2	14	0	4	4	0.62	0	1	4	1	0	0	1	3	0	0	0	0	0	0	2
CCc1cccc(c1)NC(=O)N1CCc2c(C1)c(nc(n2)c1cnccc1C#N)c1ccccc1C	1771457	ACT	474.61	7.66	0.66	1	0.7	1.12	4	26	4	0.06	1	1	26	6	1	0	0	0	0	0	0	0	7	0	46.8	9.7	1.6	6	0	5	6	0.78	0.07	1.07	4	0.8	0	0	0	5	0	0	0	1	0	0	2
Fc1ccc(cc1)N1CCC2C1CN(C2)CCCSc1nnc(n1C)C1CCCCC1	3774431	ACT	443.7	6.83	0.59	0.99	0.65	1.14	2	11	7	0.1	0	0	34	5	0	0	1	1	0	0	0	1	7	1	36.9	7.7	0	16	0	5	6	0.81	0.08	1.08	4	0.8	0	0	3	2	0	1	0	0	0	0	1
Cn1c(SCCCN2CC3C(C2)N(CC3)c2ccc(cc2)C(F)(F)F)nnc1C1CCCC1	3774462	ACT	479.68	7.38	0.61	1.01	0.65	1.15	4	11	7	0.1	0	0	32	5	0	0	1	3	0	0	0	1	9	3	36.9	7.7	0	16	0	5	6	0.73	0.08	1.08	4	0.8	0	0	4	1	0	1	0	0	0	0	1
Cn1c(SCCCN2CC3C(C2)N(CC3)c2ccc(cc2)C(F)(F)F)nnc1c1ccncc1	3774490	ACT	488.64	8.01	0.64	1.01	0.67	1.15	4	17	7	0.11	0	0	27	6	0	0	1	3	0	0	0	1	10	3	39.3	9.8	0	11	0	5	6	0.74	0.08	1.08	4	0.8	0	0	3	2	0	1	0	0	0	0	1
Cn1c(SCCCN2CCC3(C2)CC3c2ccc(cc2)C(F)(F)F)nnc1c1cscc1	3896638	ACT	478.66	8.4	0.65	1.01	0.69	1.14	4	16	7	0.12	0	0	25	4	0	0	2	3	0	0	0	2	9	3	40.4	7	0	11	0	5	5	0.72	0	1.04	4	0.8	1	0	3	1	0	0	0	0	0	0	1
N#Cc1ccc(cc1)c1nnc(n1C)SCCCN1CCC2(C1)CC2c1ccc(cc1)C(F)(F)F	3950540	ACT	497.64	8.16	0.65	1.01	0.68	1.14	5	18	7	0.11	0	1	26	5	0	0	1	3	0	0	0	1	9	3	42.6	8.2	0	11	0	5	5	0.69	0	1.04	4	0.8	1	0	2	2	0	0	0	0	0	0	2
CCOC(=O)C1=C(CN2CCOCC2C(=O)O)NC(=NC1c1ccc(cc1Cl)F)c1nccs1	4068300 4091444	INA	509	9.09	0.67	1.03	0.69	1.13	6	15	8	0.14	4	0	22	4	5	0	1	1	1	0	0	2	12	2	39.3	7.1	8.9	8	0	4	4	0.68	0	1	4	1	0	0	1	3	0	0	0	0	0	0	1
COC1CC2C(C1)(CC(C2)NC1CCOCC1OC)C(=O)N1CCc2c(C1)cc(cn2)C(F)(F)F	2313761 2313780	INA	497.62	7.21	0.6	1.02	0.62	1.15	6	7	5	0.07	1	0	34	3	4	0	0	3	0	0	0	0	10	3	36.2	4.3	5.8	19	0	5	7	0.69	0.17	1.17	3	0.6	0	0	2	3	0	1	0	1	0	0	0
COC1COCCC1NC1CC2C(C1)(CC(C2)C(=O)N)C(=O)N1CCc2c(C1)cc(cn2)C(F)(F)F	2313776 2313777	INA	510.62	7.4	0.6	1.02	0.62	1.15	7	8	5	0.07	2	0	33	4	4	0	0	3	0	0	0	0	11	3	36.2	5.8	5.8	18	0	5	7	0.67	0.17	1.17	3	0.6	0	0	2	3	0	1	0	1	0	0	0
COC1COCCC1NC1CC2C(C1)(CC(C2)C(F)(F)F)C(=O)N1CCc2c(C1)cc(cn2)C(F)(F)F	2313774 2313775	INA	535.59	7.88	0.61	1.04	0.62	1.17	8	7	4	0.06	1	0	31	3	3	0	0	6	0	0	0	0	12	6	36.8	4.4	4.4	19	0	5	7	0.65	0.17	1.17	3	0.6	0	0	2	3	0	1	0	1	0	0	0
COC1COCCC1NC1CC2C(C1)(CC(C2)Cl)C(=O)N1CCc2c(C1)cc(cn2)C(F)(F)F	2313772 2313773	INA	502.03	7.72	0.61	1.02	0.63	1.15	6	7	4	0.06	1	0	31	3	3	0	0	3	1	0	0	1	10	4	36.9	4.6	4.6	18	0	5	7	0.71	0.17	1.17	3	0.6	0	0	2	3	0	1	0	1	0	0	0
COC1COCCC1NC1CC2C(C1)(CC(C2)F)C(=O)N1CCc2c(C1)cc(cn2)C(F)(F)F	2313770 2313771	INA	485.58	7.47	0.6	1.02	0.62	1.16	6	7	4	0.06	1	0	31	3	3	0	0	4	0	0	0	0	10	4	36.9	4.6	4.6	18	0	5	7	0.71	0.17	1.17	3	0.6	0	0	2	3	0	1	0	1	0	0	0
COC1COCCC1NC1CC2C(C1)(CC(C2)O)C(=O)N1CCc2c(C1)cc(cn2)C(F)(F)F	2313778 2313779	INA	483.59	7.33	0.6	1.02	0.62	1.15	6	7	4	0.06	1	0	32	3	4	0	0	3	0	0	0	0	10	3	36.4	4.5	6.1	18	0	5	7	0.71	0.17	1.17	3	0.6	0	0	2	3	0	1	0	1	0	0	0
COc1cnc2c(c1)n(CCN1CCC(C(C1)F)NCc1ccc3c(n1)NC(=O)CO3)c(=O)cc2	3290355 3290356	INA	482.57	7.78	0.63	1.02	0.65	1.14	4	15	7	0.11	3	0	27	6	4	0	0	1	0	0	0	0	11	1	38.7	9.7	6.5	10	0	5	7	0.74	0.15	1.15	3	0.6	0	0	0	5	0	0	0	2	0	0	0
N#Cc1cc(C(C)C)c2c(c1)nc(o2)c1ccc(cc1)C(=O)NCC1CCC(CC1)c1ccc(cc1)C(C)(C)C	1771123 1771124	INA	533.77	6.76	0.62	0.99	0.67	1.12	7	24	7	0.08	1	1	39	3	2	0	0	0	0	0	0	0	5	0	44.3	3.8	2.5	14	0	5	6	0.68	0.07	1.07	4	0.8	0	0	1	4	0	0	1	0	0	0	3
O=C(N(C)C)NC1CCC(CC1)CCN1C2CCC1CC(C2)Oc1cccc(c1)C(=O)N	1223870 1223872	INA	442.67	6.32	0.57	0.99	0.62	1.14	5	8	7	0.1	2	0	38	4	3	0	0	0	0	0	0	0	7	0	35.7	5.7	4.3	17	0	4	5	0.63	0.2	1.15	3	0.75	0	0	1	3	1	0	0	0	0	0	1
OCC(OCC(C(=O)Nc1ccc(cn1)F)Oc1ncnc2c1cnn2c1ncccc1Cl)C	3221510 3221513	INA	487.92	9.21	0.68	1.04	0.68	1.14	5	23	9	0.16	1	0	19	7	4	0	0	1	1	0	0	1	13	2	39.6	13.2	7.5	5	0	4	5	0.62	0.1	1.1	3	0.75	0	0	1	3	0	0	1	0	0	0	0
OCCC1(CCCCNC1)c1ccc(c(c1)Cl)Cl	2321990 2326695	INA	288.24	7.79	0.61	1	0.67	1.13	3	6	3	0.08	0	0	19	1	1	0	0	0	2	0	0	2	4	2	37.8	2.7	2.7	8	0	2	2	0.72	0	1	2	1	0	0	0	1	1	0	0	0	0	0	1
FC1CCN(C1)C(=O)C(C(c1ccc(cc1)c1ccc(=O)n(c1)C)C)N	206383	INA	357.47	7.15	0.61	1	0.65	1.14	6	10	4	0.08	4	0	24	3	2	0	0	1	0	0	0	0	6	1	40	6	4	8	0	3	3	0.65	0	1	3	1	0	0	1	2	0	0	0	0	0	0	1
c1ccc(cc1)OCC#Cc1scc(c1)c1n[nH]c2c1Cc1c2ccc(c1)CN1CSCC1	224027	INA	469.67	8.39	0.69	0.99	0.74	1.1	0	23	5	0.08	0	1	23	3	1	0	2	0	0	0	0	2	6	0	48.2	5.4	1.8	6	0	6	9	0.85	0.14	1.14	4	0.67	0	0	4	2	0	1	1	0	0	1	2
c1ccc(cc1)OCC#Cc1scc(c1)c1n[nH]c2c1Cc1c2ccc(c1)Cn1cccn1	224889	INA	448.58	8.46	0.7	1	0.74	1.1	0	28	5	0.09	0	1	20	4	1	0	1	0	0	0	0	1	6	0	50.9	7.5	1.9	3	0	6	9	0.85	0.14	1.14	4	0.67	0	0	4	2	0	1	1	0	0	1	2
CN1CCN(CC1)Cc1ccc2c(c1)Cc1c2[nH]nc1c1csc(c1)C#CCOCC(=O)N	225192	INA	461.64	7.69	0.64	1	0.68	1.12	3	18	6	0.09	1	1	27	5	2	0	1	0	0	0	0	1	8	0	41.7	8.3	3.3	9	0	5	8	0.7	0.17	1.17	3	0.6	0	0	3	2	0	1	1	0	0	1	1
O=C(NC1CCC(CC1)c1ccc(cc1)O)CCc1ccccc1	236893	INA	323.47	6.6	0.61	0.99	0.65	1.12	2	13	5	0.1	1	0	25	1	2	0	0	0	0	0	0	0	3	0	42.9	2	4.1	8	0	3	3	0.75	0	1	3	1	0	0	0	3	0	0	0	0	0	0	2
O=C(NC1CCC(CC1)(O)c1ccc(cc1)O)CCc1ccccc1	237320	INA	339.47	6.79	0.61	0.99	0.65	1.12	3	13	5	0.1	1	0	25	1	3	0	0	0	0	0	0	0	4	0	42	2	6	8	0	3	3	0.72	0	1	3	1	0	0	0	3	0	0	0	0	0	0	2
Fc1cc(F)cc(c1)C(=O)N1CCN(C(=O)C1)c1ccc(cc1)OC1CCN(CC1)C1CCC1	239101	INA	469.58	7.45	0.63	1.01	0.65	1.14	4	14	5	0.08	2	0	29	3	3	0	0	2	0	0	0	0	8	2	41.3	4.8	4.8	12	0	5	5	0.82	0	1	5	1	0	1	0	4	0	0	0	0	0	0	2
N#Cc1ccc(cc1)C(=O)N1CCN(C(=O)C1)c1ccc(cc1)OC1CCN(CC1)C1CCCC1	239964	INA	472.64	7.05	0.62	1	0.66	1.13	3	15	5	0.07	2	1	32	4	3	0	0	0	0	0	0	0	7	0	41.8	6	4.5	13	0	5	5	0.83	0	1	5	1	0	0	1	4	0	0	0	0	0	0	2
O=C1CN(CCN1c1ccc(cc1)OC1CCN(CC1)C1CCCC1)C(=O)c1ccc(cc1)S(=O)(=O)C	240178	INA	525.73	7.3	0.62	1	0.65	1.13	5	16	6	0.08	4	0	35	3	5	0	1	0	0	0	0	1	9	0	38.9	4.2	6.9	14	0	5	5	0.78	0	1	5	1	0	0	1	4	0	0	0	0	0	0	2
O=C1CN(CCN1c1ccc(cc1)OCCCN1CCCCC1)C(=O)c1ccc(cc1)S(=O)(=O)C	240187	INA	499.69	7.35	0.61	1	0.65	1.13	5	16	8	0.11	4	0	33	3	5	0	1	0	0	0	0	1	9	0	38.2	4.4	7.4	12	0	4	4	0.69	0	1	4	1	0	0	0	4	0	0	0	0	0	0	2
Fc1ccc(c(c1)F)C(=O)N1CCN(C(=O)C1)c1ccc(cc1)OCCCN1CCCC1	240352	INA	443.54	7.52	0.62	1.01	0.65	1.14	4	14	7	0.11	2	0	27	3	3	0	0	2	0	0	0	0	8	2	40.7	5.1	5.1	10	0	4	4	0.72	0	1	4	1	0	0	1	3	0	0	0	0	0	0	2
O=C(c1ccc(cc1)C(=O)N1CCC1)N1CCN(C(=O)C1)c1ccc(cc1)OCCCN1CCCCC1	240395	INA	504.69	6.91	0.61	1	0.64	1.13	3	15	8	0.1	3	0	36	4	4	0	0	0	0	0	0	0	8	0	39.7	5.5	5.5	14	0	5	5	0.76	0	1	5	1	0	1	0	4	0	0	0	0	0	0	2
CCN1CCN(CC1)Cc1cnc(c(c1)C)c1ccc(cc1)C(=O)Nc1ccccc1N	255244	INA	429.62	6.82	0.61	0.99	0.66	1.13	4	19	6	0.09	1	0	31	5	1	0	0	0	0	0	0	0	6	0	41.3	7.9	1.6	8	0	4	4	0.75	0	1	4	1	0	0	0	4	0	0	0	0	0	0	2
CCN1CCN(CC1)Cc1cnc(c(c1)C#N)c1ccc(cc1)C(=O)Nc1ccccc1N	256985	INA	440.6	7.22	0.63	0.99	0.67	1.13	4	20	6	0.09	1	1	28	6	1	0	0	0	0	0	0	0	7	0	42.6	9.8	1.6	7	0	4	4	0.73	0	1	4	1	0	0	0	4	0	0	0	0	0	0	2
CC(N1CCN(CC1)Cc1cnc(c(c1)F)c1ccc(cc1)C(=O)Nc1ccccc1N)C	256998	INA	447.61	7.11	0.62	1	0.66	1.13	5	19	6	0.09	1	0	30	5	1	0	0	1	0	0	0	0	7	1	41.3	7.9	1.6	8	0	4	4	0.73	0	1	4	1	0	0	0	4	0	0	0	0	0	0	2
Cc1ccc2c(n1)cccc2c1nnc(n1C)SCCCN1CCc2c(CC1)cc1c(c2)oc(n1)C	269959	INA	498.71	7.56	0.64	0.99	0.69	1.12	3	26	6	0.09	0	0	30	6	1	0	1	0	0	0	0	1	8	0	42.4	9.1	1.5	10	0	6	10	0.81	0.21	1.21	3	0.5	0	0	2	3	1	0	1	1	1	0	2
Cc1cc(cnc1c1ccc(cc1)C(=O)Nc1ccccc1N)CN1CCC1	402208	INA	372.51	7.16	0.64	0.99	0.68	1.12	3	19	5	0.09	1	0	24	4	1	0	0	0	0	0	0	0	5	0	44.2	7.7	1.9	5	0	4	4	0.79	0	1	4	1	0	1	0	3	0	0	0	0	0	0	2
Fc1cc(cnc1c1ccc(cc1)C(=O)Nc1ccccc1N)CN1CCC1	403812	INA	376.47	7.68	0.65	1	0.68	1.13	3	19	5	0.1	1	0	21	4	1	0	0	1	0	0	0	0	6	1	44.9	8.2	2	4	0	4	4	0.79	0	1	4	1	0	1	0	3	0	0	0	0	0	0	2
O=C(Nc1ccc(cc1)S(=O)(=O)Nc1ccccc1C(=O)c1ccccn1)OCC1CCCO1	454086	INA	481.57	8.45	0.66	1.02	0.68	1.12	4	22	9	0.15	4	0	23	3	6	0	1	0	0	0	0	1	10	0	42.1	5.3	10.5	5	0	4	4	0.68	0	1	4	1	0	0	1	3	0	0	0	0	0	0	2
NC(=O)c1[nH]c2c(c1)cc(cc2)C1(CNCC1)Cc1ccccc1	457931	INA	319.44	7.1	0.63	0.99	0.67	1.12	2	17	4	0.08	1	0	21	3	1	0	0	0	0	0	0	0	4	0	44.4	6.7	2.2	5	0	4	5	0.83	0.1	1.1	3	0.75	0	0	2	2	0	0	1	0	0	0	2
N#CCN1CCN(C(C1)C)c1cc2[nH]c(nc2cc1Cl)SC(C)(C)C	466427	INA	377.99	7.71	0.62	1	0.68	1.13	6	11	4	0.08	0	1	24	5	0	0	1	0	1	0	0	2	7	1	36.7	10.2	0	10	0	3	4	0.6	0.13	1.13	2	0.67	0	0	1	2	0	0	1	0	0	0	1
N#CCCN1CCN(C(C1)C)c1cc2[nH]c(nc2cc1Cl)SC(C)(C)C	466630	INA	392.02	7.54	0.61	0.99	0.67	1.13	6	11	5	0.09	0	1	26	5	0	0	1	0	1	0	0	2	7	1	36.5	9.6	0	11	0	3	4	0.58	0.13	1.13	2	0.67	0	0	1	2	0	0	1	0	0	0	1
CC(=O)CN1CCN(C(C1)C)c1cc2[nH]c(nc2cc1Cl)SC(C)(C)C	466631	INA	395.02	7.45	0.61	1	0.66	1.13	7	11	5	0.09	1	0	27	4	1	0	1	0	1	0	0	2	7	1	35.8	7.5	1.9	11	0	3	4	0.58	0.13	1.13	2	0.67	0	0	1	2	0	0	1	0	0	0	1
CCN1CCN(CC1)c1cc2[nH]c(nc2cc1Cl)SC1(C)CCC(CC1)NS(=O)(=O)C	467266	INA	486.17	7.72	0.61	1	0.66	1.14	6	12	6	0.09	2	0	32	5	2	0	2	0	1	0	0	3	10	1	33.3	7.9	3.2	14	0	4	5	0.68	0.1	1.1	3	0.75	0	0	1	3	0	0	1	0	0	0	1
CCN1CCN(CC1)c1cc2[nH]c(nc2cc1Cl)SC1(C)CCC(CC1)NC(=O)C	467677	INA	450.11	7.26	0.6	0.99	0.66	1.14	5	11	5	0.08	1	0	32	5	1	0	1	0	1	0	0	2	8	1	35.5	8.1	1.6	14	0	4	5	0.7	0.1	1.1	3	0.75	0	0	1	3	0	0	1	0	0	0	1
CCN1CCN(CC1)c1cc2[nH]c(nc2cc1Cl)SC1(C)CCC(CC1)C(=O)NC	468315	INA	450.11	7.26	0.6	0.99	0.66	1.14	5	11	5	0.08	1	0	32	5	1	0	1	0	1	0	0	2	8	1	35.5	8.1	1.6	14	0	4	5	0.7	0.1	1.1	3	0.75	0	0	1	3	0	0	1	0	0	0	1
OCC(=O)N1CCN(CC1)c1ccc(cc1)Nc1nccc(n1)c1cnc(n1C(C)C)C	477786	INA	435.59	7.14	0.61	1	0.65	1.14	5	18	6	0.09	1	0	29	7	2	0	0	0	0	0	0	0	9	0	37.7	11.5	3.3	9	0	4	4	0.72	0	1	4	1	0	0	1	3	0	0	0	0	0	0	1
N#Cc1nc(NCC2CCC3(CC2)CCC3)c(c(n1)OCC1CCN(CC1)C(=O)C)C(=O)NC	478436	INA	468.67	6.7	0.59	1	0.63	1.14	5	9	7	0.1	2	1	36	6	3	0	0	0	0	0	0	0	9	0	35.7	8.6	4.3	18	0	4	4	0.62	0	1.05	3	0.75	0	1	0	3	0	0	0	0	0	0	0
OC(=O)C1CCN(CC1)Cc1ccc(cc1)Oc1nc2c(s1)cccc2	481280	INA	368.49	8.01	0.66	1.01	0.69	1.12	2	17	5	0.1	1	0	20	2	3	0	1	0	0	0	0	1	6	0	43.5	4.3	6.5	6	0	4	5	0.81	0.1	1.1	3	0.75	0	0	1	3	0	0	1	0	0	0	2
Cc1nc2ccccc2c(=O)n1c1ccc(cc1)OC1CCN(CC1)C1CCC1	483199	INA	389.54	6.96	0.62	0.99	0.66	1.12	2	14	4	0.07	2	0	27	3	2	0	0	0	0	0	0	0	5	0	42.9	5.4	3.6	10	0	5	6	0.9	0.08	1.08	4	0.8	0	1	0	4	0	0	0	1	0	0	2
Fc1cccc2c1c(=O)n(c(n2)C)c1ccc(cc1)OC1CCN(CC1)C1CCC1	483400	INA	407.53	7.28	0.63	1	0.66	1.13	3	14	4	0.07	2	0	26	3	2	0	0	1	0	0	0	0	6	1	42.9	5.4	3.6	10	0	5	6	0.87	0.08	1.08	4	0.8	0	1	0	4	0	0	0	1	0	0	2
COc1ccc2c(c1)c(=O)n(c(n2)C)c1ccc(cc1)OC1CCN(CC1)C1CCC1	484189	INA	419.57	6.99	0.62	1	0.66	1.13	3	14	5	0.08	2	0	29	3	3	0	0	0	0	0	0	0	6	0	41.7	5	5	11	0	5	6	0.84	0.08	1.08	4	0.8	0	1	0	4	0	0	0	1	0	0	2
Cc1cccc2c1c(=O)n(c(n2)C)c1ccc(cc1)OC1CCN(CC1)C1CCC1	484946	INA	403.57	6.84	0.62	0.99	0.66	1.12	3	14	4	0.06	2	0	29	3	2	0	0	0	0	0	0	0	5	0	42.4	5.1	3.4	11	0	5	6	0.87	0.08	1.08	4	0.8	0	1	0	4	0	0	0	1	0	0	2
COc1ccc2c(c1)nc(n(c2=O)c1ccc(cc1)OC1CCN(CC1)C1CCC1)C	485388	INA	419.57	6.99	0.62	1	0.66	1.13	3	14	5	0.08	2	0	29	3	3	0	0	0	0	0	0	0	6	0	41.7	5	5	11	0	5	6	0.84	0.08	1.08	4	0.8	0	1	0	4	0	0	0	1	0	0	2
C=CCN(C(=O)C1(CC1CN)c1cccs1)Cc1nccs1	507806	INA	333.52	8.14	0.64	1	0.7	1.12	3	12	7	0.16	2	0	19	3	1	0	2	0	0	0	0	2	6	0	39	7.3	2.4	6	0	3	3	0.59	0	1	3	1	1	0	2	0	0	0	0	0	0	0	0
CNC(=O)c1ccc(cc1)Nc1nccc(n1)c1cnc(n1C(C)C)C	508129	INA	350.47	7.3	0.63	1	0.66	1.14	5	18	5	0.1	1	0	22	6	1	0	0	0	0	0	0	0	7	0	39.6	12.5	2.1	5	0	3	3	0.65	0	1	3	1	0	0	1	2	0	0	0	0	0	0	1
O=C(N(CCN1CCCCC1)C)C1CCC2(CC1)OC(=O)c1c2cccc1	514217	INA	370.54	6.5	0.59	0.99	0.63	1.13	3	8	4	0.07	2	0	30	2	3	0	0	0	0	0	0	0	5	0	38.6	3.5	5.3	14	0	4	5	0.74	0.1	1.15	2	0.5	0	0	1	3	0	0	1	0	0	0	1
Cc1nc2ccc(cc2c(=O)n1c1ccc(cc1)OC1CCN(CC1)C1CCC1)F	517937	INA	407.53	7.28	0.63	1	0.66	1.13	3	14	4	0.07	2	0	26	3	2	0	0	1	0	0	0	0	6	1	42.9	5.4	3.6	10	0	5	6	0.87	0.08	1.08	4	0.8	0	1	0	4	0	0	0	1	0	0	2
O=C1CN(CCN1c1ccc(cc1)OC1CCN(CC1)C1CCC1)C(=O)c1ccccc1	540633	INA	433.6	6.88	0.61	1	0.65	1.13	2	14	5	0.08	2	0	31	3	3	0	0	0	0	0	0	0	6	0	41.3	4.8	4.8	12	0	5	5	0.88	0	1	5	1	0	1	0	4	0	0	0	0	0	0	2
CSc1ccccc1C(=O)N(C1CCNC1)C1CCCC1	549510	INA	304.5	6.77	0.59	0.99	0.66	1.13	2	7	4	0.09	1	0	24	2	1	0	1	0	0	0	0	1	4	0	37.8	4.4	2.2	10	0	3	3	0.76	0	1	3	1	0	0	2	1	0	0	0	0	0	0	1
O=C(NC(c1ccccc1)Cn1ccnc1C)NC1CCN(CC1)Cc1ccn(c1)c1ccc(cc1)C(F)(F)F	549595	INA	550.69	7.54	0.63	1.01	0.65	1.14	5	23	8	0.1	1	0	33	6	1	0	0	3	0	0	0	0	10	3	41.1	8.2	1.4	10	0	5	5	0.7	0	1	5	1	0	0	2	3	0	0	0	0	0	0	2
Fc1ccc(cc1)C(NC1CCC(C(C1)(C)C)C(=O)N1CCC(CC1)(c1ccccc1)C(=O)N1CCCC1)C	549917	INA	533.8	6.43	0.59	0.99	0.64	1.13	6	14	6	0.07	2	0	44	3	2	0	0	1	0	0	0	0	6	1	39.8	3.6	2.4	19	0	5	5	0.74	0	1	5	1	0	0	1	4	0	0	0	0	0	0	2
CC(Cn1cncc1)NC(=O)NC1CCN(CC1)Cc1ccn(c1)c1ccc(cc1)C(F)(F)F	549930	INA	474.59	7.53	0.62	1.02	0.64	1.15	5	17	7	0.11	1	0	29	6	1	0	0	3	0	0	0	0	10	3	38.1	9.5	1.6	10	0	4	4	0.65	0	1	4	1	0	0	2	2	0	0	0	0	0	0	1
O=C(N1CCC(CC1)c1onc(n1)c1ncccn1)NC1CC1c1ccccc1	551517	INA	390.49	7.66	0.64	1.01	0.67	1.13	1	18	4	0.07	1	0	22	6	2	0	0	0	0	0	0	0	8	0	41.2	11.8	3.9	8	0	5	5	0.9	0	1	5	1	1	0	1	3	0	0	0	0	0	0	1
COc1ccc(cc1)C(NC1CCC(C(C1)(C)C)C(=O)N1CCC(CC1)(c1ccccc1)c1nnc(o1)C)C	551608	INA	530.78	6.55	0.6	0.99	0.64	1.13	6	18	7	0.08	1	0	42	4	3	0	0	0	0	0	0	0	7	0	39.5	4.9	3.7	17	0	5	5	0.74	0	1	5	1	0	0	1	4	0	0	0	0	0	0	2
O=C(c1ccccc1C(C)C)N(C1CNCC1)CC1CCC1	556093	INA	300.49	6.01	0.57	0.98	0.63	1.13	3	7	5	0.1	1	0	28	2	1	0	0	0	0	0	0	0	3	0	38	4	2	12	0	3	3	0.68	0	1	3	1	0	1	1	1	0	0	0	0	0	0	1
Cc1ccc(cc1)C(=O)N1CCN(C(=O)C1)c1ccc(cc1)OC1CCN(CC1)C1CCC1	556782	INA	447.63	6.78	0.61	0.99	0.65	1.13	3	14	5	0.07	2	0	33	3	3	0	0	0	0	0	0	0	6	0	40.9	4.5	4.5	13	0	5	5	0.85	0	1	5	1	0	1	0	4	0	0	0	0	0	0	2
O=C(NC(c1ccccc1)Cn1cncn1)NC1CCN(CC1)Cc1ccn(c1)c1ccc(cc1)C(F)(F)F	557262	INA	537.65	7.79	0.64	1.02	0.66	1.15	4	23	8	0.11	1	0	30	7	1	0	0	3	0	0	0	0	11	3	40.6	10.1	1.4	9	0	5	5	0.72	0	1	5	1	0	0	2	3	0	0	0	0	0	0	2
COc1ccc(cc1)C(NC1CCC(C(C1)(C)C)C(=O)N1CCC(CC1)(c1ccccc1)N1CCCCC1=O)C	561392	INA	545.84	6.27	0.58	0.99	0.63	1.13	6	14	7	0.08	2	0	47	3	3	0	0	0	0	0	0	0	6	0	39.1	3.4	3.4	20	0	5	5	0.75	0	1	5	1	0	0	0	5	0	0	0	0	0	0	2
COc1cccc(c1)C(NC1CCC(C(C1)(C)C)C(=O)N1CCC(CC1)(c1ccccc1)C(=O)N1CCCC1)C	562532	INA	545.84	6.27	0.58	0.99	0.63	1.13	6	14	7	0.08	2	0	47	3	3	0	0	0	0	0	0	0	6	0	39.1	3.4	3.4	20	0	5	5	0.73	0	1	5	1	0	0	1	4	0	0	0	0	0	0	2
Clc1ccccc1C(=O)N(C1CNCC1)CC1CCC1	564021	INA	292.84	7.14	0.61	0.99	0.66	1.13	2	7	4	0.09	1	0	21	2	1	0	0	0	1	0	0	1	4	1	39	4.9	2.4	9	0	3	3	0.75	0	1	3	1	0	1	1	1	0	0	0	0	0	0	1
O=C(NC(c1ccc(=O)[nH]c1)C)CC1CCN(CC1)Cc1ccn(c1)c1ccc(cc1)C(F)(F)F	564413	INA	486.59	7.6	0.63	1.02	0.65	1.14	6	15	7	0.1	4	0	29	4	2	0	0	3	0	0	0	0	9	3	40.6	6.3	3.1	10	0	4	4	0.66	0	1	4	1	0	0	1	3	0	0	0	0	0	0	1
O=C(c1ccccc1C(F)(F)F)N(C1CNCC1)CC1CCCC1	564934	INA	340.43	7.24	0.6	1.01	0.63	1.15	4	7	4	0.08	1	0	23	2	1	0	0	3	0	0	0	0	6	3	38.3	4.3	2.1	11	0	3	3	0.67	0	1	3	1	0	0	2	1	0	0	0	0	0	0	1
CC1CN(CCN1C(=O)C(=O)c1c[nH]c2c1cccc2)C(=O)c1ccccc1	567570	INA	375.46	7.66	0.65	1.01	0.68	1.12	4	19	3	0.06	3	0	21	3	3	0	0	0	0	0	0	0	6	0	44.9	6.1	6.1	5	0	4	5	0.75	0.1	1.1	3	0.75	0	0	1	3	0	0	1	0	0	0	2
O=C(c1ccccc1C(C)C)N(C1CNCC1)CC1CC1	571443	INA	286.46	6.1	0.58	0.98	0.63	1.13	3	7	5	0.1	1	0	26	2	1	0	0	0	0	0	0	0	3	0	38.3	4.3	2.1	11	0	3	3	0.67	0	1	3	1	1	0	1	1	0	0	0	0	0	0	1
CN(C(=O)c1c(C)onc1c1ccccc1Cl)c1ccc(c(c1)Cl)C	576138	INA	375.27	9.15	0.69	1.01	0.73	1.11	6	18	3	0.07	1	0	16	2	2	0	0	0	2	0	0	2	6	2	46.3	4.9	4.9	3	0	3	3	0.68	0	1	3	1	0	0	1	2	0	0	0	0	0	0	2
CC1CN(CCN1C(=O)C(=O)c1c[nH]c2c1ccnc2)C(=O)c1ccccc1	583867	INA	376.45	7.84	0.66	1.01	0.68	1.12	4	19	3	0.06	3	0	20	4	3	0	0	0	0	0	0	0	7	0	43.8	8.3	6.3	5	0	4	5	0.75	0.1	1.1	3	0.75	0	0	1	3	0	0	1	0	0	0	1
CC(OC(=O)C1=CN(CC(c2c1[nH]c1c2ccc(c1)F)(C)C)C(=O)c1ccc(cc1)OCCCN1CCOCC1)C	589766	INA	563.73	7.14	0.61	1.01	0.65	1.13	7	19	9	0.11	3	0	38	3	5	0	0	1	0	0	0	0	9	1	40.5	3.8	6.3	14	0	5	8	0.63	0.15	1.15	3	0.6	0	0	1	3	1	0	1	1	0	0	2
CCN(C(=O)c1cccc(c1Cl)Cl)C1CNCC1	1078312	INA	287.21	8.45	0.64	1.01	0.68	1.13	4	7	3	0.09	1	0	16	2	1	0	0	0	2	0	0	2	5	2	38.2	5.9	2.9	6	0	2	2	0.61	0	1	2	1	0	0	1	1	0	0	0	0	0	0	1
Clc1ccc2c(c1)C1(NC(C)Cc3c1[nH]c1c3cc(c(c1)F)F)C(=O)N2	1082725	INA	373.81	9.35	0.7	1.03	0.71	1.13	5	17	0	0	1	0	14	3	1	0	0	2	1	0	0	1	7	3	47.5	7.5	2.5	4	0	5	9	0.81	0.29	1.33	1	0.2	0	0	2	3	0	0	3	0	0	0	2
Clc1ccc2c(c1)C1(NC(C)Cc3c1[nH]c1c3cccc1)C(=O)N2	1083769	INA	337.83	8.45	0.68	1	0.72	1.11	3	17	0	0	1	0	16	3	1	0	0	0	1	0	0	1	5	1	47.5	7.5	2.5	4	0	5	9	0.88	0.29	1.33	1	0.2	0	0	2	3	0	0	3	0	0	0	2
CC1Cc2c3cc(F)ccc3[nH]c2C2(N1)C(=O)Nc1c2cc(Cl)cc1	1084349	INA	355.82	8.9	0.69	1.02	0.72	1.12	4	17	0	0	1	0	15	3	1	0	0	1	1	0	0	1	6	2	47.5	7.5	2.5	4	0	5	9	0.84	0.29	1.33	1	0.2	0	0	2	3	0	0	3	0	0	0	2
O=C(NC1CCN(C1)CCC1CCN(CC1)C(=O)c1ccccc1Cl)CNC(=O)c1cccc(c1)C(F)(F)F	1088874	INA	565.09	7.96	0.63	1.02	0.65	1.14	7	15	8	0.11	3	0	32	4	3	0	0	3	1	0	0	1	11	4	39.4	5.6	4.2	13	0	4	4	0.59	0	1	4	1	0	0	1	3	0	0	0	0	0	0	2
O=C(NC1CCN(C1)CCN1CCN(CC1)C(=O)c1cc(F)ccc1F)CNC(=O)c1cccc(c1)C(F)(F)F	1089793	INA	567.62	8.11	0.63	1.03	0.64	1.16	8	15	8	0.11	3	0	30	5	3	0	0	5	0	0	0	0	13	5	38.6	7.1	4.3	12	0	4	4	0.58	0	1	4	1	0	0	1	3	0	0	0	0	0	0	2
O=C(NC1CCN(C1)CCC1CCN(CC1)C(=O)c1ccccc1F)CNC(=O)c1cccc(c1)C(F)(F)F	1089881	INA	548.64	7.73	0.62	1.02	0.64	1.15	7	15	8	0.11	3	0	32	4	3	0	0	4	0	0	0	0	11	4	39.4	5.6	4.2	13	0	4	4	0.59	0	1	4	1	0	0	1	3	0	0	0	0	0	0	2
OC(C(c1ccccc1)N1CCOCC1)(c1ccccc1)c1ccccc1	1091863	INA	359.5	6.91	0.63	0.99	0.67	1.11	1	18	5	0.09	0	0	25	1	2	0	0	0	0	0	0	0	3	0	46.2	1.9	3.8	6	0	4	4	0.89	0	1	4	1	0	0	0	4	0	0	0	0	0	0	3
O=C(NC1CCN(C1)CCN1CCN(CC1)C(=O)c1ccccc1Cl)CNC(=O)c1cccc(c1)C(F)(F)F	1092238	INA	566.08	8.09	0.63	1.02	0.65	1.15	7	15	8	0.11	3	0	31	5	3	0	0	3	1	0	0	1	12	4	38.6	7.1	4.3	12	0	4	4	0.59	0	1	4	1	0	0	1	3	0	0	0	0	0	0	2
O=C(NC1CCN(C1)CCN1CCN(CC1)C(=O)c1ccccc1)CNC(=O)c1cccc(c1)C(F)(F)F	1093469	INA	531.64	7.6	0.62	1.02	0.64	1.15	6	15	8	0.11	3	0	32	5	3	0	0	3	0	0	0	0	11	3	38.6	7.1	4.3	12	0	4	4	0.61	0	1	4	1	0	0	1	3	0	0	0	0	0	0	2
Fc1ccc(cc1)n1ncc2c1ccc(c2)C(C(F)(F)F)(c1ccc(c(c1)Cl)F)O	1094231	INA	438.8	10.45	0.73	1.06	0.72	1.15	7	22	3	0.07	0	0	12	2	1	0	0	5	1	0	0	1	9	6	50	4.8	2.4	2	0	4	5	0.7	0.1	1.1	3	0.75	0	0	1	3	0	0	1	0	0	0	3
Clc1ccc(cc1)c1cc2C(NC(=O)c3ccccc3O)CC(Oc2nc1c1ccc(cc1Cl)Cl)(C)C	1094839	INA	553.89	9.23	0.7	1.01	0.74	1.11	7	25	4	0.06	1	0	23	2	3	0	0	0	3	0	0	3	8	3	48.3	3.3	5	5	0	5	6	0.76	0.07	1.07	4	0.8	0	0	0	5	0	0	0	1	0	0	3
Clc1cnc(c(c1)NS(=O)(=O)c1ccc(c(c1)Cl)Cl)Oc1ccccc1C(=O)O	1171008	INA	473.73	11.84	0.76	1.06	0.78	1.11	7	21	6	0.14	3	0	11	2	5	0	1	0	3	0	0	4	11	3	45	5	12.5	0	0	3	3	0.62	0	1	3	1	0	0	0	3	0	0	0	0	0	0	2
O=C(c1cc(ccc1OC(C(F)(F)F)C)S(=O)(=O)C)N1CCN(CC1)c1ncc(cn1)C(F)(F)F	1171471	INA	526.51	9.57	0.66	1.07	0.65	1.17	11	15	5	0.09	3	0	20	4	4	0	1	6	0	0	0	1	15	6	36.4	7.3	7.3	9	0	3	3	0.51	0	1	3	1	0	0	0	3	0	0	0	0	0	0	1
O=C(c1cc(ccc1OC(C(F)(F)F)C)S(=O)(=O)C)N1CCN(CC1)c1cnc(nc1)C(F)(F)F	1171472	INA	526.51	9.57	0.66	1.07	0.65	1.17	11	15	5	0.09	3	0	20	4	4	0	1	6	0	0	0	1	15	6	36.4	7.3	7.3	9	0	3	3	0.51	0	1	3	1	0	0	0	3	0	0	0	0	0	0	1
Fc1ccc(cc1)C1CC(=NN1c1ccc(cc1)C(=O)O)c1ccc2c(c1)oc(=O)[nH]2	1215757	INA	417.42	8.88	0.7	1.03	0.7	1.12	4	21	4	0.08	3	0	16	3	4	0	0	1	0	0	0	0	8	1	48.9	6.4	8.5	2	0	5	6	0.84	0.08	1.08	4	0.8	0	0	2	3	0	0	1	0	0	0	3
CCS(=O)(=O)N1CC(C(C1)C(=O)Nc1ccc(cn1)Cl)C(=O)Nc1ccc(cc1F)n1ccccc1=O	1221852	INA	548.04	9.13	0.67	1.03	0.69	1.13	8	19	7	0.11	7	0	23	5	5	0	1	1	1	0	0	2	13	2	40	8.3	8.3	6	0	4	4	0.62	0	1	4	1	0	0	1	3	0	0	0	0	0	0	1
FC(CN1CC(C(C1)C(=O)Nc1ccc(cn1)Cl)C(=O)Nc1ccc(cc1F)n1ccccc1=O)F	1221913	INA	519.95	9.12	0.68	1.04	0.68	1.14	7	17	6	0.1	5	0	21	5	3	0	0	3	1	0	0	1	12	4	42.1	8.8	5.3	6	0	4	4	0.64	0	1	4	1	0	0	1	3	0	0	0	0	0	0	1
CCCC1(CCCN1)C(=O)c1ccc2c(c1)cn[nH]2	1224092	INA	257.37	6.77	0.61	0.99	0.65	1.13	2	11	4	0.1	1	0	19	3	1	0	0	0	0	0	0	0	4	0	39.5	7.9	2.6	7	0	3	4	0.74	0.14	1.14	2	0.67	0	0	2	1	0	0	1	0	0	0	1
OC(=O)C1CN(C1)C1CCC2(C1)Cc1ccccc1Cc1c2cccc1	1276948	INA	347.49	6.81	0.62	0.99	0.67	1.12	2	13	2	0.04	1	0	25	1	2	0	0	0	0	0	0	0	3	0	45.1	2	3.9	10	0	5	8	0.89	0.17	1.22	2	0.4	0	1	1	2	1	0	0	0	2	0	2
O=C(C(n1c(nc2c1cc(F)c(c2)F)c1ccc(cc1)Cl)C1CCCCC1)Nc1ccc(cc1)C(=O)O	1615153	INA	524	8.59	0.67	1.02	0.69	1.13	6	24	6	0.09	2	0	24	3	3	0	0	2	1	0	0	1	9	3	45.9	4.9	4.9	7	0	5	6	0.73	0.07	1.07	4	0.8	0	0	1	4	0	0	1	0	0	0	3
COc1cc(C=Cc2nc3ccccc3c(=O)[nH]2)ccc1n1cnc(c1)C	1642174	INA	358.43	7.97	0.67	1.01	0.7	1.12	3	20	4	0.08	3	0	18	4	2	0	0	0	0	0	0	0	6	0	46.7	8.9	4.4	2	0	4	5	0.78	0.1	1.1	3	0.75	0	0	1	3	0	0	0	1	0	0	2
COc1cc(C=Cc2nc3ccc(cc3c(=O)[nH]2)F)ccc1n1cnc(c1)C	1642176	INA	376.42	8.37	0.68	1.02	0.69	1.13	4	20	4	0.08	3	0	17	4	2	0	0	1	0	0	0	0	7	1	46.7	8.9	4.4	2	0	4	5	0.75	0.1	1.1	3	0.75	0	0	1	3	0	0	0	1	0	0	2
COc1cc(C=Cc2nc3cc(Br)ccc3c(=O)[nH]2)ccc1n1cnc(c1)C	1642178	INA	437.32	9.72	0.69	1.01	0.73	1.12	4	20	4	0.08	3	0	17	4	2	0	0	0	0	1	0	1	7	1	46.7	8.9	4.4	2	0	4	5	0.75	0.1	1.1	3	0.75	0	0	1	3	0	0	0	1	0	0	2
COc1cc(C=Cc2nc3cc(ccc3c(=O)[nH]2)S(=O)(=O)C)ccc1n1cnc(c1)C	1642179	INA	436.53	8.56	0.67	1.02	0.7	1.12	6	22	5	0.09	5	0	20	4	4	0	1	0	0	0	0	1	9	0	43.1	7.8	7.8	3	0	4	5	0.68	0.1	1.1	3	0.75	0	0	1	3	0	0	0	1	0	0	2
COc1cc(C=Cc2[nH]c(=O)c3c(n2)sc(c3C)C)ccc1n1cnc(c1)C	1642182	INA	392.52	8.18	0.67	1	0.7	1.12	5	19	4	0.08	3	0	20	4	2	0	1	0	0	0	0	1	7	0	43.8	8.3	4.2	4	0	4	5	0.71	0.1	1.1	3	0.75	0	0	2	2	0	0	1	0	0	0	1
O=C(C(n1c(nc2c1cc(F)c(c2)F)c1ccc(cc1)Cl)C1CCCCC1)Nc1ccc(cc1F)OC1(CC1)C(=O)O	1668249	INA	598.06	8.67	0.67	1.03	0.68	1.13	7	24	8	0.11	2	0	27	3	4	0	0	3	1	0	0	1	11	4	44.9	4.3	5.8	10	0	6	7	0.71	0.07	1.07	5	0.83	1	0	1	4	0	0	1	0	0	0	3
O=C(C(n1c(nc2c1cc(F)c(c2)F)c1ccc(cc1)Cl)C1CCCCC1)Nc1ccc(cc1F)c1nnn[nH]1	1668257	INA	566.03	8.99	0.68	1.03	0.7	1.14	5	28	6	0.09	1	0	23	7	1	0	0	3	1	0	0	1	12	4	44.4	11.1	1.6	7	0	6	7	0.8	0.06	1.06	5	0.83	0	0	2	4	0	0	1	0	0	0	3
N#Cc1cc(C(C)C)c2c(c1)nc(o2)c1ccc(cc1)C(=O)NCC1OC(=O)N(C1)c1ccc(cn1)Cl	1771134	INA	515.99	8.75	0.69	1.02	0.7	1.12	6	25	6	0.1	2	1	22	5	4	0	0	0	1	0	0	1	10	1	45.8	8.5	6.8	6	0	5	6	0.7	0.08	1.08	4	0.8	0	0	2	3	0	0	1	0	0	0	2
CCc1cccc(c1)NC(=O)N1CCc2c(C1)c(nc(n2)c1cncnc1)c1ccccc1C	1771458	INA	450.59	7.51	0.65	1	0.69	1.12	3	25	4	0.06	1	0	26	6	1	0	0	0	0	0	0	0	7	0	45	10	1.7	6	0	5	6	0.82	0.07	1.07	4	0.8	0	0	0	5	0	0	0	1	0	0	2
Cn1ncc(c1)c1cnc2c(c1)c(=O)c1cc(ccc1cc2)NS(=O)(=O)N(C)C	1802829	INA	409.51	8.53	0.67	1.02	0.7	1.12	6	21	4	0.08	4	0	19	5	3	0	1	0	0	0	0	1	9	0	41.7	10.4	6.3	3	0	4	7	0.69	0.2	1.2	2	0.5	0	0	1	2	1	0	0	0	2	0	1
Cn1ncc(c1)c1cnc2c(c1)c(=O)c1cc(ccc1cc2)NS(=O)(=O)N1CCC1	1802911	INA	421.52	8.6	0.68	1.02	0.7	1.12	4	21	4	0.08	4	0	19	5	3	0	1	0	0	0	0	1	9	0	42.9	10.2	6.1	4	0	5	8	0.8	0.17	1.17	3	0.6	0	1	1	2	1	0	0	0	2	0	1
ONC(=O)C=Cc1ccc2c(c1)CN(C2)C(=O)C1CC1	1808619	INA	272.33	7.57	0.64	1.01	0.66	1.13	3	9	3	0.08	3	0	16	2	3	0	0	0	0	0	0	0	5	0	41.7	5.6	8.3	5	0	3	4	0.6	0.17	1.17	2	0.67	1	0	1	1	0	0	1	0	0	0	1
ONC(=O)C=Cc1ccc2c(c1)CN(C2)C(=O)C1CCCC1	1808620	INA	300.39	7.15	0.62	1	0.65	1.13	3	9	3	0.07	3	0	20	2	3	0	0	0	0	0	0	0	5	0	40.5	4.8	7.1	7	0	3	4	0.64	0.14	1.14	2	0.67	0	0	2	1	0	0	1	0	0	0	1
ONC(=O)C=Cc1ccc2c(c1)CN(C2)S(=O)(=O)c1ccccc1	1808630	INA	344.42	8.61	0.67	1.02	0.7	1.12	4	16	4	0.1	4	0	16	2	4	0	1	0	0	0	0	1	7	0	42.5	5	10	2	0	3	4	0.63	0.13	1.13	2	0.67	0	0	1	2	0	0	1	0	0	0	2
ONC(=O)C=Cc1ccc2c(c1)CN(C2)S(=O)(=O)c1cccc(c1)C(F)(F)F	1808639	INA	412.42	9.59	0.69	1.05	0.68	1.14	7	16	4	0.09	4	0	15	2	4	0	1	3	0	0	0	1	10	3	41.9	4.7	9.3	3	0	3	4	0.54	0.13	1.13	2	0.67	0	0	1	2	0	0	1	0	0	0	2
ONC(=O)C=Cc1ccc2c(c1)CN(C2)S(=O)(=O)c1ccc(cc1)OC	1808640	INA	374.45	8.51	0.66	1.02	0.68	1.12	5	16	5	0.11	4	0	18	2	5	0	1	0	0	0	0	1	8	0	40.9	4.5	11.4	3	0	3	4	0.58	0.13	1.13	2	0.67	0	0	1	2	0	0	1	0	0	0	2
COc1cc(ccc1Nc1ncc(c(n1)c1cnc2n1cccc2)Cl)N1CCN(CC1)C(=O)C	1809044	INA	478	8.24	0.66	1.01	0.68	1.13	4	23	5	0.08	1	0	24	7	2	0	0	0	1	0	0	1	10	1	41.4	12.1	3.4	6	0	5	6	0.79	0.07	1.07	4	0.8	0	0	1	4	0	0	1	0	0	0	1
COC(=O)N1CCN(CC1)c1ccc(c(c1)OC)Nc1ncc(c(n1)c1cnc2n1cccc2)Cl	1809066	INA	494	8.37	0.66	1.02	0.68	1.13	4	23	6	0.1	1	0	24	7	3	0	0	0	1	0	0	1	11	1	40.7	11.9	5.1	6	0	5	6	0.77	0.07	1.07	4	0.8	0	0	1	4	0	0	1	0	0	0	1
CC(=O)Nc1cccc(c1C)Nc1ncnc(n1)N1CCC(CC1)OCc1ccc(cc1)C(F)(F)F	1813042	INA	500.58	7.95	0.64	1.02	0.65	1.15	6	19	7	0.11	1	0	27	6	2	0	0	3	0	0	0	0	11	3	39.7	9.5	3.2	9	0	4	4	0.67	0	1	4	1	0	0	0	4	0	0	0	0	0	0	2
OC1CN(C1)CCC1CCN(CC1)c1nc2ccccc2c(c1)C(=O)NCC1CCC(CC1)CNC(=O)OC(C)(C)C	1818300	INA	579.87	6.37	0.58	0.99	0.62	1.14	6	13	11	0.12	2	0	49	5	4	0	0	0	0	0	0	0	9	0	36.3	5.5	4.4	22	0	5	6	0.62	0.08	1.08	4	0.8	0	1	0	4	0	0	0	1	0	0	1
O=C1COc2c(N1)nc(cc2)CNC1CCN(CC1)CCN1C(=O)COc2c1cc(cc2)C(O)C	1824029	INA	481.61	7.3	0.61	1.01	0.64	1.14	4	14	7	0.1	2	0	31	5	5	0	0	0	0	0	0	0	10	0	37.9	7.6	7.6	12	0	5	7	0.74	0.15	1.15	3	0.6	0	0	0	5	0	0	0	2	0	0	1
O=C1COc2c(N1)nc(cc2)CNC1CCN(CC1)CCN1C(=O)COc2c1cc(O)cc2	1824030	INA	453.55	7.56	0.63	1.01	0.65	1.14	3	14	6	0.09	2	0	27	5	5	0	0	0	0	0	0	0	10	0	38.3	8.3	8.3	10	0	5	7	0.79	0.15	1.15	3	0.6	0	0	0	5	0	0	0	2	0	0	1
O=C1COc2c(N1)nc(cc2)CNC1CCN(CC1)CCN1C(=O)COc2c1cc(cc2)C(=O)O	1824033	INA	481.56	7.77	0.63	1.02	0.65	1.13	4	15	7	0.11	3	0	27	5	6	0	0	0	0	0	0	0	11	0	38.7	8.1	9.7	10	0	5	7	0.74	0.15	1.15	3	0.6	0	0	0	5	0	0	0	2	0	0	1
O=C(NC1CN(C1)C1CCC(CC1)c1cncs1)CNc1n[nH]c2c1cc(cc2)C(F)(F)F	1834792	INA	478.6	8.25	0.64	1.02	0.66	1.15	4	16	6	0.1	1	0	25	6	1	0	1	3	0	0	0	1	11	3	37.9	10.3	1.7	11	0	5	6	0.73	0.08	1.08	4	0.8	0	1	2	2	0	0	1	0	0	0	1
CN(C(=O)c1ccc(cc1)Cn1c(C)nc2c1cccc2)C1CCN(C1)C1CCC1	1835993	INA	402.59	6.71	0.61	0.99	0.66	1.13	3	17	5	0.08	1	0	30	4	1	0	0	0	0	0	0	0	5	0	41.7	6.7	1.7	11	0	5	6	0.8	0.08	1.08	4	0.8	0	1	2	2	0	0	1	0	0	0	2
COc1ccc(cc1)c1noc(n1)CSc1nnc(n1c1ccc(cc1)OC)C	1898239	INA	409.51	8.53	0.67	1.02	0.7	1.12	3	22	7	0.14	0	0	19	5	3	0	1	0	0	0	0	1	9	0	41.7	10.4	6.3	4	0	4	4	0.76	0	1	4	1	0	0	2	2	0	0	0	0	0	0	2
COC(=O)CN1Cc2c(C1=O)nc(c(c2c1ccc(cc1Cl)Cl)CN)C	1910111	INA	394.28	9.17	0.68	1.02	0.7	1.12	7	14	5	0.11	2	0	17	3	3	0	0	0	2	0	0	2	8	2	41.9	7	7	5	0	3	4	0.58	0.13	1.13	2	0.67	0	0	1	2	0	0	1	0	0	0	1
NCc1c(C)nc2c(c1c1ccc(cc1Cl)Cl)CN(C2=O)CC(=O)O	1910112	INA	380.25	9.51	0.69	1.03	0.71	1.12	7	14	4	0.1	2	0	15	3	3	0	0	0	2	0	0	2	8	2	42.5	7.5	7.5	4	0	3	4	0.6	0.13	1.13	2	0.67	0	0	1	2	0	0	1	0	0	0	1
OCCN1Cc2c(C1=O)nc(c(c2c1ccc(cc1Cl)Cl)CN)C	1910113	INA	366.27	8.93	0.67	1.02	0.7	1.13	6	13	4	0.09	1	0	17	3	2	0	0	0	2	0	0	2	7	2	41.5	7.3	4.9	5	0	3	4	0.63	0.13	1.13	2	0.67	0	0	1	2	0	0	1	0	0	0	1
COc1cc(ccc1n1cnc(c1)C)c1nnn(c1)C1CC(CNC1=O)C(F)(F)F	2017571	INA	420.44	8.58	0.65	1.04	0.65	1.16	6	17	4	0.08	1	0	19	6	2	0	0	3	0	0	0	0	11	3	38.8	12.2	4.1	7	0	4	4	0.73	0	1	4	1	0	0	2	2	0	0	0	0	0	0	1
Clc1ccc(c(c1)NC(=O)NS(=O)(=O)c1ccc(cc1)OCCCN1CCCCC1)Cl	2021967	INA	486.46	8.69	0.64	1.02	0.69	1.13	5	15	8	0.14	3	0	25	3	4	0	1	0	2	0	0	3	10	2	37.5	5.4	7.1	8	0	3	3	0.58	0	1	3	1	0	0	0	3	0	0	0	0	0	0	2
O=C(NS(=O)(=O)c1ccc(cc1)OCCCN1CCCCC1)Nc1ccc(cc1)C(F)(F)F	2021968	INA	485.58	8.23	0.63	1.03	0.65	1.15	6	15	8	0.13	3	0	26	3	4	0	1	3	0	0	0	1	11	3	37.3	5.1	6.8	9	0	3	3	0.55	0	1	3	1	0	0	0	3	0	0	0	0	0	0	2
O=C(NS(=O)(=O)c1ccc(cc1)OCCCCN1CCCC1)Nc1ccccc1	2021971	INA	417.58	7.46	0.62	1.01	0.65	1.13	3	15	9	0.16	3	0	27	3	4	0	1	0	0	0	0	1	8	0	37.5	5.4	7.1	8	0	3	3	0.59	0	1	3	1	0	0	1	2	0	0	0	0	0	0	2
CC(NC(=O)NS(=O)(=O)c1ccc(cc1)OCCCCN1CCCCC1)C	2021975	INA	397.6	6.86	0.58	1	0.62	1.14	5	9	9	0.15	3	0	31	3	4	0	1	0	0	0	0	1	8	0	32.8	5.2	6.9	12	0	2	2	0.44	0	1	2	1	0	0	0	2	0	0	0	0	0	0	1
O=C(NS(=O)(=O)c1ccc(cc1)OCCCCN1CCCCC1)NC1CCCCC1	2021977	INA	437.67	6.73	0.58	1	0.63	1.14	3	9	9	0.13	3	0	35	3	4	0	1	0	0	0	0	1	8	0	33.8	4.6	6.2	15	0	3	3	0.6	0	1	3	1	0	0	0	3	0	0	0	0	0	0	1
O=C(NS(=O)(=O)c1ccc(cc1)OCCCCN1CCCCC1)Nc1cc(Cl)ccc1Cl	2021978	INA	500.49	8.48	0.64	1.01	0.68	1.13	5	15	9	0.15	3	0	27	3	4	0	1	0	2	0	0	3	10	2	37.3	5.1	6.8	9	0	3	3	0.56	0	1	3	1	0	0	0	3	0	0	0	0	0	0	2
O=C(NS(=O)(=O)c1ccc(cc1)OCCCN1CCCC1)Nc1ccc(cc1)C(=O)C	2021982	INA	445.59	7.68	0.62	1.01	0.66	1.13	5	16	9	0.15	4	0	27	3	5	0	1	0	0	0	0	1	9	0	37.9	5.2	8.6	8	0	3	3	0.55	0	1	3	1	0	0	1	2	0	0	0	0	0	0	2
O=C(NS(=O)(=O)c1ccc(cc1)OCCCN1CCCCC1)Nc1ccc(cc1)C	2021991	INA	431.61	7.32	0.61	1	0.65	1.13	4	15	8	0.13	3	0	29	3	4	0	1	0	0	0	0	1	8	0	37.3	5.1	6.8	9	0	3	3	0.6	0	1	3	1	0	0	0	3	0	0	0	0	0	0	2
NS(=O)(=O)c1ccc(cc1)OCCCCN1CCCC1	2024381	INA	298.45	7.11	0.59	1	0.63	1.14	3	8	7	0.16	2	0	22	2	3	0	1	0	0	0	0	1	6	0	33.3	4.8	7.1	8	0	2	2	0.55	0	1	2	1	0	0	1	1	0	0	0	0	0	0	1
CC(NC(=O)NS(=O)(=O)c1ccc(cc1)OCCN1CCCC1)C	2024384	INA	355.51	7.26	0.59	1.01	0.63	1.14	5	9	7	0.14	3	0	25	3	4	0	1	0	0	0	0	1	8	0	32.7	6.1	8.2	9	0	2	2	0.46	0	1	2	1	0	0	1	1	0	0	0	0	0	0	1
O=C(NS(=O)(=O)c1ccc(cc1)OCCN1CCCC1)Nc1cc(Cl)ccc1Cl	2024387	INA	458.4	9.17	0.66	1.02	0.7	1.13	5	15	7	0.14	3	0	21	3	4	0	1	0	2	0	0	3	10	2	38	6	8	6	0	3	3	0.59	0	1	3	1	0	0	1	2	0	0	0	0	0	0	2
O=C(NS(=O)(=O)c1ccc(cc1)OCCN1CCCC1)Nc1ccc(cc1)C(F)(F)F	2024388	INA	457.52	8.63	0.64	1.04	0.65	1.15	6	15	7	0.13	3	0	22	3	4	0	1	3	0	0	0	1	11	3	37.7	5.7	7.5	7	0	3	3	0.55	0	1	3	1	0	0	1	2	0	0	0	0	0	0	2
O=C(NS(=O)(=O)c1ccc(cc1)OCCN1CCCCC1)NC1CCCCC1	2024391	INA	409.61	6.94	0.59	1	0.63	1.14	3	9	7	0.12	3	0	31	3	4	0	1	0	0	0	0	1	8	0	33.9	5.1	6.8	13	0	3	3	0.64	0	1	3	1	0	0	0	3	0	0	0	0	0	0	1
O=C(NS(=O)(=O)c1ccc(cc1)OCCN1CCCCC1)Nc1ccc(cc1)C(F)(F)F	2024393	INA	471.55	8.42	0.64	1.03	0.65	1.15	6	15	7	0.12	3	0	24	3	4	0	1	3	0	0	0	1	11	3	37.5	5.4	7.1	8	0	3	3	0.56	0	1	3	1	0	0	0	3	0	0	0	0	0	0	2
CC(NC(=O)NS(=O)(=O)c1ccc(cc1)OCCCN1CCCC1)C	2024395	INA	369.54	7.11	0.59	1.01	0.63	1.14	5	9	8	0.15	3	0	27	3	4	0	1	0	0	0	0	1	8	0	32.7	5.8	7.7	10	0	2	2	0.44	0	1	2	1	0	0	1	1	0	0	0	0	0	0	1
O=C(NS(=O)(=O)c1ccc(cc1)OCCCN1CCCC1)NC1CCCCC1	2024397	INA	409.61	6.94	0.59	1	0.63	1.14	3	9	8	0.13	3	0	31	3	4	0	1	0	0	0	0	1	8	0	33.9	5.1	6.8	13	0	3	3	0.61	0	1	3	1	0	0	1	2	0	0	0	0	0	0	1
O=C(NS(=O)(=O)c1ccc(cc1)OCCCN1CCCC1)Nc1cc(Cl)ccc1Cl	2024398	INA	472.43	8.91	0.65	1.02	0.69	1.13	5	15	8	0.15	3	0	23	3	4	0	1	0	2	0	0	3	10	2	37.7	5.7	7.5	7	0	3	3	0.57	0	1	3	1	0	0	1	2	0	0	0	0	0	0	2
O=C(NS(=O)(=O)c1ccc(cc1)OCCCN1CCCCC1)Nc1ccccc1	2024401	INA	417.58	7.46	0.62	1.01	0.65	1.13	3	15	8	0.14	3	0	27	3	4	0	1	0	0	0	0	1	8	0	37.5	5.4	7.1	8	0	3	3	0.62	0	1	3	1	0	0	0	3	0	0	0	0	0	0	2
O=C(NC1CC1)CCCN(C(=O)c1ccc2c(c1)c1CC(CCc1n2C)C1CCOCC1)C	2029718	INA	451.67	6.45	0.59	0.99	0.63	1.13	4	12	7	0.1	2	0	37	3	3	0	0	0	0	0	0	0	6	0	38.6	4.3	4.3	17	0	5	8	0.67	0.18	1.18	3	0.6	1	0	1	3	0	0	2	0	0	0	1
Oc1ncnc(c1)N1C(=O)N(C(=O)C21CCN(CC2)Cc1ncccc1C)c1ccc(cc1)c1ccc(cc1)C(=O)O	2043011	INA	564.65	8.07	0.66	1.01	0.68	1.12	6	27	6	0.08	3	0	28	6	5	0	0	0	0	0	0	0	11	0	44.3	8.6	7.1	7	0	6	6	0.81	0	1.03	5	0.83	0	0	1	5	0	0	0	0	0	0	2
NC1CCCN(C1)c1c(cccc1Br)C=C1SC(=O)NC1=O	2048867	INA	382.31	10.06	0.67	1.01	0.72	1.12	4	9	2	0.05	3	0	16	3	2	0	1	0	0	1	0	2	7	1	39.5	7.9	5.3	5	0	3	3	0.77	0	1	3	1	0	0	1	2	0	0	0	0	0	0	1
COc1cccc(c1N1CCCC(C1)N)C=C1SC(=O)NC1=O	2048868	INA	333.45	7.94	0.63	1.01	0.67	1.13	4	9	3	0.07	3	0	19	3	3	0	1	0	0	0	0	1	7	0	38.1	7.1	7.1	6	0	3	3	0.74	0	1	3	1	0	0	1	2	0	0	0	0	0	0	1
NC1CCCN(C1)c1c(cccc1OC(C)C)C=C1SC(=O)NC1=O	2048871	INA	361.51	7.53	0.62	1	0.66	1.13	5	9	4	0.08	3	0	23	3	3	0	1	0	0	0	0	1	7	0	37.5	6.3	6.3	8	0	3	3	0.68	0	1	3	1	0	0	1	2	0	0	0	0	0	0	1
NC1CCCN(C1)c1c(cccc1c1ccccc1)C=C1SC(=O)NC1=O	2048872	INA	379.52	7.91	0.66	1	0.7	1.12	3	15	3	0.06	3	0	21	3	2	0	1	0	0	0	0	1	6	0	43.8	6.3	4.2	5	0	4	4	0.85	0	1	4	1	0	0	1	3	0	0	0	0	0	0	2
O=C1CCc2c(N1CCCN1CCC(CC1)n1c(=O)[nH]c3c1cccc3)ccnc2	2059308	INA	405.55	7.12	0.62	1	0.66	1.13	2	14	5	0.08	2	0	27	5	2	0	0	0	0	0	0	0	7	0	40.4	8.8	3.5	10	0	5	7	0.83	0.16	1.16	3	0.6	0	0	1	4	0	0	1	1	0	0	1
CC(C1NC(=O)C(Cc2ccccc2)N(C)C(=O)C(NC(=O)C(N(C1=O)C)Cc1ccccc1)C(C)C)C	2063167	INA	520.74	6.68	0.6	1	0.64	1.13	10	16	6	0.08	4	0	40	4	4	0	0	0	0	0	0	0	8	0	38.5	5.1	5.1	14	0	3	3	0.63	0	1	3	1	0	0	0	2	0	0	0	0	0	1	2
CCC(C1NC(=O)C(Cc2ccccc2)N(C)C(=O)C(NC(=O)C(N(C1=O)C)Cc1ccccc1)C(CC)C)C	2063169	INA	548.8	6.53	0.59	0.99	0.63	1.13	10	16	8	0.09	4	0	44	4	4	0	0	0	0	0	0	0	8	0	38.1	4.8	4.8	16	0	3	3	0.6	0	1	3	1	0	0	0	2	0	0	0	0	0	1	2
COc1ncc(nc1)c1cccc2c1CC(CO2)NC(=O)c1ccc(nc1)OCC(F)(F)F	2069425	INA	460.45	8.86	0.67	1.04	0.66	1.15	5	19	6	0.11	1	0	19	4	4	0	0	3	0	0	0	0	11	3	42.3	7.7	7.7	6	0	4	5	0.67	0.09	1.09	3	0.75	0	0	0	4	0	0	0	1	0	0	1
N#CC1(CC1)NC(=O)C1CCCCC1C(=O)N1CCN(CC1)c1nc2c(s1)ccnc2	2070951	INA	438.61	7.7	0.63	1	0.67	1.13	3	13	4	0.07	2	1	26	6	2	0	1	0	0	0	0	1	9	0	38.6	10.5	3.5	13	0	5	6	0.77	0.08	1.08	4	0.8	1	0	1	3	0	0	1	0	0	0	0
O=c1[nH]c2c(n1C1CCN(CC1)C1CCOCC1)cccc2	2146598	INA	301.43	6.7	0.6	1	0.63	1.14	1	7	2	0.04	1	0	23	3	2	0	0	0	0	0	0	0	5	0	37.8	6.7	4.4	10	0	4	5	0.96	0.1	1.1	3	0.75	0	0	1	3	0	0	1	0	0	0	1
OCC(n1cnc2c1nc(Nc1n[nH]c(c1)OC(C)C)c(c2)F)c1ccc(cn1)F	2151324	INA	415.45	8.48	0.65	1.03	0.66	1.15	5	21	7	0.14	0	0	19	7	2	0	0	2	0	0	0	0	11	2	38.8	14.3	4.1	5	0	4	5	0.67	0.1	1.1	3	0.75	0	0	2	2	0	0	1	0	0	0	0
OCCN1CCC(CC1)c1ccc(c(c1)C1=CCCCC1)NC(=O)c1ncc([nH]1)C#N	2158225	INA	419.58	6.99	0.61	1	0.65	1.13	3	14	6	0.1	2	1	29	5	2	0	0	0	0	0	0	0	7	0	40	8.3	3.3	11	0	4	4	0.74	0	1	4	1	0	0	1	3	0	0	0	0	0	0	1
N#Cc1c[nH]c(n1)C(=O)Nc1ccc(cc1C1=CCCCC1)C1CCN(CC1)C(=O)CS(=O)(=O)C	2158290	INA	495.66	7.75	0.63	1.01	0.67	1.13	6	17	6	0.09	5	1	29	5	4	0	1	0	0	0	0	1	10	0	39.1	7.8	6.3	11	0	4	4	0.66	0	1	4	1	0	0	1	3	0	0	0	0	0	0	1
N#Cc1c[nH]c(n1)C(=O)Nc1ccc(cc1C1=CCCCC1)C1CCN(CC1)C(=O)Cc1cccnc1	2158296	INA	494.65	7.38	0.64	1	0.67	1.13	3	21	6	0.09	3	1	30	6	2	0	0	0	0	0	0	0	8	0	43.3	9	3	10	0	5	5	0.78	0	1	5	1	0	0	1	4	0	0	0	0	0	0	1
N#Cc1c[nH]c2c1c(nc(n2)SCC(=O)N(C)C)c1cc(OC)c(cc1Cl)OC	2158562	INA	431.94	9.19	0.68	1.02	0.71	1.13	7	18	6	0.12	1	1	18	5	3	0	1	0	1	0	0	2	10	1	40.4	10.6	6.4	5	0	3	4	0.52	0.13	1.13	2	0.67	0	0	1	2	0	0	1	0	0	0	1
Fc1ccc(cc1)CC(N1CCC(CC1)CN1CCC(CC1)Oc1ccc(cc1)Cl)C(=O)O	2158778	INA	475.05	7.31	0.61	1	0.65	1.13	4	13	8	0.12	1	0	32	2	3	0	0	1	1	0	0	1	7	2	40	3.1	4.6	13	0	4	4	0.73	0	1	4	1	0	0	0	4	0	0	0	0	0	0	2
Fc1ccc(cc1)CC(N1CCC(CC1)CN1CCC(CC1)Oc1ccc(cc1C)Cl)C(=O)O	2158780	INA	489.08	7.19	0.61	1	0.65	1.13	5	13	8	0.11	1	0	34	2	3	0	0	1	1	0	0	1	7	2	39.7	2.9	4.4	14	0	4	4	0.71	0	1	4	1	0	0	0	4	0	0	0	0	0	0	2
Fc1ccc(cc1)CC(N1CCC(CC1)CN1CCC(CC1)Oc1ccc(c(c1Cl)C)Cl)C(=O)O	2158783	INA	523.52	7.7	0.62	1.01	0.66	1.13	6	13	8	0.11	1	0	33	2	3	0	0	1	2	0	0	2	8	3	39.7	2.9	4.4	14	0	4	4	0.69	0	1	4	1	0	0	0	4	0	0	0	0	0	0	2
Fc1ccc(cc1)CC(N1CCC(CC1)CN1CCC(CC1)Oc1ccc(c(c1C)Cl)Cl)C(=O)O	2158784	INA	523.52	7.7	0.62	1.01	0.66	1.13	6	13	8	0.11	1	0	33	2	3	0	0	1	2	0	0	2	8	3	39.7	2.9	4.4	14	0	4	4	0.69	0	1	4	1	0	0	0	4	0	0	0	0	0	0	2
OC(=O)C(N1CCC(CC1)CN1CCC(CC1)Oc1ccc(c(c1)Cl)Cl)Cc1ccccc1F	2158839	INA	509.49	7.84	0.63	1.01	0.67	1.13	5	13	8	0.12	1	0	31	2	3	0	0	1	2	0	0	2	8	3	40	3.1	4.6	13	0	4	4	0.71	0	1	4	1	0	0	0	4	0	0	0	0	0	0	2
OC(=O)CCNC(=O)c1ccc(cc1)C(n1nc(cc1c1ccc2c(c1)ccc(c2)C)c1cc(Cl)cc(c1)Cl)C	2159341	INA	572.52	8.55	0.68	1.01	0.72	1.11	7	30	8	0.11	2	0	27	3	3	0	0	0	2	0	0	2	8	2	47.8	4.5	4.5	5	0	5	6	0.68	0.07	1.07	4	0.8	0	0	1	4	0	0	0	1	0	0	4
O=C(C1c2ccccc2C(=O)N1C1CCOCC1)NCc1ccc(cc1)OC(F)(F)F	2164371	INA	434.45	8.36	0.65	1.03	0.65	1.14	5	14	5	0.09	2	0	21	2	4	0	0	3	0	0	0	0	9	3	42.3	3.8	7.7	8	0	4	5	0.68	0.1	1.1	3	0.75	0	0	1	3	0	0	1	0	0	0	2
N#Cc1cc(F)cc(c1)c1onc(n1)c1ccccn1	2164544	INA	266.25	9.86	0.75	1.04	0.74	1.13	2	18	2	0.07	0	1	7	4	1	0	0	1	0	0	0	0	6	1	51.9	14.8	3.7	0	0	3	3	0.85	0	1	3	1	0	0	1	2	0	0	0	0	0	0	1
O=C(Oc1cccc(c1)n1ccc(c1)C(=O)N)NCCCCCCc1ccccc1	2165084	INA	405.54	7.12	0.62	1	0.66	1.13	3	19	11	0.19	2	0	27	3	3	0	0	0	0	0	0	0	6	0	42.1	5.3	5.3	6	0	3	3	0.57	0	1	3	1	0	0	1	2	0	0	0	0	0	0	2
COCC(=O)N1CCC(CC1)c1ccc(cc1C(F)(F)F)C(=O)NC(=N)N	2170608	INA	386.42	8.05	0.62	1.04	0.62	1.16	8	9	5	0.1	3	0	21	4	3	0	0	3	0	0	0	0	10	3	35.4	8.3	6.3	8	0	2	2	0.44	0	1	2	1	0	0	0	2	0	0	0	0	0	0	1
NC(=N)NC(=O)c1ccc(c(c1)C(F)(F)F)C1CCN(CC1)C(=O)C	2170610	INA	356.39	8.1	0.62	1.04	0.63	1.16	8	9	3	0.07	3	0	19	4	2	0	0	3	0	0	0	0	9	3	36.4	9.1	4.5	7	0	2	2	0.48	0	1	2	1	0	0	0	2	0	0	0	0	0	0	1
O=C(N1CCC(CC1)N1CCC(CC1)Oc1ccc(c(c1)Cl)Cl)NS(=O)(=O)c1ccccc1C	2171038	INA	526.53	8.36	0.64	1.01	0.68	1.13	6	15	5	0.08	3	0	29	3	4	0	1	0	2	0	0	3	10	2	38.1	4.8	6.3	11	0	4	4	0.71	0	1	4	1	0	0	0	4	0	0	0	0	0	0	2
Fc1ccc(cc1)c1nc2c(n1C)cccc2Nc1ccc(nc1)n1cnc(c1)C	2178523	INA	398.48	8.13	0.68	1.01	0.7	1.13	3	27	4	0.08	0	0	19	6	0	0	0	1	0	0	0	0	7	1	46.9	12.2	0	2	0	5	6	0.87	0.08	1.08	4	0.8	0	0	2	3	0	0	1	0	0	0	2
NC1=NC(N=C1C)(C)c1cccc(c1)c1cccnc1	2180019	INA	264.36	7.34	0.65	0.99	0.68	1.13	3	14	2	0.05	2	0	16	4	0	0	0	0	0	0	0	0	4	0	44.4	11.1	0	3	0	3	3	0.85	0	1	3	1	0	0	1	2	0	0	0	0	0	0	1
O=C(NC1CN(C1)C1CCC(CC1)(O)c1cnc(s1)C(C)C)CNC(=O)c1cccc(c1)C(F)(F)F	2204265	INA	524.67	7.83	0.62	1.02	0.65	1.15	8	13	7	0.1	2	0	31	4	3	0	1	3	0	0	0	1	11	3	37.3	6	4.5	14	0	4	4	0.58	0	1	4	1	0	1	1	2	0	0	0	0	0	0	1
OC(CN1CCC(CC1)Oc1ccc(cc1C)Cl)CNC(=O)c1c[nH]c(=O)c2c1cc(cc2)S(=O)(=O)C	2207277	INA	548.11	8.18	0.64	1.02	0.67	1.13	8	17	8	0.11	5	0	30	3	6	0	1	0	1	0	0	2	11	1	38.8	4.5	9	10	0	4	5	0.6	0.09	1.09	3	0.75	0	0	0	4	0	0	0	1	0	0	2
OC(CN1CCC(CC1)Oc1ccc(c(c1Cl)C)Cl)CNC(=O)c1c[nH]c(=O)c2c1ccc(c2)S(=O)(=O)C	2207672	INA	582.55	8.7	0.65	1.02	0.68	1.13	9	17	8	0.11	5	0	29	3	6	0	1	0	2	0	0	3	12	2	38.8	4.5	9	10	0	4	5	0.58	0.09	1.09	3	0.75	0	0	0	4	0	0	0	1	0	0	2
C1CCN(CC1)Cc1ccc(cc1)Oc1nc2c(s1)cccn2	2207730	INA	325.47	7.75	0.65	1	0.7	1.12	0	16	4	0.09	0	0	19	3	1	0	1	0	0	0	0	1	5	0	42.9	7.1	2.4	6	0	4	5	0.91	0.1	1.1	3	0.75	0	0	1	3	0	0	1	0	0	0	1
CC(=O)N1CC2C(C1)CN(C2)CCOc1ccc(cc1)Oc1nc2c(s1)cccn2	2207739	INA	424.57	7.86	0.64	1.01	0.68	1.12	2	17	6	0.1	1	0	24	4	3	0	1	0	0	0	0	1	8	0	40.7	7.4	5.6	9	0	5	7	0.77	0.17	1.17	3	0.6	0	0	3	2	0	1	1	0	0	0	1
CC(=O)N1CC2CC1CN2CCOc1ccc(cc1)Oc1nc2c(s1)cccn2	2207740	INA	410.54	8.05	0.65	1.01	0.68	1.12	2	17	6	0.11	1	0	22	4	3	0	1	0	0	0	0	1	8	0	41.2	7.8	5.9	8	0	5	7	0.76	0.27	1.23	3	0.6	0	0	3	3	0	0	1	0	0	0	1
NC(=O)C1CCN(CC1)CCc1ccc(cc1)Oc1nc2c(s1)cccn2	2207743	INA	382.53	7.81	0.64	1	0.68	1.12	2	17	6	0.12	1	0	22	4	2	0	1	0	0	0	0	1	7	0	40.8	8.2	4.1	7	0	4	5	0.78	0.1	1.1	3	0.75	0	0	1	3	0	0	1	0	0	0	1
CC(=O)N1CC2CC1CN2CCc1ccc(cc1)Oc1nc2c(s1)cccn2	2207746	INA	394.54	7.89	0.65	1	0.69	1.12	2	17	5	0.09	1	0	22	4	2	0	1	0	0	0	0	1	7	0	42	8	4	8	0	5	7	0.79	0.27	1.23	3	0.6	0	0	3	3	0	0	1	0	0	0	1
CC(=O)N1CC2C(C1)CN(C2)Cc1ccc(cc1)Oc1nc2c(s1)cccn2	2207749	INA	394.54	7.89	0.65	1	0.69	1.12	2	17	4	0.07	1	0	22	4	2	0	1	0	0	0	0	1	7	0	42	8	4	8	0	5	7	0.82	0.17	1.17	3	0.6	0	0	3	2	0	1	1	0	0	0	1
CC(=O)NC1CC2CCC(C1)N2Cc1ccc(cc1)Oc1nc2c(s1)cccn2	2207751	INA	408.57	7.71	0.64	1	0.68	1.12	2	17	5	0.09	1	0	24	4	2	0	1	0	0	0	0	1	7	0	41.5	7.5	3.8	9	0	5	7	0.79	0.26	1.22	3	0.6	0	0	2	3	1	0	1	0	0	0	1
CCCN(P(=O)(c1ccccc1)c1ccccc1)c1cccnc1	2312933	INA	336.4	7.48	0.64	0.99	0.71	1.11	2	19	6	0.13	1	0	21	2	1	1	0	0	0	0	0	1	4	0	44.4	4.4	2.2	3	0	3	3	0.75	0	1	3	1	0	0	0	3	0	0	0	0	0	0	2
O=C(NC1CN(C1)C1CCC(CC1)(O)c1cncs1)CNc1ncnc2c1cc(cc2)C(F)(F)F	2315924	INA	506.61	8.44	0.65	1.03	0.66	1.15	5	17	6	0.09	1	0	25	6	2	0	1	3	0	0	0	1	12	3	38.3	10	3.3	11	0	5	6	0.71	0.08	1.08	4	0.8	0	1	1	3	0	0	0	1	0	0	1
NC(C(=O)O)CSC(c1ccc(c(c1)C)C)(c1ccccc1)c1ccccc1	2325410	INA	391.57	7.39	0.64	0.99	0.69	1.11	5	19	7	0.13	1	0	25	1	2	0	1	0	0	0	0	1	4	0	45.3	1.9	3.8	5	0	3	3	0.64	0	1	3	1	0	0	0	3	0	0	0	0	0	0	3
CS(=O)(=O)C1(CC1)c1cc(nc(n1)c1cccc2c1cc[nH]2)N1CCOCC1	2325704	INA	398.53	7.97	0.64	1.01	0.68	1.13	3	18	4	0.07	2	0	22	4	3	0	1	0	0	0	0	1	8	0	40	8	6	8	0	5	6	0.86	0.08	1.08	4	0.8	1	0	1	3	0	0	1	0	0	0	1
CS(=O)(=O)C1(CCOCC1)c1cc(nc(n1)c1cccc2c1cc[nH]2)N1CCOCC1	2325705	INA	442.59	7.77	0.63	1.01	0.66	1.13	3	18	4	0.07	2	0	26	4	4	0	1	0	0	0	0	1	9	0	38.6	7	7	10	0	5	6	0.87	0.07	1.07	4	0.8	0	0	1	4	0	0	1	0	0	0	1
CC(=O)NCC(c1ccc(cc1)Cl)NC(=O)C1(N)CCN(CC1)c1ncnc2c1cc[nH]2	2325732	INA	456	7.86	0.63	1.01	0.66	1.14	5	18	6	0.1	2	0	26	7	2	0	0	0	1	0	0	1	10	1	37.9	12.1	3.4	8	0	4	5	0.66	0.1	1.1	3	0.75	0	0	1	3	0	0	1	0	0	0	1
Clc1ccc(cc1)C(CS(=O)(=O)N)NC(=O)C1(N)CCN(CC1)c1ncnc2c1cc[nH]2	2325733	INA	478.03	8.54	0.64	1.02	0.67	1.14	6	19	6	0.1	3	0	24	7	3	0	1	0	1	0	0	2	12	1	35.7	12.5	5.4	7	0	4	5	0.66	0.1	1.1	3	0.75	0	0	1	3	0	0	1	0	0	0	1
Clc1ccc(cc1)C(NC(=O)C1(N)CCN(CC1)c1ncnc2c1cc[nH]2)CNS(=O)(=O)C	2325735	INA	492.06	8.34	0.64	1.02	0.67	1.14	6	19	7	0.11	3	0	26	7	3	0	1	0	1	0	0	2	12	1	35.6	11.9	5.1	8	0	4	5	0.64	0.1	1.1	3	0.75	0	0	1	3	0	0	1	0	0	0	1
OCC(c1ccc(cc1)Cl)NC(=O)C1(N)CCN(CC1)c1ncnc2c1cc[nH]2	2325737	INA	414.94	7.98	0.64	1.01	0.67	1.14	4	17	5	0.09	1	0	23	6	2	0	0	0	1	0	0	1	9	1	38.5	11.5	3.8	7	0	4	5	0.72	0.1	1.1	3	0.75	0	0	1	3	0	0	1	0	0	0	1
O=C(C1(N)CCN(CC1)c1ncnc2c1cc[nH]2)NC(c1ccccc1)C	2325986	INA	364.5	7.15	0.62	1	0.65	1.14	3	17	4	0.07	1	0	24	6	1	0	0	0	0	0	0	0	7	0	39.2	11.8	2	7	0	4	5	0.78	0.1	1.1	3	0.75	0	0	1	3	0	0	1	0	0	0	1
CN(CCCC(c1ccc(cc1)Cl)NC(=O)C1(N)CCN(CC1)c1ncnc2c1cc[nH]2)C	2325993	INA	470.08	7.23	0.61	1	0.65	1.14	5	17	8	0.12	1	0	32	7	1	0	0	0	1	0	0	1	9	1	36.9	10.8	1.5	11	0	4	5	0.64	0.1	1.1	3	0.75	0	0	1	3	0	0	1	0	0	0	1
Clc1ccc(cc1)C(NC(=O)C1(N)CCN(CC1)c1ncnc2c1cc[nH]2)CCCN1CCCC1	2325994	INA	496.12	7.19	0.61	1	0.65	1.14	3	17	8	0.11	1	0	34	7	1	0	0	0	1	0	0	1	9	1	37.7	10.1	1.4	13	0	5	6	0.74	0.08	1.08	4	0.8	0	0	2	3	0	0	1	0	0	0	1
O=C(C(C)(C)C)NCCC1CCN(CC1)c1ncnc2c1sc(c2)C(=O)N	2332055	INA	389.58	7.21	0.6	1	0.65	1.14	6	12	6	0.11	2	0	27	5	2	0	1	0	0	0	0	1	8	0	35.2	9.3	3.7	11	0	3	4	0.56	0.13	1.13	2	0.67	0	0	1	2	0	0	1	0	0	0	0
CNC(=O)c1cc(ccc1OC)c1ccc2c(n1)nc(nc2N1CCOCC1C)N1CCOCC1C	2336321	INA	492.64	7.25	0.62	1.01	0.64	1.14	5	18	5	0.07	1	0	32	6	4	0	0	0	0	0	0	0	10	0	38.2	8.8	5.9	12	0	5	6	0.78	0.07	1.07	4	0.8	0	0	0	5	0	0	0	1	0	0	1
COc1ccc(cc1C(=O)N(C)C)c1ccc2c(n1)nc(nc2N1CCOCC1C)N1CCOCC1C	2336322	INA	506.67	7.14	0.61	1	0.64	1.14	6	18	5	0.07	1	0	34	6	4	0	0	0	0	0	0	0	10	0	38	8.5	5.6	13	0	5	6	0.76	0.07	1.07	4	0.8	0	0	0	5	0	0	0	1	0	0	1
COc1ccc(cc1CO)c1ccc2c(n1)nc(nc2N1CCOCC1C)N1CCN(CC1)C	2336333	INA	464.63	7.04	0.61	1	0.64	1.14	4	17	5	0.07	0	0	32	6	3	0	0	0	0	0	0	0	9	0	37.9	9.1	4.5	12	0	5	6	0.82	0.07	1.07	4	0.8	0	0	0	5	0	0	0	1	0	0	1
O=C(NC(C)(C)C)NCCN1CCC(CC1)(O)CNC(=O)c1cc(Cl)cc(c1)Cl	2337980	INA	445.44	7.55	0.6	1.01	0.64	1.14	8	8	7	0.12	2	0	30	4	3	0	0	0	2	0	0	2	9	2	33.9	6.8	5.1	12	0	2	2	0.41	0	1	2	1	0	0	0	2	0	0	0	0	0	0	1
OCC(CCn1nc(c2c1cc(F)cc2)c1cnc2c(n1)c(c[nH]2)C(=O)NC(C)(C)C)O	2347991	INA	440.53	7.73	0.63	1.02	0.65	1.14	7	21	7	0.12	1	0	25	6	3	0	0	1	0	0	0	0	10	1	38.6	10.5	5.3	8	0	4	6	0.56	0.22	1.22	2	0.5	0	0	2	2	0	0	2	0	0	0	1
OCC(NC(=O)c1c[nH]c2c1nc(cn2)c1nn(c2c1ccc(c2)F)CCCS(=O)(=O)C)(C)C	2347992	INA	488.6	8.28	0.64	1.02	0.66	1.14	8	23	8	0.13	3	0	25	6	4	0	1	1	0	0	0	1	12	1	37.3	10.2	6.8	8	0	4	6	0.53	0.22	1.22	2	0.5	0	0	2	2	0	0	2	0	0	0	1
OC(=O)CC1COc2c1cc1OCC(Oc1c2)c1cccc(c1)Cl	2381285	INA	346.78	8.89	0.68	1.03	0.7	1.11	3	13	3	0.07	1	0	15	0	5	0	0	0	1	0	0	1	6	1	46.2	0	12.8	5	0	4	7	0.79	0.21	1.21	2	0.5	0	0	1	3	0	0	1	1	0	0	2
N#CCC1CCC(CC1)n1c(nc2c1c1cc[nH]c1nc2)C(O)C	2386635	INA	323.44	7.19	0.62	1	0.66	1.13	3	15	3	0.06	0	1	21	5	1	0	0	0	0	0	0	0	6	0	40	11.1	2.2	9	0	4	7	0.75	0.22	1.22	2	0.5	0	0	2	2	0	0	2	0	0	1	0
OC(CN1CCC2(CC1)Cc1c(O2)ccc(c1)Cl)COc1cc(O)ccc1C(=O)N1CCC(C1)N(C)C	2391797	INA	530.12	7.26	0.61	1	0.65	1.13	6	13	7	0.09	1	0	36	3	5	0	0	0	1	0	0	1	9	1	38.4	4.1	6.8	15	0	5	6	0.68	0.08	1.12	3	0.6	0	0	2	3	0	0	1	0	0	0	2
N#Cc1cnn2c1nc(Nc1ccc(c(c1)NC(=O)C)Cl)cc2NC1CC1	2409174	INA	381.86	8.88	0.68	1.02	0.7	1.13	4	18	5	0.11	1	1	16	7	1	0	0	0	1	0	0	1	9	1	41.9	16.3	2.3	4	0	4	5	0.67	0.11	1.11	3	0.75	1	0	1	2	0	0	1	0	0	0	1
N#Cc1cnn2c1nc(Nc1cc(NC(=O)C)c(cc1F)C)cc2NC1COC1	2409196	INA	395.44	8.41	0.66	1.03	0.67	1.14	5	18	5	0.1	1	1	18	7	2	0	0	1	0	0	0	0	10	1	40.4	14.9	4.3	5	0	4	5	0.66	0.11	1.11	3	0.75	0	1	1	2	0	0	1	0	0	0	1
N#Cc1cnn2c1nc(Nc1ccc(c(c1)NC(=O)C)C1CC1)cc2NC1COC1	2409197	INA	403.49	7.91	0.65	1.01	0.67	1.13	3	18	6	0.11	1	1	21	7	2	0	0	0	0	0	0	0	9	0	41.2	13.7	3.9	7	0	5	6	0.73	0.09	1.09	4	0.8	1	1	1	2	0	0	1	0	0	0	1
OCCN1CCN(CC1)c1cc2c(cc1OCC)ncc(c2Nc1ccc(cc1F)F)C(=O)N	2409312	INA	471.56	7.73	0.63	1.02	0.65	1.14	6	18	8	0.13	1	0	27	5	3	0	0	2	0	0	0	0	10	2	39.3	8.2	4.9	8	0	4	5	0.65	0.09	1.09	3	0.75	0	0	0	4	0	0	0	1	0	0	2
COc1cc2nnc(c(c2cc1N1CCOCC1)Nc1ccc(cc1F)C)C(=O)N	2409403	INA	411.48	7.91	0.64	1.02	0.66	1.14	5	18	5	0.09	1	0	22	5	3	0	0	1	0	0	0	0	9	1	40.4	9.6	5.8	6	0	4	5	0.73	0.09	1.09	3	0.75	0	0	0	4	0	0	0	1	0	0	2
COc1cc2nnc(c(c2cc1N1CCN(CC1)S(=O)(=O)C)Nc1ccc(cc1F)C)C(=O)N	2409406	INA	488.6	8.28	0.64	1.02	0.66	1.14	8	20	6	0.1	3	0	25	6	4	0	1	1	0	0	0	1	12	1	37.3	10.2	6.8	7	0	4	5	0.65	0.09	1.09	3	0.75	0	0	0	4	0	0	0	1	0	0	2
CN1CCN(CC1)CC(=O)Nc1ccc(c2c1c1ccccc1s2)c1cccc2c1oc(cc2=O)N1CCOCC1	2420425	INA	568.75	7.79	0.65	1	0.69	1.12	3	24	5	0.06	3	0	32	4	4	0	1	0	0	0	0	1	9	0	43.8	5.5	5.5	10	0	7	11	0.85	0.17	1.17	4	0.57	0	0	1	6	0	0	2	1	0	0	3
O=C1N(CC(N1C1CCN(CC1)Cc1ccc(nc1C)Oc1ccc(cc1)C(=O)O)c1ccccc1)C1CCOCC1	2435852	INA	570.75	7.13	0.62	1	0.65	1.13	4	20	8	0.09	2	0	38	4	5	0	0	0	0	0	0	0	9	0	41.3	5	6.3	14	0	6	6	0.83	0	1	6	1	0	0	1	5	0	0	0	0	0	0	2
COC1COCCC1NC1CC2C(C1)(CN(C2)C(=O)N)C(=O)N1CCc2c(C1)cc(cn2)C(F)(F)F	3115096	INA	511.61	7.52	0.6	1.02	0.62	1.16	7	8	4	0.06	2	0	32	5	4	0	0	3	0	0	0	0	12	3	35.3	7.4	5.9	17	0	5	7	0.67	0.17	1.17	3	0.6	0	0	2	3	0	1	0	1	0	0	0
COC1COCCC1NC1CC2C(C1)(CN(C2)C(=O)NC(C)C)C(=O)N1CCc2c(C1)cc(cn2)C(F)(F)F	3115098	INA	553.7	7.19	0.59	1.02	0.62	1.15	8	8	5	0.06	2	0	38	5	4	0	0	3	0	0	0	0	12	3	35.1	6.5	5.2	20	0	5	7	0.62	0.17	1.17	3	0.6	0	0	2	3	0	1	0	1	0	0	0
COC1COCCC1NC1CC2C(C1)(CN(C2)C(=O)OC)C(=O)N1CCc2c(C1)cc(cn2)C(F)(F)F	3115101	INA	526.62	7.52	0.6	1.03	0.62	1.15	7	8	5	0.07	2	0	33	4	5	0	0	3	0	0	0	0	12	3	35.7	5.7	7.1	18	0	5	7	0.65	0.17	1.17	3	0.6	0	0	2	3	0	1	0	1	0	0	0
COC1COCCC1NC1CC2C(C1)(CN(C2)C(=O)OCC(C)C)C(=O)N1CCc2c(C1)cc(cn2)C(F)(F)F	3115105	INA	568.71	7.2	0.59	1.02	0.62	1.15	8	8	7	0.08	2	0	39	4	5	0	0	3	0	0	0	0	12	3	35.4	5.1	6.3	21	0	5	7	0.6	0.17	1.17	3	0.6	0	0	2	3	0	1	0	1	0	0	0
COCCOC(=O)N1CC2C(C1)(CC(C2)NC1CCOCC1OC)C(=O)N1CCc2c(C1)cc(cn2)C(F)(F)F	3115106	INA	570.68	7.41	0.6	1.02	0.61	1.15	7	8	8	0.1	2	0	37	4	6	0	0	3	0	0	0	0	13	3	35.1	5.2	7.8	20	0	5	7	0.6	0.17	1.17	3	0.6	0	0	2	3	0	1	0	1	0	0	0
COC1COCCC1NC1CC2C(C1)(CN(C2)C(=O)C)C(=O)N1CCc2c(C1)cc(cn2)C(F)(F)F	3115271	INA	510.62	7.4	0.6	1.02	0.62	1.15	7	8	4	0.06	2	0	33	4	4	0	0	3	0	0	0	0	11	3	36.2	5.8	5.8	18	0	5	7	0.67	0.17	1.17	3	0.6	0	0	2	3	0	1	0	1	0	0	0
O=C(N1CCC2(C1)CCN(CC2)C(=O)c1ccccc1)N1CCCN(CC1)C1CCC1	3127690	INA	424.65	6.34	0.58	0.99	0.63	1.14	2	8	2	0.03	2	0	36	4	2	0	0	0	0	0	0	0	6	0	37.3	6	3	17	0	5	5	0.87	0	1.04	4	0.8	0	1	1	2	1	0	0	0	0	0	1
O=C(C1CC21CCN(CC2)C1CCOCC1)N1CCN(CC1)C1CCC1	3127700	INA	361.59	5.93	0.56	0.99	0.61	1.14	1	1	3	0.05	1	0	35	3	2	0	0	0	0	0	0	0	5	0	34.4	4.9	3.3	20	0	5	5	0.92	0	1.04	4	0.8	1	1	0	3	0	0	0	0	0	0	0
O=C(C1CC21CCN(CC2)C1CCOCC1)N1CCN(CC1)C1CCCC1	3127701	INA	375.62	5.87	0.55	0.98	0.61	1.14	1	1	3	0.04	1	0	37	3	2	0	0	0	0	0	0	0	5	0	34.4	4.7	3.1	21	0	5	5	0.93	0	1.04	4	0.8	1	0	1	3	0	0	0	0	0	0	0
O=C(C1CC21CCN(CC2)C1CCOCC1)N1CCN(CC1)C1CCCCC1	3127702	INA	389.65	5.82	0.55	0.98	0.61	1.14	1	1	3	0.04	1	0	39	3	2	0	0	0	0	0	0	0	5	0	34.3	4.5	3	22	0	5	5	0.93	0	1.04	4	0.8	1	0	0	4	0	0	0	0	0	0	0
Fc1ccc(cc1)n1cc2c(n1)c(=O)n(c(n2)c1ccccc1C)CC1CCCN(C1)C(C)C	3218651	INA	459.62	7.18	0.63	1	0.66	1.13	5	19	5	0.07	2	0	30	5	1	0	0	1	0	0	0	0	7	1	42.2	7.8	1.6	10	0	5	6	0.79	0.07	1.07	4	0.8	0	0	1	4	0	0	1	0	0	0	2
COc1cc(ccc1c1nc2c([nH]1)ncc(c2NC1C2C=CC(C1C(=O)N)C2)Cl)N1CCC(CC1)N1CCOCC1	3218856	INA	578.18	7.51	0.62	1	0.66	1.13	4	18	7	0.08	2	0	36	7	3	0	0	0	1	0	0	1	11	1	39	9.1	3.9	15	0	7	9	0.83	0.18	1.15	5	0.71	0	0	3	5	0	0	1	0	0	0	1
COc1cc(ccc1c1[nH]c2c(n1)c(NC1C3C=CC(C1C(=O)N)C3)c(cn2)Cl)N1CCC(CC1)N1CCN(CC1)C	3218857	INA	591.23	7.3	0.62	1	0.65	1.14	5	18	7	0.08	2	0	39	8	2	0	0	0	1	0	0	1	11	1	38.3	9.9	2.5	16	0	7	9	0.81	0.18	1.15	5	0.71	0	0	3	5	0	0	1	0	0	0	1
COCC(C(=O)Nc1ccc(cn1)C)Oc1ncnc2c1cnn2c1ncccc1Cl	3221483	INA	439.9	8.98	0.68	1.03	0.69	1.13	4	23	7	0.14	1	0	18	7	3	0	0	0	1	0	0	1	11	1	40.8	14.3	6.1	4	0	4	5	0.68	0.1	1.1	3	0.75	0	0	1	3	0	0	1	0	0	0	0
CC(OCC(C(=O)Nc1ccccn1)Oc1ncnc2c1cnn2c1ncccc1Cl)C	3221499	INA	453.93	8.73	0.67	1.02	0.68	1.13	4	23	8	0.15	1	0	20	7	3	0	0	0	1	0	0	1	11	1	40.4	13.5	5.8	5	0	4	5	0.66	0.1	1.1	3	0.75	0	0	1	3	0	0	1	0	0	0	0
CN(C1CCC(C(C1)CS(=O)(=O)C)N1CCC(C1=O)NC(=O)c1cccc(c1)C(F)(F)F)C(C)C	3233178	INA	517.68	7.5	0.6	1.02	0.63	1.15	11	10	7	0.1	4	0	34	3	4	0	1	3	0	0	0	1	11	3	34.8	4.3	5.8	16	0	3	3	0.49	0	1	3	1	0	0	1	2	0	0	0	0	0	0	1
CN(C1CCC(C(C1)CS(=O)(=O)C)N1CCC(C1=O)NC(=O)c1cccc(n1)C(F)(F)F)C(C)C	3233179	INA	518.67	7.63	0.6	1.02	0.63	1.15	11	10	7	0.1	4	0	33	4	4	0	1	3	0	0	0	1	12	3	33.8	5.9	5.9	16	0	3	3	0.49	0	1	3	1	0	0	1	2	0	0	0	0	0	0	0
CN(C1CCC(C(C1)CS(=O)(=O)C)N1CCC(C1=O)NC(=O)c1cccc(c1)OC(F)(F)F)C(C)C	3233183	INA	533.68	7.62	0.6	1.02	0.62	1.15	11	10	8	0.11	4	0	34	3	5	0	1	3	0	0	0	1	12	3	34.3	4.3	7.1	16	0	3	3	0.47	0	1	3	1	0	0	1	2	0	0	0	0	0	0	1
CN(C1CCC(C(C1)CS(=O)(=O)C(C)C)N1CCC(C1=O)NC(=O)c1cccc(c1)C(F)(F)F)C(C)C	3233186	INA	545.74	7.28	0.59	1.01	0.62	1.15	12	10	8	0.1	4	0	38	3	4	0	1	3	0	0	0	1	11	3	34.7	4	5.3	18	0	3	3	0.46	0	1	3	1	0	0	1	2	0	0	0	0	0	0	1
CN(C1CCC(C(C1)CS(=O)(=O)C(C)(C)C)N1CCC(C1=O)NC(=O)c1cccc(c1)C(F)(F)F)C(C)C	3233188	INA	559.77	7.18	0.59	1.01	0.62	1.15	13	10	8	0.1	4	0	40	3	4	0	1	3	0	0	0	1	11	3	34.6	3.8	5.1	19	0	3	3	0.45	0	1	3	1	0	0	1	2	0	0	0	0	0	0	1
N#CC(Cc1ccc(cc1)c1ccccc1)NC(=O)C1(N)CCOCC1	3261925	INA	349.47	7.13	0.63	1	0.66	1.12	3	14	5	0.1	1	1	23	3	2	0	0	0	0	0	0	0	5	0	42.9	6.1	4.1	7	0	3	3	0.69	0	1	3	1	0	0	0	3	0	0	0	0	0	0	2
NC1CCCCC1Nc1nc(Nc2cccc3c2[nH]cc3C)c2c(c1)nc[nH]c2=O	3262357	INA	403.54	7.34	0.63	1	0.66	1.14	3	18	4	0.07	2	0	25	7	1	0	0	0	0	0	0	0	8	0	40	12.7	1.8	7	0	5	7	0.83	0.16	1.16	3	0.6	0	0	1	4	0	0	1	1	0	0	1
COC1COCCC1N(C1CC2C(C1)(CCO2)C(=O)N1CCc2c(C1)cc(cn2)C(F)(F)F)C	3263280	INA	483.59	7.33	0.6	1.02	0.62	1.15	6	7	4	0.06	1	0	32	3	4	0	0	3	0	0	0	0	10	3	36.4	4.5	6.1	18	0	5	7	0.71	0.17	1.17	3	0.6	0	0	2	3	0	1	0	1	0	0	0
Clc1ccc2c(c1)n(CC(c1cccc(c1Cl)Cl)O)c(n2)N	3289802	INA	356.65	10.49	0.72	1.03	0.75	1.12	5	16	3	0.08	0	0	12	3	1	0	0	0	3	0	0	3	7	3	44.1	8.8	2.9	2	0	3	4	0.68	0.13	1.13	2	0.67	0	0	1	2	0	0	1	0	0	0	2
Clc1cc(ccc1C(Cn1c(N)nc2c1nc(cc2)OCC(F)(F)F)O)C(F)(F)F	3289810	INA	454.79	10.58	0.69	1.08	0.66	1.18	9	16	5	0.11	0	0	13	4	2	0	0	6	1	0	0	1	13	7	39.5	9.3	4.7	5	0	3	4	0.5	0.13	1.13	2	0.67	0	0	1	2	0	0	1	0	0	0	1
O=C(c1cnn(c1Cl)C)N1CCC(CC1)Nc1cc(=O)[nH]c2c1cccc2	3290766	INA	385.89	8.21	0.65	1.01	0.68	1.13	4	14	3	0.06	3	0	20	5	2	0	0	0	1	0	0	1	8	1	40.4	10.6	4.3	6	0	4	5	0.78	0.1	1.1	3	0.75	0	0	1	3	0	0	0	1	0	0	1
Fc1ccc2c(c1)c(NC1CCN(CC1)C(=O)c1cnn(c1Cl)C)cc(=O)[nH]2	3290767	INA	403.88	8.59	0.66	1.02	0.68	1.14	5	14	3	0.06	3	0	19	5	2	0	0	1	1	0	0	1	9	2	40.4	10.6	4.3	6	0	4	5	0.75	0.1	1.1	3	0.75	0	0	1	3	0	0	0	1	0	0	1
OCCNC(=O)c1cn(c2c1ncc(c2)OC)Cc1ncnc(c1C)N(C)C	3291430	INA	384.49	7.39	0.62	1.01	0.64	1.14	6	17	7	0.13	1	0	24	6	3	0	0	0	0	0	0	0	9	0	36.5	11.5	5.8	7	0	3	4	0.54	0.13	1.13	2	0.67	0	0	1	2	0	0	1	0	0	0	0
COCCCOc1cc(ncc1C(C)C)N(C(=O)C1CNCC(C1)C(=O)NC(CC(C)C)COCC)C1CC1	3318941	INA	546.84	6.14	0.56	0.99	0.61	1.14	8	8	16	0.18	2	0	50	4	5	0	0	0	0	0	0	0	9	0	33.7	4.5	5.6	23	0	3	3	0.39	0	1	3	1	1	0	0	2	0	0	0	0	0	0	0
CCOCC(NC(=O)C1CNCC(C1)C(=O)N(c1ncc(c(c1)OC)C(C)C)C1CC1)CC(C)C	3318943	INA	488.75	6.19	0.56	0.99	0.61	1.14	8	8	12	0.15	2	0	44	4	4	0	0	0	0	0	0	0	8	0	34.2	5.1	5.1	20	0	3	3	0.43	0	1	3	1	1	0	0	2	0	0	0	0	0	0	0
OC1CCC(CC1)Nc1ccn2c(n1)c(cn2)c1cccc(c1)C(F)(F)F	3355550	INA	376.42	8.18	0.65	1.03	0.66	1.15	4	16	3	0.06	0	0	19	4	1	0	0	3	0	0	0	0	8	3	41.3	8.7	2.2	7	0	4	5	0.78	0.1	1.1	3	0.75	0	0	1	3	0	0	1	0	0	0	1
COc1cnc2c(c1)n(CC(C1CCC(CC1)NCc1ccc3c(n1)NC(=O)CO3)N)c(=O)cc2	3355578	INA	478.61	7.36	0.62	1.01	0.65	1.14	4	15	7	0.1	3	0	30	6	4	0	0	0	0	0	0	0	10	0	38.5	9.2	6.2	11	0	5	7	0.74	0.15	1.15	3	0.6	0	0	0	5	0	0	0	2	0	0	0
Clc1cccc(c1)c1cnn2c1nc(cc2)NC1CCC(CC1)C(O)(C)C	3355987	INA	384.95	7.4	0.62	1	0.67	1.13	4	16	4	0.07	0	0	25	4	1	0	0	0	1	0	0	1	6	1	40.4	7.7	1.9	9	0	4	5	0.78	0.1	1.1	3	0.75	0	0	1	3	0	0	1	0	0	0	1
CC1CN(CCN1c1ncc(cn1)OCc1ccc(cc1F)CS(=O)(=O)C)c1nnc(o1)C(F)(F)F	3358001	INA	530.56	9.15	0.66	1.05	0.65	1.16	8	19	7	0.12	2	0	22	6	4	0	1	4	0	0	0	1	15	4	36.2	10.3	6.9	9	0	4	4	0.64	0	1	4	1	0	0	1	3	0	0	0	0	0	0	1
CC1CN(CCN1c1ncc(cn1)OCc1ccc(cc1F)CS(=O)(=N)C)c1nnc(o1)C(F)(F)F	3358004	INA	529.58	8.98	0.65	1.05	0.65	1.16	8	19	7	0.11	2	0	23	7	3	0	1	4	0	0	0	1	15	4	35.6	11.9	5.1	9	0	4	4	0.64	0	1	4	1	0	0	1	3	0	0	0	0	0	0	1
CC1CN(CCN1c1ncc(cn1)OCc1ccc(cc1F)CS(=O)(=O)C)c1onc(n1)C(F)(F)F	3358006	INA	530.56	9.15	0.66	1.05	0.65	1.16	8	19	7	0.12	2	0	22	6	4	0	1	4	0	0	0	1	15	4	36.2	10.3	6.9	9	0	4	4	0.64	0	1	4	1	0	0	1	3	0	0	0	0	0	0	1
CC1CN(CCN1c1ncc(cn1)OCc1ccc(cc1F)CS(=O)(=N)C)c1onc(n1)C(F)(F)F	3358008	INA	529.58	8.98	0.65	1.05	0.65	1.16	8	19	7	0.11	2	0	23	7	3	0	1	4	0	0	0	1	15	4	35.6	11.9	5.1	9	0	4	4	0.64	0	1	4	1	0	0	1	3	0	0	0	0	0	0	1
CC1CN(CCN1c1ncc(cn1)OCc1ccc(cc1F)CS(=O)(=O)C)C(=O)OC1(COC1)C(F)(F)F	3358010	INA	562.6	8.79	0.64	1.05	0.64	1.16	9	15	8	0.12	3	0	26	4	6	0	1	4	0	0	0	1	15	4	35.9	6.3	9.4	12	0	4	4	0.58	0	1	4	1	0	1	0	3	0	0	0	0	0	0	1
CCS(=O)(=O)c1ncc2c(c1)cc([nH]2)CC(C(F)(F)F)(CC(c1ccc(cc1C(=O)N)F)(C)C)O	3358954	INA	515.58	8.59	0.64	1.04	0.65	1.15	12	19	8	0.13	3	0	25	3	4	0	1	4	0	0	0	1	12	4	38.3	5	6.7	9	0	3	4	0.43	0.13	1.13	2	0.67	0	0	1	2	0	0	1	0	0	0	1
O=C1COc2c(N1)nc(cc2)CNC12CCC(CC1)(OC2)CC1(O)Cn2c3c1c(F)cnc3c(cc2=O)Cl	3402183	INA	542.01	8.6	0.66	1.03	0.67	1.13	5	15	5	0.07	3	0	25	5	5	0	0	1	1	0	0	1	12	2	41.3	7.9	7.9	12	0	7	13	0.79	0.47	1.37	3	0.43	0	0	1	7	0	0	2	2	1	0	0
C1CCCN(CC1)CCNc1nnn(c1)Cc1ccccc1	3417067	INA	299.47	6.37	0.58	0.99	0.63	1.14	0	11	6	0.12	0	0	25	5	0	0	0	0	0	0	0	0	5	0	36.2	10.6	0	9	0	3	3	0.82	0	1	3	1	0	0	1	1	1	0	0	0	0	0	1
Clc1cc2OCCOc2cc1CNC12CCC(CC1)(OC2)CC1(O)Cn2c3c1c(F)cnc3ccc2=O	3425514	INA	528.02	8.25	0.65	1.02	0.67	1.13	4	14	5	0.07	2	0	27	3	5	0	0	1	1	0	0	1	10	2	42.2	4.7	7.8	13	0	7	13	0.81	0.47	1.37	3	0.43	0	0	1	7	0	0	2	2	1	0	1
O=C1COc2c(N1)nc(c(c2)C)CNC12CCC(CC1)(OC2)CC1(O)Cn2c3c1c(F)cnc3ccc2=O	3425801	INA	521.6	7.9	0.64	1.02	0.66	1.13	5	15	5	0.07	3	0	28	5	5	0	0	1	0	0	0	0	11	1	40.9	7.6	7.6	13	0	7	13	0.79	0.47	1.37	3	0.43	0	0	1	7	0	0	2	2	1	0	0
CC1COc2c(O1)cc(nc2)CNC12CCC(CC1)(OC2)CC1(O)Cn2c3c1c(F)cnc3ccc2=O	3425812	INA	508.6	7.71	0.64	1.02	0.65	1.13	4	14	5	0.07	2	0	29	4	5	0	0	1	0	0	0	0	10	1	40.9	6.1	7.6	14	0	7	13	0.81	0.47	1.37	3	0.43	0	0	1	7	0	0	2	2	1	0	0
Clc1c(ncc2c1OCCO2)CNC12CCC(CC1)(OC2)CC1(O)Cn2c3c1c(F)cnc3ccc2=O	3425814	INA	529.01	8.4	0.65	1.02	0.67	1.13	4	14	5	0.07	2	0	26	4	5	0	0	1	1	0	0	1	11	2	41.3	6.3	7.9	13	0	7	13	0.81	0.47	1.37	3	0.43	0	0	1	7	0	0	2	2	1	0	0
Fc1cnc2c3c1C(O)(Cn3c(=O)cc2)CC12CCC(CC1)(CO2)NCc1ncc2c(c1)OCCS2(=O)=O	3425818	INA	542.64	8.35	0.65	1.02	0.67	1.13	5	16	5	0.07	4	0	27	4	6	0	1	1	0	0	0	1	12	1	40	6.2	9.2	13	0	7	13	0.79	0.47	1.37	3	0.43	0	0	1	7	0	0	2	2	1	0	0
Clc1c(ccc2c1OCCO2)CNC12CCC(CC1)(OC2)CC1(O)Cn2c3c1c(F)cnc3ccc2=O	3425824	INA	528.02	8.25	0.65	1.02	0.67	1.13	4	14	5	0.07	2	0	27	3	5	0	0	1	1	0	0	1	10	2	42.2	4.7	7.8	13	0	7	13	0.81	0.47	1.37	3	0.43	0	0	1	7	0	0	2	2	1	0	1
COCC1CC(CCC1NC(=O)CNC(=O)c1cccc(c1)C(F)(F)F)N(C(C)C)C	3577936	INA	443.57	7.04	0.58	1.02	0.61	1.16	9	8	8	0.13	2	0	32	3	3	0	0	3	0	0	0	0	9	3	34.9	4.8	4.8	14	0	2	2	0.39	0	1	2	1	0	0	0	2	0	0	0	0	0	0	1
O=C(c1ccc(cc1)CN1CCOCC1)N1CCN(CC1)C1CC1	3577957	INA	329.49	6.46	0.59	0.99	0.63	1.14	1	7	4	0.07	1	0	27	3	2	0	0	0	0	0	0	0	5	0	37.3	5.9	3.9	12	0	4	4	0.88	0	1	4	1	1	0	0	3	0	0	0	0	0	0	1
FC1CCN(CC1)Cc1ccc(cc1)C(=O)N1CCN(CC1)C1CCC1	3577959	INA	359.54	6.42	0.58	0.99	0.63	1.14	2	7	4	0.07	1	0	30	3	1	0	0	1	0	0	0	0	5	1	37.5	5.4	1.8	14	0	4	4	0.85	0	1	4	1	0	1	0	3	0	0	0	0	0	0	1
O=C(C1CC1(COc1cnc(nc1C)C)c1ccccc1)Nc1ncc(c(c1)C)F	3585951	INA	406.5	7.67	0.65	1.01	0.67	1.13	5	19	6	0.11	1	0	23	4	2	0	0	1	0	0	0	0	7	1	43.4	7.5	3.8	7	0	4	4	0.7	0	1	4	1	1	0	0	3	0	0	0	0	0	0	1
Cc1cc(C)nc(n1)N1CC2C(C1)CN(C2)C(=O)c1ccccc1n1nccn1	3586432	INA	389.51	7.49	0.64	1	0.67	1.14	3	18	3	0.05	1	0	23	7	1	0	0	0	0	0	0	0	8	0	40.4	13.5	1.9	8	0	5	6	0.86	0.08	1.08	4	0.8	0	0	3	2	0	1	0	0	0	0	1
Fc1ccc(c(c1)C(=O)N1CC2C(C1)CN(C2)c1nc(C)cc(n1)C)n1nccn1	3586435	INA	407.5	7.84	0.64	1.01	0.66	1.14	4	18	3	0.05	1	0	22	7	1	0	0	1	0	0	0	0	9	1	40.4	13.5	1.9	8	0	5	6	0.83	0.08	1.08	4	0.8	0	0	3	2	0	1	0	0	0	0	1
COc1cc(ccc1N1CCC(C1)O)N1Cc2c(C1=O)nn(c2)c1ccc(cc1)Cl	3589152	INA	424.92	8.33	0.66	1.01	0.69	1.12	4	18	4	0.07	1	0	21	4	3	0	0	0	1	0	0	1	8	1	43.1	7.8	5.9	6	0	5	6	0.83	0.08	1.08	4	0.8	0	0	3	2	0	1	0	0	0	0	2
N#Cc1cnc(cn1)N1CCC(CC1)Nc1c(cnc2c1cc[nH]2)C(=O)N	3593775	INA	362.44	8.05	0.66	1.01	0.67	1.14	3	18	4	0.08	1	1	18	8	1	0	0	0	0	0	0	0	9	0	40	17.8	2.2	5	0	4	5	0.78	0.1	1.1	3	0.75	0	0	1	3	0	0	1	0	0	0	0
COc1cccc2c1nc(N)n1c2nc(n1)CN1CCN(CC1C)c1cnn(c1)C	3596514	INA	407.54	7.41	0.62	1.01	0.65	1.15	4	20	4	0.07	0	0	25	9	1	0	0	0	0	0	0	0	10	0	36.4	16.4	1.8	8	0	5	8	0.8	0.17	1.17	3	0.6	0	0	2	3	0	0	1	1	0	0	1
Fc1ccc(cc1)c1nnc2n1CC(C)N(C2)C(=O)c1cccc(c1Cl)Cl	3604333	INA	405.28	9.65	0.7	1.03	0.73	1.13	5	18	2	0.04	1	0	15	4	1	0	0	1	2	0	0	2	8	3	45.2	9.5	2.4	4	0	4	5	0.78	0.1	1.1	3	0.75	0	0	1	3	0	0	1	0	0	0	2
O=C1COc2c(N1)nc(cc2)CNC12CCC(CC1)(OC2)CCc1c(F)cnc2c1nc(OCC1(CC1)C(=O)O)cc2	3605007	INA	577.67	7.81	0.64	1.02	0.65	1.13	4	19	10	0.13	2	0	32	5	6	0	0	1	0	0	0	0	12	1	40.5	6.8	8.1	15	0	7	10	0.74	0.32	1.26	4	0.57	1	0	0	7	0	0	0	2	0	0	0
OC(=O)COc1ccc2c(n1)c(CCC13CCC(CC1)(CO3)NCc1ccc3c(n1)NC(=O)CO3)c(cn2)F	3605116	INA	537.6	8.02	0.64	1.02	0.65	1.14	4	19	9	0.13	2	0	28	5	6	0	0	1	0	0	0	0	12	1	40.3	7.5	9	12	0	6	9	0.72	0.36	1.29	3	0.5	0	0	0	7	0	0	0	2	0	0	0
O=C1COc2c(N1)nc(cc2)CNC1CCN(CC1)CCn1c(=O)ccc2c1cc(cn2)Oc1nocc1	3608748	INA	517.6	7.96	0.65	1.02	0.66	1.13	2	20	8	0.11	3	0	27	7	5	0	0	0	0	0	0	0	12	0	40	10.8	7.7	9	0	6	8	0.82	0.13	1.13	4	0.67	0	0	1	5	0	0	0	2	0	0	0
O=C1COc2c(N1)nc(cc2)CNC1CCN(CC1)CCn1c(=O)ccc2c1cc(OCc1ccccn1)cn2	3608753	INA	541.67	7.63	0.64	1.01	0.66	1.13	2	21	9	0.12	3	0	31	7	4	0	0	0	0	0	0	0	11	0	40.8	9.9	5.6	10	0	6	8	0.8	0.13	1.13	4	0.67	0	0	0	6	0	0	0	2	0	0	0
O=C1COc2c(N1)nc(cc2)CNC1CCN(CC1)CCn1c(=O)ccc2c1cc(OCc1ccn(n1)C)cn2	3608755	INA	544.68	7.57	0.63	1.01	0.65	1.14	3	20	9	0.12	3	0	32	8	4	0	0	0	0	0	0	0	12	0	38.9	11.1	5.6	11	0	6	8	0.78	0.13	1.13	4	0.67	0	0	1	5	0	0	0	2	0	0	0
OC1CCN(CC1)c1ccc(cn1)n1cnn2c(c1=O)cc(c2)c1ccc(cc1)Cl	3618335	INA	421.92	8.44	0.67	1.01	0.7	1.12	3	19	3	0.06	2	0	20	5	2	0	0	0	1	0	0	1	8	1	44	10	4	5	0	5	6	0.9	0.07	1.07	4	0.8	0	0	1	4	0	0	1	0	0	0	1
O=C1CNCC=CCOc2ccc(cc2)N2C(C(=O)N=C(NCc3cc(c(N1)c(Cl)c3)Cl)N)CCC2	3628124	INA	531.49	8.31	0.65	1.01	0.68	1.13	5	16	0	0	4	0	28	6	3	0	0	0	2	0	0	2	11	2	39.1	9.4	4.7	8	0	4	11	0.86	0.45	1.32	1	0.25	0	0	1	2	0	0	0	0	0	0	2
O=C1CNCCC=CCOc2ccc(cc2)N2C(C(=O)N=C(NCc3cc(c(N1)c(Cl)c3)Cl)N)CCC2	3628125	INA	545.52	8.14	0.64	1.01	0.67	1.13	5	16	0	0	4	0	30	6	3	0	0	0	2	0	0	2	11	2	38.8	9	4.5	9	0	4	11	0.87	0.44	1.31	1	0.25	0	0	1	2	0	0	0	0	0	0	2
O=C1CNCCCCCOc2ccc(cc2)N2C(C(=O)N=C(NCc3cc(c(N1)c(Cl)c3)Cl)N)CCC2	3628126	INA	547.54	7.94	0.63	1.01	0.66	1.14	5	15	0	0	3	0	32	6	3	0	0	0	2	0	0	2	11	2	37.7	8.7	4.3	11	0	4	11	0.87	0.44	1.31	1	0.25	0	0	1	2	0	0	0	0	0	0	2
N#Cc1cnc(c(c1)Cl)C(=O)Nc1ccc2c(c1)C1(COC(=N1)N)C1(CO2)CC1	3650823	INA	409.86	9.11	0.69	1.03	0.71	1.12	4	15	2	0.04	2	1	16	5	3	0	0	0	1	0	0	1	9	1	44.4	11.1	6.7	6	0	5	6	0.76	0.09	1.18	2	0.4	1	0	1	3	0	0	0	1	0	0	1
Brc1ccc(nc1)C(=O)Nc1ccc2c(c1)C1(COC(=N1)N)C1(C(O2)(C)C)COC1	3650846	INA	473.36	9.28	0.66	1.02	0.69	1.13	5	14	2	0.04	2	0	21	4	4	0	0	0	0	1	0	1	9	1	41.2	7.8	7.8	8	0	5	6	0.77	0.09	1.17	2	0.4	0	1	1	3	0	0	0	1	0	0	1
Brc1ccc2c(c1)[nH]c(c2)C(=O)c1cnn(c1N)c1ccc2c(c1)nc([nH]2)C	3676329	INA	435.31	10.12	0.71	1.01	0.74	1.12	4	26	3	0.06	1	0	15	6	1	0	0	0	0	1	0	1	8	1	46.5	14	2.3	1	0	5	7	0.82	0.17	1.17	3	0.6	0	0	3	2	0	0	2	0	0	0	2
O=C(c1cnn(c1N)c1ccc2c(c1)nc([nH]2)C)c1cc2c([nH]1)cc(cc2)c1ccccc1	3681244	INA	432.52	8.16	0.69	1	0.71	1.12	3	32	4	0.07	1	0	20	6	1	0	0	0	0	0	0	0	7	0	49.1	11.3	1.9	1	0	6	8	0.88	0.14	1.14	4	0.67	0	0	3	3	0	0	2	0	0	0	3
NC1=NC2(CO1)c1cc(ccc1OC1(C32COC3)CCC1)c1cncnc1	3703209	INA	364.44	7.75	0.65	1.01	0.67	1.13	1	13	1	0.02	1	0	20	4	3	0	0	0	0	0	0	0	7	0	42.6	8.5	6.4	9	0	6	7	0.96	0.08	1.19	2	0.33	0	2	1	3	0	0	0	1	0	0	1
CCC1Oc2ccc(cc2C2(C31COC3)COC(=N2)N)Br	3703214	INA	353.24	9.3	0.64	1.01	0.68	1.13	3	7	1	0.02	1	0	17	2	3	0	0	0	0	1	0	1	6	1	39.5	5.3	7.9	8	0	4	5	0.81	0.12	1.24	1	0.25	0	1	1	2	0	0	0	1	0	0	1
NC1=NC2(CO1)c1cc(ccc1OC(C12COC1)(C)C)c1cncnc1	3703253	INA	352.43	7.66	0.64	1.01	0.66	1.13	3	13	1	0.02	1	0	20	4	3	0	0	0	0	0	0	0	7	0	41.3	8.7	6.5	8	0	5	6	0.89	0.09	1.17	2	0.4	0	1	1	3	0	0	0	1	0	0	1
Fc1cncc(c1)c1ccc2c(c1)C1(COC(=N1)N)C1(C3(O2)CCC3)COC1	3703269	INA	381.44	7.95	0.65	1.02	0.67	1.13	2	13	1	0.02	1	0	20	3	3	0	0	1	0	0	0	0	7	1	43.8	6.3	6.3	9	0	6	7	0.93	0.08	1.19	2	0.33	0	2	1	3	0	0	0	1	0	0	1
NC1=NC2(CO1)c1cc(ccc1OC1(C32COC3)CCC1)c1cccnc1F	3703270	INA	381.44	7.95	0.65	1.02	0.67	1.13	2	13	1	0.02	1	0	20	3	3	0	0	1	0	0	0	0	7	1	43.8	6.3	6.3	9	0	6	7	0.93	0.08	1.19	2	0.33	0	2	1	3	0	0	0	1	0	0	1
Cc1cncc(c1)c1ccc2c(c1)C1(COC(=N1)N)C1(C3(O2)CCC3)COC1	3703274	INA	377.48	7.4	0.64	1	0.67	1.12	2	13	1	0.02	1	0	23	3	3	0	0	0	0	0	0	0	6	0	43.1	5.9	5.9	10	0	6	7	0.93	0.08	1.19	2	0.33	0	2	1	3	0	0	0	1	0	0	1
CCC1Oc2ccc(cc2C2(C31COC3)COC(=N2)N)c1cncnc1	3703283	INA	352.43	7.66	0.64	1.01	0.66	1.13	2	13	2	0.04	1	0	20	4	3	0	0	0	0	0	0	0	7	0	41.3	8.7	6.5	8	0	5	6	0.89	0.09	1.17	2	0.4	0	1	1	3	0	0	0	1	0	0	1
CCCC1Oc2ccc(cc2C2(C31COC3)COC(=N2)N)c1cncnc1	3703288	INA	366.46	7.48	0.63	1.01	0.66	1.13	2	13	3	0.06	1	0	22	4	3	0	0	0	0	0	0	0	7	0	40.8	8.2	6.1	9	0	5	6	0.85	0.09	1.17	2	0.4	0	1	1	3	0	0	0	1	0	0	1
CC#Cc1cncc(c1)c1ccc2c(c1)C1(COC(=N1)N)C1(C(O2)(C)C)COC1	3703303	INA	389.49	7.49	0.64	1	0.67	1.12	4	14	1	0.02	1	1	23	3	3	0	0	0	0	0	0	0	6	0	44.2	5.8	5.8	9	0	5	6	0.79	0.09	1.17	2	0.4	0	1	1	3	0	0	0	1	0	0	1
NC1=NC2(CO1)c1cc(ccc1OC1(C32COC3)CCC1)c1cncc(c1)C(F)F	3703310	INA	413.46	8.11	0.65	1.02	0.66	1.14	3	13	1	0.02	1	0	21	3	3	0	0	2	0	0	0	0	8	2	43.1	5.9	5.9	10	0	6	7	0.87	0.08	1.19	2	0.33	0	2	1	3	0	0	0	1	0	0	1
Fc1ccc(cc1)n1ncc2c1C=C1CCN(CC1(C2)C(=O)c1ccccn1)S(=O)(=O)c1cccc(c1)C(F)(F)F	3736358	INA	582.62	9.25	0.69	1.04	0.7	1.13	7	27	5	0.07	4	0	22	4	3	0	1	4	0	0	0	1	12	4	46	6.3	4.8	6	0	6	9	0.76	0.13	1.13	4	0.67	0	0	1	5	0	0	1	1	0	0	2
COC1CN(CCC1NC(=O)c1cc(Cl)c(cc1OC)N)CCC(=O)N1CCCC1	3758578	INA	439.01	7.2	0.59	1.01	0.63	1.14	6	8	7	0.11	2	0	31	4	4	0	0	0	1	0	0	1	9	1	34.4	6.6	6.6	13	0	3	3	0.57	0	1	3	1	0	0	1	2	0	0	0	0	0	0	1
COC1CN(CCC1NC(=O)c1cc(Cl)c(cc1OC)N)CCC(=O)N1CCCCC1	3758945	INA	453.04	7.08	0.59	1.01	0.63	1.14	6	8	7	0.11	2	0	33	4	4	0	0	0	1	0	0	1	9	1	34.4	6.3	6.3	14	0	3	3	0.58	0	1	3	1	0	0	0	3	0	0	0	0	0	0	1
COC1CN(CCC1NC(=O)c1cc(Cl)c(cc1OC)N)CC1CCN(CC1)C(=O)CC	3759259	INA	467.07	6.97	0.59	1	0.63	1.14	7	8	7	0.1	2	0	35	4	4	0	0	0	1	0	0	1	9	1	34.3	6	6	15	0	3	3	0.56	0	1	3	1	0	0	0	3	0	0	0	0	0	0	1
COC1CN(CCC1NC(=O)c1cc(Cl)c(cc1OC)N)CC1CCN(CC1)C(=O)C	3759362	INA	453.04	7.08	0.59	1.01	0.63	1.14	7	8	6	0.09	2	0	33	4	4	0	0	0	1	0	0	1	9	1	34.4	6.3	6.3	14	0	3	3	0.58	0	1	3	1	0	0	0	3	0	0	0	0	0	0	1
COC1CN(CCC1NC(=O)c1cc(Cl)c(cc1OC)N)CC1CCN(CC1)C(=O)C(C)C	3759860	INA	481.1	6.87	0.58	1	0.62	1.14	8	8	7	0.1	2	0	37	4	4	0	0	0	1	0	0	1	9	1	34.3	5.7	5.7	16	0	3	3	0.55	0	1	3	1	0	0	0	3	0	0	0	0	0	0	1
COC1CN(CCC1NC(=O)c1cc(Cl)c(cc1OC)N)CC1CCN(CC1)C(=O)C(C)(C)C	3759944	INA	495.13	6.78	0.58	1	0.62	1.14	9	8	7	0.09	2	0	39	4	4	0	0	0	1	0	0	1	9	1	34.2	5.5	5.5	17	0	3	3	0.53	0	1	3	1	0	0	0	3	0	0	0	0	0	0	1
O=C1CCc2c(N1)nccc2Oc1ccc2c(c1)CC(CC2)NC(=O)c1cc(cc(c1)C(F)(F)F)c1ccnn1C	3764588	INA	561.61	8.38	0.67	1.02	0.68	1.14	6	25	5	0.07	2	0	26	5	3	0	0	3	0	0	0	0	11	3	44.8	7.5	4.5	8	0	6	8	0.76	0.13	1.13	4	0.67	0	0	1	5	0	0	0	2	0	0	2
OC(c1ccccc1)C1CCC(N1)Cc1ccc(cc1)NC(=O)C(n1ncccc1=O)C	3765335	INA	432.57	7.21	0.63	1	0.66	1.13	4	16	7	0.11	4	0	28	4	3	0	0	0	0	0	0	0	7	0	41.7	6.7	5	8	0	4	4	0.72	0	1	4	1	0	0	1	3	0	0	0	0	0	0	2
O=C1CCc2c(N1)nccc2Oc1ccc2c(c1)CC(CC2)NC(=O)c1cc(cc(c1)C(F)(F)F)c1cn[nH]c1	3765708	INA	547.58	8.56	0.68	1.03	0.68	1.14	5	25	5	0.07	2	0	24	5	3	0	0	3	0	0	0	0	11	3	45.3	7.8	4.7	7	0	6	8	0.78	0.13	1.13	4	0.67	0	0	1	5	0	0	0	2	0	0	2
Fc1ccc(cc1)c1cc(F)ccc1CN1C(C(=O)NC(C)(C)C)c2c(C1=O)cccc2	3786519	INA	434.52	7.76	0.65	1.01	0.68	1.13	7	20	5	0.09	2	0	24	2	2	0	0	2	0	0	0	0	6	2	46.4	3.6	3.6	6	0	4	5	0.66	0.1	1.1	3	0.75	0	0	1	3	0	0	1	0	0	0	3
N#Cc1ccc2c(c1)C(=O)N(C2C(=O)NC(C)(C)C)Cc1ccccc1c1ccccc1	3786562	INA	423.55	7.43	0.65	0.99	0.69	1.11	6	21	5	0.08	2	1	25	3	2	0	0	0	0	0	0	0	5	0	47.4	5.3	3.5	6	0	4	5	0.66	0.1	1.1	3	0.75	0	0	1	3	0	0	1	0	0	0	3
O=C(C1N(Cc2ccccc2c2ccccc2)C(=O)c2c1ccc(c2C)NS(=O)(=O)C)NC(C)(C)C	3787412	INA	505.69	7.55	0.63	1	0.67	1.12	9	22	7	0.1	4	0	31	3	4	0	1	0	0	0	0	1	8	0	41.8	4.5	6	8	0	4	5	0.58	0.1	1.1	3	0.75	0	0	1	3	0	0	1	0	0	0	3
COc1ccc(cc1)c1nnc(o1)C(=O)N1CC(C1)Oc1ccc(c(c1)F)CN1CCN(CC1)C	3787461	INA	481.58	7.64	0.63	1.02	0.65	1.14	4	18	7	0.1	1	0	28	5	4	0	0	1	0	0	0	0	10	1	39.7	7.9	6.3	10	0	5	5	0.77	0	1	5	1	0	1	1	3	0	0	0	0	0	0	2
CNC(=O)c1nccc(c1)Oc1ccc2c(c1)sc(n2)NC(=O)Nc1ccc(c(c1)Cl)Cl	3798983	INA	488.38	10.39	0.73	1.03	0.75	1.12	5	24	5	0.1	2	0	15	5	3	0	1	0	2	0	0	3	11	2	44.7	10.6	6.4	1	0	4	5	0.66	0.1	1.1	3	0.75	0	0	1	3	0	0	1	0	0	0	2
CNC(=O)c1nccc(c1)Oc1ccc2c(c1)sc(n2)NC(=O)Nc1ccc(c(c1)C(F)(F)F)Cl	3799746	INA	521.94	10.44	0.72	1.05	0.72	1.14	7	24	5	0.09	2	0	15	5	3	0	1	3	1	0	0	2	13	4	44	10	6	2	0	4	5	0.6	0.1	1.1	3	0.75	0	0	1	3	0	0	1	0	0	0	2
CCN1CCC(CC1)S(=O)(=O)c1c(Cl)ccc(c1O)NC(=O)Nc1cccc(c1Cl)F	3818331	INA	490.42	9.25	0.66	1.03	0.69	1.13	8	15	5	0.09	3	0	22	3	4	0	1	1	2	0	0	3	11	3	37.7	5.7	7.5	7	0	3	3	0.58	0	1	3	1	0	0	0	3	0	0	0	0	0	0	2
CN1CCC(CC1)S(=O)(=O)c1c(Cl)ccc(c1O)NC(=O)Nc1cccc(c1Cl)Cl	3819521	INA	492.84	9.86	0.68	1.03	0.71	1.13	8	15	4	0.08	3	0	20	3	4	0	1	0	3	0	0	4	11	3	38	6	8	6	0	3	3	0.6	0	1	3	1	0	0	0	3	0	0	0	0	0	0	2
NCC(=O)N1CCC(CC1)n1nc(c(c1C)Nc1ncc(c(n1)c1cnn2c1cccc2)Cl)C	3823154	INA	480.03	8	0.64	1.01	0.67	1.14	5	22	5	0.08	1	0	26	9	1	0	0	0	1	0	0	1	11	1	38.3	15	1.7	8	0	5	6	0.77	0.08	1.08	4	0.8	0	0	2	3	0	0	1	0	0	0	0
N#Cc1ccc(cc1)OCCCN1CC2CN(CC(C1)O2)CCNS(=O)(=O)c1cccc(c1)C#N	3890135	INA	495.66	7.75	0.63	1.01	0.67	1.13	4	16	10	0.15	2	2	29	5	4	0	1	0	0	0	0	1	10	0	39.1	7.8	6.3	11	0	4	5	0.6	0.19	1.14	3	0.75	0	0	0	4	0	1	0	0	0	0	2
N#Cc1ccc(cc1)S(=O)(=O)NCCN1CC2OC(C1)CN(C2)CCc1ccccc1	3894065	INA	440.62	7.47	0.62	1	0.66	1.13	3	15	8	0.13	2	1	28	4	3	0	1	0	0	0	0	1	8	0	39	6.8	5.1	10	0	4	5	0.68	0.19	1.14	3	0.75	0	0	0	4	0	1	0	0	0	0	2
N#Cc1ccc(cc1)OCCN1CC2CN(CC(C1)O2)CCNS(=O)(=O)c1ccccc1F	3894543	INA	474.61	7.91	0.63	1.02	0.66	1.14	4	15	9	0.14	2	1	27	4	4	0	1	1	0	0	0	1	10	1	38.3	6.7	6.7	10	0	4	5	0.64	0.19	1.14	3	0.75	0	0	0	4	0	1	0	0	0	0	2
N#Cc1ccc(cc1)CN1CC2CN(CC(C1)O2)CCN(S(=O)(=O)c1ccc(cc1)C#N)C	3896742	INA	465.63	7.76	0.64	1.01	0.67	1.13	5	16	7	0.11	2	2	27	5	3	0	1	0	0	0	0	1	9	0	40	8.3	5	10	0	4	5	0.64	0.19	1.14	3	0.75	0	0	0	4	0	1	0	0	0	0	2
Fc1cnc(nc1)n1cnc2c1CCN(C2C)C(=O)c1cccc(c1Cl)C(F)(F)F	3901705	INA	439.83	10	0.7	1.05	0.69	1.16	7	18	2	0.04	1	0	14	5	1	0	0	4	1	0	0	1	11	5	43.2	11.4	2.3	5	0	4	5	0.7	0.1	1.1	3	0.75	0	0	1	3	0	0	1	0	0	0	1
N#Cc1ccc(cc1)S(=O)(=O)N(CCN1CC2CN(CC(C1)O2)Cc1ccc(cc1)F)C	3903313	INA	458.61	7.77	0.63	1.01	0.66	1.13	5	15	7	0.11	2	1	27	4	3	0	1	1	0	0	0	1	9	1	39	6.8	5.1	10	0	4	5	0.66	0.19	1.14	3	0.75	0	0	0	4	0	1	0	0	0	0	2
N#Cc1ccc(cc1)OCCCN1CC2CN(CC(C1)O2)CCNS(=O)(=O)c1cccc(c1)F	3903976	INA	488.64	7.76	0.63	1.01	0.66	1.14	4	15	10	0.15	2	1	29	4	4	0	1	1	0	0	0	1	10	1	38.1	6.3	6.3	11	0	4	5	0.62	0.19	1.14	3	0.75	0	0	0	4	0	1	0	0	0	0	2
Fc1ccc(cc1)n1cnc2c1CCN(C2C)C(=O)c1cccc(c1Cl)C(F)(F)F	3904907	INA	437.85	9.52	0.69	1.04	0.69	1.15	7	18	2	0.04	1	0	16	3	1	0	0	4	1	0	0	1	9	5	45.7	6.5	2.2	5	0	4	5	0.7	0.1	1.1	3	0.75	0	0	1	3	0	0	1	0	0	0	2
N#Cc1ccc(cc1)OCCN1CC2OC(C1)CN(C2)CCN(S(=O)(=O)c1ccc2c(c1)CCO2)C	3910131	INA	512.69	7.54	0.62	1.01	0.66	1.13	4	15	9	0.13	2	1	32	4	5	0	1	0	0	0	0	1	10	0	38.2	5.9	7.4	13	0	5	7	0.67	0.25	1.21	3	0.6	0	0	1	4	0	1	1	0	0	0	2
N#Cc1ccc(cc1)S(=O)(=O)NCCCN1CC2CN(CC(C1)O2)CCc1ccccc1F	3910804	INA	472.64	7.62	0.62	1.01	0.66	1.13	4	15	9	0.14	2	1	29	4	3	0	1	1	0	0	0	1	9	1	38.7	6.5	4.8	11	0	4	5	0.64	0.19	1.14	3	0.75	0	0	0	4	0	1	0	0	0	0	2
N#Cc1ccc(cc1)S(=O)(=O)NCCN1CC2CN(CC(C1)O2)CCc1ccc(cc1)F	3912524	INA	458.61	7.77	0.63	1.01	0.66	1.13	4	15	8	0.13	2	1	27	4	3	0	1	1	0	0	0	1	9	1	39	6.8	5.1	10	0	4	5	0.66	0.19	1.14	3	0.75	0	0	0	4	0	1	0	0	0	0	2
N#Cc1ccc(cc1)S(=O)(=O)NCCN1CC2CN(CC(C1)O2)CCCOc1ccc(cc1F)F	3915772	INA	506.63	8.04	0.63	1.02	0.66	1.14	5	15	10	0.15	2	1	28	4	4	0	1	2	0	0	0	1	11	2	38.1	6.3	6.3	11	0	4	5	0.6	0.19	1.14	3	0.75	0	0	0	4	0	1	0	0	0	0	2
N#Cc1ccc(cc1)OCCN1CC2CN(CC(C1)O2)CCNS(=O)(=O)c1ccccc1	3916089	INA	456.62	7.61	0.62	1.01	0.66	1.13	3	15	9	0.14	2	1	28	4	4	0	1	0	0	0	0	1	9	0	38.3	6.7	6.7	10	0	4	5	0.66	0.19	1.14	3	0.75	0	0	0	4	0	1	0	0	0	0	2
N#Cc1ccc(cc1)S(=O)(=O)NCCN1CC2OC(C1)CN(C2)CCCOc1ccc(cc1F)C#N	3923613	INA	513.65	8.03	0.64	1.02	0.67	1.13	5	16	10	0.15	2	2	28	5	4	0	1	1	0	0	0	1	11	1	39.1	7.8	6.3	11	0	4	5	0.58	0.19	1.14	3	0.75	0	0	0	4	0	1	0	0	0	0	2
Fc1ccc(cc1)CCN1CC2CN(CC(C1)O2)CCNS(=O)(=O)c1ccc(cc1)F	3923752	INA	451.59	7.79	0.62	1.02	0.65	1.14	4	14	8	0.13	2	0	27	3	3	0	1	2	0	0	0	1	9	2	37.9	5.2	5.2	10	0	4	5	0.68	0.19	1.14	3	0.75	0	0	0	4	0	1	0	0	0	0	2
N#Cc1ccc(cc1)S(=O)(=O)NCCCN1CC2CN(CC(C1)O2)CCCOc1ccc(cc1)F	3925200	INA	502.67	7.62	0.62	1.01	0.65	1.14	4	15	11	0.16	2	1	31	4	4	0	1	1	0	0	0	1	10	1	37.9	6.1	6.1	12	0	4	5	0.6	0.19	1.14	3	0.75	0	0	0	4	0	1	0	0	0	0	2
N#Cc1ccc(cc1)OCCN1CC2OC(C1)CN(C2)CCNS(=O)(=O)c1ccc(cc1)F	3925260	INA	474.61	7.91	0.63	1.02	0.66	1.14	4	15	9	0.14	2	1	27	4	4	0	1	1	0	0	0	1	10	1	38.3	6.7	6.7	10	0	4	5	0.64	0.19	1.14	3	0.75	0	0	0	4	0	1	0	0	0	0	2
N#Cc1ccc(cc1)CCN1CC2CN(CC(C1)O2)CCNS(=O)(=O)c1ccc(cc1)F	3926495	INA	458.61	7.77	0.63	1.01	0.66	1.13	4	15	8	0.13	2	1	27	4	3	0	1	1	0	0	0	1	9	1	39	6.8	5.1	10	0	4	5	0.66	0.19	1.14	3	0.75	0	0	0	4	0	1	0	0	0	0	2
N#Cc1ccc(cc1)S(=O)(=O)NCCN1CC2CN(CC(C1)O2)CCOc1c(F)cccc1F	3933488	INA	492.6	8.21	0.64	1.02	0.66	1.14	5	15	9	0.14	2	1	26	4	4	0	1	2	0	0	0	1	11	2	38.3	6.7	6.7	10	0	4	5	0.62	0.19	1.14	3	0.75	0	0	0	4	0	1	0	0	0	0	2
N#Cc1ccc(c(c1)F)OCCN1CC2OC(C1)CN(C2)CCNS(=O)(=O)c1ccc(cc1)F	3936504	INA	492.6	8.21	0.64	1.02	0.66	1.14	5	15	9	0.14	2	1	26	4	4	0	1	2	0	0	0	1	11	2	38.3	6.7	6.7	10	0	4	5	0.62	0.19	1.14	3	0.75	0	0	0	4	0	1	0	0	0	0	2
N#Cc1ccc(cc1)OCCCN1CC2CN(CC(C1)O2)CCNS(=O)(=O)c1ccc(cc1)F	3937364	INA	488.64	7.76	0.63	1.01	0.66	1.14	4	15	10	0.15	2	1	29	4	4	0	1	1	0	0	0	1	10	1	38.1	6.3	6.3	11	0	4	5	0.62	0.19	1.14	3	0.75	0	0	0	4	0	1	0	0	0	0	2
N#Cc1ccc(cc1)S(=O)(=O)N(CCN1CC2CN(CC(C1)O2)CCc1ccc(cc1F)F)C	3941374	INA	490.63	7.91	0.63	1.02	0.66	1.14	6	15	8	0.12	2	1	28	4	3	0	1	2	0	0	0	1	10	2	38.7	6.5	4.8	11	0	4	5	0.62	0.19	1.14	3	0.75	0	0	0	4	0	1	0	0	0	0	2
N#Cc1ccc(cc1)OCCCN1CC2CN(CC(C1)O2)CCNS(=O)(=O)c1c(C)nn(c1Cl)C	3948200	INA	523.12	7.93	0.62	1.01	0.66	1.14	6	14	10	0.15	2	1	31	6	4	0	1	0	1	0	0	2	12	1	34.8	9.1	6.1	13	0	4	5	0.57	0.2	1.15	3	0.75	0	0	1	3	0	1	0	0	0	0	1
N#Cc1ccc(cc1)OCCN1CC2CN(CC(C1)O2)CCCNS(=O)(=O)c1ccc(cc1)F	3953430	INA	488.64	7.76	0.63	1.01	0.66	1.14	4	15	10	0.15	2	1	29	4	4	0	1	1	0	0	0	1	10	1	38.1	6.3	6.3	11	0	4	5	0.62	0.19	1.14	3	0.75	0	0	0	4	0	1	0	0	0	0	2
N#Cc1ccc(cc1)OCCCN1CC2CN(CC(C1)O2)CCNS(=O)(=O)c1ccccc1	3955115	INA	470.65	7.47	0.62	1	0.66	1.13	3	15	10	0.15	2	1	30	4	4	0	1	0	0	0	0	1	9	0	38.1	6.3	6.3	11	0	4	5	0.64	0.19	1.14	3	0.75	0	0	0	4	0	1	0	0	0	0	2
N#Cc1ccc(cc1)S(=O)(=O)NCCN1CC2CN(CC(C1)O2)CCc1ccccc1F	3955863	INA	458.61	7.77	0.63	1.01	0.66	1.13	4	15	8	0.13	2	1	27	4	3	0	1	1	0	0	0	1	9	1	39	6.8	5.1	10	0	4	5	0.66	0.19	1.14	3	0.75	0	0	0	4	0	1	0	0	0	0	2
N#Cc1ccc(cc1)S(=O)(=O)N(CCN1CC2CN(CC(C1)O2)CCCOc1ccc(cc1)F)C	3956117	INA	502.67	7.62	0.62	1.01	0.65	1.14	5	15	10	0.15	2	1	31	4	4	0	1	1	0	0	0	1	10	1	37.9	6.1	6.1	12	0	4	5	0.6	0.19	1.14	3	0.75	0	0	0	4	0	1	0	0	0	0	2
N#Cc1ccc(cc1)CN1CC2CN(CC(C1)O2)CCNS(=O)(=O)c1ccc(cc1)F	3957375	INA	444.58	7.94	0.64	1.01	0.67	1.13	4	15	7	0.12	2	1	25	4	3	0	1	1	0	0	0	1	9	1	39.3	7.1	5.4	9	0	4	5	0.68	0.19	1.14	3	0.75	0	0	0	4	0	1	0	0	0	0	2
N#Cc1ccc(cc1)CN1CC2CN(CC(C1)O2)CCNS(=O)(=O)c1cccc(c1)C#N	3957572	INA	451.6	7.92	0.64	1.01	0.68	1.13	4	16	7	0.12	2	2	25	5	3	0	1	0	0	0	0	1	9	0	40.4	8.8	5.3	9	0	4	5	0.66	0.19	1.14	3	0.75	0	0	0	4	0	1	0	0	0	0	2
CN(S(=O)(=O)c1ccc(cc1)C#N)CCN1CC2OC(C1)CN(C2)CCc1ccccc1	3959589	INA	454.65	7.33	0.62	1	0.66	1.13	4	15	8	0.12	2	1	30	4	3	0	1	0	0	0	0	1	8	0	38.7	6.5	4.8	11	0	4	5	0.66	0.19	1.14	3	0.75	0	0	0	4	0	1	0	0	0	0	2
N#Cc1ccc(cc1)S(=O)(=O)NCCCN1CC2OC(C1)CN(C2)Cc1ccccc1	3959965	INA	440.62	7.47	0.62	1	0.66	1.13	3	15	8	0.13	2	1	28	4	3	0	1	0	0	0	0	1	8	0	39	6.8	5.1	10	0	4	5	0.68	0.19	1.14	3	0.75	0	0	0	4	0	1	0	0	0	0	2
N#Cc1ccc(cc1)OCCN1CC2OC(C1)CN(C2)CCNS(=O)(=O)Cc1ccccc1	3960441	INA	470.65	7.47	0.62	1	0.66	1.13	3	15	10	0.15	2	1	30	4	4	0	1	0	0	0	0	1	9	0	38.1	6.3	6.3	11	0	4	5	0.64	0.19	1.14	3	0.75	0	0	0	4	0	1	0	0	0	0	2
N#Cc1ccc(cc1)S(=O)(=O)NCCN1CC2CN(CC(C1)O2)CCCOc1ccc(cc1)F	3966710	INA	488.64	7.76	0.63	1.01	0.66	1.14	4	15	10	0.15	2	1	29	4	4	0	1	1	0	0	0	1	10	1	38.1	6.3	6.3	11	0	4	5	0.62	0.19	1.14	3	0.75	0	0	0	4	0	1	0	0	0	0	2
N#Cc1ccc(cc1)CN1CC2CN(CC(C1)O2)CCNS(=O)(=O)c1ccccc1C#N	3967524	INA	451.6	7.92	0.64	1.01	0.68	1.13	4	16	7	0.12	2	2	25	5	3	0	1	0	0	0	0	1	9	0	40.4	8.8	5.3	9	0	4	5	0.66	0.19	1.14	3	0.75	0	0	0	4	0	1	0	0	0	0	2
N#Cc1ccc(cc1)S(=O)(=O)NCCN1CC2CN(CC(C1)O2)CCCOc1ccccc1F	3970684	INA	488.64	7.76	0.63	1.01	0.66	1.14	4	15	10	0.15	2	1	29	4	4	0	1	1	0	0	0	1	10	1	38.1	6.3	6.3	11	0	4	5	0.62	0.19	1.14	3	0.75	0	0	0	4	0	1	0	0	0	0	2
N#Cc1ccc(c(c1)F)OCCN1CC2CN(CC(C1)O2)CCNS(=O)(=O)c1ccccc1	3972282	INA	474.61	7.91	0.63	1.02	0.66	1.14	4	15	9	0.14	2	1	27	4	4	0	1	1	0	0	0	1	10	1	38.3	6.7	6.7	10	0	4	5	0.64	0.19	1.14	3	0.75	0	0	0	4	0	1	0	0	0	0	2
N#Cc1ccc(cc1)OCCCN1CC2OC(C1)CN(C2)CCNS(=O)(=O)c1ccc(cc1)C#N	3973197	INA	495.66	7.75	0.63	1.01	0.67	1.13	4	16	10	0.15	2	2	29	5	4	0	1	0	0	0	0	1	10	0	39.1	7.8	6.3	11	0	4	5	0.6	0.19	1.14	3	0.75	0	0	0	4	0	1	0	0	0	0	2
N#Cc1ccc(cc1)OCCN1CC2CN(CC(C1)O2)CCNS(=O)(=O)c1ccc(cc1)C#N	3976522	INA	481.63	7.9	0.64	1.01	0.67	1.13	4	16	9	0.14	2	2	27	5	4	0	1	0	0	0	0	1	10	0	39.3	8.2	6.6	10	0	4	5	0.62	0.19	1.14	3	0.75	0	0	0	4	0	1	0	0	0	0	2
N#Cc1ccc(cc1)S(=O)(=O)NCCN1CC2OC(C1)CN(C2)CCOc1ccc(cc1F)C#N	3983804	INA	499.62	8.19	0.65	1.02	0.67	1.13	5	16	9	0.14	2	2	26	5	4	0	1	1	0	0	0	1	11	1	39.3	8.2	6.6	10	0	4	5	0.6	0.19	1.14	3	0.75	0	0	0	4	0	1	0	0	0	0	2
N#Cc1ccc(cc1)S(=O)(=O)N(CCN1CC2CN(CC(C1)O2)CCc1ccc(cc1)F)C	3984870	INA	472.64	7.62	0.62	1.01	0.66	1.13	5	15	8	0.12	2	1	29	4	3	0	1	1	0	0	0	1	9	1	38.7	6.5	4.8	11	0	4	5	0.64	0.19	1.14	3	0.75	0	0	0	4	0	1	0	0	0	0	2
N#Cc1ccc(cc1)S(=O)(=O)NCCN1CC2CN(CC(C1)O2)Cc1ccc(cc1)F	3986453	INA	444.58	7.94	0.64	1.01	0.67	1.13	4	15	7	0.12	2	1	25	4	3	0	1	1	0	0	0	1	9	1	39.3	7.1	5.4	9	0	4	5	0.68	0.19	1.14	3	0.75	0	0	0	4	0	1	0	0	0	0	2
NC(=O)c1cnn2c(c1NC1CCC(C1(C)C)(C)N)cc(c2)c1ccncc1	4063870	INA	378.53	7.01	0.61	1	0.65	1.14	6	17	4	0.07	1	0	26	6	1	0	0	0	0	0	0	0	7	0	38.9	11.1	1.9	8	0	4	5	0.71	0.1	1.1	3	0.75	0	0	2	2	0	0	1	0	0	0	0
CCOC(=O)C1=C(CN2CCOCC2CC(=O)O)NC(=NC1c1ccc(cc1Br)F)c1nccs1	4064868	INA	567.48	9.62	0.66	1.03	0.69	1.13	6	15	9	0.15	4	0	24	4	5	0	1	1	0	1	0	2	12	2	39	6.8	8.5	9	0	4	4	0.66	0	1	4	1	0	0	1	3	0	0	0	0	0	0	1
CC1N(CCc2c1nnn2c1ncccn1)C(=O)c1cccc(c1Cl)C(F)(F)F	4068397	INA	422.83	9.83	0.7	1.05	0.69	1.16	6	18	2	0.04	1	0	14	6	1	0	0	3	1	0	0	1	11	4	41.9	14	2.3	5	0	4	5	0.72	0.1	1.1	3	0.75	0	0	1	3	0	0	1	0	0	0	1
CC1N(CCc2c1nnn2c1cnccn1)C(=O)c1cccc(c1Cl)C(F)(F)F	4074304	INA	422.83	9.83	0.7	1.05	0.69	1.16	6	18	2	0.04	1	0	14	6	1	0	0	3	1	0	0	1	11	4	41.9	14	2.3	5	0	4	5	0.72	0.1	1.1	3	0.75	0	0	1	3	0	0	1	0	0	0	1
O=C1N(CCOC21CCN(CC2)CC(c1ccc2c(c1C)COC2=O)O)c1ccc(=O)n(n1)C	4075425	INA	468.56	7.56	0.62	1.02	0.64	1.13	6	11	4	0.06	5	0	28	4	6	0	0	0	0	0	0	0	10	0	38.7	6.5	9.7	12	0	5	6	0.77	0.08	1.12	3	0.6	0	0	1	4	0	0	1	0	0	0	1
O=C1N(CCC21CCN(CC2)CC(c1ccc2c(c1C)COC2=O)O)c1ccc(=O)n(c1)C	4078280	INA	451.57	7.28	0.62	1.01	0.65	1.13	6	11	4	0.06	5	0	29	3	5	0	0	0	0	0	0	0	8	0	40.3	4.8	8.1	12	0	5	6	0.76	0.08	1.12	3	0.6	0	0	2	3	0	0	1	0	0	0	1
CCOC(=O)C1=C(CN2CCOCC2C(=O)N)NC(=NC1c1ccc(cc1Br)F)c1nccs1	4079166	INA	552.47	9.69	0.66	1.03	0.69	1.13	6	15	8	0.13	4	0	23	5	4	0	1	1	0	1	0	2	12	2	38.6	8.8	7	8	0	4	4	0.68	0	1	4	1	0	0	1	3	0	0	0	0	0	0	1
CCOC(=O)C1=C(CN2CCCC2C(=O)O)NC(=NC1c1ccc(cc1Br)F)c1nccs1	4079517	INA	537.45	9.77	0.67	1.03	0.7	1.13	6	15	8	0.14	4	0	22	4	4	0	1	1	0	1	0	2	11	2	40	7.3	7.3	8	0	4	4	0.67	0	1	4	1	0	0	2	2	0	0	0	0	0	0	1
Cc1cnc(o1)COc1nc(N)nc2c1n(cc2)Cc1ccccn1	4079597	INA	336.39	8.21	0.66	1.02	0.68	1.13	2	21	5	0.11	0	0	16	6	2	0	0	0	0	0	0	0	8	0	41.5	14.6	4.9	3	0	4	5	0.8	0.1	1.1	3	0.75	0	0	2	2	0	0	1	0	0	0	0
OC(=O)C1(C)CCC(CC1)(C)c1nc(c2n1ccnc2N)c1ccc(cc1)C(=O)Nc1nccc(c1)C(F)(F)F	4079697	INA	552.61	8.25	0.65	1.03	0.66	1.14	9	24	5	0.07	2	0	27	6	3	0	0	3	0	0	0	0	12	3	41.8	9	4.5	9	0	5	6	0.68	0.07	1.07	4	0.8	0	0	1	4	0	0	1	0	0	0	1
NC(=O)c1cnc(c2c1cc(s2)c1ccccc1)NC1CCCNC1	4082386	INA	352.5	7.83	0.65	1	0.69	1.12	2	17	4	0.08	1	0	20	4	1	0	1	0	0	0	0	1	6	0	42.2	8.9	2.2	5	0	4	5	0.84	0.1	1.1	3	0.75	0	0	1	3	0	0	1	0	0	0	1
CCOC(=O)C1=C(CN2CCOCC2CO)NC(=NC1c1ccc(cc1Cl)Cl)c1nccs1	4084810	INA	511.47	8.97	0.66	1.02	0.69	1.13	5	14	8	0.13	3	0	24	4	4	0	1	0	2	0	0	3	11	2	38.6	7	7	9	0	4	4	0.7	0	1	4	1	0	0	1	3	0	0	0	0	0	0	1
CCOC(=O)C1=C(CN2CCCCC2C(=O)O)NC(=NC1c1ccc(cc1Br)F)c1nccs1	4084893	INA	551.48	9.51	0.66	1.02	0.69	1.13	6	15	8	0.13	4	0	24	4	4	0	1	1	0	1	0	2	11	2	39.7	6.9	6.9	9	0	4	4	0.68	0	1	4	1	0	0	1	3	0	0	0	0	0	0	1
CCOC(=O)C1=C(CN2CCOCC2C(=O)OC)NC(=NC1c1ccc(cc1Br)F)c1nccs1	4087026	INA	567.48	9.62	0.66	1.03	0.69	1.13	6	15	9	0.15	4	0	24	4	5	0	1	1	0	1	0	2	12	2	39	6.8	8.5	9	0	4	4	0.66	0	1	4	1	0	0	1	3	0	0	0	0	0	0	1
CC(c1[nH]cc(n1)c1ccc(cc1)S(=O)(=O)C)(N)C	4087838	INA	279.4	7.76	0.62	1.01	0.66	1.13	6	13	3	0.08	2	0	17	3	2	0	1	0	0	0	0	1	6	0	36.1	8.3	5.6	4	0	2	2	0.58	0	1	2	1	0	0	1	1	0	0	0	0	0	0	1
Clc1cccc(c1)c1ncccc1C(C(c1cccnc1)c1cccnc1)O	4089812	INA	387.89	8.43	0.69	1	0.73	1.11	2	24	5	0.1	0	0	18	3	1	0	0	0	1	0	0	1	5	1	50	6.5	2.2	2	0	4	4	0.86	0	1	4	1	0	0	0	4	0	0	0	0	0	0	1
CCOC(=O)C1=C(CN2CCOC(C2)C(=O)O)NC(=NC1c1ccc(cc1Br)F)c1nccs1	4092568	INA	553.45	9.88	0.67	1.03	0.69	1.13	6	15	8	0.14	4	0	22	4	5	0	1	1	0	1	0	2	12	2	39.3	7.1	8.9	8	0	4	4	0.68	0	1	4	1	0	0	1	3	0	0	0	0	0	0	1
Fc1ccnc(c1)n1nnc2c1CCN(C2C)C(=O)c1cccc(c1Cl)C(F)(F)F	4094806	INA	439.83	10	0.7	1.05	0.69	1.16	7	18	2	0.04	1	0	14	5	1	0	0	4	1	0	0	1	11	5	43.2	11.4	2.3	5	0	4	5	0.7	0.1	1.1	3	0.75	0	0	1	3	0	0	1	0	0	0	1
COc1ccc(cc1)c1c[nH]c(n1)C(N)(C)C	4095544	INA	231.33	6.8	0.6	1	0.64	1.14	4	11	3	0.09	0	0	17	3	1	0	0	0	0	0	0	0	4	0	38.2	8.8	2.9	4	0	2	2	0.65	0	1	2	1	0	0	1	1	0	0	0	0	0	0	1
CCc1nc2n(c1N(c1scc(n1)c1ccc(cc1)F)C)cc(cc2)N1CCN(CC1)CC(=O)N1CC(C1)O	4098810	INA	549.74	7.74	0.63	1.01	0.67	1.14	5	22	7	0.09	1	0	32	7	2	0	1	1	0	0	0	1	11	1	39.4	9.9	2.8	11	0	6	7	0.77	0.07	1.07	5	0.83	0	1	2	3	0	0	1	0	0	0	1
CCOC(=O)C1=C(CN2CCOCC2C(=O)NC)NC(=NC1c1ccc(cc1Br)F)c1nccs1	4100564	INA	566.5	9.44	0.66	1.02	0.69	1.13	6	15	8	0.13	4	0	25	5	4	0	1	1	0	1	0	2	12	2	38.3	8.3	6.7	9	0	4	4	0.66	0	1	4	1	0	0	1	3	0	0	0	0	0	0	1
OC(c1ccc2c(c1C)COC2=O)CN1CCC2(CC1)CN(C2)c1ccc(=O)n(n1)C	4101783	INA	424.55	7.2	0.62	1.01	0.64	1.13	5	10	4	0.06	4	0	28	4	4	0	0	0	0	0	0	0	8	0	39	6.8	6.8	12	0	5	6	0.77	0.08	1.13	3	0.6	0	1	1	3	0	0	1	0	0	0	1
Cc1scc(n1)c1nnc2n1CCN(C2C)C(=O)c1ccc(cc1)c1ccccc1	4107180	INA	415.56	8.15	0.67	1	0.71	1.12	3	23	3	0.06	1	0	21	5	1	0	1	0	0	0	0	1	7	0	45.1	9.8	2	5	0	5	6	0.87	0.08	1.08	4	0.8	0	0	2	3	0	0	1	0	0	0	2
CCC(c1ccccc1)NC(=O)c1cc(c2n1CCOC2)C(=O)NC(c1ccccc1)CC	4107748	INA	445.61	6.96	0.62	1	0.66	1.12	4	19	8	0.12	2	0	31	3	3	0	0	0	0	0	0	0	6	0	42.2	4.7	4.7	9	0	4	5	0.64	0.1	1.1	3	0.75	0	0	1	3	0	0	1	0	0	0	2
CCC(c1ncccn1)NC(=O)c1cc(n2c1COCC2)C(=O)NC(c1ccc(cc1)F)C	4108024	INA	451.55	7.65	0.63	1.01	0.66	1.14	5	19	7	0.11	2	0	26	5	3	0	0	1	0	0	0	0	9	1	40.7	8.5	5.1	8	0	4	5	0.64	0.1	1.1	3	0.75	0	0	1	3	0	0	1	0	0	0	1
CCC(c1ccc(nc1)C(F)(F)F)NC(=O)c1cc(n2c1COCC2)C(=O)NC(c1ccc(cc1)F)C	4108113	INA	518.56	8.23	0.65	1.03	0.65	1.15	8	19	7	0.11	2	0	26	4	3	0	0	4	0	0	0	0	11	4	41.3	6.3	4.8	9	0	4	5	0.57	0.1	1.1	3	0.75	0	0	1	3	0	0	1	0	0	0	1
CCC(c1ccc(nc1)OC)NC(=O)c1cc(c2n1CCOC2)C(=O)NC(c1ccccc1)CC	4110602	INA	476.63	7.11	0.62	1	0.65	1.13	5	19	9	0.13	2	0	32	4	4	0	0	0	0	0	0	0	8	0	40.3	6	6	10	0	4	5	0.6	0.1	1.1	3	0.75	0	0	1	3	0	0	1	0	0	0	1
CCOC(=O)CNC(=O)c1cc(c2n1CCOC2)C(=O)NC(c1ccccc1)CC	4115511	INA	413.52	7.26	0.61	1.01	0.64	1.13	5	14	9	0.15	3	0	27	3	5	0	0	0	0	0	0	0	8	0	38.6	5.3	8.8	9	0	3	4	0.5	0.13	1.13	2	0.67	0	0	1	2	0	0	1	0	0	0	1
OCC(=O)C1(O)CCC2C1(C)CC(O)C1C2CCC2=CC(=O)CCC12C	389621	INA	362.51	6.47	0.58	1	0.62	1.13	7	3	2	0.03	3	0	30	0	5	0	0	0	0	0	0	0	5	0	37.5	0	8.9	17	0	4	10	0.65	0.35	1.35	1	0.25	0	0	1	3	0	0	1	2	0	0	0
COCCc1ccc(cc1)OCC(CNC(C)C)O	13	INA	267.41	6.08	0.56	0.99	0.6	1.14	4	6	9	0.21	0	0	25	1	3	0	0	0	0	0	0	0	4	0	34.1	2.3	6.8	9	0	1	1	0.32	0	1	1	1	0	0	0	1	0	0	0	0	0	0	1
COc1ccc2c(c1)c(CCNC(=O)C)c[nH]2	45	INA	232.31	7.04	0.61	1	0.64	1.13	3	11	4	0.12	1	0	16	2	2	0	0	0	0	0	0	0	4	0	39.4	6.1	6.1	4	0	2	3	0.53	0.22	1.22	1	0.5	0	0	1	1	0	0	1	0	0	0	1
CCC1(O)C(=O)OCc2c1cc1c3nc4ccccc4cc3Cn1c2=O	65	INA	348.38	8.3	0.68	1.02	0.69	1.11	4	15	1	0.02	4	0	16	2	4	0	0	0	0	0	0	0	6	0	47.6	4.8	9.5	5	0	5	15	0.81	0.38	1.38	1	0.2	0	0	1	4	0	0	2	2	0	0	1
O=C1CCC2(C(=C1)CCC1C2CCC2(C1CCC2C(=O)C)C)C	103	INA	314.51	5.93	0.57	0.98	0.63	1.13	5	3	1	0.02	3	0	30	0	2	0	0	0	0	0	0	0	2	0	39.6	0	3.8	17	0	4	10	0.74	0.35	1.35	1	0.25	0	0	1	3	0	0	1	2	0	0	0
COc1c(OC)cc2c(c1OC)c1ccc(c(=O)cc1C(CC2)NC(=O)C)OC	107	INA	399.48	7.4	0.62	1.01	0.65	1.13	7	11	5	0.09	5	0	25	1	6	0	0	0	0	0	0	0	7	0	40.7	1.9	11.1	8	0	3	6	0.55	0.25	1.25	1	0.33	0	0	0	1	2	0	0	0	1	1	1
OC(=O)Cc1ccccc1Nc1c(Cl)cccc1Cl	139	INA	296.16	9.87	0.71	1.02	0.74	1.11	4	13	4	0.13	1	0	11	1	2	0	0	0	2	0	0	2	5	2	46.7	3.3	6.7	1	0	2	2	0.63	0	1	2	1	0	0	0	2	0	0	0	0	0	0	2
Oc1ccc(cc1)C=Cc1cc(O)cc(c1)O	165	INA	228.26	7.87	0.67	1.01	0.69	1.11	3	13	2	0.07	1	0	12	0	3	0	0	0	0	0	0	0	3	0	48.3	0	10.3	0	0	2	2	0.71	0	1	2	1	0	0	0	2	0	0	0	0	0	0	2
OCCOCn1cnc2c1nc(N)nc2O	184	INA	225.24	8.34	0.62	1.04	0.62	1.16	3	10	4	0.14	0	0	11	5	3	0	0	0	0	0	0	0	8	0	29.6	18.5	11.1	3	0	2	3	0.56	0.22	1.22	1	0.5	0	0	1	1	0	0	1	0	0	0	0
OC(=O)C1N2C(=O)CC2S(=O)(=O)C1(C)C	403	INA	233.27	8.97	0.63	1.05	0.64	1.14	7	4	1	0.04	4	0	11	1	5	0	1	0	0	0	0	1	7	0	30.8	3.8	19.2	6	0	2	3	0.47	0.29	1.29	1	0.5	0	1	1	0	1	0	0	0	0	0	0
CC1Cc2c(N1NC(=O)c1ccc(c(c1)S(=O)(=O)N)Cl)cccc2	406	INA	365.87	9.15	0.67	1.02	0.71	1.12	6	15	3	0.07	3	0	16	3	3	0	1	0	1	0	0	2	8	1	40	7.5	7.5	3	0	3	4	0.63	0.13	1.13	2	0.67	0	0	1	2	0	0	1	0	0	0	2
O=C1NC(=O)C(S1)Cc1ccc(cc1)OCC1(C)CCc2c(O1)c(C)c(c(c2C)O)C	408	INA	441.59	7.61	0.63	1.01	0.67	1.12	7	14	5	0.08	2	0	27	1	5	0	1	0	0	0	0	1	7	0	41.4	1.7	8.6	10	0	4	5	0.68	0.1	1.1	3	0.75	0	0	1	3	0	0	0	1	0	0	2
CN(CCCN1c2ccccc2CCc2c1cc(Cl)cc2)C	415	INA	314.89	7	0.62	0.98	0.67	1.12	3	12	4	0.09	0	0	23	2	0	0	0	0	1	0	0	1	3	1	42.2	4.4	0	7	0	3	6	0.68	0.27	1.27	1	0.33	0	0	0	2	1	0	0	0	2	0	2
CC(NCC(c1ccc(c(c1)O)O)O)C	434	INA	211.29	6.6	0.57	1.01	0.61	1.14	5	6	4	0.13	0	0	17	1	3	0	0	0	0	0	0	0	4	0	34.4	3.1	9.4	5	0	1	1	0.4	0	1	1	1	0	0	0	1	0	0	0	0	0	0	1
Nc1ccc(cc1)S(=O)(=O)Nc1nccc(n1)C	438	INA	264.34	8.81	0.66	1.02	0.69	1.13	4	14	3	0.1	2	0	12	4	2	0	1	0	0	0	0	1	7	0	36.7	13.3	6.7	1	0	2	2	0.67	0	1	2	1	0	0	0	2	0	0	0	0	0	0	1
Nc1ccc(cc1)S(=O)(=O)Nc1ncccn1	439	INA	250.31	9.27	0.68	1.03	0.7	1.13	3	14	3	0.11	2	0	10	4	2	0	1	0	0	0	0	1	7	0	37	14.8	7.4	0	0	2	2	0.71	0	1	2	1	0	0	0	2	0	0	0	0	0	0	1
Nc1ccc(cc1)S(=O)(=O)Nc1noc(c1)C	443	INA	253.31	9.05	0.66	1.03	0.68	1.13	4	13	3	0.1	2	0	11	3	3	0	1	0	0	0	0	1	7	0	35.7	10.7	10.7	1	0	2	2	0.65	0	1	2	1	0	0	1	1	0	0	0	0	0	0	1
Nc1ccc(cc1)S(=O)(=O)Nc1nc(C)cc(n1)C	446	INA	278.37	8.44	0.65	1.02	0.68	1.13	5	14	3	0.09	2	0	14	4	2	0	1	0	0	0	0	1	7	0	36.4	12.1	6.1	2	0	2	2	0.63	0	1	2	1	0	0	0	2	0	0	0	0	0	0	1
Nc1ccc(cc1)S(=O)(=O)Nc1onc(c1C)C	453	INA	267.34	8.62	0.65	1.03	0.67	1.13	5	13	3	0.09	2	0	13	3	3	0	1	0	0	0	0	1	7	0	35.5	9.7	9.7	2	0	2	2	0.61	0	1	2	1	0	0	1	1	0	0	0	0	0	0	1
ClCCNC(=O)N(CCCl)N=O	513	INA	214.07	10.19	0.63	1.05	0.65	1.17	4	2	3	0.15	2	0	9	3	2	0	0	0	2	0	0	2	7	2	23.8	14.3	9.5	4	0	0	0	0	0	0	0	0	0	0	0	0	0	0	0	0	0	0	0
Clc1ccc2c(c1)C(=NC(C(=O)N2)O)c1ccccc1Cl	580	INA	321.17	10.36	0.73	1.03	0.76	1.11	4	14	1	0.03	2	0	10	2	2	0	0	0	2	0	0	2	6	2	48.4	6.5	6.5	1	0	3	4	0.81	0.12	1.12	2	0.67	0	0	0	2	1	0	0	0	1	0	2
Cc1cnc(s1)NC(=O)C1=C(O)c2ccccc2S(=O)(=O)N1C	599	INA	351.44	9.76	0.69	1.03	0.72	1.12	6	15	2	0.05	4	0	13	3	4	0	2	0	0	0	0	2	9	0	38.9	8.3	11.1	2	0	3	4	0.65	0.13	1.13	2	0.67	0	0	1	2	0	0	0	1	0	0	1
OCC(=O)C1(O)CCC2C1(C)CC(=O)C1C2CCC2=CC(=O)C=CC12C	635	INA	358.47	6.89	0.6	1	0.64	1.12	7	5	2	0.04	5	0	26	0	5	0	0	0	0	0	0	0	5	0	40.4	0	9.6	14	0	4	10	0.65	0.35	1.35	1	0.25	0	0	1	3	0	0	1	2	0	0	0
OC(COc1cccc2c1CC(O)C(C2)O)CNC(C)(C)C	649	INA	309.45	6.32	0.57	1	0.61	1.14	6	6	6	0.12	0	0	27	1	4	0	0	0	0	0	0	0	5	0	34.7	2	8.2	11	0	2	3	0.46	0.2	1.2	1	0.5	0	0	0	2	0	0	0	1	0	0	1
OCC(=O)C1(O)CCC2C1(C)CC(O)C1C2CC(C2=CC(=O)C=CC12C)C	650	INA	374.52	6.57	0.59	1	0.63	1.13	8	4	2	0.03	4	0	30	0	5	0	0	0	0	0	0	0	5	0	38.6	0	8.8	16	0	4	10	0.63	0.35	1.35	1	0.25	0	0	1	3	0	0	1	2	0	0	0
OC(=O)C(Oc1ccc(cc1)Cl)(C)C	683	INA	214.66	8.59	0.65	1.02	0.67	1.12	5	7	3	0.12	1	0	11	0	3	0	0	0	1	0	0	1	4	1	40	0	12	3	0	1	1	0.43	0	1	1	1	0	0	0	1	0	0	0	0	0	0	1
COc1ccc(cc1)C1C(=O)c2c(C1=O)cccc2	712	INA	252.28	8.14	0.69	1.01	0.71	1.1	3	14	2	0.06	2	0	12	0	3	0	0	0	0	0	0	0	3	0	51.6	0	9.7	2	0	3	4	0.79	0.13	1.13	2	0.67	0	0	1	2	0	0	1	0	0	0	2
O=C1CCC2C(=C1)CCC1C2CCC2(C1CCC2O)C	757	INA	274.44	5.97	0.57	0.98	0.63	1.13	3	2	0	0	2	0	26	0	2	0	0	0	0	0	0	0	2	0	39.1	0	4.3	15	0	4	10	0.85	0.35	1.35	1	0.25	0	0	1	3	0	0	1	2	0	0	0
Cc1cc(c(c(c1CC1=NCCN1)C)O)C(C)(C)C	762	INA	260.42	6.06	0.57	0.98	0.62	1.13	6	7	3	0.07	1	0	24	2	1	0	0	0	0	0	0	0	3	0	37.2	4.7	2.3	9	0	2	2	0.58	0	1	2	1	0	0	1	1	0	0	0	0	0	0	1
COC(=O)CCc1ccc(cc1)OCC(CNC(C)C)O	768	INA	295.42	6.42	0.57	1	0.61	1.14	5	7	10	0.22	1	0	25	1	4	0	0	0	0	0	0	0	5	0	34.8	2.2	8.7	9	0	1	1	0.29	0	1	1	1	0	0	0	1	0	0	0	0	0	0	1
OCC1OC(CC1O)n1cc(I)c(=O)[nH]c1=O	788	INA	354.12	12.65	0.66	1.05	0.71	1.14	5	3	2	0.07	3	0	11	2	5	0	0	0	0	0	1	1	8	1	32.1	7.1	17.9	5	0	2	2	0.65	0	1	2	1	0	0	1	1	0	0	0	0	0	0	0
CCOC(=O)C(NC1CCc2c(N(C1=O)CC(=O)O)cccc2)CCc1ccccc1	838	INA	424.54	7.2	0.62	1.01	0.65	1.13	5	15	10	0.16	3	0	28	2	5	0	0	0	0	0	0	0	7	0	40.7	3.4	8.5	9	0	3	4	0.55	0.12	1.12	2	0.67	0	0	0	2	1	0	0	0	1	0	2
O=C(Cc1c(Cl)cccc1Cl)NC(=N)N	862	INA	246.11	10.26	0.69	1.03	0.72	1.14	5	8	3	0.13	2	0	9	3	1	0	0	0	2	0	0	2	6	2	37.5	12.5	4.2	1	0	1	1	0.4	0	1	1	1	0	0	0	1	0	0	0	0	0	0	1
CC(P(=O)(O)O)(P(=O)(O)O)O	871	INA	206.04	10.84	0.6	1.09	0.65	1.16	8	2	2	0.11	2	0	8	0	7	2	0	0	0	0	0	2	9	0	10.5	0	36.8	2	0	0	0	0	0	0	0	0	0	0	0	0	0	0	0	0	0	0	0
CC1Nc2cc(Cl)c(cc2C(=O)N1c1ccccc1C)S(=O)(=O)N	878	INA	365.87	9.15	0.67	1.02	0.71	1.12	7	15	2	0.05	3	0	16	3	3	0	1	0	1	0	0	2	8	1	40	7.5	7.5	3	0	3	4	0.67	0.13	1.13	2	0.67	0	0	0	3	0	0	0	1	0	0	2
OCC1OC(CC1O)n1cc(F)c(=O)[nH]c1=O	917	INA	246.22	8.79	0.63	1.06	0.61	1.16	5	3	2	0.07	3	0	11	2	5	0	0	1	0	0	0	0	8	1	32.1	7.1	17.9	5	0	2	2	0.65	0	1	2	1	0	0	1	1	0	0	0	0	0	0	0
OP(=O)(C(P(=O)(O)O)(Cc1cccnc1)O)O	923	INA	283.13	10.11	0.64	1.06	0.68	1.14	7	8	4	0.14	2	0	11	1	7	2	0	0	0	0	0	2	10	0	25	3.6	25	2	0	1	1	0.35	0	1	1	1	0	0	0	1	0	0	0	0	0	0	0
NCCCNCCSP(=O)(O)O	1006	INA	214.26	7.94	0.56	1.02	0.63	1.16	4	1	7	0.27	1	0	15	2	3	1	1	0	0	0	0	2	7	0	18.5	7.4	11.1	5	0	0	0	0	0	0	0	0	0	0	0	0	0	0	0	0	0	0	0
CCOc1nc2c(n1Cc1ccc(cc1)c1ccccc1c1nnn[nH]1)c(ccc2)C(=O)O	1016	INA	440.5	8.31	0.68	1.02	0.69	1.12	3	28	7	0.12	1	0	20	6	3	0	0	0	0	0	0	0	9	0	45.3	11.3	5.7	3	0	5	6	0.79	0.08	1.08	4	0.8	0	0	2	3	0	0	1	0	0	0	3
O=C1NC(c2c1cccc2)(O)c1ccc(c(c1)S(=O)(=O)N)Cl	1055	INA	338.79	10.27	0.71	1.04	0.73	1.11	6	15	2	0.06	3	0	11	2	4	0	1	0	1	0	0	2	8	1	42.4	6.1	12.1	1	0	3	4	0.68	0.13	1.13	2	0.67	0	0	1	2	0	0	1	0	0	0	2
OC(=O)Cc1cccc(c1N)C(=O)c1ccc(cc1)Br	1077	INA	334.18	10.44	0.7	1.02	0.73	1.11	5	14	4	0.12	2	0	12	1	3	0	0	0	0	1	0	1	5	1	46.9	3.1	9.4	1	0	2	2	0.6	0	1	2	1	0	0	0	2	0	0	0	0	0	0	2
O=C(C(c1ccc(cc1)O)N)NC1C(=O)N2C1SC(C2C(=O)O)(C)C	1082	INA	365.45	8.31	0.64	1.03	0.66	1.13	8	9	4	0.09	3	0	19	3	5	0	1	0	0	0	0	1	9	0	36.4	6.8	11.4	7	0	3	4	0.52	0.15	1.15	2	0.67	0	1	1	1	1	0	0	0	0	0	1
Nc1ccc(cc1)S(=O)(=O)Nc1ccnn1c1ccccc1	1109	INA	314.4	8.73	0.68	1.02	0.71	1.12	3	19	4	0.11	2	0	14	4	2	0	1	0	0	0	0	1	7	0	41.7	11.1	5.6	0	0	3	3	0.77	0	1	3	1	0	0	1	2	0	0	0	0	0	0	2
C#CC1(O)CCC2C1(C)CCC1C2CCC2=CC(=O)CCC12	1162	INA	298.46	6.22	0.59	0.98	0.64	1.12	4	3	0	0	2	1	26	0	2	0	0	0	0	0	0	0	2	0	41.7	0	4.2	15	0	4	10	0.77	0.35	1.35	1	0.25	0	0	1	3	0	0	1	2	0	0	0
CCOC(=O)C(NC(C(=O)N1C2CCCC2CC1C(=O)O)C)CCc1ccccc1	1168	INA	416.57	6.72	0.59	1	0.62	1.13	6	9	10	0.16	3	0	32	2	5	0	0	0	0	0	0	0	7	0	37.1	3.2	8.1	14	0	3	4	0.47	0.14	1.14	2	0.67	0	0	2	1	0	1	0	0	0	0	1
Clc1ccc(cc1)CSC(c1ccc(cc1Cl)Cl)Cn1cncc1	1221	INA	397.77	10.2	0.72	1.01	0.78	1.1	3	17	6	0.15	0	0	15	2	0	0	1	0	3	0	0	4	6	3	46.2	5.1	0	3	0	3	3	0.71	0	1	3	1	0	0	1	2	0	0	0	0	0	0	2
Nc1ccc(cc1)S(=O)(=O)NC(=O)c1ccccc1	1243	INA	276.34	8.91	0.68	1.02	0.7	1.12	4	15	3	0.09	3	0	12	2	3	0	1	0	0	0	0	1	6	0	41.9	6.5	9.7	0	0	2	2	0.63	0	1	2	1	0	0	0	2	0	0	0	0	0	0	2
O=C1CCC2(C(=C1)C(C)CC1C2CCC2(C1CCC2(O)C(=O)C)C)C	1390	INA	344.54	6.05	0.57	0.99	0.62	1.13	7	3	1	0.02	3	0	32	0	3	0	0	0	0	0	0	0	3	0	38.6	0	5.3	18	0	4	10	0.68	0.35	1.35	1	0.25	0	0	1	3	0	0	1	2	0	0	0
CC(=O)SC1CC2=CC(=O)CCC2(C2C1C1CCC3(C1(CC2)C)CCC(=O)O3)C	1393	INA	416.63	6.83	0.6	0.99	0.65	1.12	6	4	2	0.03	4	0	32	0	4	0	1	0	0	0	0	1	5	0	39.3	0	6.6	19	0	5	11	0.72	0.29	1.33	1	0.2	0	0	2	3	0	0	1	2	0	0	0
CN(C1C(=C(C(=O)N)C(=O)C2(C1CC1C(=C2O)C(=O)c2c(C1(C)O)cccc2O)O)O)C	1440	INA	444.48	7.94	0.64	1.03	0.64	1.13	12	11	2	0.03	5	0	24	2	8	0	0	0	0	0	0	0	10	0	39.3	3.6	14.3	9	0	4	10	0.56	0.33	1.33	1	0.25	0	0	0	4	0	0	0	3	0	0	1
OCC(=O)C1(O)C(O)CC2C1(C)CC(O)C1(C2CCC2=CC(=O)C=CC12C)F	1451	INA	394.48	7.17	0.6	1.02	0.62	1.14	9	4	2	0.03	4	0	27	0	6	0	0	1	0	0	0	0	7	1	38.2	0	10.9	15	0	4	10	0.61	0.35	1.35	1	0.25	0	0	1	3	0	0	1	2	0	0	0
CC(=O)CC(c1c(=O)oc2c(c1O)cccc2)c1ccccc1	1464	INA	308.35	7.91	0.67	1.01	0.69	1.11	4	15	4	0.1	3	0	16	0	4	0	0	0	0	0	0	0	4	0	48.7	0	10.3	3	0	3	4	0.7	0.13	1.13	2	0.67	0	0	0	3	0	0	0	1	0	0	2
CCCSc1ccc2c(c1)[nH]c(n2)NC(=O)OC	1483	INA	265.37	8.04	0.63	1.01	0.67	1.13	3	11	5	0.15	1	0	15	3	2	0	1	0	0	0	0	1	6	0	36.4	9.1	6.1	4	0	2	3	0.5	0.22	1.22	1	0.5	0	0	1	1	0	0	1	0	0	0	1
NCCOCC1=C(C(=O)OCC)C(C(=C(N1)C)C(=O)OC)c1ccccc1Cl	1491	INA	408.92	7.72	0.62	1.01	0.65	1.13	7	10	10	0.19	4	0	25	2	5	0	0	0	1	0	0	1	8	1	37.7	3.8	9.4	8	0	2	2	0.43	0	1	2	1	0	0	0	2	0	0	0	0	0	0	1
COc1ccc2c(c1)nc([nH]2)S(=O)Cc1ncc(c(c1C)OC)C	1503	INA	345.46	8.03	0.64	1.01	0.68	1.13	5	17	5	0.11	1	0	19	3	3	0	1	0	0	0	0	1	7	0	39.5	7	7	5	0	3	4	0.63	0.13	1.13	2	0.67	0	0	1	2	0	0	1	0	0	0	1
OCC(=O)C12OC(OC1CC1C2(C)CC(O)C2(C1CCC1=CC(=O)C=CC21C)F)(C)C	1504	INA	434.55	7.01	0.6	1.01	0.63	1.13	9	4	2	0.03	4	0	31	0	6	0	0	1	0	0	0	0	7	1	38.7	0	9.7	18	0	5	15	0.65	0.4	1.4	1	0.2	0	0	2	3	0	1	1	2	0	1	0
OCC(=O)C12OC(OC1CC1C2(C)CC(O)C2C1CC(C1=CC(=O)C=CC21C)F)(C)C	1512	INA	434.55	7.01	0.6	1.01	0.63	1.13	9	4	2	0.03	4	0	31	0	6	0	0	1	0	0	0	0	7	1	38.7	0	9.7	18	0	5	15	0.65	0.4	1.4	1	0.2	0	0	2	3	0	1	1	2	0	1	0
OCCN(CCCC(Nc1ccnc2c1ccc(c2)Cl)C)CC	1535	INA	335.92	6.86	0.59	0.99	0.64	1.14	4	11	9	0.18	0	0	26	3	1	0	0	0	1	0	0	1	5	1	36.7	6.1	2	9	0	2	3	0.44	0.2	1.2	1	0.5	0	0	0	2	0	0	0	1	0	0	1
OCC1OC(C(C1O)O)n1cnc2c1nc(F)nc2N	1568	INA	285.27	8.92	0.64	1.06	0.62	1.17	5	10	2	0.06	0	0	12	5	4	0	0	1	0	0	0	0	10	1	31.3	15.6	12.5	5	0	3	4	0.7	0.14	1.14	2	0.67	0	0	2	1	0	0	1	0	0	0	0
OCC1OC(CC1O)n1cnc2c1nc(Cl)nc2N	1619	INA	285.72	9.22	0.65	1.04	0.66	1.15	4	10	2	0.06	0	0	12	5	3	0	0	0	1	0	0	1	9	1	32.3	16.1	9.7	5	0	3	4	0.74	0.14	1.14	2	0.67	0	0	2	1	0	0	1	0	0	0	0
OCC1OC(C(C1O)O)n1cnc(n1)C(=O)N	1643	INA	244.24	8.42	0.61	1.05	0.6	1.16	5	6	3	0.1	1	0	12	4	5	0	0	0	0	0	0	0	9	0	27.6	13.8	17.2	5	0	2	2	0.59	0	1	2	1	0	0	2	0	0	0	0	0	0	0	0
OCC(=O)C1C(C)CC2C1(C)CC(O)C1(C2CCC2=CC(=O)C=CC12C)F	1766	INA	376.51	6.72	0.59	1	0.63	1.13	8	4	2	0.03	4	0	29	0	4	0	0	1	0	0	0	0	5	1	39.3	0	7.1	16	0	4	10	0.63	0.35	1.35	1	0.25	0	0	1	3	0	0	1	2	0	0	0
CN1C(=O)CN=C(c2c1ccc(c2)[N+](=O)[O-])c1ccccc1	13341	INA	295.32	8.44	0.68	1.02	0.69	1.12	4	16	2	0.05	4	0	13	3	3	0	0	0	0	0	0	0	6	0	45.7	8.6	8.6	2	0	3	4	0.77	0.12	1.12	2	0.67	0	0	0	2	1	0	0	0	1	0	2
COC(=O)C1C(O)CCC2C1CC1N(C2)CCc2c1[nH]c1c2cccc1	15245	INA	354.49	6.82	0.61	1	0.64	1.13	3	11	2	0.04	1	0	26	2	3	0	0	0	0	0	0	0	5	0	40.4	3.8	5.8	12	0	5	15	0.81	0.38	1.38	1	0.2	0	0	1	4	0	0	2	2	0	0	1
CCN1CCN(CC1)c1cc2c(cc1F)c(=O)c(cn2C1CC1)C(=O)O	15511	INA	359.44	7.49	0.62	1.01	0.64	1.14	5	9	4	0.08	3	0	22	3	3	0	0	1	0	0	0	0	7	1	39.6	6.3	6.3	9	0	4	5	0.73	0.11	1.11	3	0.75	1	0	0	3	0	0	0	1	0	0	1
OC(=O)CC1=C(C)C(=Cc2ccc(cc2)S(=O)C)c2c1cc(F)cc2	15770	INA	356.44	8.49	0.68	1.01	0.71	1.11	6	16	4	0.09	4	0	17	0	3	0	1	1	0	0	0	1	5	1	47.6	0	7.1	3	0	3	4	0.6	0.13	1.13	2	0.67	0	0	1	2	0	0	1	0	0	0	2
c1ccc2c(c1)c1ccc3c4c1c(c2)ccc4ccc3	31184	INA	252.32	7.89	0.72	0.98	0.77	1.08	0	24	0	0	0	0	12	0	0	0	0	0	0	0	0	0	0	0	62.5	0	0	0	0	5	22	1	0.6	1.5	1	0.2	0	0	0	5	0	0	0	6	0	2	5
COc1ccc(cc1)C(=O)N1CCCC1=O	36994	INA	219.26	7.56	0.63	1.01	0.65	1.13	3	8	2	0.07	2	0	13	1	3	0	0	0	0	0	0	0	4	0	41.4	3.4	10.3	4	0	2	2	0.69	0	1	2	1	0	0	1	1	0	0	0	0	0	0	1
COC(=O)Nc1nc2c([nH]1)cc(cc2)Sc1ccccc1	37161	INA	299.38	8.81	0.69	1.01	0.72	1.12	2	17	4	0.11	1	0	13	3	2	0	1	0	0	0	0	1	6	0	44.1	8.8	5.9	1	0	3	4	0.71	0.13	1.13	2	0.67	0	0	1	2	0	0	1	0	0	0	2
Cc1ccc2c3c1CCc3c1c(c2)c2ccccc2cc1	40583	INA	268.37	7.25	0.68	0.98	0.73	1.09	1	21	0	0	0	0	16	0	0	0	0	0	0	0	0	0	0	0	56.8	0	0	3	0	5	18	0.95	0.5	1.45	1	0.2	0	0	1	4	0	0	2	3	1	0	4
O=C(N(C)C)Oc1cccc(c1)[N+](C)(C)C	54126	INA	223.33	6.38	0.57	1	0.61	1.14	6	7	3	0.09	1	0	19	2	2	0	0	0	0	0	0	0	4	0	34.3	5.7	5.7	5	1	1	1	0.38	0	1	1	1	0	0	0	1	0	0	0	0	0	0	1
O=c1cc(oc2c1cccc2c1ccccc1)N1CCOCC1	98350	INA	307.37	7.68	0.66	1	0.69	1.11	1	14	2	0.05	2	0	17	1	3	0	0	0	0	0	0	0	4	0	47.5	2.5	7.5	4	0	4	5	0.96	0.09	1.09	3	0.75	0	0	0	4	0	0	0	1	0	0	2
CC(=O)OC1(CCC2C1(C)CCC1C2C=C(C2=CC(=O)C3C(C12C)C3)Cl)C(=O)C	139835	INA	416.98	7.19	0.61	1	0.66	1.12	8	5	3	0.05	5	0	29	0	4	0	0	0	1	0	0	1	5	1	41.4	0	6.9	17	0	5	15	0.62	0.44	1.44	1	0.2	1	0	1	3	1	0	1	2	1	0	0
OC1CCC(CC1)NCc1cc(Br)cc(c1N)Br	153479	INA	378.13	10.5	0.63	1	0.7	1.13	4	6	3	0.08	0	0	18	2	1	0	0	0	0	2	0	2	5	2	36.1	5.6	2.8	7	0	2	2	0.67	0	1	2	1	0	0	0	2	0	0	0	0	0	0	1
CCN(C(=O)NC1CN(C)C2C(=C1)c1cccc3c1c(C2)c[nH]3)CC	157138	INA	338.5	6.64	0.6	0.99	0.64	1.13	4	12	3	0.06	2	0	26	4	1	0	0	0	0	0	0	0	5	0	39.2	7.8	2	9	0	4	12	0.64	0.5	1.44	1	0.25	0	0	1	3	0	0	2	2	1	0	1
CN1CC2CC1CN2c1cc2c(cc1F)c(=O)c(cn2C1CC1)C(=O)O	157548	INA	357.42	7.77	0.64	1.02	0.66	1.14	5	9	3	0.06	3	0	20	3	3	0	0	1	0	0	0	0	7	1	41.3	6.5	6.5	9	0	5	7	0.77	0.3	1.25	3	0.6	1	0	2	3	0	0	0	1	0	0	1
CCCCCCCCc1ccc(cc1)O	195437	INA	206.36	5.58	0.55	0.97	0.62	1.13	2	6	7	0.19	0	0	22	0	1	0	0	0	0	0	0	0	1	0	37.8	0	2.7	8	0	1	1	0.4	0	1	1	1	0	0	0	1	0	0	0	0	0	0	1
NC1CCN(C1)c1nc2n(cc(c(=O)c2cc1F)C(=O)O)c1ccc(cc1F)F	273348	INA	404.38	9.19	0.68	1.05	0.67	1.15	7	15	3	0.06	3	0	15	4	3	0	0	3	0	0	0	0	10	3	43.2	9.1	6.8	4	0	4	5	0.72	0.1	1.1	3	0.75	0	0	1	3	0	0	0	1	0	0	1
CC1NCCN(C1)c1cc2n(cc(c(=O)c2cc1F)C(=O)O)c1ccc(cc1F)F	277100	INA	417.42	8.7	0.67	1.04	0.67	1.14	7	15	3	0.06	3	0	18	3	3	0	0	3	0	0	0	0	9	3	43.8	6.3	6.3	5	0	4	5	0.73	0.09	1.09	3	0.75	0	0	0	4	0	0	0	1	0	0	2
O=C(c1ccccc1)Oc1ccc2c(c1)CCC1C2CCC2(C1CCC2O)C	282575	INA	376.53	6.72	0.62	0.99	0.66	1.12	3	13	3	0.05	1	0	28	0	3	0	0	0	0	0	0	0	3	0	44.6	0	5.4	12	0	5	11	0.82	0.26	1.26	2	0.4	0	0	1	4	0	0	1	2	0	0	2
Clc1cc(Cl)c(c(c1)C(=O)Nc1ccc(c(c1)Cl)Cl)O	291338	INA	351.01	13	0.79	1.05	0.82	1.1	6	13	2	0.07	1	0	7	1	2	0	0	0	4	0	0	4	7	4	48.1	3.7	7.4	0	0	2	2	0.6	0	1	2	1	0	0	0	2	0	0	0	0	0	0	2
CCn1cc(C(=O)O)c(=O)c2c1nc(nc2)N1CCCC1	311350	INA	288.34	7.79	0.63	1.02	0.65	1.14	4	9	3	0.08	3	0	16	4	3	0	0	0	0	0	0	0	7	0	37.8	10.8	8.1	6	0	3	4	0.71	0.13	1.13	2	0.67	0	0	1	2	0	0	0	1	0	0	0
O=C(c1ccccc1)OC(COc1cccc2c1cc([nH]2)C)CNC(C)(C)C	357995	INA	380.53	6.8	0.61	0.99	0.65	1.13	5	17	9	0.16	1	0	28	2	3	0	0	0	0	0	0	0	5	0	41.1	3.6	5.4	8	0	3	4	0.54	0.13	1.13	2	0.67	0	0	1	2	0	0	1	0	0	0	2
O=C1CCC2(C(=C1)CCC1C2CCC2(C1CCC2O)C)C	386630	INA	288.47	5.89	0.57	0.98	0.62	1.13	4	2	0	0	2	0	28	0	2	0	0	0	0	0	0	0	2	0	38.8	0	4.1	16	0	4	10	0.81	0.35	1.35	1	0.25	0	0	1	3	0	0	1	2	0	0	0
O=C(NS(=O)(=O)c1ccc(cc1)C)NN1CC2C(C1)CCC2	427216	INA	323.46	7.52	0.61	1.01	0.65	1.13	4	9	3	0.07	3	0	21	3	3	0	1	0	0	0	0	1	7	0	34.9	7	7	8	0	3	4	0.64	0.14	1.14	2	0.67	0	0	2	1	0	1	0	0	0	0	1
COC(=O)CC(C(=O)OC1C(=CC23C1c1cc4OCOc4cc1CCN3CCC2)OC)(CCC(O)(C)C)O	433257	INA	531.66	7.09	0.6	1.01	0.62	1.13	8	9	10	0.13	3	0	37	1	9	0	0	0	0	0	0	0	10	0	37.3	1.3	12	18	0	5	17	0.53	0.4	1.4	1	0.2	0	0	3	1	1	0	1	2	1	0	1
OCC(c1ccccc1)C(=O)OC1CC2CCC(C1)N2C	517712	INA	289.41	6.58	0.59	1	0.63	1.13	3	7	5	0.11	1	0	23	1	3	0	0	0	0	0	0	0	4	0	38.6	2.3	6.8	10	0	3	4	0.67	0.29	1.21	2	0.67	0	0	1	2	1	0	0	0	0	0	1
OCC1OC(C(C1O)O)n1ncc(=O)[nH]c1=O	564201	INA	245.22	8.76	0.62	1.06	0.6	1.16	5	3	2	0.07	3	0	11	3	6	0	0	0	0	0	0	0	9	0	28.6	10.7	21.4	5	0	2	2	0.65	0	1	2	1	0	0	1	1	0	0	0	0	0	0	0
O=C1OC2OC3(C)CCC4C2(C(C1C)CCC4C)OO3	567597	INA	282.37	6.72	0.58	1.01	0.61	1.13	4	1	0	0	1	0	22	0	5	0	0	0	0	0	0	0	5	0	35.7	0	11.9	14	0	4	13	0.8	0.75	1.56	1	0.25	0	0	0	3	2	0	0	2	3	0	0
CC(=O)OC1(C(C)CC2C1(C)CC(O)C1(C2CC(C2=CC(=O)C=CC12C)F)F)C(=O)COC(=O)C	1200545	INA	494.58	7.38	0.61	1.02	0.63	1.14	12	6	6	0.09	6	0	32	0	7	0	0	2	0	0	0	0	9	2	38.8	0	10.4	18	0	4	10	0.49	0.35	1.35	1	0.25	0	0	1	3	0	0	1	2	0	0	0
O=C1C=CC2(C(=C1)C(C)CC1C2(F)C(O)CC2(C1CCC2(O)C(=O)C)C)C	1200600	INA	376.51	6.72	0.59	1	0.63	1.13	9	4	1	0.02	4	0	29	0	4	0	0	1	0	0	0	0	5	1	39.3	0	7.1	16	0	4	10	0.63	0.35	1.35	1	0.25	0	0	1	3	0	0	1	2	0	0	0
CCC1(O)CCC2C1(C)CCC1C2CCC2=CCCCC12	1200623	INA	288.52	5.44	0.55	0.97	0.62	1.13	3	1	1	0.02	1	0	32	0	1	0	0	0	0	0	0	0	1	0	37.7	0	1.9	18	0	4	10	0.81	0.35	1.35	1	0.25	0	0	1	3	0	0	1	2	0	0	0
ClCC(=O)C12OC(OC1CC1C2(C)CC(O)C2(C1CCC1=CC(=O)CCC21C)F)(C)C	1200845	INA	455.01	7.22	0.6	1.01	0.64	1.13	9	3	1	0.02	3	0	32	0	5	0	0	1	1	0	0	1	7	2	38.1	0	7.9	20	0	5	15	0.65	0.4	1.4	1	0.2	0	0	2	3	0	1	1	2	0	1	0
CC(=O)OCC(=O)C1(O)CCC2C1(C)CC(O)C1(C2CCC2=CC(=O)CCC12C)F	1201010	INA	422.54	6.93	0.59	1.01	0.62	1.14	9	4	4	0.06	4	0	31	0	6	0	0	1	0	0	0	0	7	1	37.7	0	9.8	18	0	4	10	0.57	0.35	1.35	1	0.25	0	0	1	3	0	0	1	2	0	0	0
COc1ccccc1OCC(COC(=O)N)O	1201117	INA	241.27	7.54	0.6	1.03	0.61	1.14	4	7	7	0.22	1	0	15	1	5	0	0	0	0	0	0	0	6	0	34.4	3.1	15.6	4	0	1	1	0.35	0	1	1	1	0	0	0	1	0	0	0	0	0	0	1
C#CC1(CCC2C1(C)CCC1C2CCC2=CC(=O)CCC12)OC(=O)C	1201146	INA	340.5	6.43	0.6	0.99	0.64	1.12	5	4	2	0.04	3	1	28	0	3	0	0	0	0	0	0	0	3	0	41.5	0	5.7	16	0	4	10	0.68	0.35	1.35	1	0.25	0	0	1	3	0	0	1	2	0	0	0
CCC(NC(=O)C1CN(C)C2C(=C1)c1cccc3c1c(C2)c[nH]3)CO	1201356	INA	339.48	6.79	0.61	0.99	0.65	1.13	4	12	4	0.08	2	0	25	3	2	0	0	0	0	0	0	0	5	0	40	6	4	9	0	4	12	0.64	0.5	1.44	1	0.25	0	0	1	3	0	0	2	2	1	0	1
OC(c1ccccc1)C(=O)OC1CC2CCC(C1)N2C	1319362	INA	275.38	6.72	0.6	1	0.63	1.13	3	7	4	0.09	1	0	21	1	3	0	0	0	0	0	0	0	4	0	39	2.4	7.3	9	0	3	4	0.7	0.29	1.21	2	0.67	0	0	1	2	1	0	0	0	0	0	1
O=C(C1CN(C)C2C(=C1)c1cccc3c1c(C2)c[nH]3)NC1(OC2(N(C1=O)C(C(C)C)C(=O)N1C2CCC1)O)C(C)C	1385840	INA	561.75	7.02	0.61	1	0.64	1.13	9	14	4	0.05	4	0	39	5	5	0	0	0	0	0	0	0	10	0	38.8	6.3	6.3	18	0	7	18	0.68	0.43	1.39	2	0.29	0	0	3	4	0	0	4	2	1	1	1
CC1CC(OC(=O)C(c2ccccc2)O)CC(C1)(C)C	1480987	INA	276.41	6.28	0.58	0.99	0.63	1.13	5	7	4	0.09	1	0	24	0	3	0	0	0	0	0	0	0	3	0	38.6	0	6.8	10	0	2	2	0.6	0	1	2	1	0	0	0	2	0	0	0	0	0	0	1
Cn1c(=O)n(C)c2c(c1=O)n(cn2)CC1OCCO1	1527608	INA	266.29	8.07	0.62	1.03	0.63	1.15	4	7	2	0.06	2	0	14	4	4	0	0	0	0	0	0	0	8	0	33.3	12.1	12.1	6	0	3	4	0.74	0.14	1.14	2	0.67	0	0	2	1	0	0	1	0	0	0	0
NCC(c1ccccc1)Oc1cc(Cl)ccc1Cl	1762470	INA	282.18	9.1	0.68	1.01	0.73	1.11	3	12	4	0.13	0	0	13	1	1	0	0	0	2	0	0	2	4	2	45.2	3.2	3.2	2	0	2	2	0.67	0	1	2	1	0	0	0	2	0	0	0	0	0	0	2
CNCCC(c1ccccc1)Oc1cc(OC)ccc1C#N	1762476	INA	296.4	7.06	0.62	1	0.66	1.12	3	13	7	0.16	0	1	20	2	2	0	0	0	0	0	0	0	4	0	42.9	4.8	4.8	5	0	2	2	0.55	0	1	2	1	0	0	0	2	0	0	0	0	0	0	2
NCCC(c1ccccc1)Oc1ccc(cc1C#N)Cl	1762477	INA	286.78	8.19	0.67	1	0.7	1.12	3	13	5	0.14	0	1	15	2	1	0	0	0	1	0	0	1	4	1	45.7	5.7	2.9	3	0	2	2	0.6	0	1	2	1	0	0	0	2	0	0	0	0	0	0	2
Clc1ccccc1C(=O)N1CCC(CC1)Cc1ccccc1	1909048	INA	313.85	7.47	0.64	0.99	0.69	1.11	2	13	3	0.07	1	0	20	1	1	0	0	0	1	0	0	1	3	1	45.2	2.4	2.4	6	0	3	3	0.82	0	1	3	1	0	0	0	3	0	0	0	0	0	0	2
COc1ccccc1C(=O)N1CCC(CC1)Cc1ccccc1	1909049	INA	309.44	6.73	0.61	0.99	0.66	1.12	2	13	4	0.08	1	0	23	1	2	0	0	0	0	0	0	0	3	0	43.5	2.2	4.3	7	0	3	3	0.78	0	1	3	1	0	0	0	3	0	0	0	0	0	0	2
Cc1ccccc1C(=O)N1CCC(CC1)Cc1ccccc1	1909050	INA	293.44	6.52	0.61	0.98	0.66	1.12	2	13	3	0.06	1	0	23	1	1	0	0	0	0	0	0	0	2	0	44.4	2.2	2.2	7	0	3	3	0.82	0	1	3	1	0	0	0	3	0	0	0	0	0	0	2
[truncated: 1,012 more columns]
