# Supplementary material for: Ligand-based prediction of hERG-mediated cardiotoxicity based on the integration of different machine learning techniques
Source: Front Pharmacol. 2022 Sep 5;13:951083. doi: 10.3389/fphar.2022.951083 (PMC9483173; doi:10.3389/fphar.2022.951083)
Supplement: Supplementary file 5 [file DataSheet1.CSV]

SMILES	ID	pIC50	MW	AMW	Mv	Me	Mp	Mi	nTA	nBM	RBN	RBF	nDB	nTB	nH	nN	nO	nP	nS	nF	nCL	nBR	nI	nHM	nHet	nX	C%	N%	O%	nCsp3	totalcharge	nCIC	nCIR	MCD	RFD	RCI	NRS	NNRS	nR03	nR04	nR05	nR06	nR07	nR08	nR09	nR10	nR11	nR12	nBnz
O=C1N=C(NC1(c1ccccc1)c1ccccc1)O	16	4.0	252.29	8.14	0.68	1.01	0.7	1.11	2	14	2	0.06	2	0	12	2	2	0	0	0	0	0	0	0	4	0	48.4	6.5	6.5	1	0	3	3	0.9	0	1	3	1	0	0	1	2	0	0	0	0	0	0	2
CCN(CCNC(=O)c1ccc(cc1)NC(=O)C)CC	1097	4.0	277.41	6.45	0.58	1	0.62	1.14	5	8	7	0.16	2	0	23	3	2	0	0	0	0	0	0	0	5	0	34.9	7	4.7	7	0	1	1	0.3	0	1	1	1	0	0	0	1	0	0	0	0	0	0	1
NC1CN(CCC1c1cc(F)c(cc1F)F)c1ccn2c(n1)nnc2	231294	4.0	348.37	8.71	0.66	1.04	0.66	1.16	4	16	2	0.05	0	0	15	6	0	0	0	3	0	0	0	0	9	3	40	15	0	5	0	4	5	0.84	0.1	1.1	3	0.75	0	0	1	3	0	0	1	0	0	0	1
N#Cc1cc(C)cc(c1)Oc1c(CC)[nH]nc1CC	576256	4.0	255.35	7.09	0.62	1	0.66	1.13	4	12	4	0.11	0	1	17	3	1	0	0	0	0	0	0	0	4	0	41.7	8.3	2.8	5	0	2	2	0.58	0	1	2	1	0	0	1	1	0	0	0	0	0	0	1
Fc1cccc(c1)C1(CCN2C3CCC2CC(C3)n2c(C)nc3c2cccc3)CCN(CC1)C(=O)c1cc(NS(=O)(=O)C)c(cc1F)F	1784523	4.0	679.88	7.73	0.63	1.01	0.66	1.14	8	25	8	0.09	3	0	40	5	3	0	1	3	0	0	0	1	12	3	40.9	5.7	3.4	16	0	7	9	0.73	0.17	1.14	5	0.71	0	0	2	5	1	0	1	0	0	0	3
CS(=O)(=O)N1CCN(CC1)Cc1cn2c(n1)c(nc(c2)c1cccc2c1cn[nH]2)N1CCOCC1	1957497	4.0	496.66	7.88	0.63	1.01	0.66	1.14	3	22	5	0.07	2	0	28	8	3	0	1	0	0	0	0	1	12	0	36.5	12.7	4.8	10	0	6	8	0.86	0.13	1.13	4	0.67	0	0	2	4	0	0	2	0	0	0	1
CC#CCn1c(cc(=O)n(c1=O)Cc1ccc2c(n1)cc(cc2)Cl)N1CCCC(C1)N	2425893	4.0	437.97	7.96	0.65	1.01	0.68	1.13	5	15	4	0.07	3	1	24	5	2	0	0	0	1	0	0	1	8	1	41.8	9.1	3.6	8	0	4	5	0.71	0.09	1.09	3	0.75	0	0	0	4	0	0	0	1	0	0	1
ONC(=O)C1(CCC2(C1)CCNCC2)S(=O)(=O)c1ccc(cc1)Oc1ccc(cc1)OC(F)(F)F	3417745	4.0	514.57	8.58	0.64	1.04	0.65	1.14	7	15	6	0.1	3	0	25	2	6	0	1	3	0	0	0	1	12	3	38.3	3.3	10	10	0	4	4	0.63	0	1.05	3	0.75	0	0	1	3	0	0	0	0	0	0	2
Clc1ccc(cc1)C1=NN(CC1c1ccccc1)C(=NS(=O)(=O)c1ccc(cc1)Cl)N=C(N)C	4093905	4.0	514.47	9.35	0.69	1.02	0.73	1.12	6	23	6	0.1	5	0	21	5	2	0	1	0	2	0	0	3	10	2	43.6	9.1	3.6	3	0	4	4	0.68	0	1	4	1	0	0	1	3	0	0	0	0	0	0	3
Fc1ccc(c(c1)C1OCC(CC1N)N1Cc2c(C1)c1n(n2)c(C)ccn1)F	3804950	4.01	385.46	7.87	0.64	1.02	0.66	1.15	4	16	2	0.04	0	0	21	5	1	0	0	2	0	0	0	0	8	2	40.8	10.2	2	8	0	5	8	0.86	0.17	1.17	3	0.6	0	0	2	3	0	1	1	0	0	1	1
N#CC1CC(CN1C(=O)CC(Cc1cc(F)c(cc1F)F)N)F	3330060	4.01	329.33	8.67	0.65	1.05	0.64	1.17	7	8	4	0.1	1	1	15	3	1	0	0	4	0	0	0	0	8	4	39.5	7.9	2.6	7	0	2	2	0.48	0	1	2	1	0	0	1	1	0	0	0	0	0	0	1
COC1(CCOCC1)c1ccc(cn1)NC(=O)c1cc(=O)c2c(o1)c(cc(c2)F)c1c(C)nn(c1C)C	605785	4.02	506.58	7.92	0.65	1.02	0.66	1.13	7	20	5	0.07	3	0	27	4	5	0	0	1	0	0	0	0	10	1	42.2	6.3	7.8	9	0	5	6	0.73	0.07	1.07	4	0.8	0	0	1	4	0	0	0	1	0	0	1
OC1(CCN(CC1)c1ccc2n(n1)c(nn2)C(F)(F)F)c1cccnc1	2346971	4.02	364.37	8.89	0.66	1.04	0.66	1.16	4	16	2	0.05	0	0	15	6	1	0	0	3	0	0	0	0	10	3	39	14.6	2.4	6	0	4	5	0.81	0.1	1.1	3	0.75	0	0	1	3	0	0	1	0	0	0	0
Fc1ccc(cc1)c1c[nH]c(n1)C1Cc2c3ccccc3[nH]c2C(N1)(c1ccc(cn1)C(=O)O)c1cnn(c1)C	3323086	4.02	533.61	8.34	0.68	1.01	0.7	1.13	4	33	5	0.07	1	0	24	7	2	0	0	1	0	0	0	0	10	1	46.9	10.9	3.1	4	0	7	10	0.88	0.11	1.11	5	0.71	0	0	3	4	0	0	2	0	0	0	2
NS(=O)(=O)c1ccc(cc1)OCCCN1CCCCC1	2024378	4.03	298.45	7.11	0.59	1	0.63	1.14	3	8	6	0.14	2	0	22	2	3	0	1	0	0	0	0	1	6	0	33.3	4.8	7.1	8	0	2	2	0.6	0	1	2	1	0	0	0	2	0	0	0	0	0	0	1
CNC(=O)c1ccc(cc1F)c1cc(F)c2n(c1)c(cn2)Cc1ccc2c(c1)cccn2	3582294	4.03	428.47	8.57	0.7	1.02	0.71	1.12	4	28	4	0.07	1	0	18	4	1	0	0	2	0	0	0	0	7	2	50	8	2	2	0	5	7	0.78	0.16	1.16	3	0.6	0	0	1	4	0	0	1	1	0	0	2
CN(C(=O)c1cc(CN2CCOc3c2cccc3F)c2c(c1)c(=O)cc(o2)N1CCOCC1)C	3799831	4.03	467.54	7.79	0.64	1.02	0.66	1.13	5	15	4	0.06	3	0	26	3	5	0	0	1	0	0	0	0	9	1	41.7	5	8.3	9	0	5	7	0.77	0.15	1.15	3	0.6	0	0	0	5	0	0	0	2	0	0	2
NC1=NCC2N1c1ccccc1Cc1c2cccc1	1106	4.04	249.34	7.33	0.65	0.99	0.69	1.12	1	13	0	0	1	0	15	3	0	0	0	0	0	0	0	0	3	0	47.1	8.8	0	3	0	4	11	0.95	0.33	1.33	1	0.25	0	0	1	2	1	0	0	1	2	0	2
CN(CC=CC(=O)N1CCN(CC1)c1cnc2c(c1)c(NCc1cccc(c1)[N+](=O)[O-])cc(c2)C(F)(F)F)C	3220882	4.04	542.62	7.98	0.64	1.02	0.65	1.15	8	21	8	0.11	4	0	29	6	3	0	0	3	0	0	0	0	12	3	39.7	8.8	4.4	9	0	4	5	0.56	0.09	1.09	3	0.75	0	0	0	4	0	0	0	1	0	0	2
O=C1N(C)CC(=O)N2C1Cc1c(C2c2ccc3c(c2)OCO3)[nH]c2c1cccc2	779 1671905	4.05	389.44	8.11	0.67	1.01	0.69	1.12	3	18	1	0.02	2	0	19	3	4	0	0	0	0	0	0	0	7	0	45.8	6.3	8.3	6	0	6	13	0.9	0.31	1.31	2	0.33	0	0	2	4	0	0	3	1	0	0	2
O=C(c1cn(c2cccc(c2)C#Cc2ccc([n+](c2)[O-])C(O)(C)C)c2c(c1=O)cccn2)NC1CC1	520463	4.05	480.56	8.01	0.67	1.01	0.69	1.12	6	23	4	0.06	4	1	24	4	4	0	0	0	0	0	0	0	8	0	46.7	6.7	6.7	6	0	5	6	0.69	0.08	1.08	4	0.8	1	0	0	4	0	0	0	1	0	0	1
COc1cnc2c(c1)n(CCN1CCC(C(C1)F)NCc1cnc(c(c1)C#N)C)c(=O)cc2	3290351	4.05	450.57	7.51	0.63	1.01	0.65	1.14	5	15	7	0.11	2	1	27	6	2	0	0	1	0	0	0	0	9	1	40	10	3.3	10	0	4	5	0.67	0.09	1.09	3	0.75	0	0	0	4	0	0	0	1	0	0	0
NC(C1CCN(CC1)C(=O)c1nc(C)ncc1C)Cc1cc(F)c(cc1F)F	485123	4.07	392.47	7.7	0.62	1.02	0.64	1.15	7	13	4	0.08	1	0	23	4	1	0	0	3	0	0	0	0	8	3	39.2	7.8	2	9	0	3	3	0.64	0	1	3	1	0	0	0	3	0	0	0	0	0	0	1
Fc1ccc2c(c1)oc(cc2=O)C(=O)NC1CCN(CC1)Cc1ccc2c(c1)[nH]c(=O)cc2	216482	4.07	447.5	8.14	0.67	1.02	0.68	1.12	4	17	4	0.07	5	0	22	3	4	0	0	1	0	0	0	0	8	1	45.5	5.5	7.3	6	0	5	7	0.79	0.15	1.15	3	0.6	0	0	0	5	0	0	0	2	0	0	2
COc1ccc2c(c1)c(C(CCC1CCN(CC1C(=O)O)C1CC(C1)c1cc(F)ccc1F)O)c(cn2)F	4092041	4.07	528.62	7.66	0.63	1.02	0.65	1.14	7	18	8	0.11	1	0	31	2	4	0	0	3	0	0	0	0	9	3	42	2.9	5.8	13	0	5	6	0.68	0.08	1.08	4	0.8	0	1	0	4	0	0	0	1	0	0	2
FC1CCN(C1)C(=O)C(C(C(=O)N(C)C)c1ccc(cc1)C1=CN2C(C=C1)NC=N2)N	459357	4.07	426.55	7.35	0.62	1.01	0.64	1.14	6	11	5	0.08	5	0	27	6	2	0	0	1	0	0	0	0	9	1	37.9	10.3	3.4	9	0	4	5	0.65	0.1	1.1	3	0.75	0	0	2	2	0	0	1	0	0	0	1
Fc1ccc(cc1)c1nc(n(c1c1ccnc(c1)N)C)S(=O)C	4075428	4.08	330.42	8.7	0.67	1.02	0.7	1.13	5	18	3	0.08	1	0	15	4	1	0	1	1	0	0	0	1	7	1	42.1	10.5	2.6	2	0	3	3	0.74	0	1	3	1	0	0	1	2	0	0	0	0	0	0	1
COc1cc2nc(nc(c2cc1OC)C)N(CCCNC(=O)C1CCCO1)C	1671906	4.08	388.52	6.94	0.59	1.01	0.63	1.14	5	12	8	0.14	1	0	28	4	4	0	0	0	0	0	0	0	8	0	35.7	7.1	7.1	11	0	3	4	0.54	0.13	1.13	2	0.67	0	0	1	2	0	0	0	1	0	0	1
COc1ccc(cn1)C1(O)CCC(CC1)N1CCC(C1)NC(=O)CNC(=O)c1cccc(c1)C(F)(F)F	1951778	4.08	520.61	7.66	0.62	1.02	0.63	1.15	7	14	7	0.1	2	0	31	4	4	0	0	3	0	0	0	0	11	3	38.2	5.9	5.9	13	0	4	4	0.62	0	1	4	1	0	0	1	3	0	0	0	0	0	0	1
Fc1ncc2c(c1)n1CC(N)C(Cc1n2)c1cc(F)c(cc1F)F	559477	4.09	336.32	9.34	0.69	1.05	0.68	1.16	5	16	1	0.03	0	0	12	4	0	0	0	4	0	0	0	0	8	4	44.4	11.1	0	4	0	4	7	0.79	0.21	1.21	2	0.5	0	0	1	3	0	0	2	0	0	0	1
COc1ncc2c(n1)n(CCN1CCC(CC1)NCc1ncc3c(c1)OCCO3)c(=O)cn2	1916544	4.09	453.56	7.56	0.62	1.01	0.64	1.14	2	14	7	0.11	2	0	27	7	4	0	0	0	0	0	0	0	11	0	36.7	11.7	6.7	11	0	5	7	0.79	0.15	1.15	3	0.6	0	0	0	5	0	0	0	2	0	0	0
OCC(CN1CCC(CC1)COC(=O)c1c2OCCCn2c2c1cccc2)O	3329814	4.09	388.51	6.94	0.6	1.01	0.63	1.13	3	11	7	0.12	1	0	28	2	5	0	0	0	0	0	0	0	7	0	37.5	3.6	8.9	12	0	4	7	0.68	0.21	1.21	2	0.5	0	0	1	3	0	0	2	0	0	0	1
Cc1ncc(cc1Cl)CNC1CCN(CC1)CCn1c(=O)ccc2c1cc(cn2)Oc1ccc(cc1)S(=O)(=O)N	3608744	4.09	583.17	8.21	0.65	1.01	0.68	1.13	6	22	9	0.12	4	0	31	6	4	0	1	0	1	0	0	2	12	1	39.4	8.5	5.6	9	0	5	6	0.7	0.07	1.07	4	0.8	0	0	0	5	0	0	0	1	0	0	1
CCOC(=O)C1CCN(CC1)CCCOc1ccc(cc1)S(=O)(=O)NC(=O)Nc1ccccc1	2021969	4.1	489.65	7.53	0.61	1.01	0.65	1.13	5	16	11	0.16	4	0	31	3	6	0	1	0	0	0	0	1	10	0	36.9	4.6	9.2	10	0	3	3	0.53	0	1	3	1	0	0	0	3	0	0	0	0	0	0	2
NC(CC(=O)N1CCCC1C(=O)NCc1ccc(cc1)C(=O)O)Cc1ccc(c(c1)F)F	182223	4.1	445.51	7.82	0.63	1.02	0.65	1.14	7	15	8	0.14	3	0	25	3	4	0	0	2	0	0	0	0	9	2	40.4	5.3	7	8	0	3	3	0.53	0	1	3	1	0	0	1	2	0	0	0	0	0	0	2
O=C1COc2c(N1)nc(cc2)CNC1CCN(CC1)CCn1c(=O)ccc2c1cc(cn2)Oc1cncc(c1)F	3608750	4.1	545.63	8.02	0.65	1.02	0.66	1.14	3	21	8	0.11	3	0	28	7	4	0	0	1	0	0	0	0	12	1	41.2	10.3	5.9	9	0	6	8	0.8	0.13	1.13	4	0.67	0	0	0	6	0	0	0	2	0	0	0
COc1c(N2CC3C(C2)CCCN3)c(F)cc2c1n(cc(c2=O)C(=O)O)C1CC1	32	4.1	401.48	7.58	0.63	1.02	0.64	1.14	5	9	4	0.07	3	0	24	3	4	0	0	1	0	0	0	0	8	1	39.6	5.7	7.5	11	0	5	7	0.76	0.18	1.18	3	0.6	1	0	1	3	0	0	1	1	0	0	1
O=C(c1ccc(cc1)Cl)NCCN1CCOCC1	86304	4.1	268.77	7.68	0.62	1.01	0.65	1.13	2	7	4	0.11	1	0	17	2	2	0	0	0	1	0	0	1	5	1	37.1	5.7	5.7	6	0	2	2	0.67	0	1	2	1	0	0	0	2	0	0	0	0	0	0	1
ONC(=O)c1cccc(c1)C(=O)N1CCC(CC1)(CCN1C2CCC1CC(C2)n1c(C)nc2c1cccc2)c1ccccc1	1784468	4.1	591.82	6.96	0.62	0.99	0.66	1.13	4	24	7	0.08	2	0	41	5	3	0	0	0	0	0	0	0	8	0	42.4	5.9	3.5	15	0	7	9	0.8	0.17	1.14	5	0.71	0	0	2	5	1	0	1	0	0	0	3
OC1CN(C1)CC(C(=O)Nc1ccccn1)Oc1ncnc2c1cnn2c1c(F)cccc1Cl	3221528	4.1	483.93	9.13	0.68	1.03	0.69	1.14	4	23	7	0.12	1	0	19	7	3	0	0	1	1	0	0	1	12	2	41.5	13.2	5.7	5	0	5	6	0.74	0.08	1.08	4	0.8	0	1	1	3	0	0	1	0	0	0	1
NC(Cc1cc(F)c(cc1F)F)CC(=O)N1CCNC(=O)C1COC(C)(C)C	1779710	4.1	401.48	7.44	0.6	1.02	0.61	1.16	9	8	7	0.13	2	0	26	3	3	0	0	3	0	0	0	0	9	3	35.2	5.6	5.6	11	0	2	2	0.43	0	1	2	1	0	0	0	2	0	0	0	0	0	0	1
O=C1OC(C2N1c1ccc(cc1OC2)N1CCOCC1=O)CNC(=O)c1ccc(s1)Cl	3330442	4.1	463.93	9.47	0.69	1.04	0.7	1.12	4	14	4	0.08	3	0	18	3	6	0	1	0	1	0	0	2	11	1	40.8	6.1	12.2	7	0	5	8	0.77	0.17	1.17	3	0.6	0	0	2	3	0	0	1	1	0	0	1
CCC1OC(=O)C(C)C(=O)C(C)C(OC2OC(C)CC(C2O)N(C)C)C(CC(C(=O)C(C2C1(C)OC(=O)N2C1CN(C1)Cc1ccnc2c1cccn2)C)C)(C)O	583091	4.1	796.08	6.75	0.59	1	0.62	1.14	16	15	7	0.06	4	0	61	5	10	0	0	0	0	0	0	0	15	0	35.6	4.2	8.5	30	0	6	8	0.65	0.11	1.11	4	0.67	0	1	1	3	0	0	0	1	0	0	0
NCc1c(C)nc2c(c1c1ccc(cc1Cl)Cl)CN(C2=O)CC(=O)NCc1cccnc1	1910126	4.1	470.39	8.88	0.68	1.01	0.71	1.12	6	20	6	0.11	2	0	21	5	2	0	0	0	2	0	0	2	9	2	43.4	9.4	3.8	5	0	4	5	0.66	0.1	1.1	3	0.75	0	0	1	3	0	0	1	0	0	0	1
CCNc1nc(COCC2(CCN(CC2)C)c2ccc(cc2)F)cc(c1)C(F)(F)F	2333619	4.1	425.52	7.47	0.61	1.02	0.63	1.16	6	12	7	0.12	0	0	27	3	1	0	0	4	0	0	0	0	8	4	38.6	5.3	1.8	11	0	3	3	0.6	0	1	3	1	0	0	0	3	0	0	0	0	0	0	1
Clc1ccc(cc1)C(NC(=O)C1(N)CCN(CC1)c1ncnc2c1cc[nH]2)CCNS(=O)(=O)C	2325736	4.1	506.09	8.16	0.63	1.01	0.67	1.14	6	19	8	0.12	3	0	28	7	3	0	1	0	1	0	0	2	12	1	35.5	11.3	4.8	9	0	4	5	0.62	0.1	1.1	3	0.75	0	0	1	3	0	0	1	0	0	0	1
NCc1ccc(c(c1)C1CCN(CC1)C(=O)c1cc(cc(c1)c1onc(n1)c1cccs1)C(=O)O)F	188068	4.11	506.6	8.59	0.67	1.02	0.7	1.12	5	24	6	0.1	2	0	23	4	4	0	1	1	0	0	0	1	10	1	44.1	6.8	6.8	6	0	5	5	0.78	0	1	5	1	0	0	2	3	0	0	0	0	0	0	2
CN(C1CCC(C(C1)CS(=O)(=O)C(C)C)N1CCC(C1=O)NC(=O)c1cccc(c1)C(C)(C)C)C(C)C	3233187	4.11	533.86	6.36	0.57	0.99	0.62	1.14	12	10	9	0.11	4	0	47	3	4	0	1	0	0	0	0	1	8	0	34.5	3.6	4.8	21	0	3	3	0.46	0	1	3	1	0	0	1	2	0	0	0	0	0	0	1
OC(=O)C1CN(C1)Cc1ccc(cc1)OCc1ccc(c(c1)Cl)Cl	3741589	4.11	366.26	8.93	0.67	1.02	0.71	1.12	4	13	6	0.14	1	0	17	1	3	0	0	0	2	0	0	2	6	2	43.9	2.4	7.3	5	0	3	3	0.67	0	1	3	1	0	1	0	2	0	0	0	0	0	0	2
FC1CCN(C1)C(=O)C(C(C1CCC(CC1)N(C(=O)c1cccc(c1)F)C)C)N	245379	4.11	407.56	6.79	0.59	1	0.62	1.15	7	8	5	0.08	2	0	31	3	2	0	0	2	0	0	0	0	7	2	36.7	5	3.3	14	0	3	3	0.59	0	1	3	1	0	0	1	2	0	0	0	0	0	0	1
CCN(C(=O)c1ccc(cc1)C1=CC2(CCNCC2)Oc2c1c(O)ccc2)CC	494480	4.11	392.54	6.89	0.62	0.99	0.65	1.12	4	14	4	0.07	2	0	28	2	3	0	0	0	0	0	0	0	5	0	42.1	3.5	5.3	9	0	4	5	0.72	0.1	1.14	2	0.5	0	0	0	4	0	0	0	1	0	0	2
CC(C(C(c1cccnc1)(c1cccnc1)O)N1CCOCC1)C	1091879	4.12	327.47	6.68	0.6	0.99	0.64	1.13	3	12	5	0.1	0	0	25	3	2	0	0	0	0	0	0	0	5	0	38.8	6.1	4.1	9	0	3	3	0.75	0	1	3	1	0	0	0	3	0	0	0	0	0	0	0
COc1ccc2c(c1)n(CCN1CCC(C(C1)F)NCc1ncc3c(c1)OCCO3)c(=O)cn2	2165069	4.12	469.57	7.57	0.62	1.02	0.64	1.14	3	14	7	0.11	2	0	28	5	4	0	0	1	0	0	0	0	10	1	38.7	8.1	6.5	11	0	5	7	0.77	0.15	1.15	3	0.6	0	0	0	5	0	0	0	2	0	0	1
O=C1COc2c(N1)nc(cc2)CNC1CCN(CC1F)CCn1c(=O)ccc2c1cc(cn2)Oc1cccnc1	3608757	4.12	545.63	8.02	0.65	1.02	0.66	1.14	3	21	8	0.11	3	0	28	7	4	0	0	1	0	0	0	0	12	1	41.2	10.3	5.9	9	0	6	8	0.8	0.13	1.13	4	0.67	0	0	0	6	0	0	0	2	0	0	0
CN1CCN(CC1)c1cnc2c(c1)c(NCc1ccc3c(c1)nccc3)cc(c2)C(F)(F)F	3221126	4.12	451.54	7.92	0.65	1.01	0.67	1.14	4	22	4	0.07	0	0	24	5	0	0	0	3	0	0	0	0	8	3	43.9	8.8	0	7	0	5	7	0.79	0.15	1.15	3	0.6	0	0	0	5	0	0	0	2	0	0	2
NC(Cc1cc(F)ccc1F)CC(=O)N1CCCC1C(=O)NCc1ccc(cc1)OC(C(=O)O)C(C)C	364102 445949	4.12	517.63	7.4	0.61	1.02	0.63	1.14	9	15	11	0.15	3	0	33	3	5	0	0	2	0	0	0	0	10	2	38.6	4.3	7.1	12	0	3	3	0.46	0	1	3	1	0	0	1	2	0	0	0	0	0	0	2
O=C(N1CCc2c(C1C1CCCCC1)cccc2)CNCC1(O)CCCCC1	3356247 3356251 3356252	4.12	384.62	6.01	0.57	0.98	0.62	1.13	2	7	5	0.08	1	0	36	2	2	0	0	0	0	0	0	0	4	0	37.5	3.1	3.1	17	0	4	5	0.79	0.09	1.09	3	0.75	0	0	0	4	0	0	0	1	0	0	1
OCC(Cn1c(C#N)c(c2ccccc2)c2c(c1=O)ccc(c2)OC)O	217571	4.12	350.4	7.96	0.66	1.01	0.68	1.12	5	15	5	0.11	2	1	18	2	4	0	0	0	0	0	0	0	6	0	45.5	4.5	9.1	4	0	3	4	0.62	0.13	1.13	2	0.67	0	0	0	3	0	0	0	1	0	0	2
CCOc1cc2nccc(c2cc1OC)Oc1cnc(c(c1)OC)CC(=O)Nc1n[nH]c(c1C)CC	2023802	4.12	491.6	7.56	0.63	1.01	0.65	1.13	6	23	10	0.15	1	0	29	5	5	0	0	0	0	0	0	0	10	0	40	7.7	7.7	8	0	4	5	0.58	0.1	1.1	3	0.75	0	0	1	3	0	0	0	1	0	0	1
CCOC(=O)C1CCN(CC1)CCCOc1ccc(cc1)S(=O)(=O)N	2024379	4.12	370.52	7.27	0.59	1.01	0.63	1.14	5	9	9	0.17	3	0	26	2	5	0	1	0	0	0	0	1	8	0	33.3	3.9	9.8	10	0	2	2	0.48	0	1	2	1	0	0	0	2	0	0	0	0	0	0	1
Fc1ccc(nc1)NC(=O)c1cc(Oc2cncnc2)cc(n1)C	2386850	4.13	325.33	9.04	0.7	1.03	0.69	1.14	3	19	4	0.11	1	0	12	5	2	0	0	1	0	0	0	0	8	1	44.4	13.9	5.6	1	0	3	3	0.75	0	1	3	1	0	0	0	3	0	0	0	0	0	0	0
COc1ccc(cc1C(=O)NCCc1ccc(cc1)S(=O)(=O)NC(=O)NC1CCCCC1)Cl	472	4.13	494.06	8.1	0.63	1.01	0.67	1.13	6	16	8	0.13	4	0	28	3	5	0	1	0	1	0	0	2	10	1	37.7	4.9	8.2	9	0	3	3	0.55	0	1	3	1	0	0	0	3	0	0	0	0	0	0	2
COc1cnc2c(c1)n(CCN1CCC(CC1)NC(=O)c1cnc(c(c1)C#N)C)c(=O)cc2	3290344	4.13	446.56	7.57	0.64	1.01	0.66	1.13	5	16	6	0.1	3	1	26	6	3	0	0	0	0	0	0	0	9	0	40.7	10.2	5.1	9	0	4	5	0.67	0.09	1.09	3	0.75	0	0	0	4	0	0	0	1	0	0	0
Fc1ccc(nc1)c1nc2c(o1)CCN(C2)C(=O)c1cccc(c1)F	4102181	4.13	341.34	8.98	0.7	1.03	0.69	1.13	3	18	2	0.05	1	0	13	3	2	0	0	2	0	0	0	0	7	2	47.4	7.9	5.3	3	0	4	5	0.84	0.1	1.1	3	0.75	0	0	1	3	0	0	1	0	0	0	1
Clc1ccc2c(c1)c(cn2c1ccc(cc1)C(=O)O)C1CCN(CC1)CCN1CCNC1=O	300927	4.13	467.01	7.78	0.64	1.01	0.67	1.13	4	18	6	0.09	2	0	27	4	3	0	0	0	1	0	0	1	8	1	41.7	6.7	5	9	0	5	6	0.79	0.08	1.08	4	0.8	0	0	2	3	0	0	1	0	0	0	2
CCC1=C(C)CC(C1=O)C(=O)NCCc1ccc(cc1)S(=O)(=O)NC(=O)NC1CCC(CC1)C	1671908	4.13	489.7	7.1	0.6	1	0.64	1.13	8	12	8	0.11	6	0	35	3	5	0	1	0	0	0	0	1	9	0	36.2	4.3	7.2	14	0	3	3	0.5	0	1	3	1	0	0	1	2	0	0	0	0	0	0	1
Clc1ccc(cc1)C(NC(=O)C1(N)CCN(CC1)c1ncnc2c1cc[nH]2)CCCN1CCOCC1	2325995	4.13	512.12	7.32	0.61	1	0.65	1.14	3	17	8	0.11	1	0	34	7	2	0	0	0	1	0	0	1	10	1	37.1	10	2.9	13	0	5	6	0.75	0.07	1.07	4	0.8	0	0	1	4	0	0	1	0	0	0	1
CCN(C(=O)c1ccc(nc1)C1=CC2(CCNCC2)Oc2c1cccc2)CC	561138	4.14	377.53	6.86	0.62	0.99	0.66	1.13	3	14	4	0.07	2	0	27	3	2	0	0	0	0	0	0	0	5	0	41.8	5.5	3.6	9	0	4	5	0.75	0.1	1.14	2	0.5	0	0	0	4	0	0	0	1	0	0	1
N1CCN(C(C1)COc1cccnc1)c1nc2c(o1)cccn2	3262132	4.14	311.38	7.78	0.64	1.01	0.66	1.14	0	16	4	0.09	0	0	17	5	2	0	0	0	0	0	0	0	7	0	40	12.5	5	5	0	4	5	0.91	0.1	1.1	3	0.75	0	0	1	3	0	0	1	0	0	0	0
N#Cc1nc(NCC(C)(C)C)c(c(n1)N1CCOCC1)N	471757	4.15	290.42	6.75	0.58	1	0.62	1.15	5	7	4	0.09	0	1	22	6	1	0	0	0	0	0	0	0	7	0	32.6	14	2.3	9	0	2	2	0.57	0	1	2	1	0	0	0	2	0	0	0	0	0	0	0
OCC(c1cnc(cn1)NC(=O)C(c1ccc(c(c1)Cl)S(=O)(=O)C)CC1CCCC1)O	2338347	4.15	468.02	8.21	0.63	1.02	0.67	1.13	7	15	8	0.14	3	0	26	3	5	0	1	0	1	0	0	2	10	1	36.8	5.3	8.8	10	0	3	3	0.55	0	1	3	1	0	0	1	2	0	0	0	0	0	0	1
OCC(Oc1cc(Oc2ccc(cc2)C(=O)N2CCC2)cc(c1)C(=O)Nc1ccn(n1)C)C	3217925	4.15	450.54	7.64	0.64	1.01	0.66	1.13	5	19	8	0.13	2	0	26	4	5	0	0	0	0	0	0	0	9	0	40.7	6.8	8.5	7	0	4	4	0.64	0	1	4	1	0	1	1	2	0	0	0	0	0	0	2
CCc1noc(n1)c1nnc2n1CCN(C2C)C(=O)c1ccc(cc1)F	4110286	4.15	356.4	8.29	0.65	1.03	0.66	1.15	4	17	3	0.07	1	0	17	6	2	0	0	1	0	0	0	0	9	1	39.5	14	4.7	6	0	4	5	0.77	0.1	1.1	3	0.75	0	0	2	2	0	0	1	0	0	0	1
CCC1N(CCn2c1nnc2c1snc(n1)C)C(=O)c1ccc(cc1)F	4112608	4.15	372.47	8.66	0.67	1.02	0.69	1.14	4	17	3	0.07	1	0	17	6	1	0	1	1	0	0	0	1	9	1	39.5	14	2.3	6	0	4	5	0.77	0.1	1.1	3	0.75	0	0	2	2	0	0	1	0	0	0	1
COc1cccc(c1)C(=O)N1CCn2c(C1C)nnc2c1snc(n1)C	4114258	4.15	370.48	8.42	0.66	1.02	0.69	1.13	4	17	3	0.06	1	0	18	6	2	0	1	0	0	0	0	1	9	0	38.6	13.6	4.5	6	0	4	5	0.77	0.1	1.1	3	0.75	0	0	2	2	0	0	1	0	0	0	1
Cc1nsc(n1)c1nnc2n1CCN(C2C)C(=O)c1cc(F)c(c(c1)F)F	4115594	4.15	394.42	9.86	0.7	1.05	0.69	1.16	6	17	2	0.05	1	0	13	6	1	0	1	3	0	0	0	1	11	3	40	15	2.5	5	0	4	5	0.74	0.1	1.1	3	0.75	0	0	2	2	0	0	1	0	0	0	1
CC(NC(=O)c1cn(c2ccccc2)c2c(c1=O)cccn2)C	456173	4.15	307.38	7.68	0.66	1	0.68	1.12	4	15	3	0.07	3	0	17	3	2	0	0	0	0	0	0	0	5	0	45	7.5	5	3	0	3	4	0.7	0.13	1.13	2	0.67	0	0	0	3	0	0	0	1	0	0	1
OC(=O)C(c1ccc(cc1)CN1CCC(CC1)COC(=O)c1c2OCCCn2c2c1cccc2)(C)C	2391994	4.16	490.65	7.01	0.62	1	0.65	1.12	5	18	8	0.11	2	0	34	2	5	0	0	0	0	0	0	0	7	0	41.4	2.9	7.1	13	0	5	8	0.69	0.16	1.16	3	0.6	0	0	1	4	0	0	2	0	0	0	2
N#Cc1cc(CNC2CCN(CC2)CCn2c(=O)ccc3c2cc(F)cn3)cnc1C	3290340	4.16	420.54	7.51	0.63	1.01	0.66	1.14	4	15	6	0.1	2	1	25	6	1	0	0	1	0	0	0	0	8	1	41.1	10.7	1.8	9	0	4	5	0.71	0.09	1.09	3	0.75	0	0	0	4	0	0	0	1	0	0	0
COc1cnc2c(c1)n(CCN1CCC(CC1)NCc1cnc(c(n1)C#N)C)c(=O)cc2	3290346	4.16	433.57	7.35	0.63	1	0.65	1.14	4	15	7	0.11	2	1	27	7	2	0	0	0	0	0	0	0	9	0	39	11.9	3.4	10	0	4	5	0.69	0.09	1.09	3	0.75	0	0	0	4	0	0	0	1	0	0	0
O=C(N1CCC(CC1)C(C)(C)C)N1CCN(CC1)C(C)C	219128	4.17	295.53	5.47	0.53	0.98	0.59	1.15	6	1	2	0.04	1	0	33	3	1	0	0	0	0	0	0	0	4	0	31.5	5.6	1.9	16	0	2	2	0.57	0	1	2	1	0	0	0	2	0	0	0	0	0	0	0
CCC1OC(=O)C(C)C(=O)C(C)C(OC2OC(C)CC(C2O)N(C)C)C(CC(C(=O)C(C2C1(C)OC(=O)N2C1CN(C1)Cc1c(O)cnc2c1nccc2)C)C)(C)O	583299	4.17	812.08	6.82	0.59	1.01	0.62	1.14	17	15	7	0.06	4	0	61	5	11	0	0	0	0	0	0	0	16	0	35.3	4.2	9.2	30	0	6	8	0.64	0.11	1.11	4	0.67	0	1	1	3	0	0	0	1	0	0	0
N#Cc1cc(ccc1Oc1ccc(c(c1)Cl)C#N)S(=O)(=O)Nc1ccc(cn1)F	3683287	4.17	428.85	11	0.76	1.05	0.77	1.12	6	22	5	0.12	2	2	10	4	3	0	1	1	1	0	0	2	10	2	48.7	10.3	7.7	0	0	3	3	0.62	0	1	3	1	0	0	0	3	0	0	0	0	0	0	2
NC1CCC(CC1)N(C(=O)c1ncn(c1)C)Cc1cccc(c1)Cl	563761 3217125	4.18	346.9	7.38	0.62	1	0.66	1.13	4	12	4	0.08	1	0	23	4	1	0	0	0	1	0	0	1	6	1	38.3	8.5	2.1	8	0	3	3	0.71	0	1	3	1	0	0	1	2	0	0	0	0	0	0	1
[O-][n+]1cccc(c1)C#Cc1cccc(c1)n1cc(C(=O)NC2CC2)c(=O)c2c1nccc2	485629	4.18	422.47	8.45	0.7	1.01	0.71	1.11	3	23	3	0.06	4	1	18	4	3	0	0	0	0	0	0	0	7	0	50	8	6	3	0	5	6	0.78	0.08	1.08	4	0.8	1	0	0	4	0	0	0	1	0	0	1
Fc1ccc2c(c1)oc(cc2=O)C(=O)NC1CCN(CC1)Cc1ccc(cc1)C(=O)NCCN1CCCCC1	246050	4.18	534.69	7.23	0.62	1.01	0.65	1.13	4	16	8	0.1	4	0	35	4	4	0	0	1	0	0	0	0	9	1	40.5	5.4	5.4	13	0	5	6	0.72	0.07	1.07	4	0.8	0	0	0	5	0	0	0	1	0	0	2
COc1c(OC)ccc2c1c[n+]1CCc3c(c1c2)cc1c(c3)OCO1	12089 295124	4.18	336.39	7.82	0.66	1.01	0.68	1.11	2	17	2	0.04	0	0	18	1	4	0	0	0	0	0	0	0	5	0	46.5	2.3	9.3	5	1	5	15	0.84	0.38	1.38	1	0.2	0	0	1	4	0	0	1	3	0	0	2
CS(=O)(=O)N1CCN(CC1)Cc1cc2c(s1)c(nc(n2)c1cccc2c1cn[nH]2)N1CCOCC1	521851	4.19	513.71	8.29	0.64	1.01	0.68	1.13	3	22	5	0.08	2	0	27	7	3	0	2	0	0	0	0	2	12	0	37.1	11.3	4.8	10	0	6	8	0.86	0.13	1.13	4	0.67	0	0	2	4	0	0	2	0	0	0	1
Fc1ccc(nc1)c1oc2c(n1)CN(CC2)C(=O)c1ccccc1	4060556	4.19	323.35	8.51	0.69	1.02	0.7	1.13	2	18	2	0.05	1	0	14	3	2	0	0	1	0	0	0	0	6	1	47.4	7.9	5.3	3	0	4	5	0.88	0.1	1.1	3	0.75	0	0	1	3	0	0	1	0	0	0	1
CN(CCCOc1ccc(cc1F)CN1CCC(CC1)NC(=O)c1cc(=O)c2c(o1)cc(cc2)F)C	248296	4.19	499.61	7.46	0.62	1.01	0.64	1.14	6	15	9	0.13	3	0	31	3	4	0	0	2	0	0	0	0	9	2	40.3	4.5	6	11	0	4	5	0.61	0.09	1.09	3	0.75	0	0	0	4	0	0	0	1	0	0	2
CC1CN(CCN1S(=O)(=O)c1ccc(cc1)C(C(F)(F)F)(O)C)CC1(CCC1)C(=O)N	465956	4.19	463.58	7.86	0.6	1.03	0.63	1.15	10	9	6	0.1	3	0	28	3	4	0	1	3	0	0	0	1	11	3	33.9	5.1	6.8	13	0	3	3	0.52	0	1	3	1	0	1	0	2	0	0	0	0	0	0	1
O=CN(C(CS(=O)(=O)N1CCC(CC1)CCc1c(C)noc1C)(CC(c1ncc(cn1)F)C)C)O	1615187	4.19	511.69	7.42	0.6	1.01	0.63	1.15	9	14	10	0.14	3	0	34	5	5	0	1	1	0	0	0	1	12	1	33.3	7.2	7.2	15	0	3	3	0.49	0	1	3	1	0	0	1	2	0	0	0	0	0	0	0
OC(=O)CCNC1CCC2(C1)Cc1ccccc1Cc1c2cccc1	1278114 1278115	4.2	335.48	6.71	0.62	0.99	0.66	1.12	2	13	4	0.08	1	0	25	1	2	0	0	0	0	0	0	0	3	0	44	2	4	9	0	4	7	0.76	0.21	1.26	1	0.25	0	0	1	2	1	0	0	0	2	0	2
CC(CN(S(=O)(=O)c1ccc(cc1)N)CC(C(Cc1ccccc1)NC(=O)OC1COC2C1CCO2)O)C	1323	4.2	547.74	7.3	0.6	1.01	0.64	1.13	7	15	12	0.15	3	0	37	3	7	0	1	0	0	0	0	1	11	0	36	4	9.3	14	0	4	5	0.53	0.1	1.1	3	0.75	0	0	2	2	0	1	0	0	0	0	2
COc1cccc(c1)N1CCN(C1=O)CCN1CCN(CC1)C(C)C	550358	4.2	346.53	6.3	0.57	0.99	0.62	1.14	4	7	6	0.11	1	0	30	4	2	0	0	0	0	0	0	0	6	0	34.5	7.3	3.6	12	0	3	3	0.68	0	1	3	1	0	0	1	2	0	0	0	0	0	0	1
O=C1CN(CCN1c1ccc(cc1)OCCCN1CCCCC1)C(=O)c1ccccc1	559206	4.2	421.59	6.8	0.61	0.99	0.65	1.13	2	14	7	0.11	2	0	31	3	3	0	0	0	0	0	0	0	6	0	40.3	4.8	4.8	11	0	4	4	0.77	0	1	4	1	0	0	0	4	0	0	0	0	0	0	2
CNS(=O)(=O)c1cccc(c1)C(=O)N1CCC(CC1)(CCN1C2CCC1CC(C2)n1c(C)nc2c1cccc2)c1ccccc1	1784476	4.2	625.91	7.11	0.62	0.99	0.67	1.12	5	25	8	0.09	3	0	43	5	3	0	1	0	0	0	0	1	9	0	40.9	5.7	3.4	16	0	7	9	0.78	0.17	1.14	5	0.71	0	0	2	5	1	0	1	0	0	0	3
CN1CCN(CC1)CCCNc1nnc(o1)c1ccc(cc1)NC(=O)c1ccccc1F	2022501	4.2	438.56	7.43	0.62	1.01	0.65	1.14	3	18	8	0.13	1	0	27	6	2	0	0	1	0	0	0	0	9	1	39	10.2	3.4	8	0	4	4	0.72	0	1	4	1	0	0	1	3	0	0	0	0	0	0	2
CCOCC(C(=O)Nc1ccc(cn1)C)Oc1ncnc2c1cnn2c1ncccc1Cl	3221485	4.2	453.93	8.73	0.67	1.02	0.68	1.13	4	23	8	0.15	1	0	20	7	3	0	0	0	1	0	0	1	11	1	40.4	13.5	5.8	5	0	4	5	0.66	0.1	1.1	3	0.75	0	0	1	3	0	0	1	0	0	0	0
CC(OCC(C(=O)Nc1ccccn1)Oc1ncnc2c1cnn2c1ccccc1Cl)C	3221500	4.2	452.94	8.55	0.67	1.02	0.69	1.13	4	23	8	0.14	1	0	21	6	3	0	0	0	1	0	0	1	10	1	41.5	11.3	5.7	5	0	4	5	0.66	0.1	1.1	3	0.75	0	0	1	3	0	0	1	0	0	0	1
OCCOCC(C(=O)Nc1ccc(cn1)F)Oc1ncnc2c1cnn2c1c(Cl)cccc1C#N	3221527	4.2	497.91	9.58	0.7	1.04	0.7	1.14	5	24	9	0.16	1	1	17	7	4	0	0	1	1	0	0	1	13	2	42.3	13.5	7.7	4	0	4	5	0.6	0.1	1.1	3	0.75	0	0	1	3	0	0	1	0	0	0	1
ONC(=O)C1(CCC2(C1)CCNCC2)S(=O)(=O)c1ccc(cc1)OC(=O)c1ccc(cc1)OC	3417767	4.2	488.61	7.88	0.63	1.02	0.66	1.13	6	16	7	0.11	4	0	28	2	7	0	1	0	0	0	0	1	10	0	38.7	3.2	11.3	10	0	4	4	0.65	0	1.05	3	0.75	0	0	1	3	0	0	0	0	0	0	2
CCCC1N(CCn2c1nnc2c1snc(n1)C)C(=O)c1ccc(cc1)F	4110242	4.21	386.5	8.4	0.65	1.02	0.68	1.14	4	17	4	0.08	1	0	19	6	1	0	1	1	0	0	0	1	9	1	39.1	13	2.2	7	0	4	5	0.74	0.1	1.1	3	0.75	0	0	2	2	0	0	1	0	0	0	1
COc1cccc2c1ccc(n2)C#Cc1ccccc1	2335279	4.21	259.32	7.86	0.69	0.99	0.73	1.1	1	18	1	0.03	0	1	13	1	1	0	0	0	0	0	0	0	2	0	54.5	3	3	1	0	3	4	0.8	0.13	1.13	2	0.67	0	0	0	3	0	0	0	1	0	0	2
OCCn1c(C#N)c(c2cccc(c2)F)c2c(c1=O)ccc(c2)OC	214969	4.21	338.36	8.46	0.68	1.02	0.69	1.12	5	15	4	0.1	2	1	15	2	3	0	0	1	0	0	0	0	6	1	47.5	5	7.5	3	0	3	4	0.64	0.13	1.13	2	0.67	0	0	0	3	0	0	0	1	0	0	2
OC1CN(C1)CC(C(=O)Nc1cnc(cn1)C)Oc1ncnc2c1cnn2c1c(Cl)cccc1Cl	3221531	4.21	515.4	9.37	0.69	1.03	0.7	1.14	5	23	7	0.12	1	0	20	8	3	0	0	0	2	0	0	2	13	2	40	14.5	5.5	6	0	5	6	0.71	0.08	1.08	4	0.8	0	1	1	3	0	0	1	0	0	0	1
O=C(C1N(Cc2ccccc2c2ccccc2)C(=O)c2c1cccc2)NC(C)(C)C	3786542	4.21	398.54	7.12	0.64	0.99	0.68	1.11	5	20	5	0.09	2	0	26	2	2	0	0	0	0	0	0	0	4	0	46.4	3.6	3.6	6	0	4	5	0.7	0.1	1.1	3	0.75	0	0	1	3	0	0	1	0	0	0	3
CCS(=O)(=O)CC1CC(CCC1N1CCC(C1=O)NC(=O)c1cccc(c1)c1ccccc1)N(C(C)C)C	3233185	4.22	539.81	6.83	0.6	0.99	0.65	1.13	8	16	9	0.11	4	0	41	3	4	0	1	0	0	0	0	1	8	0	38	3.8	5.1	16	0	4	4	0.61	0	1	4	1	0	0	1	3	0	0	0	0	0	0	2
Clc1ccc(c(c1)F)C(Cn1ccnc1N)O	3289792	4.22	255.7	9.13	0.67	1.03	0.68	1.15	4	11	3	0.1	0	0	11	3	1	0	0	1	1	0	0	1	6	2	39.3	10.7	3.6	2	0	2	2	0.65	0	1	2	1	0	0	1	1	0	0	0	0	0	0	1
FC1CCN(C1)C(=O)C(C(c1onc(n1)c1ccc(cc1F)S(=O)(=O)C)CC1CC1)N	375745	4.23	454.55	8.27	0.63	1.03	0.65	1.15	7	14	7	0.12	3	0	24	4	4	0	1	2	0	0	0	1	11	2	36.4	7.3	7.3	11	0	4	4	0.61	0	1	4	1	1	0	2	1	0	0	0	0	0	0	1
FC1CCN(C1)C(=O)C(C(c1ccc(cc1)c1cccc(c1)c1n[nH]nn1)C)N	195378	4.23	394.5	7.59	0.63	1.01	0.66	1.14	4	18	5	0.09	1	0	23	6	1	0	0	1	0	0	0	0	8	1	40.4	11.5	1.9	7	0	4	4	0.76	0	1	4	1	0	0	2	2	0	0	0	0	0	0	2
NC(C1CCN(CC1)C(=O)c1cnc2n1cccn2)Cc1cc(F)c(cc1F)F	485125	4.23	403.45	8.23	0.65	1.03	0.66	1.15	5	17	4	0.08	1	0	20	5	1	0	0	3	0	0	0	0	9	3	40.8	10.2	2	7	0	4	5	0.72	0.1	1.1	3	0.75	0	0	1	3	0	0	1	0	0	0	1
Cc1cnc(cn1)NC(=O)c1cc(Oc2ccc(cc2)C(=O)N(C)C)c2c(c1)oc(c2)C	3218482	4.23	430.5	7.97	0.66	1.01	0.68	1.12	6	24	5	0.09	2	0	22	4	4	0	0	0	0	0	0	0	8	0	44.4	7.4	7.4	4	0	4	5	0.66	0.1	1.1	3	0.75	0	0	1	3	0	0	1	0	0	0	2
CC1N(CCn2c1nnc2c1snc(n1)C)C(=O)c1ccc(cc1)C#N	4107016	4.23	365.46	8.91	0.69	1.02	0.71	1.13	4	18	2	0.05	1	1	15	7	1	0	1	0	0	0	0	1	9	0	41.5	17.1	2.4	5	0	4	5	0.77	0.1	1.1	3	0.75	0	0	2	2	0	0	1	0	0	0	1
CN(c1ccc(cn1)C=Cc1c(F)cccc1Cl)C	3314429	4.23	276.76	8.39	0.67	1.01	0.7	1.13	4	13	3	0.09	1	0	14	2	0	0	0	1	1	0	0	1	4	2	45.5	6.1	0	2	0	2	2	0.63	0	1	2	1	0	0	0	2	0	0	0	0	0	0	1
NC1Cn2c(CC1c1cc(F)c(cc1F)F)nc1c2cc(nc1)C(F)(F)F	541438	4.24	386.33	9.91	0.69	1.07	0.67	1.18	7	16	1	0.02	0	0	12	4	0	0	0	6	0	0	0	0	10	6	43.6	10.3	0	5	0	4	7	0.7	0.21	1.21	2	0.5	0	0	1	3	0	0	2	0	0	0	1
N#Cc1ccc2c(c1)n(CCN1CCC(C(C1)F)NCc1ncc3c(c1)OCCO3)c(=O)cc2	2165068	4.24	463.56	7.73	0.64	1.01	0.66	1.13	3	15	6	0.09	2	1	26	5	3	0	0	1	0	0	0	0	9	1	41.7	8.3	5	10	0	5	7	0.77	0.15	1.15	3	0.6	0	0	0	5	0	0	0	2	0	0	1
OCCCC(c1ccc(cc1)Cl)NC(=O)C1(N)CCN(CC1)c1ncnc2c1cc[nH]2	2325739	4.24	443	7.64	0.62	1.01	0.66	1.14	4	17	7	0.12	1	0	27	6	2	0	0	0	1	0	0	1	9	1	37.9	10.3	3.4	9	0	4	5	0.68	0.1	1.1	3	0.75	0	0	1	3	0	0	1	0	0	0	1
COc1ccc(cc1)c1cc(=O)c2c(o1)ccc(c2)C	2442379	4.24	266.31	7.83	0.67	1.01	0.7	1.1	3	14	2	0.06	2	0	14	0	3	0	0	0	0	0	0	0	3	0	50	0	8.8	2	0	3	4	0.8	0.13	1.13	2	0.67	0	0	0	3	0	0	0	1	0	0	2
Fc1cnc2c3c1C(CN1CCC(CC1)NCc1ncc4c(c1)OCCO4)Cn3c(=O)cc2	2424931	4.24	451.55	7.65	0.63	1.01	0.66	1.14	2	14	5	0.08	2	0	26	5	3	0	0	1	0	0	0	0	9	1	40.7	8.5	5.1	11	0	6	11	0.85	0.29	1.25	3	0.5	0	0	1	5	0	0	2	2	1	0	0
O=C(N1CCN2C(C1)COC(C2)c1ccc2c(c1)CCOC2=O)Cc1ccc(nc1)n1cnnn1	3889781 3942711	4.25	475.56	7.93	0.65	1.02	0.66	1.13	2	19	4	0.06	2	0	25	7	4	0	0	0	0	0	0	0	11	0	40	11.7	6.7	10	0	6	8	0.89	0.13	1.13	4	0.67	0	0	1	5	0	0	0	2	0	0	1
CC(Oc1cc(ccc1OC(F)F)C(c1ccc(nc1)C(O)(C)C)C1=CCC(=O)N=C1)C	1673438	4.25	444.52	7.66	0.63	1.02	0.65	1.14	8	15	7	0.12	3	0	26	2	4	0	0	2	0	0	0	0	8	2	41.4	3.4	6.9	9	0	3	3	0.56	0	1	3	1	0	0	0	3	0	0	0	0	0	0	1
CCN(C(=O)c1ccc(c(c1)O)C1=CC2(CCNCC2)Oc2c1cccc2)CC	561339	4.25	392.54	6.89	0.62	0.99	0.65	1.12	4	14	4	0.07	2	0	28	2	3	0	0	0	0	0	0	0	5	0	42.1	3.5	5.3	9	0	4	5	0.72	0.1	1.14	2	0.5	0	0	0	4	0	0	0	1	0	0	2
Fc1ccc(c(c1)F)C1N=C(CCc2ccc(cc2)NS(=O)(=O)C)N(Cc2c1cccc2)C	1788304 2092890	4.25	469.6	8.1	0.65	1.01	0.68	1.13	6	21	6	0.1	3	0	25	3	2	0	1	2	0	0	0	1	8	2	43.1	5.2	3.4	6	0	4	5	0.7	0.09	1.09	3	0.75	0	0	0	3	1	0	0	0	1	0	3
OC(=O)CCCOc1c(C)cc(cc1C)c1cc(ccc1Cl)OC(F)(F)F	3909872	4.26	402.82	8.95	0.66	1.04	0.66	1.14	8	13	7	0.15	1	0	18	0	4	0	0	3	1	0	0	1	8	4	42.2	0	8.9	6	0	2	2	0.44	0	1	2	1	0	0	0	2	0	0	0	0	0	0	2
O=C(N1CCc2c(C1C1CCCCC1)cccc2)CNCCc1c(Cl)cccc1Cl	3356242	4.26	445.47	7.42	0.62	0.99	0.68	1.12	3	13	6	0.1	1	0	30	2	1	0	0	0	2	0	0	2	5	2	41.7	3.3	1.7	12	0	4	5	0.73	0.09	1.09	3	0.75	0	0	0	4	0	0	0	1	0	0	2
O=C(c1ccc(cc1)CC1CCC(N1)C(c1ccccc1)O)N1CC2C(C1)C2c1nnco1	3747356	4.26	444.58	7.29	0.63	1	0.66	1.13	2	18	6	0.09	1	0	28	4	3	0	0	0	0	0	0	0	7	0	42.6	6.6	4.9	11	0	6	7	0.85	0.07	1.07	5	0.83	1	0	3	3	0	0	0	0	0	0	2
N#CC1CC2C(N1C(=O)CC(Cc1cc(F)c(cc1F)F)N)CCC2	3330073	4.26	351.41	7.81	0.63	1.02	0.64	1.15	6	8	4	0.09	1	1	20	3	1	0	0	3	0	0	0	0	7	3	40	6.7	2.2	10	0	3	4	0.56	0.14	1.14	2	0.67	0	0	2	1	0	1	0	0	0	0	1
O=C1COc2c(N1)nc(cc2)CNC12CCC(CC1)(OC2)CC1(O)Cn2c3c1c(Cl)cnc3ccc2=O	3402185 3402186	4.27	524.02	8.32	0.66	1.02	0.68	1.13	4	15	5	0.07	3	0	26	5	5	0	0	0	1	0	0	1	11	1	41.3	7.9	7.9	12	0	7	13	0.81	0.47	1.37	3	0.43	0	0	1	7	0	0	2	2	1	0	0
CC(c1[nH]c(=O)c2c(n1)n(nc2)C1CCCC1)N1CC(C1)c1ncccn1	2180070	4.27	365.49	7.31	0.62	1	0.65	1.14	2	13	4	0.07	2	0	23	7	1	0	0	0	0	0	0	0	8	0	38	14	2	10	0	5	6	0.89	0.08	1.08	4	0.8	0	1	2	2	0	0	1	0	0	0	0
COc1ccc(cc1)N1C(=O)C(C1C(=O)O)Cc1ccc(cc1)OCCc1nc(oc1C)c1ccccc1	411118	4.27	512.6	7.77	0.65	1.01	0.68	1.12	5	25	10	0.14	2	0	28	2	6	0	0	0	0	0	0	0	8	0	45.5	3	9.1	7	0	5	5	0.71	0	1	5	1	0	1	1	3	0	0	0	0	0	0	3
FC1CN(CC1F)C(=O)C1NCC(C1)N1CCN(CC1)c1ncccn1	474421	4.27	366.47	7.33	0.6	1.02	0.62	1.16	3	7	3	0.06	1	0	24	6	1	0	0	2	0	0	0	0	9	2	34	12	2	12	0	4	4	0.85	0	1	4	1	0	0	2	2	0	0	0	0	0	0	0
O=C(c1cc2c(o1)cccc2)NC1C2CCN(C1Cc1cccnc1)CC2	1258006	4.27	361.48	7.23	0.64	1	0.67	1.12	1	17	4	0.07	1	0	23	3	2	0	0	0	0	0	0	0	5	0	44	6	4	8	0	5	7	0.85	0.35	1.26	3	0.6	0	0	1	5	0	0	1	0	0	0	1
COc1ncnc(c1)N1C(=O)N(C(=O)C21CCN(CC2)Cc1ncccc1C)c1ccc(cc1)c1ccc(cc1F)C(=O)O	2043324	4.27	596.67	8.17	0.66	1.02	0.68	1.13	7	27	7	0.09	3	0	29	6	5	0	0	1	0	0	0	0	12	1	43.8	8.2	6.8	8	0	6	6	0.77	0	1.03	5	0.83	0	0	1	5	0	0	0	0	0	0	2
OCC(Oc1cc(Oc2ccc(cc2)C(=O)N2CCC2)cc(c1)C(=O)Nc1ccn(n1)CC)C	3219105	4.27	464.57	7.49	0.63	1.01	0.65	1.13	5	19	9	0.14	2	0	28	4	5	0	0	0	0	0	0	0	9	0	40.3	6.5	8.1	8	0	4	4	0.62	0	1	4	1	0	1	1	2	0	0	0	0	0	0	2
OC(=O)C1(C)CCC(C1)(C)c1nc(c2n1ccnc2N)c1ccc(cc1)C(=O)Nc1nccc(c1)C(F)(F)F	4068919	4.27	538.58	8.42	0.66	1.03	0.67	1.14	9	24	5	0.07	2	0	25	6	3	0	0	3	0	0	0	0	12	3	42.2	9.4	4.7	8	0	5	6	0.67	0.08	1.08	4	0.8	0	0	2	3	0	0	1	0	0	0	1
CNc1nn2c(c1S(=O)(=O)c1ccccc1)ncc1c2CCN(C1)C	2172186	4.27	357.48	8.13	0.65	1.01	0.68	1.13	4	18	3	0.06	2	0	19	5	2	0	1	0	0	0	0	1	8	0	38.6	11.4	4.5	5	0	4	7	0.76	0.21	1.21	2	0.5	0	0	1	3	0	0	1	1	0	0	1
O=C(c1ccc(cc1)C1=CC2(CCNCC2)Oc2c1cccc2)N1CCOCC1	551414	4.27	390.52	7.1	0.63	1	0.66	1.12	1	14	2	0.03	2	0	26	2	3	0	0	0	0	0	0	0	5	0	43.6	3.6	5.5	9	0	5	6	0.93	0.07	1.11	3	0.6	0	0	0	5	0	0	0	1	0	0	2
N#Cc1nc(NCC(C)C)c(c(n1)N1CCNCC1)N	474484	4.28	275.41	6.72	0.58	1	0.62	1.16	4	7	4	0.1	0	1	21	7	0	0	0	0	0	0	0	0	7	0	31.7	17.1	0	8	0	2	2	0.6	0	1	2	1	0	0	0	2	0	0	0	0	0	0	0
COc1ccc2c(n1)c(ccn2)NC(=O)C1(O)CCC(CC1)NCc1cnc2c(c1)OCCO2	1926766	4.28	465.56	7.63	0.63	1.01	0.65	1.13	3	18	6	0.09	1	0	27	5	5	0	0	0	0	0	0	0	10	0	39.3	8.2	8.2	10	0	5	7	0.77	0.15	1.15	3	0.6	0	0	0	5	0	0	0	2	0	0	0
OCC(c1ccc(cn1)F)Nc1ccc2c(n1)n(cn2)c1n[nH]c(c1)OC(C)C	2151322	4.28	397.46	8.11	0.65	1.02	0.66	1.15	4	21	7	0.14	0	0	20	7	2	0	0	1	0	0	0	0	10	1	38.8	14.3	4.1	5	0	4	5	0.69	0.1	1.1	3	0.75	0	0	2	2	0	0	1	0	0	0	0
O=C(N1CCN(CC1)CCc1ccc2c(c1C)COC2=O)Cc1ncc(cc1C)n1cnnn1	3793380	4.28	461.58	7.57	0.63	1.01	0.66	1.14	4	19	6	0.09	2	0	27	7	3	0	0	0	0	0	0	0	10	0	39.3	11.5	4.9	10	0	5	6	0.77	0.08	1.08	4	0.8	0	0	2	3	0	0	1	0	0	0	1
COc1ccc2c(n1)n(CC(C1CCC(CO1)NCc1ccc3c(n1)NC(=O)CO3)N)c(=O)cc2	4094942	4.28	480.58	7.63	0.63	1.02	0.65	1.14	4	15	7	0.1	3	0	28	6	5	0	0	0	0	0	0	0	11	0	38.1	9.5	7.9	10	0	5	7	0.74	0.15	1.15	3	0.6	0	0	0	5	0	0	0	2	0	0	0
CC(CN(C(=O)c1cccc(c1C)Cl)C1CNCC1)C	1078162	4.28	294.86	6.86	0.59	0.99	0.64	1.13	5	7	4	0.09	1	0	23	2	1	0	0	0	1	0	0	1	4	1	37.2	4.7	2.3	9	0	2	2	0.55	0	1	2	1	0	0	1	1	0	0	0	0	0	0	1
Fc1cccc(c1)C1(CCN2C3CCC2CC(C3)n2c(C)nc3c2cccc3)CCN(CC1)C(=O)c1c(Cl)ccc(c1Cl)S(=O)(=O)N	1784513	4.28	698.75	8.22	0.65	1.01	0.69	1.13	8	25	7	0.08	3	0	38	5	3	0	1	1	2	0	0	3	12	3	41.2	5.9	3.5	15	0	7	9	0.75	0.17	1.14	5	0.71	0	0	2	5	1	0	1	0	0	0	3
O=C(N1Cc2c(C1)cccc2)N1CCN(CC1)C1CC1	373860	4.28	271.4	6.62	0.6	0.99	0.64	1.13	1	7	1	0.02	1	0	21	3	1	0	0	0	0	0	0	0	4	0	39	7.3	2.4	9	0	4	5	0.9	0.11	1.11	3	0.75	1	0	1	2	0	0	1	0	0	0	1
CC(N1CCN(CC1)C(=O)N1CCC(CC1)c1ccccc1)C	374493	4.28	315.51	6.07	0.57	0.98	0.62	1.14	3	7	2	0.04	1	0	29	3	1	0	0	0	0	0	0	0	4	0	36.5	5.8	1.9	12	0	3	3	0.78	0	1	3	1	0	0	0	3	0	0	0	0	0	0	1
FC(Oc1cc(ccc1Cl)c1cnn(c1)Cc1c[nH]nc1)F	3927856	4.28	324.74	9.84	0.7	1.05	0.7	1.15	3	16	4	0.11	0	0	11	4	1	0	0	2	1	0	0	1	8	3	42.4	12.1	3	2	0	3	3	0.73	0	1	3	1	0	0	2	1	0	0	0	0	0	0	1
COC1COCCC1N(C1CCC(C1)(C(C)C)C(=O)N1CCN(CC1)c1nncc(c1)C(F)(F)F)C	1782378	4.28	513.68	6.94	0.58	1.01	0.61	1.16	8	7	6	0.08	1	0	38	5	3	0	0	3	0	0	0	0	11	3	33.8	6.8	4.1	20	0	4	4	0.64	0	1	4	1	0	0	1	3	0	0	0	0	0	0	0
CN1CCN(C(=O)C1)Cc1ccc2c(c1)Cc1c2[nH]nc1c1csc(c1)C#CCOc1ccccc1	225334	4.28	494.66	7.98	0.67	1	0.71	1.11	2	24	5	0.08	1	1	26	4	2	0	1	0	0	0	0	1	7	0	46.8	6.5	3.2	7	0	6	9	0.81	0.14	1.14	4	0.67	0	0	3	3	0	1	1	0	0	1	2
N#Cc1ccc(cc1)c1oc(c(n1)COc1cccc(c1)CN(C(=O)Oc1ccc(cc1)C)CC(=O)O)C	1090188	4.28	511.57	8.12	0.67	1.02	0.68	1.12	6	26	10	0.15	2	1	25	3	6	0	0	0	0	0	0	0	9	0	46	4.8	9.5	5	0	4	4	0.61	0	1	4	1	0	0	1	3	0	0	0	0	0	0	3
N#Cc1cccc2c1nc(n2c1ccc(s1)C(=O)NC1CC1)C	2012958	4.28	322.42	8.71	0.69	1.01	0.73	1.11	3	17	3	0.08	1	1	14	4	1	0	1	0	0	0	0	1	6	0	45.9	10.8	2.7	4	0	4	5	0.74	0.12	1.12	3	0.75	1	0	2	1	0	0	1	0	0	0	1
O=C1COc2c(N1)nc(cc2)CNC1CCN(CC1)CCN1C(=O)COc2c1cc(cc2)S(=O)(=O)C	1824036	4.29	515.65	7.93	0.63	1.02	0.65	1.13	5	16	7	0.1	4	0	29	5	6	0	1	0	0	0	0	1	12	0	36.9	7.7	9.2	11	0	5	7	0.72	0.15	1.15	3	0.6	0	0	0	5	0	0	0	2	0	0	1
ONC(=O)CCCCCN(C(=O)c1ccc(cc1)N(C)C)CC(=O)NCc1ccccc1	4069631	4.29	440.6	6.88	0.6	1	0.63	1.14	6	15	12	0.19	3	0	32	4	4	0	0	0	0	0	0	0	8	0	37.5	6.3	6.3	9	0	2	2	0.38	0	1	2	1	0	0	0	2	0	0	0	0	0	0	2
Fc1ccc2c(c1)oc(cc2=O)C(=O)NC1CCN(CC1)Cc1ccc2c(c1)oc(=O)cc2	386281	4.29	448.48	8.31	0.67	1.02	0.68	1.12	4	17	4	0.07	5	0	21	2	5	0	0	1	0	0	0	0	8	1	46.3	3.7	9.3	6	0	5	7	0.79	0.15	1.15	3	0.6	0	0	0	5	0	0	0	2	0	0	2
CCn1nc(oc1=O)C1(NC(Cc2c1[nH]c1c2cccc1)c1[nH]cc(n1)c1ccc(cn1)F)c1cnn(c1)C	3580681	4.29	525.6	8.34	0.67	1.02	0.68	1.14	4	28	5	0.07	2	0	24	9	2	0	0	1	0	0	0	0	12	1	42.9	14.3	3.2	6	0	7	10	0.87	0.12	1.12	5	0.71	0	0	4	3	0	0	2	0	0	0	1
CNc1ccc(cc1)C=Cc1c(F)cccc1Cl	3314420	4.3	261.74	8.44	0.68	1	0.71	1.12	3	13	3	0.09	1	0	13	1	0	0	0	1	1	0	0	1	3	2	48.4	3.2	0	1	0	2	2	0.67	0	1	2	1	0	0	0	2	0	0	0	0	0	0	2
Cc1noc(n1)C(=Cc1cccc(c1)c1cc(cc2c1nccc2)C(S(=O)(=O)C)(C)C)c1ccc(cc1)S(=O)(=O)C	372575	4.3	587.77	8.4	0.67	1.01	0.71	1.11	9	33	7	0.1	5	0	29	3	5	0	2	0	0	0	0	2	10	0	44.3	4.3	7.1	6	0	5	6	0.66	0.07	1.07	4	0.8	0	0	1	4	0	0	0	1	0	0	3
CC1NCCN(C1)c1cc2c(c(c1F)C)c(=O)c(cn2C1CC1)C(=O)O	583	4.3	359.44	7.49	0.62	1.01	0.64	1.14	6	9	3	0.06	3	0	22	3	3	0	0	1	0	0	0	0	7	1	39.6	6.3	6.3	9	0	4	5	0.73	0.11	1.11	3	0.75	1	0	0	3	0	0	0	1	0	0	1
N#Cc1ccc(cc1)Cn1cncc1CNC1CCN(C1=O)C(=O)c1cccnc1O	485161	4.3	416.48	8.17	0.67	1.02	0.68	1.13	4	20	6	0.11	2	1	20	6	3	0	0	0	0	0	0	0	9	0	43.1	11.8	5.9	5	0	4	4	0.71	0	1	4	1	0	0	2	2	0	0	0	0	0	0	1
CC1COCCN1c1cc(nc(n1)c1cccc2c1cc[nH]2)C1(CC1)S(=O)(=O)C	2325697	4.3	412.56	7.78	0.64	1.01	0.67	1.13	4	18	4	0.07	2	0	24	4	3	0	1	0	0	0	0	1	8	0	39.6	7.5	5.7	9	0	5	6	0.83	0.08	1.08	4	0.8	1	0	1	3	0	0	1	0	0	0	1
Fc1ccc(cc1)C(=O)N1CCn2c(C1)nnc2c1snc(n1)C	3608684	4.3	344.41	9.31	0.69	1.03	0.71	1.14	3	17	2	0.05	1	0	13	6	1	0	1	1	0	0	0	1	9	1	40.5	16.2	2.7	4	0	4	5	0.83	0.1	1.1	3	0.75	0	0	2	2	0	0	1	0	0	0	1
OCCC1N(CCn2c1nnc2c1snc(n1)C)C(=O)c1ccc(cc1)F	3608741	4.3	388.47	8.83	0.67	1.03	0.68	1.14	4	17	4	0.09	1	0	17	6	2	0	1	1	0	0	0	1	10	1	38.6	13.6	4.5	6	0	4	5	0.74	0.1	1.1	3	0.75	0	0	2	2	0	0	1	0	0	0	1
O=C(c1cn(c2cccc(c2)c2ccc([n+](c2)[O-])C(O)(C)C)c2c(c1=O)cccn2)NC1CC1	485620	4.3	456.54	7.87	0.66	1.01	0.68	1.12	6	22	5	0.08	4	0	24	4	4	0	0	0	0	0	0	0	8	0	44.8	6.9	6.9	6	0	5	6	0.74	0.08	1.08	4	0.8	1	0	0	4	0	0	0	1	0	0	1
O=C(N1CCc2c(C1C1CCCCC1)cccc2)CNCC1(O)CCCCCC1	3356249	4.3	398.65	5.95	0.57	0.98	0.62	1.13	2	7	5	0.07	1	0	38	2	2	0	0	0	0	0	0	0	4	0	37.3	3	3	18	0	4	5	0.79	0.09	1.09	3	0.75	0	0	0	3	1	0	0	1	0	0	1
COC(=O)C1=C(C)NC(=C(C1c1ccccc1[N+](=O)[O-])C(=O)OC)C	193	4.3	346.37	8.06	0.64	1.03	0.65	1.13	8	12	6	0.14	6	0	18	2	6	0	0	0	0	0	0	0	8	0	39.5	4.7	14	5	0	2	2	0.48	0	1	2	1	0	0	0	2	0	0	0	0	0	0	1
CC=C1N(C)C(CC1(c1ccccc1)c1ccccc1)C	196431	4.3	277.44	6.31	0.61	0.97	0.67	1.12	3	13	2	0.04	1	0	23	1	0	0	0	0	0	0	0	0	1	0	45.5	2.3	0	6	0	3	3	0.81	0	1	3	1	0	0	1	2	0	0	0	0	0	0	2
Fc1ccc(c(c1)F)C(=O)N1CCN(C(=O)C1)c1ccc(cc1)OCCCN1CCCCCC1	238872	4.3	471.6	7.26	0.61	1.01	0.64	1.14	4	14	7	0.1	2	0	31	3	3	0	0	2	0	0	0	0	8	2	40	4.6	4.6	12	0	4	4	0.74	0	1	4	1	0	0	0	3	1	0	0	0	0	0	2
Cc1nc2c(o1)cc1c(c2)CCN(CC1)CCCSc1nnc(n1C)c1cccnc1	256653	4.3	434.62	7.63	0.64	1	0.68	1.13	2	21	6	0.1	0	0	26	6	1	0	1	0	0	0	0	1	8	0	40.4	10.5	1.8	9	0	5	8	0.81	0.16	1.16	3	0.6	0	0	2	2	1	0	1	0	1	0	1
CN(Cc1onc(c1)C)CCN1CCN(C1=O)c1cccc(c1)Cl	549438	4.3	348.87	7.75	0.62	1.01	0.66	1.14	4	12	6	0.13	1	0	21	4	2	0	0	0	1	0	0	1	7	1	37.8	8.9	4.4	7	0	3	3	0.67	0	1	3	1	0	0	2	1	0	0	0	0	0	0	1
COc1cccnc1C(=O)N1CCN(CC1)c1ccc(cc1Cl)NC(=O)C(c1ccccc1)(C)C	557502	4.3	493.05	7.7	0.64	1	0.67	1.12	6	20	6	0.09	2	0	29	4	3	0	0	0	1	0	0	1	8	1	42.2	6.3	4.7	8	0	4	4	0.69	0	1	4	1	0	0	0	4	0	0	0	0	0	0	2
O=C1OC2(CN1c1cccnc1C)CCC(CC2)c1nc2c([nH]1)ccc(c2)OC(F)(F)F	1289610	4.3	446.47	8.42	0.65	1.03	0.66	1.15	5	17	3	0.05	1	0	21	4	3	0	0	3	0	0	0	0	10	3	41.5	7.5	5.7	9	0	5	6	0.78	0.08	1.12	3	0.6	0	0	2	3	0	0	1	0	0	0	1
CCOP(=O)(Sc1ccccc1)Sc1ccccc1	1671900	4.3	310.4	9.13	0.68	1	0.76	1.1	2	13	6	0.17	1	0	15	0	2	1	2	0	0	0	0	3	5	0	41.2	0	5.9	2	0	2	2	0.63	0	1	2	1	0	0	0	2	0	0	0	0	0	0	2
COC(=O)C1=C(C)NC(=C(C1c1cccc2c1NON2)C(=O)OC(C)C)C	1671902	4.3	373.45	7.47	0.62	1.02	0.64	1.13	7	10	6	0.12	4	0	23	3	5	0	0	0	0	0	0	0	8	0	38	6	10	7	0	3	4	0.56	0.13	1.13	2	0.67	0	0	1	2	0	0	1	0	0	0	1
OCCOCC(C(=O)Nc1ccc(cn1)C#N)Oc1ncnc2c1cnn2c1ncccc1Cl	3221507	4.3	480.91	9.43	0.7	1.04	0.7	1.13	4	24	9	0.17	1	1	17	8	4	0	0	0	1	0	0	1	13	1	41.2	15.7	7.8	4	0	4	5	0.62	0.1	1.1	3	0.75	0	0	1	3	0	0	1	0	0	0	0
CCc1cc2ccc(nc2c(c1)N1CCN(CC1)CCc1ccc(cc1)OCCCN1CCCCCC1)CCC(=O)O	3926412	4.3	572.87	6.37	0.59	0.99	0.64	1.13	3	18	13	0.14	1	0	48	4	3	0	0	0	0	0	0	0	7	0	38.9	4.4	3.3	19	0	5	6	0.69	0.07	1.07	4	0.8	0	0	0	4	1	0	0	1	0	0	2
ONC(=O)C1(CCC2(C1)CCNCC2)S(=O)(=O)c1ccc(cc1)OCc1ccc(cc1)OC(F)(F)F	3417746	4.3	528.6	8.39	0.64	1.03	0.65	1.14	7	15	7	0.11	3	0	27	2	6	0	1	3	0	0	0	1	12	3	38.1	3.2	9.5	11	0	4	4	0.61	0	1.05	3	0.75	0	0	1	3	0	0	0	0	0	0	2
COc1cnc2c(c1)n(CCN1CCC(CC1)NCc1cnc(c(c1)C#N)C)c(=O)cc2	3290341	4.3	432.58	7.21	0.62	1	0.66	1.13	4	15	7	0.11	2	1	28	6	2	0	0	0	0	0	0	0	8	0	40	10	3.3	10	0	4	5	0.69	0.09	1.09	3	0.75	0	0	0	4	0	0	0	1	0	0	0
COC1CN(CCC1NCc1ccc2c(n1)NC(=O)CO2)CCn1c(=O)cnc2c1cc(OC)cc2	2165057 2165061	4.31	494.61	7.49	0.62	1.01	0.64	1.14	4	15	8	0.11	3	0	30	6	5	0	0	0	0	0	0	0	11	0	37.9	9.1	7.6	11	0	5	7	0.72	0.15	1.15	3	0.6	0	0	0	5	0	0	0	2	0	0	1
COC1COCCC1NC1CC2C(C1)(CCC2)C(=O)N1CCc2c(C1)cc(cn2)Br	2313783	4.31	478.48	7.72	0.6	1	0.65	1.13	3	7	4	0.06	1	0	32	3	3	0	0	0	0	1	0	1	7	1	37.1	4.8	4.8	17	0	5	7	0.8	0.17	1.17	3	0.6	0	0	2	3	0	1	0	1	0	0	0
FC1CCN(C1)C(=O)C(C1CCC(CC1)NS(=O)(=O)c1ccc(cc1F)F)N	395213	4.31	419.52	8.07	0.61	1.03	0.63	1.16	7	9	5	0.09	3	0	24	3	3	0	1	3	0	0	0	1	10	3	34.6	5.8	5.8	11	0	3	3	0.61	0	1	3	1	0	0	1	2	0	0	0	0	0	0	1
O=C1COc2c(N1)nc(cc2)CNC1CCN(CC1)CCN1C(=O)COc2c1cc(cc2)C(=O)C	1824040	4.31	479.59	7.49	0.63	1.01	0.65	1.13	4	15	7	0.1	3	0	29	5	5	0	0	0	0	0	0	0	10	0	39.1	7.8	7.8	11	0	5	7	0.74	0.15	1.15	3	0.6	0	0	0	5	0	0	0	2	0	0	1
O=C(NS(=O)(=O)c1ccc(cc1)OCCCCN1CCCC1)Nc1ccc(cc1)C(F)(F)F	2021974	4.31	485.58	8.23	0.63	1.03	0.65	1.15	6	15	9	0.15	3	0	26	3	4	0	1	3	0	0	0	1	11	3	37.3	5.1	6.8	9	0	3	3	0.52	0	1	3	1	0	0	1	2	0	0	0	0	0	0	2
NC1=NC(CCS1)(C)c1cc(CNC2CC2)c(cc1F)F	4085715	4.31	311.44	7.79	0.62	1.01	0.66	1.15	4	7	4	0.1	1	0	19	3	0	0	1	2	0	0	0	1	6	2	37.5	7.5	0	8	0	3	3	0.71	0	1	3	1	1	0	0	2	0	0	0	0	0	0	1
N#CC=C1CCN(CC1)c1ccc(cc1F)N1CC(OC1=O)Cn1ccnn1	2324510	4.31	382.44	8.14	0.65	1.02	0.66	1.14	3	14	4	0.08	2	1	19	6	2	0	0	1	0	0	0	0	9	1	40.4	12.8	4.3	7	0	4	4	0.79	0	1	4	1	0	0	2	2	0	0	0	0	0	0	1
Fc1ccc2c(c1)oc(cc2=O)C(=O)NC1CCN(CC1)Cc1ccc2c(c1)n(C)c(=O)cc2	266725	4.32	461.53	7.96	0.66	1.02	0.68	1.13	5	17	4	0.07	5	0	24	3	4	0	0	1	0	0	0	0	8	1	44.8	5.2	6.9	7	0	5	7	0.77	0.15	1.15	3	0.6	0	0	0	5	0	0	0	2	0	0	2
CCN(C(=O)c1ccc(cc1)C1=CC2(CCN(CC2)C(=O)C)Oc2c1cccc2)CC	494274	4.32	418.58	6.86	0.62	0.99	0.66	1.12	5	15	4	0.06	3	0	30	2	3	0	0	0	0	0	0	0	5	0	42.6	3.3	4.9	10	0	4	5	0.68	0.1	1.14	2	0.5	0	0	0	4	0	0	0	1	0	0	2
CNC(=O)c1cccc(c1)c1ccc2c(n1)nc(nc2N1CCOCC1C)N1CCOCC1C	2336325	4.32	462.61	7.23	0.62	1	0.65	1.13	4	18	4	0.06	1	0	30	6	3	0	0	0	0	0	0	0	9	0	39.1	9.4	4.7	11	0	5	6	0.82	0.07	1.07	4	0.8	0	0	0	5	0	0	0	1	0	0	1
OC(=O)c1ccccc1c1ccc(cc1)CN1CCC(CC1)COC(=O)c1c2ccccc2n2c1OCCC2	2440460	4.32	524.66	7.39	0.64	1	0.67	1.12	3	24	8	0.11	2	0	32	2	5	0	0	0	0	0	0	0	7	0	45.1	2.8	7	10	0	6	9	0.8	0.13	1.13	4	0.67	0	0	1	5	0	0	2	0	0	0	3
COc1ccc2c(c1)c(ccn2)C(CCC1CCN(CC1C(=O)O)C1CC(C1)c1c(F)cccc1F)O	2382343	4.32	510.63	7.4	0.63	1.01	0.65	1.13	6	18	8	0.11	1	0	32	2	4	0	0	2	0	0	0	0	8	2	42	2.9	5.8	13	0	5	6	0.7	0.08	1.08	4	0.8	0	1	0	4	0	0	0	1	0	0	2
COc1ccccc1N1CCN(C(C1)C)Cc1nn2c(n1)c1cccc(c1nc2N)OC	3596511	4.32	433.57	7.35	0.63	1	0.65	1.14	4	21	5	0.08	0	0	27	7	2	0	0	0	0	0	0	0	9	0	39	11.9	3.4	8	0	5	8	0.78	0.16	1.16	3	0.6	0	0	1	4	0	0	1	1	0	0	2
O=c1[nH]c(=O)n(c(c1)N1CCN(CC1)C(=O)c1ccc(c(c1)C(F)(F)F)Cl)Cc1ccc(cc1)OS(=O)(=O)c1cccc2c1ccnc2	3741159	4.32	700.14	9.59	0.7	1.04	0.7	1.13	9	29	7	0.09	6	0	25	5	6	0	1	3	1	0	0	2	16	4	43.8	6.8	8.2	6	0	6	7	0.71	0.06	1.06	5	0.83	0	0	0	6	0	0	0	1	0	0	3
NC(C(=O)N1CC(CC1C#N)F)Cc1cc2OCOc2cc1Br	3127992	4.32	384.23	10.11	0.67	1.03	0.68	1.14	5	8	3	0.08	1	1	15	3	3	0	0	1	0	1	0	1	8	2	39.5	7.9	7.9	7	0	3	4	0.61	0.14	1.14	2	0.67	0	0	2	1	0	0	1	0	0	0	1
O=C(CN1CCCC2=C1C(=O)N(C2=O)C1CC1)Nc1ccc(nn1)c1cccnc1	4087906	4.32	404.47	8.09	0.66	1.02	0.68	1.13	3	16	5	0.09	4	0	20	6	3	0	0	0	0	0	0	0	9	0	42	12	6	7	0	5	6	0.8	0.08	1.08	4	0.8	1	0	1	3	0	0	1	0	0	0	0
CNC(=O)c1nccc(c1)Oc1ccc2c(c1)sc(n2)NC(=O)c1cc(cc(c1)C(F)(F)F)C(F)(F)F	3799621	4.32	540.48	10.6	0.72	1.07	0.7	1.16	9	24	5	0.09	2	0	14	4	3	0	1	6	0	0	0	1	14	6	45.1	7.8	5.9	3	0	4	5	0.57	0.1	1.1	3	0.75	0	0	1	3	0	0	1	0	0	0	2
N#Cc1c(NC(=S)Nc2ccccc2)nc(cc1c1ccccc1)c1ccccc1	3408381	4.32	406.54	8.47	0.71	0.99	0.75	1.1	2	26	4	0.08	1	1	18	4	0	0	1	0	0	0	0	1	5	0	52.1	8.3	0	0	0	4	4	0.8	0	1	4	1	0	0	0	4	0	0	0	0	0	0	3
COc1ccc2c(n1)c(c(cn2)F)C(C(C12CCC(CC1)(CO2)NCc1ccc2c(n1)NC(=O)CO2)O)O	3753718 3753988	4.33	525.59	7.96	0.64	1.02	0.65	1.14	5	18	7	0.1	1	0	28	5	6	0	0	1	0	0	0	0	12	1	39.4	7.6	9.1	12	0	6	9	0.74	0.36	1.29	3	0.5	0	0	0	7	0	0	0	2	0	0	0
OCCC(C(C(=C1CCCC1)F)N)c1onc(n1)c1ccc(cc1Cl)S(=O)(=O)C	445674	4.33	443.97	8.54	0.64	1.02	0.67	1.14	7	14	7	0.13	3	0	23	3	4	0	1	1	1	0	0	2	10	2	36.5	5.8	7.7	9	0	3	3	0.55	0	1	3	1	0	0	2	1	0	0	0	0	0	0	1
O=C(C12CCCC2CC(C1)NCC1CCOCC1)N1CCc2c(C1)cc(cn2)C(F)(F)F	2314062	4.33	451.59	7.06	0.6	1.01	0.62	1.15	4	7	4	0.06	1	0	32	3	2	0	0	3	0	0	0	0	8	3	37.5	4.7	3.1	18	0	5	7	0.75	0.17	1.17	3	0.6	0	0	2	3	0	1	0	1	0	0	0
COc1cccc(c1)n1cc2c(n1)c(=O)n(c(n2)c1cccnc1C)CC1CCCN(C1)C(C)C	3218890	4.33	472.65	7.05	0.62	1	0.65	1.13	5	19	6	0.09	2	0	32	6	2	0	0	0	0	0	0	0	8	0	40.3	9	3	11	0	5	6	0.77	0.07	1.07	4	0.8	0	0	1	4	0	0	1	0	0	0	1
COc1ccc(c(c1)C(=O)N)CC(=O)N1CCC2(CC1)CN(C2)C1CCc2c1ccc(c2)c1ncnc(c1)C	3394201	4.33	525.71	7.1	0.62	1	0.66	1.13	5	20	6	0.08	2	0	35	5	3	0	0	0	0	0	0	0	8	0	41.9	6.8	4.1	13	0	6	7	0.77	0.07	1.1	4	0.67	0	1	1	4	0	0	1	0	0	0	2
COC(=O)N1Cc2cc(Cl)ccc2n2c(C1)nnc2C1CCN(CC1)c1ccccn1	1837038	4.33	438.96	8.13	0.65	1.01	0.68	1.13	3	18	3	0.05	1	0	23	6	2	0	0	0	1	0	0	1	9	1	40.7	11.1	3.7	8	0	5	8	0.84	0.15	1.15	3	0.6	0	0	1	3	1	0	0	1	1	0	1
COc1ccc2c(c1)c(C(CCC1CCN(CC1C(=O)O)C1CC(C1)c1c(F)cccc1F)O)c(cn2)F	4064317	4.34	528.62	7.66	0.63	1.02	0.65	1.14	7	18	8	0.11	1	0	31	2	4	0	0	3	0	0	0	0	9	3	42	2.9	5.8	13	0	5	6	0.68	0.08	1.08	4	0.8	0	1	0	4	0	0	0	1	0	0	2
N#Cc1c(N=C2SCC(=O)N2c2ccccc2)nc(cc1c1ccccc1)c1ccccc1	3408391	4.34	446.56	8.76	0.72	1	0.75	1.1	2	27	4	0.07	2	1	18	4	1	0	1	0	0	0	0	1	6	0	52.9	7.8	2	1	0	5	5	0.88	0	1	5	1	0	0	1	4	0	0	0	0	0	0	3
COc1ncnc(c1)N1C(=O)N(C(=O)C21CCN(CC2)Cc1ncccc1C)c1ccc(nc1)c1ccc(cc1)C(=O)O	2041180	4.34	579.67	8.05	0.66	1.02	0.68	1.13	6	27	7	0.09	3	0	29	7	5	0	0	0	0	0	0	0	12	0	43.1	9.7	6.9	8	0	6	6	0.79	0	1.03	5	0.83	0	0	1	5	0	0	0	0	0	0	1
O=C1COc2c(N1CCCN1CCC(CC1)n1c(=O)[nH]c3c1ccnc3)cccc2	2059315	4.34	407.52	7.41	0.63	1.01	0.66	1.13	2	14	5	0.09	2	0	25	5	3	0	0	0	0	0	0	0	8	0	40	9.1	5.5	9	0	5	7	0.83	0.16	1.16	3	0.6	0	0	1	4	0	0	1	1	0	0	1
O=C(NC1CN(C1)C1CCC(CC1)c1ccncc1N)CNc1ncnc2c1cc(cc2)C(F)(F)F	2315929	4.34	499.6	7.81	0.63	1.02	0.65	1.15	5	18	6	0.09	1	0	28	7	1	0	0	3	0	0	0	0	11	3	39.1	10.9	1.6	11	0	5	6	0.72	0.08	1.08	4	0.8	0	1	0	4	0	0	0	1	0	0	1
OC(c1ccccc1)C1CCC(N1)Cc1ccc(cc1)C(=O)N1CCC2(CC1)CCOC2=O	3747244	4.34	448.61	6.9	0.61	1	0.65	1.12	3	14	5	0.07	2	0	32	2	4	0	0	0	0	0	0	0	6	0	41.5	3.1	6.2	13	0	5	5	0.82	0	1.04	4	0.8	0	0	2	3	0	0	0	0	0	0	2
O=C(N1CCN(CC1)CCc1ccc2c(c1)COC2=O)Cc1ccc(cn1)n1cnnn1	3793471	4.34	433.52	7.88	0.65	1.01	0.66	1.14	2	19	6	0.1	2	0	23	7	3	0	0	0	0	0	0	0	10	0	40	12.7	5.5	8	0	5	6	0.81	0.08	1.08	4	0.8	0	0	2	3	0	0	1	0	0	0	1
N#CC1CC(CCC1n1nc(c(c1)C(=O)N)Nc1ccc(cc1)Cl)N(C1(C)COC1)C	4094682	4.34	443	7.64	0.62	1.01	0.66	1.14	6	13	6	0.1	1	1	27	6	2	0	0	0	1	0	0	1	9	1	37.9	10.3	3.4	11	0	4	4	0.68	0	1	4	1	0	1	1	2	0	0	0	0	0	0	1
O=C1COC2(CN1c1ccc(=O)n(n1)C)CCN(CC2)CC(c1ccc2c(c1C)COC2=O)O	4097415	4.34	468.56	7.56	0.62	1.02	0.64	1.13	6	11	4	0.06	5	0	28	4	6	0	0	0	0	0	0	0	10	0	38.7	6.5	9.7	12	0	5	6	0.77	0.08	1.12	3	0.6	0	0	1	4	0	0	1	0	0	0	1
COc1cc(ccc1n1cnc(c1)C)c1nnn(c1)C1CCCC(NC1=O)C(C)(C)C	2016588	4.35	422.59	6.93	0.61	1	0.64	1.14	6	17	5	0.08	1	0	30	6	2	0	0	0	0	0	0	0	8	0	37.7	9.8	3.3	11	0	4	4	0.74	0	1	4	1	0	0	2	1	1	0	0	0	0	0	1
Cc1ccc(cc1)C12CNCC2C1	511099	4.35	173.28	6.19	0.6	0.98	0.66	1.12	1	6	1	0.03	0	0	15	1	0	0	0	0	0	0	0	0	1	0	42.9	3.6	0	6	0	3	4	0.92	0.17	1.17	2	0.67	1	0	1	2	0	0	0	0	0	0	1
Cc1cnc(s1)COc1nc(N)nc2c1n(cc2)Cc1ccccn1	4096097	4.35	352.46	8.6	0.68	1.01	0.71	1.13	2	21	5	0.11	0	0	16	6	1	0	1	0	0	0	0	1	8	0	41.5	14.6	2.4	3	0	4	5	0.8	0.1	1.1	3	0.75	0	0	2	2	0	0	1	0	0	0	0
Cc1nn(c(c1)C)Cc1ccc(cc1)C(=O)NCC1(CCOCC1)c1scc(n1)c1ccccc1	3780951	4.35	486.69	7.49	0.64	0.99	0.68	1.12	3	23	7	0.1	1	0	30	4	2	0	1	0	0	0	0	1	7	0	43.1	6.2	3.1	9	0	5	5	0.8	0	1	5	1	0	0	2	3	0	0	0	0	0	0	2
CC(N1CCC(C1)N(C(=O)c1ccc(cc1)n1c(C)nc2c1cccc2)C)C	1836035	4.35	376.55	6.72	0.61	0.99	0.65	1.13	5	17	4	0.07	1	0	28	4	1	0	0	0	0	0	0	0	5	0	41.1	7.1	1.8	9	0	4	5	0.71	0.1	1.1	3	0.75	0	0	2	2	0	0	1	0	0	0	2
Oc1ccc2c(c1)C(=O)N(C2C(=O)NC(C)(C)C)Cc1ccccc1c1ccccc1	3787069	4.35	414.54	7.27	0.64	1	0.68	1.12	6	20	5	0.08	2	0	26	2	3	0	0	0	0	0	0	0	5	0	45.6	3.5	5.3	6	0	4	5	0.68	0.1	1.1	3	0.75	0	0	1	3	0	0	1	0	0	0	3
Fc1cc(F)cc(c1)N1CCCC1c1cc(cc2c1oc(cc2=O)N1CCOCC1)C(=O)N1CCOCC1	4060768	4.35	525.6	7.85	0.64	1.02	0.65	1.14	4	15	4	0.06	3	0	29	3	5	0	0	2	0	0	0	0	10	2	41.8	4.5	7.5	12	0	6	7	0.87	0.06	1.06	5	0.83	0	0	1	5	0	0	0	1	0	0	2
OC(c1ccc2c(c1C)COC2=O)CN1CCC2(CC1)CCN(CC2)c1ccc(=O)n(n1)C	4076697	4.35	452.61	6.96	0.61	1	0.64	1.13	5	10	4	0.06	4	0	32	4	4	0	0	0	0	0	0	0	8	0	38.5	6.2	6.2	14	0	5	6	0.79	0.08	1.12	3	0.6	0	0	1	4	0	0	1	0	0	0	1
CC1N(CCn2c1nnc2c1snc(n1)C)C(=O)c1ccc(cc1)C(F)(F)F	4109584	4.35	408.45	9.5	0.68	1.04	0.69	1.15	6	17	2	0.04	1	0	15	6	1	0	1	3	0	0	0	1	11	3	39.5	14	2.3	6	0	4	5	0.71	0.1	1.1	3	0.75	0	0	2	2	0	0	1	0	0	0	1
OC(=O)CCCCOc1ccc2c(n1)c(CCC13CCC(CC1)(CO3)NCc1ccc3c(n1)NC(=O)CO3)c(cn2)F	3604999	4.36	579.69	7.63	0.63	1.02	0.65	1.14	4	19	12	0.15	2	0	34	5	6	0	0	1	0	0	0	0	12	1	39.5	6.6	7.9	15	0	6	9	0.67	0.36	1.29	3	0.5	0	0	0	7	0	0	0	2	0	0	0
O=C(Cn1cc(c2c1cccc2)C=NNS(=O)(=O)c1ccc(cc1)C)Nc1ccccc1	2440398	4.36	446.57	8.27	0.67	1.01	0.7	1.12	4	26	7	0.12	4	0	22	4	3	0	1	0	0	0	0	1	8	0	44.4	7.4	5.6	2	0	4	5	0.66	0.1	1.1	3	0.75	0	0	1	3	0	0	1	0	0	0	3
COc1ccc(cc1)CC(=O)Nc1cc2c(cc1[N+](=O)[O-])OC(C(C2NC1CC1)O)(C)C	1671910	4.36	441.53	7.48	0.62	1.02	0.64	1.13	7	15	7	0.11	3	0	27	3	6	0	0	0	0	0	0	0	9	0	39	5.1	10.2	10	0	4	5	0.59	0.11	1.11	3	0.75	1	0	0	3	0	0	0	1	0	0	2
NCC(COc1ccccc1C(=O)CCc1ccccc1)O	1365	4.36	299.4	6.96	0.62	1	0.65	1.12	3	13	8	0.18	1	0	21	1	3	0	0	0	0	0	0	0	4	0	41.9	2.3	7	5	0	2	2	0.55	0	1	2	1	0	0	0	2	0	0	0	0	0	0	2
Clc1cnc(nc1)N1CCC(CC1)C1CC1CCOc1ccc(cn1)n1nncc1	1771102	4.36	425.97	7.89	0.64	1.01	0.67	1.14	1	17	7	0.12	0	0	24	7	1	0	0	0	1	0	0	1	9	1	38.9	13	1.9	10	0	5	5	0.87	0	1	5	1	1	0	1	3	0	0	0	0	0	0	0
O=C(NC1CN(C1)C1CCC(CC1)c1ncccc1N)CNC(=O)c1cccc(c1)C(F)(F)F	1829626	4.36	475.57	7.67	0.62	1.02	0.64	1.15	6	14	6	0.09	2	0	28	5	2	0	0	3	0	0	0	0	10	3	38.7	8.1	3.2	11	0	4	4	0.65	0	1	4	1	0	1	0	3	0	0	0	0	0	0	1
O=C(NC1CN(C1)C1CCC(CC1)c1cncs1)CNc1nn(c2c1cc(cc2)C(F)(F)F)C	1834793	4.36	492.63	8.08	0.63	1.02	0.66	1.15	5	16	6	0.09	1	0	27	6	1	0	1	3	0	0	0	1	11	3	37.7	9.8	1.6	12	0	5	6	0.71	0.08	1.08	4	0.8	0	1	2	2	0	0	1	0	0	0	1
FC(c1ccc(o1)COc1cnc(nc1)N1CCN(CC1)S(=O)(=O)CC1(C)NC(=O)NC1=O)(F)F	2409676	4.36	518.53	9.26	0.65	1.06	0.64	1.16	8	15	7	0.12	4	0	21	6	6	0	1	3	0	0	0	1	16	3	33.9	10.7	10.7	9	0	4	4	0.63	0	1	4	1	0	0	2	2	0	0	0	0	0	0	0
COc1cccc(c1)n1cc2c(n1)c(=O)n(c(n2)c1cccnc1C)CC1CCCN(C1)CC1CCCO1	3218897	4.36	514.69	7.15	0.62	1	0.65	1.13	3	19	7	0.09	2	0	34	6	3	0	0	0	0	0	0	0	9	0	40.3	8.3	4.2	13	0	6	7	0.84	0.06	1.06	5	0.83	0	0	2	4	0	0	1	0	0	0	1
NC1CCCCC1Nc1cnc(c(c1)Nc1cc(C)nc(n1)n1nccn1)C(=O)N	3415598	4.36	408.53	7.57	0.62	1.01	0.65	1.15	4	18	6	0.11	1	0	24	10	1	0	0	0	0	0	0	0	11	0	35.2	18.5	1.9	7	0	4	4	0.77	0	1	4	1	0	0	1	3	0	0	0	0	0	0	0
COc1cc2c(cc1Nc1ncc(c(n1)Nc1ccccc1S(=O)(=O)C(C)C)Cl)CCC(C2(C)C)N	3786892	4.36	530.15	7.8	0.63	1	0.67	1.13	9	20	7	0.1	2	0	32	5	3	0	1	0	1	0	0	2	10	1	38.2	7.4	4.4	10	0	4	5	0.61	0.09	1.09	3	0.75	0	0	0	4	0	0	0	1	0	0	2
CCN(C(=O)c1ccc(cn1)C1=CC2(CCNCC2)Oc2c1cccc2)CC	557054	4.36	377.53	6.86	0.62	0.99	0.66	1.13	3	14	4	0.07	2	0	27	3	2	0	0	0	0	0	0	0	5	0	41.8	5.5	3.6	9	0	4	5	0.75	0.1	1.14	2	0.5	0	0	0	4	0	0	0	1	0	0	1
COC1COCCC1NC1CC2C(C1)(CCC2)C(=O)N1CCc2c(C1)cc(cc2)Cl	2314052	4.37	433.04	6.87	0.59	0.99	0.64	1.13	3	7	4	0.06	1	0	33	2	3	0	0	0	1	0	0	1	6	1	38.1	3.2	4.8	17	0	5	7	0.8	0.17	1.17	3	0.6	0	0	2	3	0	1	0	1	0	0	1
COC1COCCC1NC1CCC(C1)(C(C)C)C(=O)N1CCN(CC1)c1ncnc(c1)C(F)(F)F	1782570	4.37	499.65	7.04	0.58	1.02	0.61	1.16	7	7	6	0.08	1	0	36	5	3	0	0	3	0	0	0	0	11	3	33.8	7	4.2	19	0	4	4	0.66	0	1	4	1	0	0	1	3	0	0	0	0	0	0	0
COC1COCCC1NC1CC2C(C1)(CN(C2)CC)C(=O)N1CCc2c(C1)cc(cn2)C(F)(F)F	3115114	4.37	496.64	7.1	0.59	1.01	0.62	1.15	6	7	5	0.07	1	0	35	4	3	0	0	3	0	0	0	0	10	3	35.7	5.7	4.3	19	0	5	7	0.69	0.17	1.17	3	0.6	0	0	2	3	0	1	0	1	0	0	0
CCC1OC(=O)C(C)C(=O)C(C)C(OC2OC(C)CC(C2O)N(C)C)C(CC(C(=O)C(C2C1(C)OC(=O)N2C1CN(C1)C(c1ccnc2c1cccn2)C)C)C)(C)O	583093	4.37	810.11	6.7	0.58	1	0.62	1.14	17	15	7	0.06	4	0	63	5	10	0	0	0	0	0	0	0	15	0	35.5	4.1	8.3	31	0	6	8	0.64	0.11	1.11	4	0.67	0	1	1	3	0	0	0	1	0	0	0
CN1CCC(CC1)(COCc1nc(Cl)cc(c1)C(F)(F)F)c1ccccc1F	2333644	4.37	416.88	8.51	0.64	1.03	0.66	1.15	6	12	5	0.1	0	0	21	2	1	0	0	4	1	0	0	1	8	5	40.8	4.1	2	9	0	3	3	0.64	0	1	3	1	0	0	0	3	0	0	0	0	0	0	1
O=C(C12CCOC2CC(C1)NC1CCOCC1)N1CCc2c(C1)cc(cn2)C(F)(F)F	3263279	4.37	439.53	7.45	0.61	1.02	0.63	1.15	4	7	3	0.05	1	0	28	3	3	0	0	3	0	0	0	0	9	3	37.3	5.1	5.1	16	0	5	7	0.77	0.17	1.17	3	0.6	0	0	2	3	0	1	0	1	0	0	0
Fc1cccc(c1)C1(CCN2C3CCC2CC(C3)n2c(C)nc3c2cccc3)CCN(CC1)C(=O)c1cc(ccc1F)S(=O)(=O)N	1784511	4.38	647.86	7.62	0.63	1.01	0.67	1.13	7	25	7	0.08	3	0	39	5	3	0	1	2	0	0	0	1	11	2	41.2	5.9	3.5	15	0	7	9	0.76	0.17	1.14	5	0.71	0	0	2	5	1	0	1	0	0	0	3
Fc1ccc2c(c1)oc(cc2=O)C(=O)NC1CCN(CC1)Cc1ccc(c(c1)F)OCCCN1CCCCC1	248297	4.38	539.68	7.29	0.62	1.01	0.64	1.14	4	15	9	0.12	3	0	35	3	4	0	0	2	0	0	0	0	9	2	40.5	4.1	5.4	14	0	5	6	0.72	0.07	1.07	4	0.8	0	0	0	5	0	0	0	1	0	0	2
COc1ccc2c(c1)N(CCN1CCC(CC1)NCc1ccc3c(n1)NC(=O)CO3)C(=O)OC2	1916538	4.38	467.58	7.42	0.62	1.01	0.64	1.14	3	14	7	0.1	2	0	29	5	5	0	0	0	0	0	0	0	10	0	38.1	7.9	7.9	11	0	5	7	0.77	0.15	1.15	3	0.6	0	0	0	5	0	0	0	2	0	0	1
Cc1cc(nc(c1)C)Nc1cc(NCC(C(F)(F)F)N)cnc1C(=O)N	3415586	4.38	368.41	8.19	0.63	1.03	0.63	1.17	8	13	6	0.13	1	0	19	6	1	0	0	3	0	0	0	0	10	3	35.6	13.3	2.2	5	0	2	2	0.46	0	1	2	1	0	0	0	2	0	0	0	0	0	0	0
O=C(C(c1cnc(cc1C)n1cnnn1)C)N1CCN(CC1)CCc1ccc2c(c1C)COC2=O	3793717	4.38	475.61	7.43	0.63	1.01	0.65	1.14	5	19	6	0.09	2	0	29	7	3	0	0	0	0	0	0	0	10	0	39.1	10.9	4.7	11	0	5	6	0.74	0.08	1.08	4	0.8	0	0	2	3	0	0	1	0	0	0	1
Fc1ccc2c3c1C(CN1CCC(CC1)NCc1nnc4c(c1)OCCO4)Cn3c(=O)cn2	3794265	4.38	452.54	7.8	0.64	1.02	0.65	1.14	2	14	5	0.08	2	0	25	6	3	0	0	1	0	0	0	0	10	1	39.7	10.3	5.2	11	0	6	11	0.85	0.29	1.25	3	0.5	0	0	1	5	0	0	2	2	1	0	1
Fc1cccc(c1C=Cc1cnc(nc1)N(C)C)F	3314433	4.39	261.3	8.17	0.66	1.02	0.67	1.15	4	13	3	0.09	1	0	13	3	0	0	0	2	0	0	0	0	5	2	43.8	9.4	0	2	0	2	2	0.63	0	1	2	1	0	0	0	2	0	0	0	0	0	0	1
COC1COCCC1NC1CC2C(C1)(CCCC2)C(=O)N1CCc2c(C1)cc(cn2)C(F)(F)F	2314065	4.39	481.62	7.08	0.59	1.01	0.62	1.15	5	7	4	0.06	1	0	34	3	3	0	0	3	0	0	0	0	9	3	36.8	4.4	4.4	19	0	5	7	0.74	0.16	1.16	3	0.6	0	0	1	4	0	0	1	1	0	0	0
COc1ccc2c(c1)C1CC1(Cn1c2c(C2CCCCC2)c2c1cc(cc2)C(=O)NS(=O)(=O)C(C)C)C(=O)N1C2CCC1CN(C2)C	3758288	4.39	658.94	7.09	0.61	1	0.66	1.13	8	20	6	0.06	4	0	46	4	5	0	1	0	0	0	0	1	10	0	39.8	4.3	5.4	21	0	8	21	0.7	0.36	1.33	3	0.38	1	0	2	4	2	1	1	1	2	1	2
FC1CCC(C1)NCc1nn(c(c1C)c1cnc(c(c1)F)C)c1ncccc1Cl	466648	4.39	417.93	8.2	0.65	1.01	0.67	1.14	5	17	5	0.09	0	0	22	5	0	0	0	2	1	0	0	1	8	3	41.2	9.8	0	8	0	4	4	0.76	0	1	4	1	0	0	2	2	0	0	0	0	0	0	0
N#Cc1ccc2c(c1)N(CCN1CCC(CC1)NCc1ccc3c(n1)NC(=O)CO3)C(=O)CO2	1824041	4.39	462.56	7.71	0.64	1.01	0.66	1.13	3	15	6	0.09	2	1	26	6	4	0	0	0	0	0	0	0	10	0	40	10	6.7	10	0	5	7	0.77	0.15	1.15	3	0.6	0	0	0	5	0	0	0	2	0	0	1
O=C1NC(=O)C(=Cc2ccccc2OCc2nnc(o2)c2ccccc2)S1	3338895	4.39	379.42	9.49	0.72	1.03	0.73	1.11	2	20	5	0.12	3	0	13	3	4	0	1	0	0	0	0	1	8	0	47.5	7.5	10	1	0	4	4	0.82	0	1	4	1	0	0	2	2	0	0	0	0	0	0	2
Fc1nccc(c1)c1cn2c(c1)c(NC1CCC(C1(C)C)(C)N)c(cn2)C(=O)N	4104127	4.39	396.52	7.34	0.62	1.01	0.65	1.14	7	17	4	0.07	1	0	25	6	1	0	0	1	0	0	0	0	8	1	38.9	11.1	1.9	8	0	4	5	0.69	0.1	1.1	3	0.75	0	0	2	2	0	0	1	0	0	0	0
O=C(c1ccc(cc1)CC1CCC(N1)C(c1ccccc1)O)N1CCN(CC1)Cc1nnn(n1)CC1CC1	4092912	4.4	515.73	6.88	0.61	1	0.65	1.14	2	18	9	0.11	1	0	37	7	2	0	0	0	0	0	0	0	9	0	38.7	9.3	2.7	15	0	6	6	0.82	0	1	6	1	1	0	2	3	0	0	0	0	0	0	2
COc1ccc2c(c1)c(ccn2)C(CN1CCC(CC1)NCc1ccc2c(c1)OCCO2)O	548279	4.4	449.6	7.03	0.61	1	0.65	1.13	2	17	7	0.1	0	0	31	3	4	0	0	0	0	0	0	0	7	0	40.6	4.7	6.3	11	0	5	7	0.79	0.15	1.15	3	0.6	0	0	0	5	0	0	0	2	0	0	2
Fc1cc(F)cc(c1)C(=O)N1CCN(C(=O)C1)c1ccc(cc1)OCCCN1CCCCC1	240394	4.4	457.57	7.38	0.62	1.01	0.64	1.14	4	14	7	0.11	2	0	29	3	3	0	0	2	0	0	0	0	8	2	40.3	4.8	4.8	11	0	4	4	0.73	0	1	4	1	0	0	0	4	0	0	0	0	0	0	2
Cc1ccc2c(n1)cccc2c1nnc(n1C)SCCC(N1CCc2c(CC1)cc1c(c2)C(=O)N(C1)C)C	272300	4.4	526.77	7.32	0.63	0.99	0.68	1.12	5	23	6	0.08	1	0	34	6	1	0	1	0	0	0	0	1	8	0	41.7	8.3	1.4	12	0	6	10	0.76	0.21	1.21	3	0.5	0	0	2	3	1	0	1	1	1	0	2
O=C(C(Oc1ncnc2c1cnn2c1ncccc1Cl)COC1CCC1)Nc1cnc(cn1)C	3221492	4.4	480.96	8.75	0.67	1.02	0.68	1.14	3	23	8	0.14	1	0	21	8	3	0	0	0	1	0	0	1	12	1	40	14.5	5.5	7	0	5	6	0.74	0.08	1.08	4	0.8	0	1	1	3	0	0	1	0	0	0	0
OCCOCC(C(=O)Nc1ccc(cn1)F)Oc1ncnc2c1cnn2c1ccccc1Cl	3221521	4.4	472.9	9.27	0.68	1.04	0.69	1.14	4	23	9	0.17	1	0	18	6	4	0	0	1	1	0	0	1	12	2	41.2	11.8	7.8	4	0	4	5	0.64	0.1	1.1	3	0.75	0	0	1	3	0	0	1	0	0	0	1
OC(=O)c1cc2cccnc2c(c1)N1CCN(CC1)CCc1ccc(cc1)OCCCN1CCCCCC1	3925332	4.4	516.75	6.63	0.6	0.99	0.64	1.13	2	18	10	0.12	1	0	40	4	3	0	0	0	0	0	0	0	7	0	39.7	5.1	3.8	15	0	5	6	0.76	0.07	1.07	4	0.8	0	0	0	4	1	0	0	1	0	0	2
O=C1COc2c(N1)nc(cc2)CNC12CCC(CC1)(OC2)CCc1c(F)cnc2c1nc(cc2)OC1CNC(=O)C1N	3605023	4.4	577.68	7.81	0.64	1.02	0.65	1.14	4	19	8	0.1	2	0	32	7	5	0	0	1	0	0	0	0	13	1	39.2	9.5	6.8	14	0	7	10	0.79	0.3	1.24	4	0.57	0	0	1	7	0	0	0	2	0	0	0
CN(C(C1(CCCCC1)c1ccc(c(c1)Cl)Cl)C)C	1684047 1684058	4.4	300.3	7.15	0.6	0.99	0.66	1.13	5	6	3	0.07	0	0	23	1	0	0	0	0	2	0	0	2	3	2	38.1	2.4	0	10	0	2	2	0.63	0	1	2	1	0	0	0	2	0	0	0	0	0	0	1
CCC1OC(=O)C(C)C(=O)C(C)C(OC2OC(C)CC(C2O)N(C)C)C(CC(C(=O)C(C2C1(C)OC(=O)N2CCCCn1cnc(c1)c1cccnc1)C)C)(C)OC	1136	4.4	812.13	6.6	0.58	1	0.61	1.14	16	15	11	0.09	4	0	65	5	10	0	0	0	0	0	0	0	15	0	35	4.1	8.1	31	0	5	6	0.59	0.06	1.06	4	0.8	0	0	2	2	0	0	0	0	0	0	0
CCCNCC(COc1ccc(cc1C(=O)CCc1ccccc1)O)O	1264	4.4	357.49	6.75	0.6	1	0.64	1.13	4	13	11	0.2	1	0	27	1	4	0	0	0	0	0	0	0	5	0	39.6	1.9	7.5	8	0	2	2	0.46	0	1	2	1	0	0	0	2	0	0	0	0	0	0	2
Clc1ccc2c(n1)N1C(C)CNCC1C2	203230	4.4	223.73	7.72	0.62	1	0.67	1.14	2	6	0	0	0	0	14	3	0	0	0	0	1	0	0	1	4	1	37.9	10.3	0	6	0	3	6	0.87	0.31	1.31	1	0.33	0	0	1	2	0	0	2	0	0	0	0
O=C(N1CCCC1CN1CCCC1)NCc1ccc(cc1)C(F)(F)F	218836	4.4	355.45	7.25	0.6	1.02	0.62	1.16	4	7	4	0.08	1	0	24	3	1	0	0	3	0	0	0	0	7	3	36.7	6.1	2	11	0	3	3	0.64	0	1	3	1	0	0	2	1	0	0	0	0	0	0	1
OC1CN(CCC1c1ccccc1C)CC1CCc2c(C(C1)O)nccc2	512896	4.4	366.55	6.43	0.59	0.99	0.64	1.13	3	12	3	0.05	0	0	30	2	2	0	0	0	0	0	0	0	4	0	40.4	3.5	3.5	12	0	4	5	0.85	0.09	1.09	3	0.75	0	0	0	3	1	0	0	0	1	0	1
Nc1cnc(cn1)c1cnc2c(c1)sc(n2)N1CCC(CC1)N1CCCCC1	573493	4.4	395.59	7.46	0.62	1	0.67	1.14	1	16	3	0.05	0	0	25	7	0	0	1	0	0	0	0	1	8	0	37.7	13.2	0	10	0	5	6	0.96	0.07	1.07	4	0.8	0	0	1	4	0	0	1	0	0	0	0
CC(=O)Nc1ccc(cn1)c1cnc2c(c1)sc(n2)N1CCC(CC1)N1CCCCC1	574387	4.4	436.64	7.4	0.62	1	0.67	1.13	2	17	4	0.06	1	0	28	6	1	0	1	0	0	0	0	1	8	0	39	10.2	1.7	11	0	5	6	0.87	0.07	1.07	4	0.8	0	0	1	4	0	0	1	0	0	0	0
Cc1ccc2c(n1)nc(o2)N1CCN2CCC1CC2	604798	4.4	258.36	6.98	0.61	1	0.64	1.14	1	10	1	0.03	0	0	18	4	1	0	0	0	0	0	0	0	5	0	37.8	10.8	2.7	8	0	4	6	0.95	0.44	1.33	2	0.5	0	0	1	2	2	0	1	0	0	0	0
CC1CCCN1CCc1ccc2c(c1)ccc(n2)c1oc(nc1C)C	1083274	4.4	335.49	6.71	0.61	0.99	0.66	1.13	3	16	4	0.08	0	0	25	3	1	0	0	0	0	0	0	0	4	0	42	6	2	9	0	4	5	0.8	0.1	1.1	3	0.75	0	0	2	2	0	0	0	1	0	0	1
CC1CCCN1CCc1ccc2c(c1)ccc(n2)c1c(O)ccnc1C(F)(F)F	1085783	4.4	401.47	7.87	0.64	1.02	0.66	1.14	5	17	4	0.07	0	0	22	3	1	0	0	3	0	0	0	0	7	3	43.1	5.9	2	8	0	4	5	0.72	0.1	1.1	3	0.75	0	0	1	3	0	0	0	1	0	0	1
CC1CCCN1CCc1ccc2c(c1)cccn2	1086032	4.4	240.38	6.33	0.6	0.98	0.65	1.13	1	11	3	0.08	0	0	20	2	0	0	0	0	0	0	0	0	2	0	42.1	5.3	0	7	0	3	4	0.83	0.13	1.13	2	0.67	0	0	1	2	0	0	0	1	0	0	1
COc1ccc2c(n1)n(CCN1CCC(CC1)NCc1ncc3c(c1)OCCO3)c(=O)cc2	1916545	4.4	451.58	7.28	0.62	1.01	0.65	1.13	2	14	7	0.11	2	0	29	5	4	0	0	0	0	0	0	0	9	0	38.7	8.1	6.5	11	0	5	7	0.79	0.15	1.15	3	0.6	0	0	0	5	0	0	0	2	0	0	0
FC(C(Oc1ccc(cc1)OC1CCN(CC1)S(=O)(=O)CC1(C)NC(=O)NC1=O)(F)F)F	2409707	4.4	483.49	9.12	0.64	1.06	0.63	1.16	9	10	7	0.13	4	0	21	3	6	0	1	4	0	0	0	1	14	4	34	5.7	11.3	10	0	3	3	0.53	0	1	3	1	0	0	1	2	0	0	0	0	0	0	1
COc1c(CCN2CCN(CC2)C(=O)Cc2ccc(cc2)n2cnnn2)ccc2c1COC2=O	2441422	4.4	462.56	7.71	0.64	1.01	0.66	1.13	3	19	7	0.11	2	0	26	6	4	0	0	0	0	0	0	0	10	0	40	10	6.7	9	0	5	6	0.77	0.08	1.08	4	0.8	0	0	2	3	0	0	1	0	0	0	2
COCC(Oc1cc(Oc2ccc(nc2)C(=O)N2CCC2)cc(c1)C(=O)Nc1ncc(nc1)C)C	3219121	4.4	477.57	7.7	0.64	1.01	0.66	1.13	5	20	9	0.14	2	0	27	5	5	0	0	0	0	0	0	0	10	0	40.3	8.1	8.1	8	0	4	4	0.63	0	1	4	1	0	1	0	3	0	0	0	0	0	0	1
CC(N1Cc2c(C1=O)ccc(c2)c1onc(c1)c1ccc(nc1)Cl)C	3398278	4.4	353.83	8.63	0.68	1.01	0.71	1.12	4	18	3	0.07	1	0	16	3	2	0	0	0	1	0	0	1	6	1	46.3	7.3	4.9	4	0	4	5	0.8	0.1	1.1	3	0.75	0	0	2	2	0	0	1	0	0	0	1
N#Cc1ccc(cc1Cn1c(nc2c1c(=O)n1c(n2)N(C(=O)C1)C)N1CCCC(C1)N)F	3687984	4.4	436.5	8.24	0.65	1.02	0.67	1.14	6	15	3	0.05	3	1	21	8	2	0	0	1	0	0	0	0	11	1	39.6	15.1	3.8	8	0	5	8	0.75	0.17	1.17	3	0.6	0	0	2	3	0	0	2	0	0	1	1
OC(=O)CN(S(=O)(=O)c1ccc2c(c1)CCC(O2)(C)C)C1(CCC1)c1cccc(c1)c1cc(Cl)cc(c1)Cl	3764017	4.4	574.56	8.58	0.66	1.01	0.7	1.11	8	21	7	0.1	3	0	29	1	5	0	1	0	2	0	0	3	9	2	43.3	1.5	7.5	10	0	5	6	0.68	0.08	1.08	4	0.8	0	1	0	4	0	0	0	1	0	0	3
N#CC1CCOCC1n1nc(c(c1)C(=O)N)Nc1ccc(cc1)C#N	4061128	4.4	336.39	8.21	0.66	1.02	0.68	1.13	4	14	4	0.09	1	2	16	6	2	0	0	0	0	0	0	0	8	0	41.5	14.6	4.9	5	0	3	3	0.68	0	1	3	1	0	0	1	2	0	0	0	0	0	0	1
FC(c1cc(Nc2ccccc2)nc(n1)NCc1ccccn1)(F)F	594979	4.4	345.36	8.86	0.68	1.04	0.68	1.15	3	18	5	0.12	0	0	14	5	0	0	0	3	0	0	0	0	8	3	43.6	12.8	0	2	0	3	3	0.72	0	1	3	1	0	0	0	3	0	0	0	0	0	0	1
COc1ccccc1CC(c1ccccc1F)N1CCNCC1	1085959	4.4	314.44	6.84	0.61	1	0.65	1.13	2	12	5	0.1	0	0	23	2	1	0	0	1	0	0	0	0	4	1	41.3	4.3	2.2	7	0	3	3	0.78	0	1	3	1	0	0	0	3	0	0	0	0	0	0	2
Clc1ccc(c(c1)Cl)CN(C(=O)C(C)C)C1CNCC1	513139	4.4	315.27	7.88	0.62	1	0.67	1.13	5	7	4	0.1	1	0	20	2	1	0	0	0	2	0	0	2	5	2	37.5	5	2.5	8	0	2	2	0.55	0	1	2	1	0	0	1	1	0	0	0	0	0	0	1
O=C(C12CCCCC2CC(C1)NC1CCOCC1)N1CCc2c(C1)cc(cn2)C(F)(F)F	2314064	4.41	451.59	7.06	0.6	1.01	0.62	1.15	4	7	3	0.04	1	0	32	3	2	0	0	3	0	0	0	0	8	3	37.5	4.7	3.1	18	0	5	7	0.78	0.16	1.16	3	0.6	0	0	1	4	0	0	1	1	0	0	0
FC1CCN(C1)C(=O)C(C(C1CCC(CC1)N(C(=O)C1CC1)C)C)N	392825	4.41	353.54	6.2	0.56	1	0.6	1.15	6	2	5	0.09	2	0	32	3	2	0	0	1	0	0	0	0	6	1	33.3	5.3	3.5	17	0	3	3	0.56	0	1	3	1	1	0	1	1	0	0	0	0	0	0	0
N#Cc1cc(Cl)cc(c1)Oc1c(CC)[nH]nc1CC	567916	4.41	275.76	8.36	0.66	1.01	0.69	1.13	4	12	4	0.12	0	1	14	3	1	0	0	0	1	0	0	1	5	1	42.4	9.1	3	4	0	2	2	0.58	0	1	2	1	0	0	1	1	0	0	0	0	0	0	1
CNC1CCC(CC1)c1c[nH]c2c1cc(cc2)NC(=N)c1cccs1	2036268	4.41	352.55	7.2	0.62	0.99	0.68	1.12	2	16	5	0.1	1	0	24	4	0	0	1	0	0	0	0	1	5	0	40.8	8.2	0	7	0	4	5	0.8	0.1	1.1	3	0.75	0	0	2	2	0	0	1	0	0	0	1
Fc1ccc(c(c1)C1OCC(CC1N)N1Cc2c(C1)cn(n2)S(=O)(=O)C)F	2105762	4.41	398.48	8.48	0.64	1.03	0.66	1.15	6	13	3	0.06	2	0	20	4	3	0	1	2	0	0	0	1	10	2	36.2	8.5	6.4	8	0	4	5	0.74	0.1	1.1	3	0.75	0	0	2	2	0	1	0	0	0	0	1
Fc1ccc(cc1)C(=O)N1CCn2c(C1C)nnc2c1snc(n1)C(F)(F)F	3608688	4.41	412.41	10.31	0.71	1.06	0.69	1.16	6	17	2	0.05	1	0	12	6	1	0	1	4	0	0	0	1	12	4	40	15	2.5	5	0	4	5	0.71	0.1	1.1	3	0.75	0	0	2	2	0	0	1	0	0	0	1
COc1cccc2c1nc(N)n1c2nc(n1)CN1CCN(CC1C)c1cnn(c1)CC	3596589	4.41	421.57	7.27	0.62	1	0.64	1.15	4	20	5	0.08	0	0	27	9	1	0	0	0	0	0	0	0	10	0	36.2	15.5	1.7	9	0	5	8	0.77	0.17	1.17	3	0.6	0	0	2	3	0	0	1	1	0	0	1
CC(N1CCN(CC1)C(=O)N1CCC(CC1)Cc1ccccc1)C	219074	4.42	329.54	5.99	0.57	0.98	0.62	1.14	3	7	3	0.05	1	0	31	3	1	0	0	0	0	0	0	0	4	0	36.4	5.5	1.8	13	0	3	3	0.75	0	1	3	1	0	0	0	3	0	0	0	0	0	0	1
O=C(N1CCN2C(C1)COC(C2)c1ccc2c(c1C)COC2=O)Cc1ccc(nc1)n1cnnn1	3900159 3922156 3928846 3929578	4.42	475.56	7.93	0.65	1.02	0.66	1.13	3	19	4	0.06	2	0	25	7	4	0	0	0	0	0	0	0	11	0	40	11.7	6.7	10	0	6	8	0.86	0.13	1.13	4	0.67	0	0	2	4	0	0	1	1	0	0	1
NC1Cn2c(CC1c1cc(F)c(cc1F)F)nc1c2ccc(c1)S(=O)(=O)C	559940	4.42	395.44	9.2	0.68	1.04	0.69	1.14	7	18	2	0.04	2	0	16	3	2	0	1	3	0	0	0	1	9	3	41.9	7	4.7	5	0	4	7	0.7	0.21	1.21	2	0.5	0	0	1	3	0	0	2	0	0	0	2
OC(=O)CN(C(=O)Oc1ccc(cc1)C)Cc1cccc(c1)OCc1nc(oc1C)c1ccc(cc1)F	1089164	4.42	504.55	8.14	0.66	1.02	0.67	1.12	6	25	10	0.15	2	0	25	2	6	0	0	1	0	0	0	0	9	1	45.2	3.2	9.7	5	0	4	4	0.62	0	1	4	1	0	0	1	3	0	0	0	0	0	0	3
O=C(N1CCC(CC1)c1onc(n1)c1ccc2c(n1)cccc2)NCC1(CCCC1)N(C)C	1822444	4.42	448.63	6.9	0.61	1	0.64	1.14	3	17	5	0.07	1	0	32	6	2	0	0	0	0	0	0	0	8	0	38.5	9.2	3.1	13	0	5	6	0.79	0.08	1.08	4	0.8	0	0	2	3	0	0	0	1	0	0	1
Cc1ncnc(c1)N1C(=O)N(C(=O)C21CCN(CC2)Cc1ncccc1C)c1ccc(cc1)c1ccc(cc1C)C(=O)O	2041182	4.42	576.71	7.69	0.65	1.01	0.68	1.12	7	27	6	0.08	3	0	32	6	4	0	0	0	0	0	0	0	10	0	44	8	5.3	9	0	6	6	0.79	0	1.03	5	0.83	0	0	1	5	0	0	0	0	0	0	2
Nc1nccc(c1)C(=O)N1CCC2(CC1)CCN(CC2)Cc1cccc2c1OC(C)(C)C=C2	568522	4.42	446.65	6.67	0.6	0.99	0.65	1.13	4	14	3	0.04	2	0	34	4	2	0	0	0	0	0	0	0	6	0	40.3	6	3	13	0	5	6	0.82	0.07	1.11	3	0.6	0	0	0	5	0	0	0	1	0	0	1
COc1ccc2c(c1)C1CC1(Cn1c2c(C2CCCCC2)c2c1cc(cc2)C(=O)NS(=O)(=O)C1CCC1)C(=O)N1C2CCC1CN(C2)C	3759768	4.42	670.95	7.14	0.62	1	0.66	1.12	6	20	6	0.06	4	0	46	4	5	0	1	0	0	0	0	1	10	0	40.4	4.3	5.3	22	0	9	22	0.77	0.32	1.3	4	0.44	1	1	2	4	2	1	1	1	2	1	2
O=C(NC1CN(C1)C1CCC(CC1)c1ccc(cn1)N)CNC(=O)c1cccc(c1)C(F)(F)F	1829627	4.43	475.57	7.67	0.62	1.02	0.64	1.15	6	14	6	0.09	2	0	28	5	2	0	0	3	0	0	0	0	10	3	38.7	8.1	3.2	11	0	4	4	0.65	0	1	4	1	0	1	0	3	0	0	0	0	0	0	1
CC1CN(CC(=O)NC2C3CC4CC2CC(C3)(C4)C(=O)N)S(=O)(=O)N(C1)c1c(Cl)cc(cc1Cl)Cl	2036234	4.43	563.98	8.81	0.64	1.02	0.68	1.13	9	10	5	0.07	4	0	29	4	4	0	1	0	3	0	0	4	12	3	35.9	6.3	6.3	15	0	5	9	0.63	0.55	1.36	3	0.6	0	0	0	6	0	3	0	0	0	0	1
Clc1ccc(nc1)Sc1n(C)cnc1c1ccc(cc1)C1CC1C(=O)N(C)C	2386558	4.43	412.98	8.43	0.66	1	0.71	1.12	5	18	5	0.1	1	0	21	4	1	0	1	0	1	0	0	2	7	1	42.9	8.2	2	6	0	4	4	0.71	0	1	4	1	1	0	1	2	0	0	0	0	0	0	1
CC1CCCN1C1CCN(C1)c1ccc(c(c1)C)NC(=O)c1c(C)noc1C	3087669	4.43	382.56	6.6	0.59	0.99	0.64	1.14	5	12	4	0.07	1	0	30	4	2	0	0	0	0	0	0	0	6	0	37.9	6.9	3.4	12	0	4	4	0.75	0	1	4	1	0	0	3	1	0	0	0	0	0	0	1
COc1ccc(cc1)Oc1ccc(cc1)S(=O)(=O)C1(CCC2(C1)CCNCC2)C(=O)NO	3417742	4.43	460.6	7.68	0.62	1.01	0.66	1.13	5	15	6	0.1	3	0	28	2	6	0	1	0	0	0	0	1	9	0	38.3	3.3	10	10	0	4	4	0.69	0	1.05	3	0.75	0	0	1	3	0	0	0	0	0	0	2
COC1COCCC1NC1CCC(C1)(C(C)C)C(=O)N1CCN(CC1)c1ccnc(n1)C(F)(F)F	1782569	4.44	499.65	7.04	0.58	1.02	0.61	1.16	7	7	6	0.08	1	0	36	5	3	0	0	3	0	0	0	0	11	3	33.8	7	4.2	19	0	4	4	0.66	0	1	4	1	0	0	1	3	0	0	0	0	0	0	0
CCCCC(C(c1cccnc1)(c1cccnc1)O)N1CCOCC1	1088803	4.44	341.5	6.57	0.59	0.99	0.64	1.13	2	12	7	0.13	0	0	27	3	2	0	0	0	0	0	0	0	5	0	38.5	5.8	3.8	10	0	3	3	0.72	0	1	3	1	0	0	0	3	0	0	0	0	0	0	0
Cc1ccc(cc1c1cc2cnn(c2n(c1=O)C)c1c(F)cccc1F)C(=O)NC1CC1	1089865	4.44	434.48	8.36	0.67	1.02	0.69	1.13	6	20	4	0.07	3	0	20	4	2	0	0	2	0	0	0	0	8	2	46.2	7.7	3.8	5	0	5	6	0.75	0.08	1.08	4	0.8	1	0	1	3	0	0	1	0	0	0	2
COCC(Oc1cc(Oc2ccc(cc2)C(=O)N2CCC2)cc(c1)C(=O)Nc1ccn(n1)C)C	3219115	4.44	464.57	7.49	0.63	1.01	0.65	1.13	5	19	9	0.14	2	0	28	4	5	0	0	0	0	0	0	0	9	0	40.3	6.5	8.1	8	0	4	4	0.62	0	1	4	1	0	1	1	2	0	0	0	0	0	0	2
OC1CN(C1)CC(C(=O)Nc1ccc(cn1)F)Oc1ncnc2c1cnn2c1ccccc1Cl	3221520	4.44	483.93	9.13	0.68	1.03	0.69	1.14	4	23	7	0.12	1	0	19	7	3	0	0	1	1	0	0	1	12	2	41.5	13.2	5.7	5	0	5	6	0.74	0.08	1.08	4	0.8	0	1	1	3	0	0	1	0	0	0	1
CCc1nnc(o1)C1C2C1CN(C2)C(=O)c1ccc(cc1)CC1CCC(N1)C(c1ccccc1)O	3747455	4.44	472.64	7.05	0.62	1	0.66	1.13	3	18	7	0.1	1	0	32	4	3	0	0	0	0	0	0	0	7	0	41.8	6	4.5	13	0	6	7	0.8	0.07	1.07	5	0.83	1	0	3	3	0	0	0	0	0	0	2
COCCOCON=C1C(C)CC(C)(O)C(OC2OC(C)CC(C2O)N(C)C)C(C)C(OC2OC(C)C(C(C2)(C)OC)O)C(C(=O)OC(C(C(C1C)O)(C)O)CC)C	1671888	4.44	837.19	6.25	0.55	1.01	0.58	1.15	20	2	13	0.1	2	0	76	2	15	0	0	0	0	0	0	0	17	0	30.6	1.5	11.2	39	0	3	3	0.45	0	1	3	1	0	0	0	2	0	0	0	0	0	0	0
Fc1cccc(c1)C1(CCN2C3CCC2CC(C3)n2c(C)nc3c2cccc3)CCN(CC1)C(=O)c1c(F)ccc(c1F)NS(=O)(=O)C	1784524	4.44	679.88	7.73	0.63	1.01	0.66	1.14	8	25	8	0.09	3	0	40	5	3	0	1	3	0	0	0	1	12	3	40.9	5.7	3.4	16	0	7	9	0.73	0.17	1.14	5	0.71	0	0	2	5	1	0	1	0	0	0	3
O=C1CC2(CN1c1ccc(=O)n(n1)C)CCN(CC2)CC(c1ccc2c(c1C)COC2=O)O	4059965	4.44	452.56	7.42	0.62	1.01	0.65	1.13	6	11	4	0.06	5	0	28	4	5	0	0	0	0	0	0	0	9	0	39.3	6.6	8.2	12	0	5	6	0.76	0.08	1.12	3	0.6	0	0	2	3	0	0	1	0	0	0	1
O=C(c1cn(c2cccc(c2)c2ccc(nc2)C(O)(C)C)c2c(c1=O)cccn2)NC1CC1	520502	4.44	440.54	7.73	0.66	1	0.68	1.12	5	21	5	0.08	3	0	24	4	3	0	0	0	0	0	0	0	7	0	45.6	7	5.3	6	0	5	6	0.76	0.08	1.08	4	0.8	1	0	0	4	0	0	0	1	0	0	1
Clc1ccc(c(c1)Cl)c1noc(n1)C(C(C(=O)N1CCCC1)N)C	438992	4.44	369.28	8.79	0.65	1.02	0.68	1.13	5	12	4	0.09	1	0	18	4	2	0	0	0	2	0	0	2	8	2	38.1	9.5	4.8	7	0	3	3	0.67	0	1	3	1	0	0	2	1	0	0	0	0	0	0	1
N#Cc1cc(NCC(=O)NC2CN(C2)C2CCC(CC2)(O)c2cncs2)c2c(n1)ccc(c2)C(F)(F)F	2315940	4.45	530.63	8.56	0.66	1.03	0.67	1.14	6	18	6	0.09	1	1	25	6	2	0	1	3	0	0	0	1	12	3	40.3	9.7	3.2	11	0	5	6	0.68	0.08	1.08	4	0.8	0	1	1	3	0	0	0	1	0	0	1
Clc1ccc2c(c1)CN(Cc1n2c(nn1)C1CCN(CC1)c1ccccn1)C(=O)C	1837040	4.45	422.96	7.98	0.65	1	0.68	1.13	3	18	2	0.04	1	0	23	6	1	0	0	0	1	0	0	1	8	1	41.5	11.3	1.9	8	0	5	8	0.87	0.15	1.15	3	0.6	0	0	1	3	1	0	0	1	1	0	1
N#Cc1ccc2c(c1)N(C(=O)C)C(C)C(C(=O)N2Cc1c(C)ccc2c1cccc2)NC(=O)C(NC)C	2436226	4.45	497.65	7.32	0.63	1	0.67	1.13	9	21	5	0.07	3	1	31	5	3	0	0	0	0	0	0	0	8	0	42.6	7.4	4.4	9	0	4	6	0.57	0.19	1.19	2	0.5	0	0	0	3	1	0	0	1	1	0	3
Fc1ccc(nc1)c1c[nH]c(n1)C1Cc2c3ccccc3[nH]c2C(N1)(c1nnc(o1)N)c1cnn(c1)C	3582330	4.45	496.56	8.56	0.68	1.02	0.69	1.14	3	31	4	0.06	0	0	21	10	1	0	0	1	0	0	0	0	12	1	43.1	17.2	1.7	4	0	7	10	0.92	0.12	1.12	5	0.71	0	0	4	3	0	0	2	0	0	0	1
CSc1ccc(cc1)C1N=C(OCc2ccc(cc2)NS(=O)(=O)C)N(Cc2c1cccc2)C	2093896 3350235	4.46	481.69	8.03	0.65	1	0.7	1.12	5	21	7	0.11	3	0	27	3	3	0	2	0	0	0	0	2	8	0	41.7	5	5	6	0	4	5	0.7	0.09	1.09	3	0.75	0	0	0	3	1	0	0	0	1	0	3
CCn1ncc(c1)C1(NC(Cc2c1[nH]c1c2cccc1)c1[nH]cc(n1)c1ccc(cn1)F)c1nn(c(=O)o1)CC(=O)N	3582344	4.46	568.63	8.49	0.67	1.02	0.68	1.14	5	29	7	0.1	3	0	25	10	3	0	0	1	0	0	0	0	14	1	41.8	14.9	4.5	6	0	7	10	0.81	0.12	1.12	5	0.71	0	0	4	3	0	0	2	0	0	0	1
Fc1ccc2c(c1)oc(cc2=O)C(=O)NC1CCN(CC1)Cc1ccc2c(c1)ocn2	216524	4.46	421.46	8.26	0.67	1.02	0.68	1.13	3	19	4	0.07	3	0	20	3	4	0	0	1	0	0	0	0	8	1	45.1	5.9	7.8	6	0	5	7	0.81	0.16	1.16	3	0.6	0	0	1	4	0	0	1	1	0	0	2
CN(Cc1coc2c1cccc2)CC=Cc1ccc(cc1)c1ccccc1	4086008	4.46	353.49	7.07	0.65	0.98	0.7	1.11	1	23	6	0.11	1	0	23	1	1	0	0	0	0	0	0	0	2	0	50	2	2	3	0	4	5	0.78	0.1	1.1	3	0.75	0	0	1	3	0	0	1	0	0	0	3
Fc1ccc(c(c1)F)C(C(n1cnc2c(c1=O)ccc(c2)Cl)C)(Cn1ncnc1)O	298817	4.46	431.86	9.39	0.69	1.04	0.7	1.14	6	19	5	0.1	2	0	16	5	2	0	0	2	1	0	0	1	10	3	43.5	10.9	4.3	4	0	4	5	0.7	0.1	1.1	3	0.75	0	0	1	3	0	0	0	1	0	0	2
CN(CCCCc1ccc(cc1)C1(C)COC1)C	1084000	4.46	247.42	5.75	0.56	0.98	0.62	1.13	3	6	6	0.14	0	0	25	1	1	0	0	0	0	0	0	0	2	0	37.2	2.3	2.3	10	0	2	2	0.56	0	1	2	1	0	1	0	1	0	0	0	0	0	0	1
CCN(C(=O)Cc1ccc(cc1)S(=O)(=O)C)C1CCN(CC1)CCC(c1cccc(c1)F)C1CCN(CC1)S(=O)(=O)C	1951912	4.46	621.92	7.23	0.6	1	0.65	1.13	9	17	11	0.12	5	0	44	3	5	0	2	1	0	0	0	2	11	1	36	3.5	5.8	18	0	4	4	0.57	0	1	4	1	0	0	0	4	0	0	0	0	0	0	2
COc1ccc2c(c1)n(CCN1CCC(CC1)NCc1ccc3c(n1)NC(=O)CO3)c(=O)cn2	2165063	4.46	464.58	7.49	0.63	1.01	0.65	1.14	3	15	7	0.11	3	0	28	6	4	0	0	0	0	0	0	0	10	0	38.7	9.7	6.5	10	0	5	7	0.77	0.15	1.15	3	0.6	0	0	0	5	0	0	0	2	0	0	1
CCc1[nH]ncc1Cn1ncc(c1)c1ccc(c(c1)OC(F)F)Cl	3983077	4.46	352.8	9.05	0.67	1.03	0.68	1.15	4	16	5	0.12	0	0	15	4	1	0	0	2	1	0	0	1	8	3	41	10.3	2.6	4	0	3	3	0.67	0	1	3	1	0	0	2	1	0	0	0	0	0	0	1
N#CC1CCOCC1n1cc(c(n1)Nc1ccc(cc1)C1CC1)C(=O)N	4077886	4.46	351.45	7.48	0.63	1.01	0.66	1.13	3	13	5	0.1	1	1	21	5	2	0	0	0	0	0	0	0	7	0	40.4	10.6	4.3	8	0	4	4	0.77	0	1	4	1	1	0	1	2	0	0	0	0	0	0	1
Fc1ccc(cn1)c1cn2c(c1)c(NC1CCC(C1(C)C)(C)N)c(cn2)C(=O)N	4098840	4.46	396.52	7.34	0.62	1.01	0.65	1.14	7	17	4	0.07	1	0	25	6	1	0	0	1	0	0	0	0	8	1	38.9	11.1	1.9	8	0	4	5	0.69	0.1	1.1	3	0.75	0	0	2	2	0	0	1	0	0	0	0
OCC(Cn1c(C#N)c(c2cccc(c2)F)c2c(c1=O)ccc(c2)OC)O	215023	4.47	368.39	8.37	0.67	1.03	0.68	1.13	6	15	5	0.11	2	1	17	2	4	0	0	1	0	0	0	0	7	1	45.5	4.5	9.1	4	0	3	4	0.59	0.13	1.13	2	0.67	0	0	0	3	0	0	0	1	0	0	2
O=C(C12CCCC2CC(C1)NC1CCCCC1)N1CCc2c(C1)cc(cn2)C(F)(F)F	2314057	4.47	435.59	6.91	0.59	1.01	0.63	1.15	4	7	3	0.05	1	0	32	3	1	0	0	3	0	0	0	0	7	3	38.1	4.8	1.6	18	0	5	7	0.77	0.17	1.17	3	0.6	0	0	2	3	0	1	0	1	0	0	0
Fc1cnc2c3c1C(O)(Cn3c(=O)cc2)CC12CCC(CC1)(CO2)NCc1ncc2c(c1)SCO2	3425932	4.47	496.61	8.28	0.66	1.02	0.68	1.13	3	14	5	0.08	2	0	25	4	4	0	1	1	0	0	0	1	10	1	41.7	6.7	6.7	12	0	7	13	0.83	0.48	1.38	3	0.43	0	0	2	6	0	0	3	1	1	0	0
COC1COCCC1NC1CC2C(C1)(CCC2)C(=O)N1CCc2c(C1)cc(cc2)C#N	2313767	4.47	423.61	6.62	0.6	0.99	0.64	1.13	3	8	4	0.06	1	1	33	3	3	0	0	0	0	0	0	0	6	0	39.1	4.7	4.7	17	0	5	7	0.77	0.17	1.17	3	0.6	0	0	2	3	0	1	0	1	0	0	1
N#Cc1c(F)ccc(c1C)C1OCC2N(C1)CCN(C2)C(=O)Cc1ccc(nn1)n1cnnn1	3900985	4.47	463.53	8.28	0.66	1.02	0.67	1.15	4	19	4	0.07	1	1	22	9	2	0	0	1	0	0	0	0	12	1	39.3	16.1	3.6	9	0	5	6	0.79	0.07	1.07	4	0.8	0	0	1	4	0	0	0	1	0	0	1
Fc1ccc2c(c1)oc(cc2=O)C(=O)NC1CCN(CC1)Cc1ccc(c(c1)F)OCCCN1CCOCC1	247690	4.47	541.65	7.52	0.62	1.02	0.64	1.14	4	15	9	0.12	3	0	33	3	5	0	0	2	0	0	0	0	10	2	40.3	4.2	6.9	13	0	5	6	0.72	0.07	1.07	4	0.8	0	0	0	5	0	0	0	1	0	0	2
O=C(c1cn(c2cccc(c2)c2cccnc2)c2c(c1=O)cccn2)NC1CC1	519355	4.47	382.45	8.14	0.69	1.01	0.71	1.11	2	21	4	0.08	3	0	18	4	2	0	0	0	0	0	0	0	6	0	48.9	8.5	4.3	3	0	5	6	0.86	0.08	1.08	4	0.8	1	0	0	4	0	0	0	1	0	0	1
FC1CCC(C1)NCc1nc(n(c1C(C)C)c1cc(F)cc(c1)F)C	556300	4.47	351.46	7.17	0.6	1.01	0.63	1.15	6	11	5	0.1	0	0	24	3	0	0	0	3	0	0	0	0	6	3	38.8	6.1	0	10	0	3	3	0.64	0	1	3	1	0	0	2	1	0	0	0	0	0	0	1
O=C(NC1CN(C1)C1CCC(CC1)n1ccccc1=O)CNc1n[nH]c2c1cc(cc2)C(F)(F)F	1834636	4.47	488.57	7.88	0.63	1.02	0.64	1.15	5	14	6	0.09	4	0	27	6	2	0	0	3	0	0	0	0	11	3	38.7	9.7	3.2	11	0	5	6	0.71	0.08	1.08	4	0.8	0	1	1	3	0	0	1	0	0	0	1
COc1ccc2c(c1)n(CCN1CCC(CC1)NCc1ncc3c(c1)OCCO3)c(=O)cc2	1916539	4.47	450.59	7.15	0.62	1	0.65	1.13	2	14	7	0.1	2	0	30	4	4	0	0	0	0	0	0	0	8	0	39.7	6.3	6.3	11	0	5	7	0.79	0.15	1.15	3	0.6	0	0	0	5	0	0	0	2	0	0	1
CN1CCC(CC1)(COCc1nc(cc(c1)C(F)(F)F)C1CC1C)c1ccc(cc1)F	2333606	4.47	436.54	7.4	0.61	1.01	0.64	1.15	6	12	6	0.1	0	0	28	2	1	0	0	4	0	0	0	0	7	4	40.7	3.4	1.7	13	0	4	4	0.68	0	1	4	1	1	0	0	3	0	0	0	0	0	0	1
O=C(c1ccc2c(c1)cn[nH]2)N1CCC2(CC1)CC(=O)c1c(O2)cn(n1)C(C)(C)C	2419601	4.47	407.52	7.41	0.63	1.01	0.66	1.13	5	17	2	0.03	2	0	25	5	3	0	0	0	0	0	0	0	8	0	40	9.1	5.5	10	0	5	7	0.77	0.17	1.22	2	0.4	0	0	2	3	0	0	2	0	0	0	1
FC(Cn1cnc(n1)CN1CCN(CC1)C(=O)c1ccc(cc1)CC1CCC(N1)C(c1ccccc1)O)F	4087670	4.47	524.68	7.29	0.61	1.01	0.64	1.14	4	18	8	0.11	1	0	34	6	2	0	0	2	0	0	0	0	10	2	38.9	8.3	2.8	13	0	5	5	0.74	0	1	5	1	0	0	2	3	0	0	0	0	0	0	2
Oc1cccc(c1)C1C=C(CN1C(=O)N(C)C)c1cc(F)ccc1F	381533	4.48	344.39	8.01	0.65	1.02	0.67	1.14	6	14	2	0.04	2	0	18	2	2	0	0	2	0	0	0	0	6	2	44.2	4.7	4.7	4	0	3	3	0.68	0	1	3	1	0	0	1	2	0	0	0	0	0	0	2
N#CCS(=O)(=O)NN1CC(N(C1=O)CCc1ccc(cc1)OC)c1ccc(cc1)OC	570815	4.48	444.56	8.08	0.64	1.02	0.67	1.13	6	16	9	0.16	3	1	24	4	5	0	1	0	0	0	0	1	10	0	38.2	7.3	9.1	7	0	3	3	0.55	0	1	3	1	0	0	1	2	0	0	0	0	0	0	2
c1ccc(nc1)Nc1scc(n1)c1c[nH]nc1	1830693	4.48	243.32	9.36	0.71	1.01	0.74	1.13	0	16	3	0.11	0	0	9	5	0	0	1	0	0	0	0	1	6	0	42.3	19.2	0	0	0	3	3	0.94	0	1	3	1	0	0	2	1	0	0	0	0	0	0	0
CCN(C(=O)c1ccc(cc1)C(=C1CCNCC1)c1ccccn1)CC	1946619	4.48	349.52	6.6	0.61	0.99	0.65	1.13	3	14	5	0.09	2	0	27	3	1	0	0	0	0	0	0	0	4	0	41.5	5.7	1.9	8	0	3	3	0.69	0	1	3	1	0	0	0	3	0	0	0	0	0	0	1
CNC1CCCC(C1)c1c[nH]c2c1cc(cc2)NC(=N)c1cccs1	2036273	4.48	352.55	7.2	0.62	0.99	0.68	1.12	2	16	5	0.1	1	0	24	4	0	0	1	0	0	0	0	1	5	0	40.8	8.2	0	7	0	4	5	0.8	0.1	1.1	3	0.75	0	0	2	2	0	0	1	0	0	0	1
CONC(=O)N(C1CCN(CC1)C(CCNC(=O)c1c(C)cc(nc1C)C(=O)NC(C)C)C)Cc1ccsc1	2164208	4.48	558.83	6.9	0.59	1	0.63	1.14	9	14	11	0.13	3	0	42	6	4	0	1	0	0	0	0	1	11	0	34.6	7.4	4.9	16	0	3	3	0.44	0	1	3	1	0	0	1	2	0	0	0	0	0	0	0
Clc1cc(COCC2(CCNCC2)c2ccccc2)cc(n1)Cl	2333647	4.48	351.3	8.17	0.64	1	0.69	1.12	2	12	5	0.11	0	0	20	2	1	0	0	0	2	0	0	2	5	2	41.9	4.7	2.3	7	0	3	3	0.78	0	1	3	1	0	0	0	3	0	0	0	0	0	0	1
N#Cc1cc(CNC2CCN(CC2)CCn2c(=O)ccc3c2ccc(=O)n3C)cnc1C	3290343	4.48	432.58	7.21	0.62	1	0.66	1.13	5	12	6	0.1	5	1	28	6	2	0	0	0	0	0	0	0	8	0	40	10	3.3	10	0	4	5	0.69	0.09	1.09	3	0.75	0	0	0	4	0	0	0	1	0	0	0
COC1CCC(CC1)N1C(=O)CNc2c1nc(cn2)c1ccc(nc1)C(O)(C)C	3586404	4.48	397.53	7.1	0.61	1	0.64	1.14	5	13	4	0.07	1	0	27	5	3	0	0	0	0	0	0	0	8	0	37.5	8.9	5.4	11	0	4	5	0.76	0.09	1.09	3	0.75	0	0	0	4	0	0	0	1	0	0	0
O=C(N1CCN(CC1)CCc1ccc2c(c1C)COC2=O)Cc1ccc(cn1)n1cnnn1	3792966	4.48	447.55	7.72	0.64	1.01	0.66	1.14	3	19	6	0.1	2	0	25	7	3	0	0	0	0	0	0	0	10	0	39.7	12.1	5.2	9	0	5	6	0.79	0.08	1.08	4	0.8	0	0	2	3	0	0	1	0	0	0	1
NC1=NC(CCS1)(C)c1cc(CNCC2CC2)c(cc1F)F	4064148	4.48	325.47	7.57	0.61	1.01	0.66	1.15	4	7	5	0.11	1	0	21	3	0	0	1	2	0	0	0	1	6	2	37.2	7	0	9	0	3	3	0.68	0	1	3	1	1	0	0	2	0	0	0	0	0	0	1
CCC1OC(=O)C(C)C(OC2CC(C)(OC)C(C(O2)C)O)C(C)C(OC2OC(C)CC(C2O)N(C)C)C(CC(C(=O)C(C(C1(C)O)O)C)C)(C)OC	1741 1671904	4.48	748.08	6.18	0.55	1	0.59	1.14	20	2	8	0.07	2	0	69	1	13	0	0	0	0	0	0	0	14	0	31.4	0.8	10.7	36	0	3	3	0.5	0	1	3	1	0	0	0	2	0	0	0	0	0	0	0
CC(N1CCCC(C1)Cn1c(C)nc2c(c1=O)nc(cn2)Oc1ccc(c2c1nccc2)F)C	1957008	4.48	462.58	7.58	0.64	1.01	0.66	1.14	5	19	5	0.08	2	0	27	6	2	0	0	1	0	0	0	0	9	1	41	9.8	3.3	10	0	5	7	0.77	0.15	1.15	3	0.6	0	0	0	5	0	0	0	2	0	0	1
NC1CN(CCC1c1cc(F)c(cc1F)F)c1ccc2n(n1)c(=O)cc(n2)C	231397	4.48	389.42	8.47	0.66	1.03	0.66	1.15	6	11	2	0.04	5	0	18	5	1	0	0	3	0	0	0	0	9	3	41.3	10.9	2.2	6	0	4	5	0.79	0.09	1.09	3	0.75	0	0	0	4	0	0	0	1	0	0	1
CNC(=O)C(Oc1cccc2c1c(ncn2)Nc1ccc(c(c1)Cl)OCc1ccccn1)C	403594	4.49	463.96	8.44	0.67	1.01	0.69	1.12	4	24	8	0.14	1	0	22	5	3	0	0	0	1	0	0	1	9	1	43.6	9.1	5.5	4	0	4	5	0.67	0.09	1.09	3	0.75	0	0	0	4	0	0	0	1	0	0	2
CC1CCCN1CCc1ccc2c(c1)ccc(n2)c1sc(nc1C)c1cnccn1	1085592	4.49	415.61	7.56	0.65	0.99	0.7	1.12	2	22	5	0.09	0	0	25	5	0	0	1	0	0	0	0	1	6	0	43.6	9.1	0	8	0	5	6	0.87	0.08	1.08	4	0.8	0	0	2	3	0	0	0	1	0	0	1
O=C(NC1CN(C1)C1CCC(CC1)C(=O)N)CNc1nn(c2c1cc(cc2)C(F)(F)F)C	1834642	4.49	452.54	7.67	0.61	1.02	0.63	1.16	7	12	6	0.1	2	0	27	6	2	0	0	3	0	0	0	0	11	3	35.6	10.2	3.4	12	0	4	5	0.59	0.11	1.11	3	0.75	0	1	1	2	0	0	1	0	0	0	1
COc1cccc(c1)C(C1CCN(CC1)S(=O)(=O)C)CCN1CCC(CC1)N(C(=O)Cc1ccc(cc1)S(=O)(=O)C)CC	1951911	4.49	633.96	7.04	0.59	1	0.64	1.13	9	17	12	0.13	5	0	47	3	6	0	2	0	0	0	0	2	11	0	35.6	3.3	6.7	19	0	4	4	0.56	0	1	4	1	0	0	0	4	0	0	0	0	0	0	2
COc1ccc(cn1)C1(O)CCC(CC1)N1CC(C1)NC(=O)CNc1n[nH]c2c1cc(cc2)C(F)(F)F	2092884	4.49	518.6	7.86	0.63	1.03	0.64	1.15	6	17	7	0.1	1	0	29	6	3	0	0	3	0	0	0	0	12	3	37.9	9.1	4.5	12	0	5	6	0.68	0.08	1.08	4	0.8	0	1	1	3	0	0	1	0	0	0	1
CCOc1[nH]nc(c1)Nc1nc2c(cc1F)ncn2C(c1ccc(cn1)F)CO	2151325	4.49	401.42	8.73	0.66	1.04	0.66	1.15	4	21	7	0.14	0	0	17	7	2	0	0	2	0	0	0	0	11	2	39.1	15.2	4.3	4	0	4	5	0.69	0.1	1.1	3	0.75	0	0	2	2	0	0	1	0	0	0	0
O=C(NC1CN(C1)C1CCC(CC1)(O)c1nccs1)CNC(=O)c1cccc(c1)C(F)(F)F	2204259	4.49	482.58	8.32	0.64	1.03	0.66	1.15	6	13	6	0.1	2	0	25	4	3	0	1	3	0	0	0	1	11	3	37.9	6.9	5.2	11	0	4	4	0.64	0	1	4	1	0	1	1	2	0	0	0	0	0	0	1
O=C(N1CCN(CC1)CCc1ccc2c(c1)C(=O)OC2)Cc1ccc(cc1)n1cnnn1	2441438	4.49	432.53	7.72	0.64	1.01	0.67	1.13	2	19	6	0.1	2	0	24	6	3	0	0	0	0	0	0	0	9	0	41.1	10.7	5.4	8	0	5	6	0.81	0.08	1.08	4	0.8	0	0	2	3	0	0	1	0	0	0	2
CCCC1CC(CCC1NC(=O)CNC(=O)c1cccc(c1)C(F)(F)F)N(C(C)C)C	3577935	4.49	441.6	6.79	0.58	1.01	0.61	1.15	9	8	8	0.12	2	0	34	3	2	0	0	3	0	0	0	0	8	3	35.4	4.6	3.1	15	0	2	2	0.39	0	1	2	1	0	0	0	2	0	0	0	0	0	0	1
NC1=NC(=O)C2CCCN2c2ccc(cc2)OCCCCCCNCC(=O)Nc2c(cc(CN1)cc2Cl)Cl	3628128	4.49	561.57	7.8	0.62	1.01	0.66	1.14	5	15	0	0	3	0	34	6	3	0	0	0	2	0	0	2	11	2	37.5	8.3	4.2	12	0	4	11	0.87	0.42	1.3	1	0.25	0	0	1	2	0	0	0	0	0	0	2
N#CC1CC(CCC1n1nc(c(c1)C(=O)N)Nc1ccc(cc1)C(C(F)(F)F)O)N1CCC1	3703025	4.49	462.53	7.98	0.63	1.03	0.64	1.16	7	13	6	0.1	1	1	25	6	2	0	0	3	0	0	0	0	11	3	37.9	10.3	3.4	11	0	4	4	0.64	0	1	4	1	0	1	1	2	0	0	0	0	0	0	1
CCCCNC(=O)C1N(CC(c2ccc(cc2)Cl)C)C(=O)c2c1cccc2	3785486	4.49	384.94	7.4	0.63	1	0.67	1.12	5	14	7	0.13	2	0	25	2	2	0	0	0	1	0	0	1	5	1	42.3	3.8	3.8	8	0	3	4	0.56	0.13	1.13	2	0.67	0	0	1	2	0	0	1	0	0	0	2
O=C(C=Cc1cccnc1)NCc1ccc(cc1)C(=O)Nc1cc(F)ccc1N	4087968	4.49	390.45	8.13	0.67	1.01	0.69	1.13	4	21	6	0.12	3	0	19	4	2	0	0	1	0	0	0	0	7	1	45.8	8.3	4.2	1	0	3	3	0.62	0	1	3	1	0	0	0	3	0	0	0	0	0	0	2
CCc1nsc(n1)c1nnc2n1CCN(C2C)C(=O)c1ccc(cc1)F	4113741	4.49	372.47	8.66	0.67	1.02	0.69	1.14	4	17	3	0.07	1	0	17	6	1	0	1	1	0	0	0	1	9	1	39.5	14	2.3	6	0	4	5	0.77	0.1	1.1	3	0.75	0	0	2	2	0	0	1	0	0	0	1
Fc1cccc(c1C=Cc1ccc(cc1)N(C)C)F	2153098	4.49	259.32	7.63	0.65	1.01	0.68	1.13	4	13	3	0.09	1	0	15	1	0	0	0	2	0	0	0	0	3	2	47.1	2.9	0	2	0	2	2	0.63	0	1	2	1	0	0	0	2	0	0	0	0	0	0	2
CN(Cc1ccc2c(c1)OCCC2)CC=Cc1ccc(cc1)c1ccccc1	4064940	4.49	369.54	6.72	0.63	0.98	0.68	1.11	1	19	6	0.1	1	0	27	1	1	0	0	0	0	0	0	0	2	0	47.3	1.8	1.8	6	0	4	5	0.79	0.09	1.09	3	0.75	0	0	0	4	0	0	0	1	0	0	3
COc1ccc(cc1)c1cc(=O)c2c(o1)cc(cc2O)O	243664	4.49	284.28	8.62	0.69	1.03	0.69	1.11	4	14	2	0.06	2	0	12	0	5	0	0	0	0	0	0	0	5	0	48.5	0	15.2	1	0	3	4	0.76	0.13	1.13	2	0.67	0	0	0	3	0	0	0	1	0	0	2
O=C(c1ccc(c(c1)F)c1ccc2c(c1)CCN(C2=O)CCN1CCCC1)N(C)C	2031882	4.49	409.55	7.06	0.62	1	0.65	1.13	5	14	5	0.08	2	0	28	3	2	0	0	1	0	0	0	0	6	1	41.4	5.2	3.4	10	0	4	5	0.7	0.1	1.1	3	0.75	0	0	1	3	0	0	0	1	0	0	2
O=C(c1nn(c2c1cccc2)C(C)C)NCC1CCN(CC1)CCN1CCOCC1	3215681	4.49	413.63	6.36	0.58	0.99	0.62	1.14	3	11	7	0.1	1	0	35	5	2	0	0	0	0	0	0	0	7	0	35.4	7.7	3.1	15	0	4	5	0.7	0.1	1.1	3	0.75	0	0	1	3	0	0	1	0	0	0	1
N#Cc1c(nc(cc1c1ccccc1)c1ccccc1)N=c1sc(nn1c1ccccc1)C(=O)C	3408383	4.49	473.59	8.77	0.72	1	0.75	1.1	3	28	5	0.09	3	1	19	5	1	0	1	0	0	0	0	1	7	0	51.9	9.3	1.9	1	0	5	5	0.83	0	1	5	1	0	0	1	4	0	0	0	0	0	0	3
Fc1ccc(cc1)C=CC(=O)N1CCN(CC1)c1ccc(cc1)C(=O)Nc1ccccc1N	4096149	4.49	444.55	7.67	0.65	1.01	0.68	1.13	4	21	5	0.08	3	0	25	4	2	0	0	1	0	0	0	0	7	1	44.8	6.9	3.4	4	0	4	4	0.73	0	1	4	1	0	0	0	4	0	0	0	0	0	0	3
COC1COCCC1NC1CCC(C1)(C(C)C)C(=O)N1CCN(CC1)c1nncc(c1)C(F)(F)F	1782572	4.5	499.65	7.04	0.58	1.02	0.61	1.16	7	7	6	0.08	1	0	36	5	3	0	0	3	0	0	0	0	11	3	33.8	7	4.2	19	0	4	4	0.66	0	1	4	1	0	0	1	3	0	0	0	0	0	0	0
CN1CC(C(C1)NS(=O)(=O)C(C)C)c1ccc(cc1)c1cccc(c1)NS(=O)(=O)C	1289960	4.5	451.67	7.66	0.61	1	0.66	1.13	8	16	7	0.12	4	0	29	3	4	0	2	0	0	0	0	2	9	0	35.6	5.1	6.8	9	0	3	3	0.57	0	1	3	1	0	0	1	2	0	0	0	0	0	0	2
Clc1c(Cl)c(CNC23CCC(CC2)(OC3)CC2(O)Cn3c4c2c(F)cnc4ccc3=O)cc2c1OCCO2	3425826	4.5	562.46	8.79	0.66	1.03	0.69	1.13	5	14	5	0.07	2	0	26	3	5	0	0	1	2	0	0	2	11	3	42.2	4.7	7.8	13	0	7	13	0.79	0.47	1.37	3	0.43	0	0	1	7	0	0	2	2	1	0	1
C1CCN(C1)C(C(c1ccccc1)N1CCCC1)c1ccccc1	2152524 2152525	4.5	320.52	6.16	0.59	0.98	0.65	1.12	0	12	5	0.09	0	0	28	2	0	0	0	0	0	0	0	0	2	0	42.3	3.8	0	10	0	4	4	0.92	0	1	4	1	0	0	2	2	0	0	0	0	0	0	2
CCOc1ccc(cc1c1nc(=O)c2n([nH]1)c(CCC)nc2C)S(=O)(=O)N1CCN(CC1)CC	1520	4.5	488.68	7.4	0.61	1.01	0.64	1.14	7	15	8	0.12	4	0	32	6	4	0	1	0	0	0	0	1	11	0	34.8	9.1	6.1	12	0	4	5	0.62	0.1	1.1	3	0.75	0	0	1	3	0	0	1	0	0	0	1
Cc1nc2c(o1)cc1c(c2)CCN(CC1)CCCSc1nnc(n1C)c1ocnc1C	255827	4.5	438.61	7.7	0.63	1	0.67	1.13	3	20	6	0.1	0	0	26	6	2	0	1	0	0	0	0	1	9	0	38.6	10.5	3.5	10	0	5	8	0.77	0.17	1.17	3	0.6	0	0	3	1	1	0	1	0	1	0	1
Cc1ccc2c(n1)cccc2c1nnc(n1C)SCCCCN1CCc2c(CC1)cc1c(c2)C(=O)N(C1)C	270853	4.5	526.77	7.32	0.63	0.99	0.68	1.12	4	23	7	0.09	1	0	34	6	1	0	1	0	0	0	0	1	8	0	41.7	8.3	1.4	12	0	6	10	0.76	0.21	1.21	3	0.5	0	0	2	3	1	0	1	1	1	0	2
Cc1ccc(cc1)C(=O)N1CCN(C(=O)C1)c1ccc(cc1)OCCCN1CCCCC1	536991	4.5	435.62	6.7	0.6	0.99	0.64	1.13	3	14	7	0.1	2	0	33	3	3	0	0	0	0	0	0	0	6	0	40	4.6	4.6	12	0	4	4	0.75	0	1	4	1	0	0	0	4	0	0	0	0	0	0	2
Clc1ccc(cc1)C(=O)N1CCN(C(=O)C1)c1ccc(cc1)OC1CCN(CC1)C1CCC1	540634	4.5	468.04	7.43	0.63	1	0.67	1.13	3	14	5	0.08	2	0	30	3	3	0	0	0	1	0	0	1	7	1	41.3	4.8	4.8	12	0	5	5	0.85	0	1	5	1	0	1	0	4	0	0	0	0	0	0	2
O=C1N(CCN2Cc3c(C2)cccc3)CCN1c1ccc(s1)C	552460	4.5	327.49	7.44	0.63	0.99	0.68	1.12	2	12	4	0.09	1	0	21	3	1	0	1	0	0	0	0	1	5	0	40.9	6.8	2.3	7	0	4	5	0.83	0.11	1.11	3	0.75	0	0	3	1	0	0	1	0	0	0	1
Fc1cccc(c1)C1(CCN2C3CCC2CC(C3)n2c(C)nc3c2cccc3)CCN(CC1)C(=O)c1cc(NS(=O)(=O)C)c(cc1Cl)F	1782081	4.5	696.33	7.91	0.64	1.01	0.67	1.13	8	25	8	0.09	3	0	40	5	3	0	1	2	1	0	0	2	12	3	40.9	5.7	3.4	16	0	7	9	0.73	0.17	1.14	5	0.71	0	0	2	5	1	0	1	0	0	0	3
O=C(c1cccc(c1)c1nnn[nH]1)N1CCC(CC1)(CCN1C2CCC1CC(C2)n1c(C)nc2c1cccc2)c1ccccc1	1784467	4.5	600.84	7.07	0.63	0.99	0.67	1.13	2	28	7	0.08	1	0	40	8	1	0	0	0	0	0	0	0	9	0	42.4	9.4	1.2	15	0	8	10	0.89	0.15	1.13	6	0.75	0	0	3	5	1	0	1	0	0	0	3
COc1cc(NCC2CCNCC2)nc2c1nnn2c1cccc(c1)N(C)C	1952143	4.5	381.54	6.94	0.6	1	0.64	1.14	3	16	6	0.1	0	0	27	7	1	0	0	0	0	0	0	0	8	0	36.4	12.7	1.8	9	0	4	5	0.75	0.1	1.1	3	0.75	0	0	1	3	0	0	1	0	0	0	1
O=C(c1ccccc1F)Nc1ccc(cc1)c1nnc(o1)NCCCN1CCOCC1	2022497	4.5	425.51	7.74	0.64	1.02	0.65	1.14	2	18	8	0.14	1	0	24	5	3	0	0	1	0	0	0	0	9	1	40	9.1	5.5	7	0	4	4	0.74	0	1	4	1	0	0	1	3	0	0	0	0	0	0	2
N#CC1(CC1)NC(=O)C1CCCCC1C(=O)N1CCN(CC1)c1ccc(cc1)F	2070936	4.5	398.53	7.12	0.61	1	0.64	1.14	4	9	4	0.07	2	1	27	4	2	0	0	1	0	0	0	0	7	1	39.3	7.1	3.6	13	0	4	4	0.72	0	1	4	1	1	0	0	3	0	0	0	0	0	0	1
Cc1ncc(cn1)c1ccccc1CCNC(=O)c1ccc(nc1)OCCOCC(F)(F)F	2147217	4.5	460.5	8.22	0.65	1.03	0.65	1.15	5	19	10	0.17	1	0	23	4	3	0	0	3	0	0	0	0	10	3	41.1	7.1	5.4	7	0	3	3	0.55	0	1	3	1	0	0	0	3	0	0	0	0	0	0	1
Fc1ccc(cc1)CC(N1CCC(CC1)CN1CCC(CC1)Oc1ccc(cc1C)Cl)(C(=O)O)C	2158791	4.5	503.11	7.09	0.6	1	0.65	1.13	6	13	8	0.11	1	0	36	2	3	0	0	1	1	0	0	1	7	2	39.4	2.8	4.2	15	0	4	4	0.69	0	1	4	1	0	0	0	4	0	0	0	0	0	0	2
OC(=O)Cc1ccc(cc1)N1CCC(CC1)CN1CCC(CC1)Oc1ccc(c(c1)Cl)Cl	2158827	4.5	477.47	7.7	0.63	1	0.67	1.13	4	13	7	0.11	1	0	30	2	3	0	0	0	2	0	0	2	7	2	40.3	3.2	4.8	12	0	4	4	0.75	0	1	4	1	0	0	0	4	0	0	0	0	0	0	2
CC(OCC(C(=O)Nc1ccc(cn1)C)Oc1ncnc2c1cnn2c1ccccc1Cl)C	3221488	4.5	466.97	8.34	0.66	1.02	0.68	1.13	5	23	8	0.14	1	0	23	6	3	0	0	0	1	0	0	1	10	1	41.1	10.7	5.4	6	0	4	5	0.64	0.1	1.1	3	0.75	0	0	1	3	0	0	1	0	0	0	1
OCCOCC(C(=O)Nc1ccc(cn1)F)Oc1ncnc2c1cnn2c1c(F)cccc1Cl	3221530	4.5	490.89	9.63	0.69	1.05	0.69	1.14	5	23	9	0.17	1	0	17	6	4	0	0	2	1	0	0	1	13	3	41.2	11.8	7.8	4	0	4	5	0.62	0.1	1.1	3	0.75	0	0	1	3	0	0	1	0	0	0	1
Fc1cnc(c(c1)C(=O)NC1CCC(CC1)NC(=O)c1nn(c(c1)C)C)Oc1cccc(c1)c1ccc(cc1CN1CCOCC1)O	3287739	4.5	642.8	7.47	0.63	1.01	0.65	1.13	6	25	9	0.1	2	0	39	6	5	0	0	1	0	0	0	0	12	1	40.7	7	5.8	13	0	6	6	0.75	0	1	6	1	0	0	1	5	0	0	0	0	0	0	2
OC(=O)CCc1cnc2c(c1)cccc2N1CCN(CC1)CCc1ccc(cc1)OCCCN1CCCCCC1	3907368	4.5	544.81	6.49	0.59	0.99	0.64	1.13	2	18	12	0.14	1	0	44	4	3	0	0	0	0	0	0	0	7	0	39.3	4.8	3.6	17	0	5	6	0.73	0.07	1.07	4	0.8	0	0	0	4	1	0	0	1	0	0	2
OC(=O)c1ccc2c(c1N1CCN(CC1)CCc1ccc(cc1)OCCCN1CCCCCC1)nccc2	3925977	4.5	516.75	6.63	0.6	0.99	0.64	1.13	2	18	10	0.12	1	0	40	4	3	0	0	0	0	0	0	0	7	0	39.7	5.1	3.8	15	0	5	6	0.76	0.07	1.07	4	0.8	0	0	0	4	1	0	0	1	0	0	2
N#Cc1c(N)ncnc1N1CCCC1c1nc2cccc(c2c(=O)n1c1ccccc1)C#CCCCC(=O)N1CCOCC1	4080347	4.5	588.73	7.75	0.65	1.01	0.68	1.13	4	23	6	0.07	3	2	32	8	3	0	0	0	0	0	0	0	11	0	43.4	10.5	3.9	11	0	6	7	0.75	0.06	1.06	5	0.83	0	0	1	5	0	0	0	1	0	0	2
CC(CNC(=O)c1cn(c2cccc(c2)Br)c2c(c1=O)cccn2)C	464600	4.5	400.3	9.31	0.67	1.01	0.71	1.12	5	15	4	0.09	3	0	18	3	2	0	0	0	0	1	0	1	6	1	44.2	7	4.7	4	0	3	4	0.64	0.13	1.13	2	0.67	0	0	0	3	0	0	0	1	0	0	1
COc1cc(ccc1n1cnc(c1)C)c1nnn(c1)C1CC(CCN(C1=O)CC(F)(F)F)C(F)(F)F	2017582	4.5	516.5	8.91	0.65	1.05	0.64	1.17	9	17	5	0.08	1	0	22	6	2	0	0	6	0	0	0	0	14	6	37.9	10.3	3.4	10	0	4	4	0.64	0	1	4	1	0	0	2	1	1	0	0	0	0	0	1
Clc1ccc2c(c1)CN(Cc1n2c(nn1)C1CCN(CC1)c1ccccn1)S(=O)(=O)C	1837041	4.51	459.02	8.5	0.65	1.01	0.69	1.13	4	19	3	0.05	2	0	23	6	2	0	1	0	1	0	0	2	10	1	38.9	11.1	3.7	8	0	5	8	0.84	0.15	1.15	3	0.6	0	0	1	3	1	0	0	1	1	0	1
Clc1ccc(cc1)C(c1cccnc1Cl)OC1CN(C1)C(=O)N1CCCCC1	555563	4.51	420.37	8.24	0.65	1.01	0.69	1.13	3	13	4	0.07	1	0	23	3	2	0	0	0	2	0	0	2	7	2	41.2	5.9	3.9	9	0	4	4	0.79	0	1	4	1	0	1	0	3	0	0	0	0	0	0	1
COc1ccc2c(c1)c(ccn2)C(CCC1CCN(CC1C(=O)O)C1CC(C1)c1cc(F)cc(c1F)F)O	2382372	4.51	528.62	7.66	0.63	1.02	0.65	1.14	7	18	8	0.11	1	0	31	2	4	0	0	3	0	0	0	0	9	3	42	2.9	5.8	13	0	5	6	0.68	0.08	1.08	4	0.8	0	1	0	4	0	0	0	1	0	0	2
Nc1ccc(nc1)C(=O)N1CCC2(CC1)CCN(CC2)Cc1cccc2c1OC(C2(F)F)(C)C	579072	4.51	470.62	7.13	0.61	1.01	0.64	1.14	6	13	3	0.04	1	0	32	4	2	0	0	2	0	0	0	0	8	2	39.4	6.1	3	14	0	5	6	0.77	0.08	1.12	3	0.6	0	0	1	4	0	0	1	0	0	0	1
FC1CCC(C1)NCc1nc(n(c1C)c1ccc(nc1)C)c1ncccc1Cl	551208	4.51	399.94	7.84	0.64	1	0.68	1.14	4	17	5	0.09	0	0	23	5	0	0	0	1	1	0	0	1	7	2	41.2	9.8	0	8	0	4	4	0.79	0	1	4	1	0	0	2	2	0	0	0	0	0	0	0
O=C(N1CCCC(C1)C(=O)N1CCCC1)CC1CCN(CC1)Cc1ccn(c1)c1ccc(cc1)C(F)(F)F	564032	4.51	530.7	7.08	0.6	1.01	0.63	1.15	5	13	6	0.08	2	0	37	4	2	0	0	3	0	0	0	0	9	3	38.7	5.3	2.7	17	0	5	5	0.74	0	1	5	1	0	0	2	3	0	0	0	0	0	0	1
C#CCNc1ccnc2c1c1ncn(c(=O)c1s2)c1ccc(cc1)OC	1783876	4.51	362.44	9.06	0.71	1.01	0.74	1.11	3	19	4	0.09	2	1	14	4	2	0	1	0	0	0	0	1	7	0	47.5	10	5	2	0	4	7	0.73	0.21	1.21	2	0.5	0	0	1	3	0	0	2	0	0	0	1
O=C(NC1CN(C1)C1CCC(CC1)c1nccs1)CNc1nn(c2c1cc(cc2)C(F)(F)F)C(=O)N	1834795	4.51	521.63	8.41	0.64	1.03	0.66	1.15	6	17	6	0.09	2	0	26	7	2	0	1	3	0	0	0	1	13	3	37.1	11.3	3.2	11	0	5	6	0.67	0.08	1.08	4	0.8	0	1	2	2	0	0	1	0	0	0	1
COc1ccc2c(n1)n(CCN1CCC(CC1)NCc1ncc3c(c1)OCCO3)c(=O)cn2	1914480	4.51	452.57	7.42	0.62	1.01	0.64	1.14	2	14	7	0.11	2	0	28	6	4	0	0	0	0	0	0	0	10	0	37.7	9.8	6.6	11	0	5	7	0.79	0.15	1.15	3	0.6	0	0	0	5	0	0	0	2	0	0	0
OC(=O)c1ccc(cc1)c1ccc(cc1)N1C(=O)N(C2(C1=O)CCN(CC2)Cc1ncccc1C)c1ccncn1	2041192	4.51	548.65	7.95	0.66	1.01	0.68	1.12	5	27	6	0.08	3	0	28	6	4	0	0	0	0	0	0	0	10	0	44.9	8.7	5.8	7	0	6	6	0.83	0	1.03	5	0.83	0	0	1	5	0	0	0	0	0	0	2
CCOC(=O)N1CCN(CC1)Cc1noc(n1)c1cc(Cl)ccc1F	2069930	4.51	368.83	8.58	0.64	1.03	0.66	1.15	4	12	5	0.11	1	0	18	4	3	0	0	1	1	0	0	1	9	2	37.2	9.3	7	7	0	3	3	0.68	0	1	3	1	0	0	1	2	0	0	0	0	0	0	1
N#CCC(N1C(=O)c2c(C1C(=O)NCc1ccc(cc1)OC(F)(F)F)cccc2)C	2164380	4.51	417.42	8.7	0.67	1.04	0.67	1.14	7	15	6	0.12	2	1	18	3	3	0	0	3	0	0	0	0	9	3	43.8	6.3	6.3	6	0	3	4	0.5	0.13	1.13	2	0.67	0	0	1	2	0	0	1	0	0	0	2
OCC(Oc1cc(Oc2ccc(cc2)C(=O)N2CCC2)cc(c1)C(=O)Nc1ccn(n1)C(C)C)C	3219106	4.51	478.6	7.36	0.62	1.01	0.65	1.13	6	19	9	0.13	2	0	30	4	5	0	0	0	0	0	0	0	9	0	40	6.2	7.7	9	0	4	4	0.6	0	1	4	1	0	1	1	2	0	0	0	0	0	0	2
COc1ccc(cc1)NC(=O)N1CCNCC1COc1cccnc1	3262163	4.51	342.44	7.29	0.62	1.01	0.64	1.14	2	13	5	0.1	1	0	22	4	3	0	0	0	0	0	0	0	7	0	38.3	8.5	6.4	6	0	3	3	0.72	0	1	3	1	0	0	0	3	0	0	0	0	0	0	1
OC1CCN(C1)Cc1ccc(cc1)OC1CCN(CC1)C(=O)c1nnc(o1)c1ccccc1	3787345	4.51	448.57	7.35	0.63	1.01	0.66	1.13	2	18	6	0.09	1	0	28	4	4	0	0	0	0	0	0	0	8	0	41	6.6	6.6	10	0	5	5	0.85	0	1	5	1	0	0	2	3	0	0	0	0	0	0	2
N#CC(Cc1ccc(cc1)c1ccc2c(c1)n(CC)c(=O)o2)NC(=O)C1CNCCCO1	3980602	4.51	434.54	7.49	0.63	1.01	0.66	1.13	4	15	6	0.1	2	1	26	4	4	0	0	0	0	0	0	0	8	0	41.4	6.9	6.9	9	0	4	5	0.69	0.09	1.09	3	0.75	0	0	1	2	1	0	1	0	0	0	2
Cc1cccc(n1)c1[nH]c(nc1c1ccc2n(c1)ncn2)CNc1ccccc1F	3260567	4.51	399.47	8.32	0.68	1.01	0.7	1.13	2	27	5	0.1	0	0	18	7	0	0	0	1	0	0	0	0	8	1	45.8	14.6	0	2	0	5	6	0.87	0.08	1.08	4	0.8	0	0	2	3	0	0	1	0	0	0	1
Clc1ccc(cc1)OCC#Cc1cccc([n+]1C)C#CCOc1ccc(cc1)Cl	2324239	4.51	423.33	9.01	0.7	1.01	0.74	1.1	3	20	4	0.08	0	2	18	1	2	0	0	0	2	0	0	2	5	2	51.1	2.1	4.3	3	1	3	3	0.62	0	1	3	1	0	0	0	3	0	0	0	0	0	0	2
CN(Cc1ccc2c(c1)CCN(C2)C(=O)c1cc2c(n1C)cnc(c2)Br)C	3314352	4.51	427.38	8.55	0.64	1	0.69	1.12	5	17	3	0.06	1	0	23	4	1	0	0	0	0	1	0	1	6	1	42	8	2	7	0	4	6	0.7	0.21	1.21	2	0.5	0	0	1	3	0	0	1	1	0	0	1
ONC(=O)C=Cc1ccc(cc1)CNCCc1c([nH]c2c1cccc2)c1c(C)noc1C	1819259	4.51	430.55	7.42	0.64	1	0.67	1.12	4	23	8	0.13	2	0	26	4	3	0	0	0	0	0	0	0	7	0	43.1	6.9	5.2	5	0	4	5	0.63	0.1	1.1	3	0.75	0	0	2	2	0	0	1	0	0	0	2
O=C(c1ccc(cc1)CC1CCC(N1)C(c1ccccc1)O)N1CCN(CC1)Cc1nnn(n1)CC(F)(F)F	4085173	4.52	543.66	7.66	0.62	1.02	0.64	1.15	5	18	8	0.11	1	0	32	7	2	0	0	3	0	0	0	0	12	3	38	9.9	2.8	13	0	5	5	0.72	0	1	5	1	0	0	2	3	0	0	0	0	0	0	2
CN(Cc1ccc2c(c1)CCC(C2)N(C(=O)c1ccc(cc1)c1ccccn1)C)C	267320	4.52	399.58	6.77	0.62	0.99	0.67	1.12	4	19	5	0.08	1	0	29	3	1	0	0	0	0	0	0	0	4	0	44.1	5.1	1.7	8	0	4	5	0.73	0.09	1.09	3	0.75	0	0	0	4	0	0	0	1	0	0	2
O=C(NC1CCN(CC1)Cc1ccc(cc1)Oc1nc2c(s1)cccc2)COC(=O)C	479382	4.52	439.58	7.85	0.64	1.01	0.68	1.12	3	18	8	0.14	2	0	25	3	4	0	1	0	0	0	0	1	8	0	41.1	5.4	7.1	8	0	4	5	0.68	0.1	1.1	3	0.75	0	0	1	3	0	0	1	0	0	0	2
CN(C1CCC(C(C1)CS(=O)(=O)c1ccccc1)N1CCC(C1=O)NC(=O)c1cccc(c1)C(F)(F)F)C(C)C	1091605	4.52	579.75	7.63	0.62	1.02	0.65	1.14	10	16	8	0.1	4	0	36	3	4	0	1	3	0	0	0	1	11	3	38.2	3.9	5.3	15	0	4	4	0.58	0	1	4	1	0	0	1	3	0	0	0	0	0	0	2
ONC(=O)C=Cc1ccc(c(c1)F)CN1CCCC(C1)c1c2ccccc2[nH]c1C(C)(C)C	1093053	4.52	449.62	6.92	0.61	1	0.65	1.13	6	18	6	0.09	2	0	32	3	2	0	0	1	0	0	0	0	6	1	41.5	4.6	3.1	10	0	4	5	0.64	0.1	1.1	3	0.75	0	0	1	3	0	0	1	0	0	0	2
O=C(c1ccc(cc1)F)CN1CCN(CC1)C(=O)c1nn(cc1Cl)C	1214946	4.52	364.84	8.49	0.65	1.02	0.67	1.14	5	13	4	0.09	2	0	18	4	2	0	0	1	1	0	0	1	8	2	39.5	9.3	4.7	6	0	3	3	0.68	0	1	3	1	0	0	1	2	0	0	0	0	0	0	1
CNC(=O)COC1C(C)CC(C)(O)C(OC2OC(C)CC(C2O)N(C(C)C)C)C(C)C(OC2OC(C)CC(C2)(C)OC)C(C(=O)OC(C(C(C1C)O)(C)O)CC)C	1778052	4.52	819.22	6.07	0.54	1	0.58	1.14	21	2	11	0.08	2	0	78	2	13	0	0	0	0	0	0	0	15	0	31.1	1.5	9.6	40	0	3	3	0.46	0	1	3	1	0	0	0	2	0	0	0	0	0	0	0
N#Cc1ccc(cc1Cn1c(cc2c1c(=O)n(C)c(=O)n2C)N1CCCC(C1)(C)N)F	1819090	4.52	424.53	7.58	0.63	1.01	0.65	1.14	8	14	3	0.05	2	1	25	6	2	0	0	1	0	0	0	0	9	1	39.3	10.7	3.6	9	0	4	5	0.68	0.1	1.1	3	0.75	0	0	1	3	0	0	1	0	0	0	1
c1cnc(nc1)Nc1sc2c(n1)c1c[nH]nc1CCC2	1830711	4.52	284.38	8.89	0.68	1.01	0.72	1.13	0	16	2	0.06	0	0	12	6	0	0	1	0	0	0	0	1	7	0	40.6	18.8	0	3	0	4	7	0.95	0.21	1.21	2	0.5	0	0	2	1	1	0	0	2	0	0	0
c1ccc(cc1)c1nnc(o1)CN1CCN(CC1)Cc1nc2c(s1)cccc2	2069925	4.52	391.54	7.99	0.66	1	0.7	1.12	0	21	5	0.09	0	0	21	5	1	0	1	0	0	0	0	1	7	0	42.9	10.2	2	6	0	5	6	0.93	0.08	1.08	4	0.8	0	0	2	3	0	0	1	0	0	0	2
N#Cc1ccc(c(c1)C)c1ccnc(c1)NCc1n[nH]c(c1Cl)c1ccccc1	2147023	4.52	399.91	8.51	0.69	1	0.73	1.11	3	24	5	0.1	0	1	18	5	0	0	0	0	1	0	0	1	6	1	48.9	10.6	0	2	0	4	4	0.79	0	1	4	1	0	0	1	3	0	0	0	0	0	0	2
N#Cc1ncc(nc1OC1CCNC1)Nc1ncc(c(c1)N(C)C)C(=O)OC	2204583	4.52	383.46	7.83	0.63	1.02	0.65	1.14	5	14	7	0.14	1	1	21	7	3	0	0	0	0	0	0	0	10	0	36.7	14.3	6.1	7	0	3	3	0.61	0	1	3	1	0	0	1	2	0	0	0	0	0	0	0
N#Cc1cccc(c1)S(=O)(=O)N(CC1CCC(=O)N1C)Cc1ccc(cc1)Cl	3127404	4.52	417.95	8.71	0.67	1.01	0.7	1.12	6	16	6	0.12	3	1	20	3	3	0	1	0	1	0	0	2	8	1	41.7	6.3	6.3	6	0	3	3	0.61	0	1	3	1	0	0	1	2	0	0	0	0	0	0	2
CNC(=O)c1ccc(c(n1)N)c1cc(Cl)cc(c1Cl)Cl	3589894	4.52	330.61	11.02	0.73	1.03	0.76	1.12	6	13	2	0.07	1	0	10	3	1	0	0	0	3	0	0	3	7	3	43.3	10	3.3	1	0	2	2	0.6	0	1	2	1	0	0	0	2	0	0	0	0	0	0	1
O=C(N1CCN(CC1)CC(c1ccc2c(c1C)COC2=O)C)Cc1ccc(nc1)n1cnnn1	3794292	4.52	461.58	7.57	0.63	1.01	0.66	1.14	4	19	6	0.09	2	0	27	7	3	0	0	0	0	0	0	0	10	0	39.3	11.5	4.9	10	0	5	6	0.77	0.08	1.08	4	0.8	0	0	2	3	0	0	1	0	0	0	1
OC1CCC(CC1)Nc1ccc2n(n1)c(cn2)c1cccc(c1)Cl	3964407	4.52	342.86	7.97	0.65	1	0.68	1.13	2	16	3	0.07	0	0	19	4	1	0	0	0	1	0	0	1	6	1	41.9	9.3	2.3	6	0	4	5	0.88	0.1	1.1	3	0.75	0	0	1	3	0	0	1	0	0	0	1
Cc1nccc(c1)c1cn2c(c1)c(NC1CCC(C1(C)C)(C)N)c(cn2)C(=O)N	4073562	4.52	392.56	6.89	0.61	0.99	0.65	1.14	7	17	4	0.07	1	0	28	6	1	0	0	0	0	0	0	0	7	0	38.6	10.5	1.8	9	0	4	5	0.69	0.1	1.1	3	0.75	0	0	2	2	0	0	1	0	0	0	0
O=C1CCC(N1)COc1nccc2c1cc(OC(C)C)c(c2)C(=O)N	4092338	4.52	343.42	7.47	0.62	1.01	0.65	1.13	5	13	6	0.13	2	0	21	3	4	0	0	0	0	0	0	0	7	0	39.1	6.5	8.7	7	0	3	4	0.6	0.13	1.13	2	0.67	0	0	1	2	0	0	0	1	0	0	1
OC(=O)COCCN1CCN(CC1)C(c1ccc(cc1)Cl)c1ccccc1	1000	4.52	388.93	7.48	0.62	1	0.66	1.13	3	13	8	0.15	1	0	25	2	3	0	0	0	1	0	0	1	6	1	40.4	3.8	5.8	8	0	3	3	0.67	0	1	3	1	0	0	0	3	0	0	0	0	0	0	2
CCNS(=O)(=O)c1cc(c(cc1F)Cl)C(=O)N1CCC(CC1)(CCN1C2CCC1CC(C2)n1c(C)nc2c1cccc2)c1cccc(c1)F	1784516	4.52	710.36	7.81	0.63	1.01	0.67	1.13	8	25	9	0.09	3	0	42	5	3	0	1	2	1	0	0	2	12	3	40.7	5.5	3.3	17	0	7	9	0.71	0.17	1.14	5	0.71	0	0	2	5	1	0	1	0	0	0	3
OCc1cc(ccc1OC)c1ccc2c(n1)nc(nc2N1CCOCC1C)N1CCOCC1C	1801204	4.52	465.61	7.16	0.61	1.01	0.64	1.13	4	17	5	0.07	0	0	31	5	4	0	0	0	0	0	0	0	9	0	38.5	7.7	6.2	12	0	5	6	0.82	0.07	1.07	4	0.8	0	0	0	5	0	0	0	1	0	0	1
CC1Cc2c3cc(F)c(cc3[nH]c2C2(N1)C(=O)Nc1c2cc(Cl)cc1)Cl	1082723	4.52	390.26	9.76	0.71	1.02	0.74	1.12	5	17	0	0	1	0	14	3	1	0	0	1	2	0	0	2	7	3	47.5	7.5	2.5	4	0	5	9	0.81	0.29	1.33	1	0.2	0	0	2	3	0	0	3	0	0	0	2
CCn1ncc(c1)C1(NC(Cc2c1[nH]c1c2cccc1)c1[nH]cc(n1)c1ccc(cn1)F)c1nn(c(=O)o1)CC(=O)O	3582343	4.52	569.61	8.63	0.68	1.03	0.68	1.14	5	29	7	0.1	3	0	24	9	4	0	0	1	0	0	0	0	14	1	42.4	13.6	6.1	6	0	7	10	0.81	0.12	1.12	5	0.71	0	0	4	3	0	0	2	0	0	0	1
COC(=O)NC(C(=O)N1CCCC1c1ncc([nH]1)c1ccc(cc1)c1ccc(cc1)c1cnc([nH]1)C1CCCN1C(=O)C(C(C)C)NC(=O)OC)C(C)C	2023898	4.53	738.98	7.11	0.61	1	0.64	1.13	10	26	13	0.12	4	0	50	8	6	0	0	0	0	0	0	0	14	0	38.5	7.7	5.8	18	0	6	6	0.59	0	1	6	1	0	0	4	2	0	0	0	0	0	0	2
OC(=O)CN(C(=O)Oc1ccc(cc1)C)Cc1cccc(c1)OCc1nc(oc1C)c1ccc(cc1)Cl	1089210	4.53	521	8.4	0.67	1.02	0.69	1.12	6	25	10	0.15	2	0	25	2	6	0	0	0	1	0	0	1	9	1	45.2	3.2	9.7	5	0	4	4	0.62	0	1	4	1	0	0	1	3	0	0	0	0	0	0	3
Clc1ccc(cc1)C(NC(=O)C1(N)CCN(CC1)c1ncnc2c1cc[nH]2)CCN1CCCCC1	2325729	4.53	496.12	7.19	0.61	1	0.65	1.14	3	17	7	0.1	1	0	34	7	1	0	0	0	1	0	0	1	9	1	37.7	10.1	1.4	13	0	5	6	0.77	0.07	1.07	4	0.8	0	0	1	4	0	0	1	0	0	0	1
O=C(c1ccccc1F)Nc1ccc(cc1)c1nnc(o1)NCCCCN1CCOCC1	2022729	4.53	439.54	7.58	0.63	1.01	0.65	1.14	2	18	9	0.15	1	0	26	5	3	0	0	1	0	0	0	0	9	1	39.7	8.6	5.2	8	0	4	4	0.72	0	1	4	1	0	0	1	3	0	0	0	0	0	0	2
Fc1ccc(cc1)CN1CCN(CC1)C1=Nn2c(CC1)nnc2C(F)(F)F	2346972	4.53	382.41	8.5	0.64	1.04	0.64	1.17	4	12	3	0.06	1	0	18	6	0	0	0	4	0	0	0	0	10	4	37.8	13.3	0	8	0	4	5	0.78	0.1	1.1	3	0.75	0	0	1	3	0	0	1	0	0	0	1
OC(c1ccc2c(c1C)COC2=O)CN1CCC2(CC1)CCN(C2)c1ccc(nc1)S(=O)(=O)C	4087218	4.53	485.66	7.47	0.62	1.01	0.66	1.13	6	15	5	0.07	3	0	31	3	5	0	1	0	0	0	0	1	9	0	38.5	4.6	7.7	13	0	5	6	0.74	0.08	1.12	3	0.6	0	0	2	3	0	0	1	0	0	0	1
OCCOc1ccc2c(n1)c(CC(C13CCC(CC1)(CO3)NCc1ccc3c(n1)NC(=O)CO3)O)c(cn2)F	3605013	4.53	539.62	7.82	0.63	1.02	0.65	1.14	4	18	9	0.12	1	0	30	5	6	0	0	1	0	0	0	0	12	1	39.1	7.2	8.7	13	0	6	9	0.72	0.36	1.29	3	0.5	0	0	0	7	0	0	0	2	0	0	0
CSc1nc(c(n1C)c1ccnc(c1)NC(=O)C)c1ccc(cc1)F	432798	4.54	356.46	8.49	0.67	1.01	0.7	1.13	5	18	4	0.09	1	0	17	4	1	0	1	1	0	0	0	1	7	1	42.9	9.5	2.4	3	0	3	3	0.68	0	1	3	1	0	0	1	2	0	0	0	0	0	0	1
N#Cc1c(nc(cc1c1ccccc1)c1ccccc1)N=c1sc(nn1c1ccc(cc1)C)C(=O)C	3408384	4.54	487.62	8.56	0.71	1	0.74	1.1	4	28	5	0.08	3	1	21	5	1	0	1	0	0	0	0	1	7	0	50.9	8.8	1.8	2	0	5	5	0.81	0	1	5	1	0	0	1	4	0	0	0	0	0	0	3
N#Cc1ccc(nc1)N1CCC(C(C1)C)Nc1c(cnc2c1cc[nH]2)C(=O)N	3593779	4.54	375.48	7.66	0.64	1.01	0.67	1.14	4	18	4	0.08	1	1	21	7	1	0	0	0	0	0	0	0	8	0	40.8	14.3	2	6	0	4	5	0.75	0.1	1.1	3	0.75	0	0	1	3	0	0	1	0	0	0	0
FC(Oc1cccc2c1nc(n2c1ccc(s1)C(=O)NC1CC1)C)F	2012951	4.54	363.42	9.09	0.68	1.03	0.69	1.14	4	16	4	0.09	1	0	15	3	2	0	1	2	0	0	0	1	8	2	42.5	7.5	5	5	0	4	5	0.68	0.12	1.12	3	0.75	1	0	2	1	0	0	1	0	0	0	1
N#CC1CCCC1C(=O)C1CN(CC1N)Cc1cc(C)c(c(c1)C)C#N	399791	4.54	350.51	6.74	0.61	0.99	0.65	1.13	6	9	4	0.07	1	2	26	4	1	0	0	0	0	0	0	0	5	0	40.4	7.7	1.9	12	0	3	3	0.62	0	1	3	1	0	0	2	1	0	0	0	0	0	0	1
FC1CCC(C1)NCc1nn(c(c1C)c1ccc(nc1)C)c1ncccc1Cl	468308	4.54	399.94	7.84	0.64	1	0.68	1.14	4	17	5	0.09	0	0	23	5	0	0	0	1	1	0	0	1	7	2	41.2	9.8	0	8	0	4	4	0.79	0	1	4	1	0	0	2	2	0	0	0	0	0	0	0
Cn1ncc(c1)c1ccc2c(c1)[nH]c1c2c(ccc1C(=O)N)NC(C(C)(C)C)C	1835039	4.54	389.55	6.96	0.62	0.99	0.66	1.13	7	21	5	0.09	1	0	27	5	1	0	0	0	0	0	0	0	6	0	41.1	8.9	1.8	7	0	4	7	0.62	0.22	1.22	2	0.5	0	0	2	2	0	0	2	0	0	0	2
COc1ccc2c(c1)N(CCN1CCC(CC1)NCc1ccc3c(n1)NC(=O)CO3)C(=O)CC2	1916537	4.54	465.61	7.16	0.61	1.01	0.64	1.13	3	14	7	0.1	2	0	31	5	4	0	0	0	0	0	0	0	9	0	38.5	7.7	6.2	12	0	5	7	0.77	0.15	1.15	3	0.6	0	0	0	5	0	0	0	2	0	0	1
COc1ccc2c(n1)c(ccn2)NC(=O)C1CCC(CC1)NCc1ncc2c(c1)OCCO2	1926864	4.54	449.56	7.49	0.63	1.01	0.65	1.13	2	18	6	0.09	1	0	27	5	4	0	0	0	0	0	0	0	9	0	40	8.3	6.7	10	0	5	7	0.79	0.15	1.15	3	0.6	0	0	0	5	0	0	0	2	0	0	0
CNC(=O)c1ccc(cc1)c1ccc2c(c1)CCN(C2=O)CCN1CCCC1	2031868	4.54	377.53	6.86	0.62	0.99	0.66	1.13	3	14	5	0.09	2	0	27	3	2	0	0	0	0	0	0	0	5	0	41.8	5.5	3.6	9	0	4	5	0.75	0.1	1.1	3	0.75	0	0	1	3	0	0	0	1	0	0	2
CCN1CCc2c(CC1)cc1c(c2)sc(n1)N	2326489	4.54	247.4	7.28	0.62	0.99	0.68	1.13	2	10	1	0.03	0	0	17	3	0	0	1	0	0	0	0	1	4	0	38.2	8.8	0	6	0	3	6	0.82	0.29	1.29	1	0.33	0	0	1	1	1	0	1	0	1	0	1
OC(=O)c1cccc(c1)C1CCN(CC1)C1CC2C(C1)(CCO2)C(=O)N1COc2c(C1)cc(cc2)C(F)(F)F	3263285	4.54	544.62	7.78	0.63	1.02	0.65	1.14	6	14	4	0.05	2	0	31	2	5	0	0	3	0	0	0	0	10	3	41.4	2.9	7.1	15	0	6	8	0.77	0.13	1.13	4	0.67	0	0	2	4	0	1	0	1	0	0	2
O=C1NC(=O)C(=Cc2ccccc2OCc2nnc(o2)OCc2c(Cl)cccc2Cl)S1	3355597	4.54	478.33	10.87	0.74	1.05	0.76	1.11	4	20	7	0.15	3	0	13	3	5	0	1	0	2	0	0	3	11	2	45.5	6.8	11.4	2	0	4	4	0.71	0	1	4	1	0	0	2	2	0	0	0	0	0	0	2
O=C(c1cnc2c(c1)[nH]cc2)N1CCC2(CC1)CC(=O)c1c(C2)cnn1C(C)C	3359264	4.54	391.52	7.25	0.63	1	0.66	1.13	4	17	2	0.03	2	0	25	5	2	0	0	0	0	0	0	0	7	0	40.7	9.3	3.7	10	0	5	7	0.79	0.17	1.22	2	0.4	0	0	2	3	0	0	2	0	0	0	0
Cc1cc(nc(c1)C)Nc1cc(cnc1C(=O)N)NC1CS(=O)(=O)CCC1N	3415589	4.54	404.55	7.78	0.62	1.01	0.65	1.14	7	15	5	0.09	3	0	24	6	3	0	1	0	0	0	0	1	10	0	34.6	11.5	5.8	7	0	3	3	0.64	0	1	3	1	0	0	0	3	0	0	0	0	0	0	0
Cc1nn(cc1Nc1ncc(c(n1)c1cnc2n1cccc2)Cl)C1CCNCC1	3823007	4.54	408.94	8.18	0.65	1.01	0.69	1.14	2	21	4	0.07	0	0	21	8	0	0	0	0	1	0	0	1	9	1	40	16	0	6	0	5	6	0.9	0.08	1.08	4	0.8	0	0	2	3	0	0	1	0	0	0	0
N#CC1=C(N)Oc2c(C1(C(C)C)c1cc(cc(c1)C(F)(F)F)c1cccnc1)c(C)[nH]n2	4080522	4.54	439.48	8.45	0.67	1.03	0.68	1.14	8	19	3	0.06	1	1	20	5	1	0	0	3	0	0	0	0	9	3	44.2	9.6	1.9	6	0	4	5	0.66	0.1	1.1	3	0.75	0	0	1	3	0	0	1	0	0	0	1
O=C1COc2c(N1)nc(cc2)CNC12CCC(CC1)(OC2)CCc1c(F)cnc2c1nc(OCC1NC(=O)C1N)cc2	3605022	4.54	577.68	7.81	0.64	1.02	0.65	1.14	4	19	9	0.11	2	0	32	7	5	0	0	1	0	0	0	0	13	1	39.2	9.5	6.8	14	0	7	10	0.76	0.31	1.25	4	0.57	0	1	0	7	0	0	0	2	0	0	0
FC1CCN(C1)C(=O)C(C(c1ccc(cc1)c1cccc(c1)c1noc(n1)O)C)N	370072	4.55	410.49	7.75	0.64	1.01	0.66	1.13	5	18	5	0.09	1	0	23	4	3	0	0	1	0	0	0	0	8	1	41.5	7.5	5.7	7	0	4	4	0.73	0	1	4	1	0	0	2	2	0	0	0	0	0	0	2
O=C(N(CCC(=O)N1CCCC1)C)CC1CCN(CC1)Cc1ccn(c1)c1ccc(cc1)C(F)(F)F	550513	4.55	504.66	7.11	0.6	1.01	0.63	1.15	6	13	8	0.11	2	0	35	4	2	0	0	3	0	0	0	0	9	3	38	5.6	2.8	15	0	4	4	0.61	0	1	4	1	0	0	2	2	0	0	0	0	0	0	1
Cc1nn(c(c1NS(=O)(=O)c1c(Cl)cc(cc1Cl)c1ccnc(c1)N1CCNCC1)C)C	1230468	4.55	495.48	8.85	0.66	1.02	0.7	1.13	7	19	5	0.09	2	0	24	6	2	0	1	0	2	0	0	3	11	2	37.5	10.7	3.6	7	0	4	4	0.72	0	1	4	1	0	0	1	3	0	0	0	0	0	0	1
O=C(N1CCC(CC1)c1onc(n1)c1ccc2c(n1)cccc2)NCC(N1CCOCC1)(C)C	1822301	4.55	464.63	7.04	0.61	1	0.64	1.14	3	17	5	0.07	1	0	32	6	3	0	0	0	0	0	0	0	9	0	37.9	9.1	4.5	13	0	5	6	0.79	0.07	1.07	4	0.8	0	0	1	4	0	0	0	1	0	0	1
c1ccc(nc1)Nc1sc2c(n1)c1c[nH]nc1CCC2	1830707	4.55	283.39	8.59	0.68	1	0.72	1.12	0	16	2	0.06	0	0	13	5	0	0	1	0	0	0	0	1	6	0	42.4	15.2	0	3	0	4	7	0.95	0.21	1.21	2	0.5	0	0	2	1	1	0	0	2	0	0	0
CCN(C(=O)c1ccc(cc1)C(c1cccc(c1)NC(=O)C1CCC1)N1CCN(CC1)Cc1cccnc1)C	1939741	4.55	525.76	6.74	0.61	0.99	0.65	1.13	4	20	9	0.11	2	0	39	5	2	0	0	0	0	0	0	0	7	0	41	6.4	2.6	13	0	5	5	0.72	0	1	5	1	0	1	0	4	0	0	0	0	0	0	2
O=C(N1CCC(C1)NC1CCC(CC1)(O)c1ccc(cn1)c1ncccn1)C1CCN(CC1)c1nccc(c1)C(F)(F)F	2029568	4.55	595.74	7.54	0.62	1.01	0.65	1.15	5	19	6	0.07	1	0	36	7	2	0	0	3	0	0	0	0	12	3	39.2	8.9	2.5	16	0	6	6	0.81	0	1	6	1	0	0	1	5	0	0	0	0	0	0	0
Clc1cccc(c1)NC(=O)N1CCN(CC1)CC1CCCN(C1)C1CC1	2036763	4.55	376.98	6.85	0.59	0.99	0.64	1.14	2	7	4	0.07	1	0	29	4	1	0	0	0	1	0	0	1	6	1	36.4	7.3	1.8	13	0	4	4	0.81	0	1	4	1	1	0	0	3	0	0	0	0	0	0	1
Clc1nc(COCC2(CCNCC2)c2ccccc2)cc(c1)C(F)(F)F	2333639	4.55	384.86	8.37	0.64	1.02	0.66	1.15	4	12	5	0.1	0	0	20	2	1	0	0	3	1	0	0	1	7	4	41.3	4.3	2.2	8	0	3	3	0.69	0	1	3	1	0	0	0	3	0	0	0	0	0	0	1
FCC(Oc1cc(Oc2ccc(cc2)C(=O)N2CCC2)cc(c1)C(=O)Nc1ccn(n1)C)CF	3219119	4.55	470.52	8.11	0.65	1.03	0.66	1.14	5	19	7	0.12	2	0	24	4	4	0	0	2	0	0	0	0	10	2	41.4	6.9	6.9	7	0	4	4	0.62	0	1	4	1	0	1	1	2	0	0	0	0	0	0	2
CS(=O)Cc1ccc(c(c1)F)COc1cnc(nc1)N1CCN(CC1C)c1onc(n1)C(F)(F)F	3358007	4.55	514.56	9.03	0.65	1.05	0.66	1.16	7	18	7	0.12	1	0	22	6	3	0	1	4	0	0	0	1	14	4	36.8	10.5	5.3	9	0	4	4	0.66	0	1	4	1	0	0	1	3	0	0	0	0	0	0	1
O=C(C1N(Cc2ccccc2c2ccccc2)C(=O)c2c1c(O)ccc2)NC(C)(C)C	3787356	4.55	414.54	7.27	0.64	1	0.68	1.12	6	20	5	0.08	2	0	26	2	3	0	0	0	0	0	0	0	5	0	45.6	3.5	5.3	6	0	4	5	0.68	0.1	1.1	3	0.75	0	0	1	3	0	0	1	0	0	0	3
NC(=O)c1cnc(c2c1sc(c2)c1cscc1)NC1CCCNC1	4079910	4.55	358.53	8.54	0.66	1	0.72	1.12	2	16	4	0.09	1	0	18	4	1	0	2	0	0	0	0	2	7	0	40.5	9.5	2.4	5	0	4	5	0.83	0.1	1.1	3	0.75	0	0	2	2	0	0	1	0	0	0	0
C1CCN(CC1)C(C(c1ccccc1)N1CCCCC1)c1ccccc1	2152522 2152523	4.55	348.58	6.01	0.59	0.97	0.65	1.13	0	12	5	0.08	0	0	32	2	0	0	0	0	0	0	0	0	2	0	41.4	3.4	0	12	0	4	4	0.92	0	1	4	1	0	0	0	4	0	0	0	0	0	0	2
CC#CCn1c(N2CCCC(C2)N)c(c2c1c(=O)n(Cc1nccc3c1cccc3)c(=O)n2C)C#N	1951604	4.55	481.61	7.65	0.65	1	0.68	1.13	6	20	4	0.06	2	2	27	7	2	0	0	0	0	0	0	0	9	0	42.9	11.1	3.2	9	0	5	7	0.69	0.16	1.16	3	0.6	0	0	1	4	0	0	1	1	0	0	1
COc1ccc(cc1)CCN1C(=O)N(CC1c1ccc(cc1)OC)NS(=O)(=O)CF	571039	4.55	437.54	8.1	0.63	1.02	0.65	1.14	6	15	8	0.14	3	0	24	3	5	0	1	1	0	0	0	1	10	1	37	5.6	9.3	7	0	3	3	0.57	0	1	3	1	0	0	1	2	0	0	0	0	0	0	2
ONC(=O)C=Cc1ccc(cc1)CN1CCCC(C1)c1c([nH]c2c1cccc2)c1ccccc1	1094041	4.55	451.61	7.17	0.64	0.99	0.68	1.12	2	24	6	0.09	2	0	29	3	2	0	0	0	0	0	0	0	5	0	46	4.8	3.2	6	0	5	6	0.79	0.07	1.07	4	0.8	0	0	1	4	0	0	1	0	0	0	3
N#CC1(CC1)NCc1cc(c(cc1F)F)C1(C)CCSC(=N1)N	4077211	4.55	336.45	8.21	0.64	1.01	0.67	1.14	5	8	4	0.09	1	1	18	4	0	0	1	2	0	0	0	1	7	2	39	9.8	0	8	0	3	3	0.65	0	1	3	1	1	0	0	2	0	0	0	0	0	0	1
O=C(N1CCCC1CN1CCCC1)N1Cc2c(C1)cccc2	384427	4.55	299.46	6.37	0.59	0.99	0.64	1.13	1	7	2	0.04	1	0	25	3	1	0	0	0	0	0	0	0	4	0	38.3	6.4	2.1	11	0	4	5	0.86	0.11	1.11	3	0.75	0	0	3	1	0	0	1	0	0	0	1
COc1ccc(cn1)C1(O)CCC(CC1)N1CC(C1)NC(=O)CNc1ncnc2c1cc(cc2)C(F)(F)F	2315927	4.55	530.61	7.92	0.63	1.02	0.64	1.15	6	18	7	0.1	1	0	29	6	3	0	0	3	0	0	0	0	12	3	38.8	9	4.5	12	0	5	6	0.68	0.08	1.08	4	0.8	0	1	0	4	0	0	0	1	0	0	1
c1ccc(cc1)CN1CCN(CC1)Cc1nnc(o1)c1ccccc1	1504335	4.56	334.46	7.12	0.63	0.99	0.67	1.13	0	17	5	0.1	0	0	22	4	1	0	0	0	0	0	0	0	5	0	42.6	8.5	2.1	6	0	4	4	0.92	0	1	4	1	0	0	1	3	0	0	0	0	0	0	2
CC1NCc2c(C1)c(ncn2)Oc1ccc2c(c1)ccn2C(=O)Nc1n[nH]c(c1)C1(C)CC1	3746776	4.56	443.56	7.65	0.64	1.01	0.67	1.13	3	22	4	0.06	1	0	25	7	2	0	0	0	0	0	0	0	9	0	41.4	12.1	3.4	8	0	6	8	0.82	0.15	1.15	4	0.67	1	0	2	3	0	0	1	1	0	0	1
ONC(=O)C=Cc1ccc(cc1)CNCCc1c[nH]c2c1cccc2	344227	4.56	335.44	7.29	0.64	1	0.67	1.12	2	18	7	0.15	2	0	21	3	2	0	0	0	0	0	0	0	5	0	43.5	6.5	4.3	3	0	3	4	0.6	0.13	1.13	2	0.67	0	0	1	2	0	0	1	0	0	0	2
CCCCCCC(C(c1cccnc1)(c1cccnc1)O)N1CCOCC1	1088804	4.56	369.56	6.37	0.58	0.99	0.63	1.13	2	12	9	0.15	0	0	31	3	2	0	0	0	0	0	0	0	5	0	37.9	5.2	3.4	12	0	3	3	0.67	0	1	3	1	0	0	0	3	0	0	0	0	0	0	0
OCCNCc1cc(ccc1OC)c1ccc2c(n1)nc(nc2N1CCOCC1)N1CC(C)OC(C1)C	2336327	4.56	508.69	6.97	0.6	1	0.63	1.14	4	17	8	0.1	0	0	36	6	4	0	0	0	0	0	0	0	10	0	37	8.2	5.5	14	0	5	6	0.76	0.07	1.07	4	0.8	0	0	0	5	0	0	0	1	0	0	1
O=C(c1c2OCCCn2c2c1cccc2)OCC1CCN(CC1)Cc1ccc(cc1)c1ccccc1c1nnn[nH]1	2440456	4.56	548.7	7.52	0.65	1	0.68	1.12	1	28	8	0.1	1	0	32	6	3	0	0	0	0	0	0	0	9	0	43.8	8.2	4.1	10	0	7	10	0.88	0.11	1.11	5	0.71	0	0	2	5	0	0	2	0	0	0	3
OCC1(C=C(CN1C(=O)N(C1CCN(CC1F)C)C)c1cc(F)ccc1F)c1ccccc1	481931 481932	4.56	459.56	7.53	0.62	1.01	0.65	1.14	7	14	4	0.06	2	0	28	3	2	0	0	3	0	0	0	0	8	3	41	4.9	3.3	10	0	4	4	0.7	0	1	4	1	0	0	1	3	0	0	0	0	0	0	2
O=C(NS(=O)(=O)c1ccc(cc1)OCCN1CCCCC1)Nc1ccccc1	2024390	4.56	403.55	7.61	0.62	1.01	0.66	1.13	3	15	7	0.13	3	0	25	3	4	0	1	0	0	0	0	1	8	0	37.7	5.7	7.5	7	0	3	3	0.64	0	1	3	1	0	0	0	3	0	0	0	0	0	0	2
COC1COCCC1NC1CC2C(C1)(CCC2)C(=O)N1CCc2c(C1)cc(cc2)C(F)(F)F	2314054	4.56	466.6	7.07	0.6	1.01	0.62	1.15	5	7	4	0.06	1	0	33	2	3	0	0	3	0	0	0	0	8	3	37.9	3	4.5	18	0	5	7	0.73	0.17	1.17	3	0.6	0	0	2	3	0	1	0	1	0	0	1
CCc1ccc2c(n1)nc(o2)N1CCN2CCC1CC2	598555	4.56	272.39	6.81	0.6	1	0.64	1.14	1	10	2	0.05	0	0	20	4	1	0	0	0	0	0	0	0	5	0	37.5	10	2.5	9	0	4	6	0.9	0.44	1.33	2	0.5	0	0	1	2	2	0	1	0	0	0	0
O=C1COc2c(N1)nc(c(c2)Cl)CNC12CCC(CC1)(OC2)CC1(O)Cn2c3c1c(F)cnc3ccc2=O	3425800	4.56	542.01	8.6	0.66	1.03	0.67	1.13	5	15	5	0.07	3	0	25	5	5	0	0	1	1	0	0	1	12	2	41.3	7.9	7.9	12	0	7	13	0.79	0.47	1.37	3	0.43	0	0	1	7	0	0	2	2	1	0	0
CCc1nc2c(o1)cc(cc2)CN1CCC(CC1)NC(=O)c1cc(=O)c2c(o1)cc(cc2)F	215457	4.57	449.52	7.89	0.65	1.02	0.67	1.13	4	19	5	0.08	3	0	24	3	4	0	0	1	0	0	0	0	8	1	43.9	5.3	7	8	0	5	7	0.76	0.16	1.16	3	0.6	0	0	1	4	0	0	1	1	0	0	2
COc1ccc(cc1)C1(N=C(C(=N1)N)C(C)C)c1cccc(c1)c1cncnc1	2180021	4.57	385.51	7.41	0.65	1	0.68	1.12	4	20	5	0.09	2	0	23	5	1	0	0	0	0	0	0	0	6	0	44.2	9.6	1.9	5	0	4	4	0.79	0	1	4	1	0	0	1	3	0	0	0	0	0	0	2
Fc1ccc(cc1)C(NC(=O)C1(N)CCN(CC1)c1ncnc2c1cc[nH]2)C	2325987	4.57	382.49	7.5	0.63	1.01	0.65	1.14	4	17	4	0.07	1	0	23	6	1	0	0	1	0	0	0	0	8	1	39.2	11.8	2	7	0	4	5	0.75	0.1	1.1	3	0.75	0	0	1	3	0	0	1	0	0	0	1
Clc1ccc(cc1)c1ccc(o1)C(=O)Nc1cccc(c1)C	429663	4.57	311.78	8.66	0.69	1.01	0.73	1.11	3	18	3	0.08	1	0	14	1	2	0	0	0	1	0	0	1	4	1	50	2.8	5.6	1	0	3	3	0.77	0	1	3	1	0	0	1	2	0	0	0	0	0	0	2
O=C(N1CCC(CC1)c1nnco1)NC1CC1c1ccccc1	561379	4.57	312.41	7.27	0.62	1	0.65	1.13	1	12	3	0.07	1	0	20	4	2	0	0	0	0	0	0	0	6	0	39.5	9.3	4.7	8	0	4	4	0.87	0	1	4	1	1	0	1	2	0	0	0	0	0	0	1
COc1cc(F)ccc1c1cncc(c1)CNC(=O)c1ccccn1	1779013	4.57	337.38	8.23	0.67	1.02	0.69	1.13	3	19	5	0.12	1	0	16	3	2	0	0	1	0	0	0	0	6	1	46.3	7.3	4.9	2	0	3	3	0.72	0	1	3	1	0	0	0	3	0	0	0	0	0	0	1
O=C(NC1CN(C1)C1CCC(CC1)c1ccc(nc1)C)CNc1n[nH]c2c1cc(cc2)C(F)(F)F	1834788	4.57	486.6	7.6	0.62	1.02	0.64	1.15	5	17	6	0.09	1	0	29	6	1	0	0	3	0	0	0	0	10	3	39.1	9.4	1.6	12	0	5	6	0.71	0.08	1.08	4	0.8	0	1	1	3	0	0	1	0	0	0	1
CC1CC(=O)NN=C1c1ccc(cc1)OC1CCN(CC1)C1CCC1	1950747	4.57	341.5	6.57	0.59	0.99	0.64	1.13	2	8	4	0.07	2	0	27	3	2	0	0	0	0	0	0	0	5	0	38.5	5.8	3.8	12	0	4	4	0.88	0	1	4	1	0	1	0	3	0	0	0	0	0	0	1
Nc1nccc(n1)c1n(cnc1c1ccc(cc1)F)C1CCCCC1	1951415	4.57	337.44	7.5	0.64	1	0.67	1.14	2	17	3	0.06	0	0	20	5	0	0	0	1	0	0	0	0	6	1	42.2	11.1	0	6	0	4	4	0.92	0	1	4	1	0	0	1	3	0	0	0	0	0	0	1
O=C1N(c2ccc(cc2)N2CCC2=O)C(=O)C2(N1c1ncnc(c1)O)CCN(CC2)Cc1ncccc1C	2043328	4.57	513.61	7.9	0.65	1.01	0.67	1.13	5	21	5	0.07	3	0	27	7	4	0	0	0	0	0	0	0	11	0	41.5	10.8	6.2	9	0	6	6	0.84	0	1.03	5	0.83	0	1	1	4	0	0	0	0	0	0	1
CNC(=O)C12CC2C(C(C1O)O)n1cnc2c1nc(C#Cc1ccc(c(c1)F)F)nc2NC	2064645	4.57	454.48	8.58	0.67	1.03	0.67	1.14	7	18	3	0.05	1	1	20	6	3	0	0	2	0	0	0	0	11	2	41.5	11.3	5.7	8	0	5	7	0.64	0.19	1.19	3	0.6	1	0	2	3	0	0	1	0	0	0	1
NC(=N)NC(=O)c1ccc(c(c1)C(F)(F)F)C1CCN(CC1)C(=O)C(C)(C)C	2170605	4.57	398.48	7.52	0.6	1.02	0.62	1.16	10	9	4	0.07	3	0	25	4	2	0	0	3	0	0	0	0	9	3	35.8	7.5	3.8	10	0	2	2	0.43	0	1	2	1	0	0	0	2	0	0	0	0	0	0	1
Clc1cccc(c1)Oc1cc(ccc1O)S(=O)(=O)N1CCCC(C1)n1cc(C)c(=O)[nH]c1=O	2331747	4.57	491.99	8.95	0.67	1.03	0.69	1.12	7	17	5	0.09	5	0	22	3	6	0	1	0	1	0	0	2	11	1	40	5.5	10.9	6	0	4	4	0.73	0	1	4	1	0	0	0	4	0	0	0	0	0	0	2
O=C(N1CCN(CC1)CCc1ccc2c(c1)COC2=O)Cc1ccc(c(c1)F)n1cnnn1	2441409	4.57	450.52	8.05	0.65	1.02	0.66	1.14	3	19	6	0.1	2	0	23	6	3	0	0	1	0	0	0	0	10	1	41.1	10.7	5.4	8	0	5	6	0.79	0.08	1.08	4	0.8	0	0	2	3	0	0	1	0	0	0	2
CC(Oc1cc(Oc2ccc(cc2)C(=O)N2CCC2)cc(c1)C(=O)Nc1ccn(n1)C)C	3219116	4.57	434.54	7.49	0.63	1.01	0.66	1.13	5	19	7	0.12	2	0	26	4	4	0	0	0	0	0	0	0	8	0	41.4	6.9	6.9	7	0	4	4	0.66	0	1	4	1	0	1	1	2	0	0	0	0	0	0	2
FCOc1ccc2c(c1C)C(=O)N(C2C(=O)NC(C)(C)C)Cc1ccccc1c1ccccc1	3786683	4.57	460.59	7.31	0.63	1	0.67	1.12	7	20	6	0.09	2	0	29	2	3	0	0	1	0	0	0	0	6	1	44.4	3.2	4.8	8	0	4	5	0.62	0.1	1.1	3	0.75	0	0	1	3	0	0	1	0	0	0	3
CC(=O)N1CCC(CC1)n1nc(c(c1C)Nc1ncc(c(n1)c1cnc2n1cccc2)Cl)C	3823929	4.57	465.01	8.02	0.65	1.01	0.68	1.14	5	22	4	0.07	1	0	25	8	1	0	0	0	1	0	0	1	10	1	39.7	13.8	1.7	8	0	5	6	0.79	0.08	1.08	4	0.8	0	0	2	3	0	0	1	0	0	0	0
O=C1N(CCC21CCN(CC2)CC(c1ccc2c(c1C)COC2=O)O)c1ccnnc1	4086697	4.57	422.53	7.41	0.63	1.01	0.65	1.13	4	14	4	0.07	2	0	26	4	4	0	0	0	0	0	0	0	8	0	40.4	7	7	11	0	5	6	0.81	0.08	1.12	3	0.6	0	0	2	3	0	0	1	0	0	0	1
CCn1ncc(c1)C1(NC(Cc2c1[nH]c1c2cccc1)c1[nH]cc(n1)c1ccc(cn1)F)c1nn(c(=O)o1)C	3582336 3582337 3582338	4.57	525.6	8.34	0.67	1.02	0.68	1.14	4	28	5	0.07	2	0	24	9	2	0	0	1	0	0	0	0	12	1	42.9	14.3	3.2	6	0	7	10	0.87	0.12	1.12	5	0.71	0	0	4	3	0	0	2	0	0	0	1
Cc1ccc(cc1)C=CC(=O)N1CCN(CC1)c1ccc(cc1)C(=O)Nc1ccccc1N	4071757	4.57	440.59	7.22	0.64	1	0.67	1.12	4	21	5	0.08	3	0	28	4	2	0	0	0	0	0	0	0	6	0	44.3	6.6	3.3	5	0	4	4	0.73	0	1	4	1	0	0	0	4	0	0	0	0	0	0	3
NC1CN(CCC1c1cc(F)c(cc1F)F)c1ccncn1	230984	4.58	308.34	8.33	0.65	1.03	0.65	1.16	4	12	2	0.05	0	0	15	4	0	0	0	3	0	0	0	0	7	3	40.5	10.8	0	5	0	3	3	0.82	0	1	3	1	0	0	0	3	0	0	0	0	0	0	1
CN(Cc1nc2ccccc2c(=O)[nH]1)Cc1onc(n1)c1ccccc1	2069922	4.58	347.41	8.08	0.67	1.01	0.69	1.13	2	19	5	0.11	2	0	17	5	2	0	0	0	0	0	0	0	7	0	44.2	11.6	4.7	3	0	4	5	0.81	0.1	1.1	3	0.75	0	0	1	3	0	0	0	1	0	0	2
Oc1cccc(c1)C1CC(=NN1C(=O)C)c1cc(F)ccc1F	195232	4.58	316.33	8.55	0.67	1.03	0.68	1.14	5	14	2	0.05	2	0	14	2	2	0	0	2	0	0	0	0	6	2	45.9	5.4	5.4	3	0	3	3	0.74	0	1	3	1	0	0	1	2	0	0	0	0	0	0	2
Fc1ccc(c(c1)CC(c1cccnc1)c1cccnc1)c1cccc(c1)C(=O)N(C)C	4094185	4.58	425.54	7.6	0.66	1	0.69	1.12	4	25	6	0.1	1	0	24	3	1	0	0	1	0	0	0	0	5	1	48.2	5.4	1.8	4	0	4	4	0.75	0	1	4	1	0	0	0	4	0	0	0	0	0	0	2
COc1cccc2c1nc(N)n1c2nc(n1)CN1CCN(CC1C)c1ccccn1	3596507	4.59	404.53	7.49	0.63	1	0.66	1.14	3	21	4	0.07	0	0	24	8	1	0	0	0	0	0	0	0	9	0	38.9	14.8	1.9	7	0	5	8	0.83	0.16	1.16	3	0.6	0	0	1	4	0	0	1	1	0	0	1
O=C(C12CCCC2CC(C1)NC1CCOCC1)N1CCc2c(C1)cc(cn2)C(F)(F)F	2314061	4.59	437.56	7.17	0.6	1.01	0.63	1.15	4	7	3	0.05	1	0	30	3	2	0	0	3	0	0	0	0	8	3	37.7	4.9	3.3	17	0	5	7	0.77	0.17	1.17	3	0.6	0	0	2	3	0	1	0	1	0	0	0
O=C(NC1CN(C1)C1CCC(CC1)(O)c1cncs1)CNc1nc(C)nc2c1cc(cc2)C(F)(F)F	2315937	4.59	520.64	8.26	0.64	1.02	0.66	1.15	6	17	6	0.09	1	0	27	6	2	0	1	3	0	0	0	1	12	3	38.1	9.5	3.2	12	0	5	6	0.69	0.08	1.08	4	0.8	0	1	1	3	0	0	0	1	0	0	1
Fc1ccc(cc1)c1nn(cc1c1ccnc2c1OCCNC2)C	2420703	4.59	324.39	7.91	0.66	1.01	0.68	1.13	2	17	2	0.05	0	0	17	4	1	0	0	1	0	0	0	0	6	1	43.9	9.8	2.4	4	0	4	5	0.92	0.09	1.09	3	0.75	0	0	1	2	1	0	0	0	1	0	1
O=C1CSc2c(N1)nc(cc2)CNC12CCC(CC1)(OC2)CC1(O)Cn2c3c1c(F)cnc3ccc2=O	3425798	4.59	523.64	8.31	0.66	1.02	0.68	1.13	4	15	5	0.07	3	0	26	5	4	0	1	1	0	0	0	1	11	1	41.3	7.9	6.3	12	0	7	13	0.81	0.47	1.37	3	0.43	0	0	1	7	0	0	2	2	1	0	0
Fc1ccc(nc1)c1c[nH]c(n1)C1Cc2c3ccccc3[nH]c2C(N1)(c1cnn(c1)C)c1oc(=O)n(n1)C	3582334	4.59	511.57	8.53	0.68	1.02	0.69	1.14	4	28	4	0.06	2	0	22	9	2	0	0	1	0	0	0	0	12	1	43.3	15	3.3	5	0	7	10	0.9	0.12	1.12	5	0.71	0	0	4	3	0	0	2	0	0	0	1
CC(C(=O)N1CCC(CC1)n1nc(c(c1C)Nc1ncc(c(n1)c1cnn2c1cccc2)Cl)C)O	3822947 3823030	4.59	495.04	7.99	0.64	1.01	0.67	1.14	6	22	5	0.08	1	0	27	8	2	0	0	0	1	0	0	1	11	1	38.7	12.9	3.2	9	0	5	6	0.74	0.08	1.08	4	0.8	0	0	2	3	0	0	1	0	0	0	0
Cc1ccc(cc1)OC(=O)N(Cc1cccc(c1)OCc1nc(oc1C)c1ccc(cc1)C)CC(=O)O	1090877	4.59	500.59	7.7	0.65	1.01	0.67	1.12	6	25	10	0.15	2	0	28	2	6	0	0	0	0	0	0	0	8	0	44.6	3.1	9.2	6	0	4	4	0.62	0	1	4	1	0	0	1	3	0	0	0	0	0	0	3
CCCc1cn(c2c1cc(Cl)cc2)c1ccc(cc1)F	52348	4.59	287.78	8.22	0.67	1	0.71	1.12	3	16	3	0.08	0	0	15	1	0	0	0	1	1	0	0	1	3	2	48.6	2.9	0	3	0	3	4	0.75	0.13	1.13	2	0.67	0	0	1	2	0	0	1	0	0	0	2
O=CN(C(CS(=O)(=O)N1CCN(CC1)c1ccc(cc1)F)CC(c1ncc(cn1)F)C)O	1683443	4.59	469.57	8.24	0.63	1.03	0.65	1.15	7	15	8	0.14	3	0	25	5	4	0	1	2	0	0	0	1	12	2	35.1	8.8	7	9	0	3	3	0.56	0	1	3	1	0	0	0	3	0	0	0	0	0	0	1
O=C(N1CCC(C1)NC1CCC(CC1)(O)c1ccc(cn1)c1ncccn1)C1CCN(CC1)c1nccc(n1)C(F)(F)F	2029569	4.59	596.73	7.65	0.62	1.02	0.64	1.15	5	19	6	0.07	1	0	35	8	2	0	0	3	0	0	0	0	13	3	38.5	10.3	2.6	16	0	6	6	0.81	0	1	6	1	0	0	1	5	0	0	0	0	0	0	0
N#CCCN1C(=O)c2c(C1C(=O)NCc1ccc(cc1)OC(F)(F)F)cccc2	2164381	4.59	403.39	8.96	0.68	1.04	0.67	1.14	6	15	6	0.13	2	1	16	3	3	0	0	3	0	0	0	0	9	3	44.4	6.7	6.7	5	0	3	4	0.52	0.13	1.13	2	0.67	0	0	1	2	0	0	1	0	0	0	2
COCCC(C(=O)Nc1ccc(cn1)C)Oc1ncnc2c1cnn2c1ccccc1C(F)(F)F	2206791	4.59	486.5	8.69	0.66	1.04	0.66	1.15	6	23	8	0.14	1	0	21	6	3	0	0	3	0	0	0	0	12	3	41.1	10.7	5.4	6	0	4	5	0.6	0.1	1.1	3	0.75	0	0	1	3	0	0	1	0	0	0	1
Clc1ccc(cc1C)C1CNCC=CC1	2326685	4.59	221.75	7.15	0.62	0.98	0.68	1.12	2	7	1	0.03	1	0	16	1	0	0	0	0	1	0	0	1	2	1	41.9	3.2	0	5	0	2	2	0.87	0	1	2	1	0	0	0	1	1	0	0	0	0	0	1
CN1CCC(CC1)(COCc1nc(cc(c1)C(F)(F)F)C(C)C)c1ccc(cc1)F	2333633	4.59	424.53	7.32	0.61	1.01	0.63	1.15	7	12	6	0.1	0	0	28	2	1	0	0	4	0	0	0	0	7	4	39.7	3.4	1.7	12	0	3	3	0.6	0	1	3	1	0	0	0	3	0	0	0	0	0	0	1
N#CC(Cc1ccc(cc1)c1ccc(cc1)C#N)NC(=O)C1(N)CCOCC1	3261926	4.59	374.48	7.49	0.65	1	0.68	1.12	4	15	5	0.1	1	2	22	4	2	0	0	0	0	0	0	0	6	0	44	8	4	7	0	3	3	0.64	0	1	3	1	0	0	0	3	0	0	0	0	0	0	2
N#Cc1ccc2c(c1)n(CCN1CCC(CC1)NCc1cnc(c(c1)C#N)C)c(=O)cc2	3290339	4.59	426.57	7.36	0.64	1	0.67	1.13	4	16	6	0.1	2	2	26	6	1	0	0	0	0	0	0	0	7	0	43.1	10.3	1.7	9	0	4	5	0.69	0.09	1.09	3	0.75	0	0	0	4	0	0	0	1	0	0	1
O=C(N1CCc2c(C1C1CCCCC1)cccc2)CNCC1CCCCC1	3356246	4.59	368.62	5.85	0.57	0.98	0.63	1.13	1	7	5	0.08	1	0	36	2	1	0	0	0	0	0	0	0	3	0	38.1	3.2	1.6	17	0	4	5	0.82	0.09	1.09	3	0.75	0	0	0	4	0	0	0	1	0	0	1
Cc1scc(n1)c1nnc2n1CCN(C2)C(=O)c1ccc(cc1)c1cccs1	3422012	4.59	407.56	9.06	0.7	1.01	0.74	1.11	2	22	3	0.06	1	0	17	5	1	0	2	0	0	0	0	2	8	0	44.4	11.1	2.2	4	0	5	6	0.89	0.08	1.08	4	0.8	0	0	3	2	0	0	1	0	0	0	1
N#CC1CC(O)CCC1n1nc(c(c1)C(=O)N)Nc1ccc(cc1)Cl	3647849	4.59	359.85	8.37	0.65	1.02	0.68	1.13	5	13	4	0.09	1	1	18	5	2	0	0	0	1	0	0	1	8	1	39.5	11.6	4.7	6	0	3	3	0.68	0	1	3	1	0	0	1	2	0	0	0	0	0	0	1
O=C(C1N(Cc2ccccc2c2ccccc2)C(=O)c2c1ccc(c2C)O)NC(C)(C)C	3785865	4.59	428.57	7.14	0.63	1	0.67	1.12	7	20	5	0.08	2	0	28	2	3	0	0	0	0	0	0	0	5	0	45	3.3	5	7	0	4	5	0.66	0.1	1.1	3	0.75	0	0	1	3	0	0	1	0	0	0	3
COc1ccc(cc1)c1nnc(o1)C(=O)N1CC(C1)Oc1ccc(cc1)CN1CCC(C1)(C)O	3787261	4.59	464.57	7.49	0.63	1.01	0.65	1.13	4	18	7	0.11	1	0	28	4	5	0	0	0	0	0	0	0	9	0	40.3	6.5	8.1	10	0	5	5	0.77	0	1	5	1	0	1	2	2	0	0	0	0	0	0	2
O=C(N1CCN(CC1)CCc1ccc2c(n1)COC2=O)Cc1ccc(cc1)n1cnnn1	3794101	4.59	433.52	7.88	0.65	1.01	0.66	1.14	2	19	6	0.1	2	0	23	7	3	0	0	0	0	0	0	0	10	0	40	12.7	5.5	8	0	5	6	0.81	0.08	1.08	4	0.8	0	0	2	3	0	0	1	0	0	0	1
O=C(n1ccc2c1ccc(n2)Oc1ncnc2c1CNC2)Nc1noc(c1)C(C)(C)C	3808653	4.59	419.49	8.07	0.65	1.02	0.67	1.14	4	22	4	0.07	1	0	21	7	3	0	0	0	0	0	0	0	10	0	40.4	13.5	5.8	6	0	5	7	0.74	0.17	1.17	3	0.6	0	0	3	2	0	0	2	0	0	0	0
CC1(O)CCC(CC1)Nc1ccc2n(n1)c(cn2)c1cccc(c1)OC(F)(F)F	3895053	4.59	406.45	8.13	0.64	1.03	0.65	1.15	5	16	4	0.08	0	0	21	4	2	0	0	3	0	0	0	0	9	3	40	8	4	8	0	4	5	0.72	0.1	1.1	3	0.75	0	0	1	3	0	0	1	0	0	0	1
CCOc1cc(ccc1c1nc(n2c1c(N)ncc2)C12CCC(CC1)(CC2)C(=O)O)C(=O)Nc1nccc(c1)C(F)(F)F	4097019	4.59	594.65	8.26	0.65	1.03	0.66	1.14	8	24	7	0.09	2	0	29	6	4	0	0	3	0	0	0	0	13	3	41.7	8.3	5.6	11	0	6	8	0.67	0.28	1.21	4	0.67	0	0	1	6	0	0	1	0	0	0	1
OCC(c1ccccc1)NC(=O)NC1CCN(CC1)Cc1ccn(c1)c1ccc(cc1)C(F)(F)F	557329 563005	4.6	486.59	7.6	0.63	1.02	0.65	1.14	5	18	7	0.1	1	0	29	4	2	0	0	3	0	0	0	0	9	3	40.6	6.3	3.1	9	0	4	4	0.66	0	1	4	1	0	0	1	3	0	0	0	0	0	0	2
NC1COCCC1Nc1cc2cc[nH]c(=O)c2c(n1)Nc1cccc2c1[nH]cc2	3262624	4.6	390.49	7.66	0.64	1.01	0.67	1.13	2	18	4	0.07	2	0	22	6	2	0	0	0	0	0	0	0	8	0	41.2	11.8	3.9	5	0	5	7	0.86	0.16	1.16	3	0.6	0	0	1	4	0	0	1	1	0	0	1
COc1ccc2c(c1)n(CCN1CCC(C(C1)F)NCc1ccc3c(n1)NC(=O)CO3)c(=O)cn2	2163364 2164739 2165067	4.6	482.57	7.78	0.63	1.02	0.65	1.14	4	15	7	0.11	3	0	27	6	4	0	0	1	0	0	0	0	11	1	38.7	9.7	6.5	10	0	5	7	0.74	0.15	1.15	3	0.6	0	0	0	5	0	0	0	2	0	0	1
OCCOC(=O)NC(C(C)(C)C)C(=O)N1CC(=CC1c1ccccc1)c1cc(F)ccc1F	202788	4.6	458.55	7.52	0.62	1.02	0.65	1.14	8	15	8	0.13	3	0	28	2	4	0	0	2	0	0	0	0	8	2	41	3.3	6.6	9	0	3	3	0.52	0	1	3	1	0	0	1	2	0	0	0	0	0	0	2
CCN1CCN(CC1)c1ccc(cn1)C(NC(=O)c1cc2[nH]c3ccccc3c(=O)c2cc1F)(C)C	229008	4.6	487.63	7.39	0.63	1	0.66	1.13	6	20	5	0.07	2	0	30	5	2	0	0	1	0	0	0	0	8	1	42.4	7.6	3	9	0	5	8	0.72	0.15	1.15	3	0.6	0	0	0	5	0	0	0	2	0	0	2
Fc1ccc2c(c1)oc(cc2=O)C(=O)NC1CCN(CC1)C1CCc2c1cc1[nH]c(=O)oc1c2	384111	4.6	463.5	8.28	0.67	1.02	0.68	1.13	4	16	3	0.05	4	0	22	3	5	0	0	1	0	0	0	0	9	1	44.6	5.4	8.9	8	0	6	10	0.82	0.21	1.21	3	0.5	0	0	2	4	0	0	2	1	0	1	2
OCC(C(=O)N(C)C)N(Cc1ccc2c(c1)CCC(C2)N1CCN(CC1=O)CCc1ccc(cc1)F)C	385710	4.6	510.72	6.72	0.59	1	0.63	1.14	7	14	9	0.11	2	0	39	4	3	0	0	1	0	0	0	0	8	1	38.2	5.3	3.9	15	0	4	5	0.6	0.09	1.09	3	0.75	0	0	0	4	0	0	0	1	0	0	2
O=C(C(Oc1cccc2c1c(ncn2)Nc1ccc2c(c1)cnn2Cc1ccccn1)C)N(C)C	402011	4.6	467.58	7.79	0.66	1.01	0.68	1.13	4	28	7	0.11	1	0	25	7	2	0	0	0	0	0	0	0	9	0	43.3	11.7	3.3	5	0	5	7	0.71	0.16	1.16	3	0.6	0	0	1	4	0	0	1	1	0	0	2
O=C(N1CCC(CC1)c1onc(n1)c1ccccn1)NC1CCc2c(CC1)cccc2	562926	4.6	417.56	7.2	0.63	1	0.66	1.13	1	18	3	0.05	1	0	27	5	2	0	0	0	0	0	0	0	7	0	41.4	8.6	3.4	10	0	5	6	0.9	0.07	1.07	4	0.8	0	0	1	3	1	0	0	0	1	0	1
OCC(Cn1c(=O)n(c2c1cccc2)C1CCN(CC1)CC1C2CCC(C31CC3)C2)O	564840	4.6	425.63	6.45	0.59	0.99	0.63	1.13	3	7	6	0.09	1	0	35	3	3	0	0	0	0	0	0	0	6	0	37.9	4.5	4.5	18	0	6	8	0.77	0.25	1.25	3	0.5	1	0	3	3	0	0	1	0	0	0	1
CC#CC(c1ccc(cc1F)Oc1ccc(cc1OC(F)F)C(F)(F)F)CC(=O)O	1777855	4.6	432.34	9.83	0.69	1.07	0.66	1.16	9	14	6	0.13	1	1	14	0	4	0	0	6	0	0	0	0	10	6	45.5	0	9.1	5	0	2	2	0.4	0	1	2	1	0	0	0	2	0	0	0	0	0	0	2
O=C(NC1CN(C1)C1CCC(CC1)(O)c1cccc(c1)N(C)C)CNC(=O)c1cccc(c1)C(F)(F)F	1829631	4.6	518.64	7.41	0.61	1.02	0.63	1.15	8	14	7	0.1	2	0	33	4	3	0	0	3	0	0	0	0	10	3	38.6	5.7	4.3	13	0	4	4	0.6	0	1	4	1	0	1	0	3	0	0	0	0	0	0	2
O=C(NC1CN(C1)C1CCC(CC1)c1cnc(s1)C)CNc1nn(c2c1cc(cc2)C(F)(F)F)C	1834797	4.6	506.66	7.92	0.63	1.02	0.65	1.15	6	16	6	0.09	1	0	29	6	1	0	1	3	0	0	0	1	11	3	37.5	9.4	1.6	13	0	5	6	0.69	0.08	1.08	4	0.8	0	1	2	2	0	0	1	0	0	0	1
CN(C(=O)c1ccc(cc1)n1cccn1)C1CCN(C1)C1CCC1	1835999	4.6	324.47	6.76	0.61	0.99	0.65	1.13	2	12	4	0.08	1	0	24	4	1	0	0	0	0	0	0	0	5	0	39.6	8.3	2.1	9	0	4	4	0.83	0	1	4	1	0	1	2	1	0	0	0	0	0	0	1
COc1ccc2c(c1)c(ccn2)NC(=O)C1CCC(CC1)NCc1ccc2c(c1)OCCO2	1926762	4.6	447.58	7.22	0.63	1	0.66	1.13	2	18	6	0.09	1	0	29	3	4	0	0	0	0	0	0	0	7	0	41.9	4.8	6.5	10	0	5	7	0.79	0.15	1.15	3	0.6	0	0	0	5	0	0	0	2	0	0	2
CCS(=O)(=O)n1c2CCN(Cc2c2c1ccc(c2)C(=O)N1CCC(CC1)C)C1COCC1	1950488	4.6	459.67	7.07	0.6	1	0.65	1.13	5	13	4	0.06	3	0	33	3	4	0	1	0	0	0	0	1	8	0	36.9	4.6	6.2	15	0	5	8	0.75	0.17	1.17	3	0.6	0	0	2	3	0	0	2	0	0	0	1
CCN(C(=O)Cc1ccc(cc1)S(=O)(=O)C)C1CCN(CC1)CCC(c1ccccc1)N1CCN(CC1)S(=O)(=O)C	1951896	4.6	604.92	7.12	0.6	1	0.65	1.13	8	17	11	0.13	5	0	44	4	5	0	2	0	0	0	0	2	11	0	35.3	4.7	5.9	17	0	4	4	0.59	0	1	4	1	0	0	0	4	0	0	0	0	0	0	2
Clc1cc(COCC2(CCNCC2)c2ccccc2)nc(c1)C(F)(F)F	2333648	4.6	384.86	8.37	0.64	1.02	0.66	1.15	4	12	5	0.1	0	0	20	2	1	0	0	3	1	0	0	1	7	4	41.3	4.3	2.2	8	0	3	3	0.69	0	1	3	1	0	0	0	3	0	0	0	0	0	0	1
COc1cc(ccc1OCCN1CCCC1)N1Cc2c(C1=O)nc(cc2)Sc1ccc(cc1)F	2337725	4.6	479.62	7.99	0.65	1.01	0.69	1.12	3	19	8	0.13	1	0	26	3	3	0	1	1	0	0	0	1	8	1	43.3	5	5	8	0	5	6	0.77	0.08	1.08	4	0.8	0	0	2	3	0	0	1	0	0	0	2
Fc1ccc(cc1)c1cn(c(n1)N)CC(c1ccc(cc1Cl)C(F)(F)F)O	3289798	4.6	399.8	9.75	0.69	1.05	0.69	1.15	7	17	4	0.09	0	0	14	3	1	0	0	4	1	0	0	1	9	5	43.9	7.3	2.4	3	0	3	3	0.63	0	1	3	1	0	0	1	2	0	0	0	0	0	0	2
OC(=O)C(c1ccc(cc1)CN1CCC(CC1)COC(=O)c1c2OCCCn2c2c1cccc2)C	3329813	4.6	476.62	7.11	0.62	1	0.65	1.12	4	18	8	0.11	2	0	32	2	5	0	0	0	0	0	0	0	7	0	41.8	3	7.5	12	0	5	8	0.71	0.16	1.16	3	0.6	0	0	1	4	0	0	2	0	0	0	2
COc1ccc(cc1)c1nnc(o1)C(=O)N1CCC(CC1)Oc1ccc(nc1)CN1CCCC1	3786609	4.6	463.59	7.36	0.62	1.01	0.65	1.13	2	18	7	0.1	1	0	29	5	4	0	0	0	0	0	0	0	9	0	39.7	7.9	6.3	11	0	5	5	0.82	0	1	5	1	0	0	2	3	0	0	0	0	0	0	1
COc1ccc2c(c1)c(C(CCC1CCN(CC1C(=O)O)C1CC(C1)c1cccc(c1F)F)O)c(cn2)F	4079869	4.6	528.62	7.66	0.63	1.02	0.65	1.14	7	18	8	0.11	1	0	31	2	4	0	0	3	0	0	0	0	9	3	42	2.9	5.8	13	0	5	6	0.68	0.08	1.08	4	0.8	0	1	0	4	0	0	0	1	0	0	2
N#CC1CCOCC1n1cc(c(n1)Nc1ccc(cc1)OC(F)F)C(=O)N	4102140	4.6	377.39	8.58	0.65	1.04	0.65	1.15	5	13	5	0.11	1	1	17	5	3	0	0	2	0	0	0	0	10	2	38.6	11.4	6.8	6	0	3	3	0.63	0	1	3	1	0	0	1	2	0	0	0	0	0	0	1
Cc1cccc(n1)c1nnc2n1CCN(C2C)C(=O)c1ccc(cc1)c1ccccc1	4107668	4.6	409.53	7.58	0.66	1	0.69	1.12	3	24	3	0.05	1	0	23	5	1	0	0	0	0	0	0	0	6	0	46.3	9.3	1.9	5	0	5	6	0.87	0.07	1.07	4	0.8	0	0	1	4	0	0	1	0	0	0	2
O=C(c1ccc(cc1)C(=O)N1CCC2(CC1)CCCN2)Nc1cc(ccc1N)c1cccs1	473479	4.6	460.65	7.55	0.64	1	0.68	1.12	3	19	4	0.06	2	0	28	4	2	0	1	0	0	0	0	1	7	0	42.6	6.6	3.3	8	0	5	5	0.82	0	1.04	4	0.8	0	0	2	3	0	0	0	0	0	0	2
CC(N1CCCC(C1)Cn1c(C)nc2c(c1=O)cc(nc2)Oc1cccc2c1nccc2)C	1957012	4.6	443.6	7.16	0.63	1	0.66	1.13	4	19	5	0.08	2	0	29	5	2	0	0	0	0	0	0	0	7	0	41.9	8.1	3.2	10	0	5	7	0.79	0.15	1.15	3	0.6	0	0	0	5	0	0	0	2	0	0	1
COC(=O)NC(C(=O)N1CC(CC1c1ncc([nH]1)c1ccc(cc1)c1ccc(s1)c1sc2c(c1)[nH]c(n2)C1CC(CN1C(=O)C(C(C)C)NC(=O)OC)C)C)C(C)C	3393730	4.6	829.16	7.54	0.62	1	0.66	1.13	12	29	13	0.11	4	0	52	8	6	0	2	0	0	0	0	2	16	0	38.2	7.3	5.5	20	0	7	8	0.59	0.06	1.06	6	0.86	0	0	6	1	0	1	0	0	0	0	1
COc1ccc(cc1)C=CC(=O)N1CCN(CC1)c1ccc(cc1)C(=O)Nc1ccccc1N	4088425	4.6	456.59	7.36	0.64	1	0.67	1.12	4	21	6	0.09	3	0	28	4	3	0	0	0	0	0	0	0	7	0	43.5	6.5	4.8	5	0	4	4	0.71	0	1	4	1	0	0	0	4	0	0	0	0	0	0	3
O=C1COc2c(N1C)cc1c(c2)CCN(CC1)CCCSc1nnc(n1C)c1ocnc1C	257534	4.6	468.64	7.68	0.63	1.01	0.66	1.13	4	17	6	0.09	1	0	28	6	3	0	1	0	0	0	0	1	10	0	37.7	9.8	4.9	11	0	5	8	0.76	0.16	1.16	3	0.6	0	0	2	2	1	0	0	1	1	0	1
N#Cc1ccc(cc1)Nc1nc(N)c(c(n1)Oc1c(C)cc(cc1C)C#N)Br	308954	4.6	435.31	10.12	0.71	1.01	0.74	1.12	6	20	4	0.09	0	2	15	6	1	0	0	0	0	1	0	1	8	1	46.5	14	2.3	2	0	3	3	0.64	0	1	3	1	0	0	0	3	0	0	0	0	0	0	2
Fc1ccc(c(c1)F)C(=O)N1CCN(C(=O)C1)c1ccc(cc1)OC1CCN(CC1)C1CCCC1	392354	4.6	483.61	7.33	0.62	1.01	0.65	1.14	4	14	5	0.07	2	0	31	3	3	0	0	2	0	0	0	0	8	2	40.9	4.5	4.5	13	0	5	5	0.83	0	1	5	1	0	0	1	4	0	0	0	0	0	0	2
O=C1N(CCN1Cc1ccccc1)CCN1Cc2c(C1)cccc2	554914	4.6	321.46	6.84	0.62	0.99	0.66	1.13	1	13	5	0.1	1	0	23	3	1	0	0	0	0	0	0	0	4	0	42.6	6.4	2.1	7	0	4	5	0.83	0.1	1.1	3	0.75	0	0	2	2	0	0	1	0	0	0	2
COc1cccc(c1)N1CCN(C1=O)CCN1CCC(CC1)C(F)(F)F	559920	4.6	371.45	7.43	0.6	1.02	0.62	1.16	5	7	5	0.1	1	0	24	3	2	0	0	3	0	0	0	0	8	3	36	6	4	11	0	3	3	0.65	0	1	3	1	0	0	1	2	0	0	0	0	0	0	1
O=C(c1cccc(c1)C(=O)N)N1CCC(CC1)(CCN1C2CCC1CC(C2)n1c(C)nc2c1cccc2)c1ccccc1	1784464	4.6	575.82	6.86	0.62	0.99	0.66	1.12	4	24	7	0.08	2	0	41	5	2	0	0	0	0	0	0	0	7	0	42.9	6	2.4	15	0	7	9	0.81	0.17	1.14	5	0.71	0	0	2	5	1	0	1	0	0	0	3
NC1CCCCC1Nc1ncc(c(n1)Nc1ccc(cc1)C)C(=O)N	1835070	4.6	340.48	6.95	0.6	1	0.64	1.14	4	13	5	0.1	1	0	24	6	1	0	0	0	0	0	0	0	7	0	36.7	12.2	2	7	0	3	3	0.72	0	1	3	1	0	0	0	3	0	0	0	0	0	0	1
COc1cc(ccc1Oc1ccc(cc1NS(=O)(=O)c1ccc(c(c1)C(F)(F)F)Cl)Cl)C(=O)NCCN1CCCC1	1924024	4.6	632.53	9.44	0.67	1.04	0.69	1.14	9	21	10	0.14	3	0	26	3	5	0	1	3	2	0	0	3	14	5	40.3	4.5	7.5	8	0	4	4	0.56	0	1	4	1	0	0	1	3	0	0	0	0	0	0	3
O=C(C1CCCCC1)Nc1ccc(cc1)c1nnc(o1)NCCCCN1CCCCC1	2022735	4.6	425.64	6.45	0.58	0.99	0.63	1.14	1	12	9	0.13	1	0	35	5	2	0	0	0	0	0	0	0	7	0	36.4	7.6	3	15	0	4	4	0.74	0	1	4	1	0	0	1	3	0	0	0	0	0	0	1
CCc1cc(ccc1NC(=O)c1ccccc1F)c1nnc(o1)NCCCN1CCCCC1	2023922	4.6	451.6	7.17	0.62	1	0.65	1.14	3	18	9	0.14	1	0	30	5	2	0	0	1	0	0	0	0	8	1	39.7	7.9	3.2	10	0	4	4	0.7	0	1	4	1	0	0	1	3	0	0	0	0	0	0	2
O=C(c1ccc(nc1)OCC(F)(F)F)NC1COc2c(C1)c(ccc2)c1cccnc1	2069408	4.6	429.43	8.76	0.68	1.04	0.67	1.14	4	19	5	0.1	1	0	18	3	3	0	0	3	0	0	0	0	9	3	44.9	6.1	6.1	5	0	4	5	0.71	0.09	1.09	3	0.75	0	0	0	4	0	0	0	1	0	0	1
N#CC1(CC1)NC(=O)C1CCCCC1C(=O)N1CCN(CC1)c1sc(c(n1)C(F)(F)F)Cl	2070945	4.6	490	8.91	0.65	1.03	0.67	1.15	7	8	4	0.07	2	1	23	5	2	0	1	3	1	0	0	2	12	4	36.4	9.1	3.6	14	0	4	4	0.63	0	1	4	1	1	0	1	2	0	0	0	0	0	0	0
Cc1ccc2c(c1)n(C1CCN(CC1)C1CCOCC1)c(=O)[nH]2	2146599	4.6	315.46	6.57	0.59	0.99	0.63	1.14	2	7	2	0.04	1	0	25	3	2	0	0	0	0	0	0	0	5	0	37.5	6.3	4.2	11	0	4	5	0.91	0.1	1.1	3	0.75	0	0	1	3	0	0	1	0	0	0	1
COc1cnc(cn1)c1ccccc1C(CNC(=O)c1ccc(nc1)COCC(F)(F)F)(F)F	2147316	4.6	482.45	9.1	0.67	1.05	0.65	1.16	7	19	9	0.16	1	0	19	4	3	0	0	5	0	0	0	0	12	5	41.5	7.5	5.7	6	0	3	3	0.53	0	1	3	1	0	0	0	3	0	0	0	0	0	0	1
N#Cc1ccccc1CC(N1CCC(CC1)CN1CCC(CC1)Oc1ccc(c(c1)Cl)Cl)C(=O)O	2158769	4.6	516.51	7.83	0.63	1	0.68	1.13	5	14	8	0.12	1	1	31	3	3	0	0	0	2	0	0	2	8	2	40.9	4.5	4.5	13	0	4	4	0.69	0	1	4	1	0	0	0	4	0	0	0	0	0	0	2
Cc1ccc(cc1)S(=O)(=O)NC(=O)N1CCC(CC1)N1CCC(CC1)Oc1ccc(c(c1)Cl)Cl	2158814	4.6	526.53	8.36	0.64	1.01	0.68	1.13	6	15	5	0.08	3	0	29	3	4	0	1	0	2	0	0	3	10	2	38.1	4.8	6.3	11	0	4	4	0.71	0	1	4	1	0	0	0	4	0	0	0	0	0	0	2
OC(=O)C(c1ccccc1)N1CCCC(C1)CN1CCC(CC1)Oc1ccc(c(c1)Cl)Cl	2158816	4.6	477.47	7.7	0.63	1	0.67	1.13	4	13	7	0.11	1	0	30	2	3	0	0	0	2	0	0	2	7	2	40.3	3.2	4.8	12	0	4	4	0.75	0	1	4	1	0	0	0	4	0	0	0	0	0	0	2
OC1CN(C1)CC(C(=O)Nc1ccc(cn1)F)Oc1ncnc2c1cnn2c1c(F)cccc1Cl	3221529	4.6	501.92	9.47	0.69	1.04	0.69	1.14	5	23	7	0.12	1	0	18	7	3	0	0	2	1	0	0	1	13	3	41.5	13.2	5.7	5	0	5	6	0.71	0.08	1.08	4	0.8	0	1	1	3	0	0	1	0	0	0	1
CCOC(=O)C(CCOc1ccc2c(n1)c(CCC13CCC(CC1)(CO3)NCc1ccc3c(n1)NC(=O)CO3)c(cn2)F)(F)F	3605000	4.6	629.7	7.97	0.63	1.03	0.64	1.14	6	19	13	0.16	2	0	34	5	6	0	0	3	0	0	0	0	14	3	39.2	6.3	7.6	16	0	6	9	0.62	0.36	1.29	3	0.5	0	0	0	7	0	0	0	2	0	0	0
O=C1COc2c(N1)nc(cc2)CNC1CCN(CC1)CCN1C(=O)COc2c1cc(cc2)[N+](=O)[O-]	1824037	4.61	482.55	7.91	0.63	1.02	0.65	1.14	4	16	7	0.11	4	0	26	6	6	0	0	0	0	0	0	0	12	0	37.7	9.8	9.8	10	0	5	7	0.74	0.15	1.15	3	0.6	0	0	0	5	0	0	0	2	0	0	1
COc1cccc2c1nc(N)n1c2nc(n1)CN1CCN(CC1C)c1nsnc1Cl	3596518	4.61	445.99	8.92	0.66	1.02	0.69	1.14	4	20	4	0.07	0	0	20	9	1	0	1	0	1	0	0	2	12	1	36	18	2	7	0	5	8	0.8	0.17	1.17	3	0.6	0	0	2	3	0	0	1	1	0	0	1
CC(=O)N1CCN2C(C1)CNc1cc(n3c(CCC2)c(C)c2c3CC(CC2=O)(C)C)ccc1C(=O)N	1779535	4.61	491.7	6.74	0.6	1	0.64	1.13	8	14	1	0.01	3	0	37	5	3	0	0	0	0	0	0	0	8	0	38.4	6.8	4.1	15	0	5	17	0.72	0.39	1.35	1	0.2	0	0	1	3	0	0	1	0	0	1	1
CC#Cc1cncc(c1)c1cc(ccc1O)C1(N=C(C(=N1)C)N)C1CC1	2180014	4.61	344.45	7.49	0.65	1	0.69	1.12	4	15	3	0.06	2	1	20	4	1	0	0	0	0	0	0	0	5	0	45.7	8.7	2.2	6	0	4	4	0.77	0	1	4	1	1	0	1	2	0	0	0	0	0	0	1
CN(CC(=O)N1CCC(CC1)c1cc(OC(C)C)c(cc1C)Nc1ncc(c(n1)Nc1ccccc1S(=O)(=O)C(C)C)Cl)C	2403842	4.61	643.33	7.4	0.61	1	0.65	1.13	11	21	11	0.12	3	0	43	6	4	0	1	0	1	0	0	2	12	1	36.8	6.9	4.6	15	0	4	4	0.55	0	1	4	1	0	0	0	4	0	0	0	0	0	0	2
OCC1CCCCN1C(=O)c1cc2n(c1c1cccc(c1)C#N)cccc2	2164887	4.61	359.46	7.49	0.65	1	0.68	1.12	3	18	3	0.06	1	1	21	3	2	0	0	0	0	0	0	0	5	0	45.8	6.3	4.2	6	0	4	5	0.78	0.1	1.1	3	0.75	0	0	1	3	0	0	1	0	0	0	1
O=C(N(C1CNCC1)Cc1cccc(c1Cl)Cl)C(C)C	476954	4.61	315.27	7.88	0.62	1	0.67	1.13	5	7	4	0.1	1	0	20	2	1	0	0	0	2	0	0	2	5	2	37.5	5	2.5	8	0	2	2	0.55	0	1	2	1	0	0	1	1	0	0	0	0	0	0	1
COc1cccc2c1nc(N)n1c2nc(n1)CN1CCN(CC1C)c1cccc(c1)F	3596504	4.62	421.53	7.66	0.64	1.01	0.66	1.14	4	21	4	0.07	0	0	24	7	1	0	0	1	0	0	0	0	9	1	40	12.7	1.8	7	0	5	8	0.81	0.16	1.16	3	0.6	0	0	1	4	0	0	1	1	0	0	2
Fc1ccc(cc1)CCN1CCN(C(=O)C1)C1CCc2c(C1)ccc(c2)CN1CCS(=O)(=O)CC1	216959	4.62	499.71	7.24	0.61	1	0.65	1.13	4	15	6	0.08	3	0	34	3	3	0	1	1	0	0	0	1	8	1	39.1	4.3	4.3	14	0	5	6	0.8	0.07	1.07	4	0.8	0	0	0	5	0	0	0	1	0	0	2
COc1cncc(c1)c1cc(NC(=O)C)nc(n1)n1nc(cc1C)C	458242	4.62	338.41	7.87	0.65	1.01	0.66	1.14	5	18	4	0.09	1	0	18	6	2	0	0	0	0	0	0	0	8	0	39.5	14	4.7	4	0	3	3	0.68	0	1	3	1	0	0	1	2	0	0	0	0	0	0	0
O=C1OCCN1C1CCN(CC1)Cc1ccc(cc1)Oc1nc2c(s1)cccc2	518155	4.62	409.55	7.88	0.65	1	0.69	1.12	1	17	5	0.09	1	0	23	3	3	0	1	0	0	0	0	1	7	0	42.3	5.8	5.8	8	0	5	6	0.9	0.08	1.08	4	0.8	0	0	2	3	0	0	1	0	0	0	2
CCNC1(CCCC1)CNC(=O)N1CCC(CC1)c1onc(n1)c1ccc2c(n1)cccc2	1822446	4.62	448.63	6.9	0.61	1	0.64	1.14	2	17	6	0.09	1	0	32	6	2	0	0	0	0	0	0	0	8	0	38.5	9.2	3.1	13	0	5	6	0.79	0.08	1.08	4	0.8	0	0	2	3	0	0	0	1	0	0	1
N#CC1CCC(CC1)N1CC(C1)NC(=O)CNc1nn(c2c1cc(cc2)C(F)(F)F)C	1834638	4.62	434.52	7.76	0.62	1.02	0.64	1.16	6	12	5	0.09	1	1	25	6	1	0	0	3	0	0	0	0	10	3	37.5	10.7	1.8	12	0	4	5	0.61	0.11	1.11	3	0.75	0	1	1	2	0	0	1	0	0	0	1
NS(=O)(=O)c1ccc(cc1)OCCN1CCCCC1	2024309	4.62	284.42	7.29	0.59	1.01	0.64	1.14	3	8	5	0.13	2	0	20	2	3	0	1	0	0	0	0	1	6	0	33.3	5.1	7.7	7	0	2	2	0.63	0	1	2	1	0	0	0	2	0	0	0	0	0	0	1
Cc1scc(n1)c1nnc2n1CCN(C2C)C(=O)c1ccc(cc1)c1cccs1	3422010	4.62	421.59	8.78	0.69	1	0.73	1.11	3	22	3	0.06	1	0	19	5	1	0	2	0	0	0	0	2	8	0	43.8	10.4	2.1	5	0	5	6	0.86	0.08	1.08	4	0.8	0	0	3	2	0	0	1	0	0	0	1
COc1ccc2c(c1C)C(=O)N(C2C(=O)NC(C)(C)C)Cc1ccccc1c1ccccc1	3785621	4.62	442.6	7.03	0.63	0.99	0.67	1.12	7	20	6	0.09	2	0	30	2	3	0	0	0	0	0	0	0	5	0	44.4	3.2	4.8	8	0	4	5	0.64	0.1	1.1	3	0.75	0	0	1	3	0	0	1	0	0	0	3
COc1cc2c(cc1Nc1ncc(c(n1)Nc1ccccc1S(=O)(=O)C(C)C)Cl)CCC(=NN1CCN(CC1)C)C2(C)C	3785774	4.62	626.3	7.55	0.62	1	0.66	1.13	9	21	8	0.09	3	0	40	7	3	0	1	0	1	0	0	2	12	1	37.3	8.4	3.6	14	0	5	6	0.65	0.07	1.07	4	0.8	0	0	0	5	0	0	0	1	0	0	2
COc1ccc(cc1)c1nnc(o1)C(=O)N1CCC(CC1)Oc1ccc(cc1)CN1CCC(C1)O	3787642	4.62	478.6	7.36	0.62	1.01	0.65	1.13	3	18	7	0.1	1	0	30	4	5	0	0	0	0	0	0	0	9	0	40	6.2	7.7	11	0	5	5	0.8	0	1	5	1	0	0	2	3	0	0	0	0	0	0	2
Cc1nn(c(c1Nc1ncc(c(n1)c1cnn2c1cccc2)Cl)C)C1CCNCC1	3824296	4.62	422.97	7.98	0.65	1	0.68	1.14	3	21	4	0.07	0	0	23	8	0	0	0	0	1	0	0	1	9	1	39.6	15.1	0	7	0	5	6	0.87	0.08	1.08	4	0.8	0	0	2	3	0	0	1	0	0	0	0
COCC(=O)N1CCOC(C1)c1nc(c2n1ccnc2N)c1ccc(cc1F)C(=O)Nc1nccc(c1)C(F)(F)F	4062498	4.62	573.56	8.96	0.67	1.05	0.66	1.15	8	24	6	0.09	2	0	23	7	4	0	0	4	0	0	0	0	15	4	40.6	10.9	6.3	7	0	5	6	0.66	0.07	1.07	4	0.8	0	0	1	4	0	0	1	0	0	0	1
COc1ccc(cc1)c1n[nH]c(c1)NC(=O)CCCCN1CCCN(CC1)C(=O)C	2086582	4.62	413.58	6.78	0.59	1	0.63	1.14	4	13	8	0.13	2	0	31	5	3	0	0	0	0	0	0	0	8	0	36.1	8.2	4.9	11	0	3	3	0.6	0	1	3	1	0	0	1	1	1	0	0	0	0	0	1
CNC(=O)c1cc(ccc1OC(F)F)c1ccc2c(n1)nc(nc2N1CCOCC1C)N1CCOCC1C	2336323	4.62	528.62	7.77	0.63	1.02	0.64	1.15	6	18	5	0.07	1	0	30	6	4	0	0	2	0	0	0	0	12	2	38.2	8.8	5.9	12	0	5	6	0.74	0.07	1.07	4	0.8	0	0	0	5	0	0	0	1	0	0	1
OC1CN(C1)Cc1cn(nc1C)c1ccnc(n1)Nc1ccc2c(c1)c(Cl)c(n2C)C	3622956	4.62	437.98	7.96	0.64	1.01	0.68	1.13	5	21	5	0.09	0	0	24	7	1	0	0	0	1	0	0	1	9	1	40	12.7	1.8	7	0	5	6	0.77	0.08	1.08	4	0.8	0	1	2	2	0	0	1	0	0	0	1
CCOC(=O)C1=C(CN2CCOCC2CO)NC(=NC1c1ccc(cc1Br)F)c1nccs1	4100106	4.62	539.47	9.46	0.66	1.02	0.69	1.13	5	14	8	0.13	3	0	24	4	4	0	1	1	0	1	0	2	11	2	38.6	7	7	9	0	4	4	0.7	0	1	4	1	0	0	1	3	0	0	0	0	0	0	1
OC(CC(F)(F)F)CNC(c1ccc(c(c1)OC(C)C)F)(c1cc(F)cc(c1)OC(C(F)F)(F)F)Cc1ccccc1	3814374 3814963	4.62	609.58	8.71	0.64	1.05	0.64	1.17	12	18	12	0.17	0	0	28	1	3	0	0	9	0	0	0	0	13	9	41.4	1.4	4.3	11	0	3	3	0.43	0	1	3	1	0	0	0	3	0	0	0	0	0	0	3
O=C(C1CCc2c1nc(s2)N)Nc1ccc(cc1)CC1CCC(N1)C(c1cccnc1)O	3128201	4.63	449.63	7.62	0.64	1	0.68	1.13	3	18	6	0.1	1	0	27	5	2	0	1	0	0	0	0	1	8	0	40.7	8.5	3.4	9	0	5	6	0.78	0.08	1.08	4	0.8	0	0	3	2	0	1	0	0	0	0	1
C1CCN(CC1)C1CCN(CC1)c1nc2c(s1)cc(cn2)c1cncnc1	575476	4.63	380.57	7.46	0.63	0.99	0.68	1.13	0	16	3	0.06	0	0	24	6	0	0	1	0	0	0	0	1	7	0	39.2	11.8	0	10	0	5	6	1	0.07	1.07	4	0.8	0	0	1	4	0	0	1	0	0	0	0
OCCN(C(=O)c1cc2n(c1c1cccc(c1)C(F)(F)F)nccc2)CC	2164565	4.63	377.4	8.39	0.65	1.03	0.66	1.15	6	17	5	0.11	1	0	18	3	2	0	0	3	0	0	0	0	8	3	42.2	6.7	4.4	5	0	3	4	0.56	0.13	1.13	2	0.67	0	0	1	2	0	0	1	0	0	0	1
O=C(n1ccc2c1ccc(c2)Oc1ncnc2c1CNC2)Nc1noc(c1)C(C)(C)C	3745816	4.63	418.5	7.9	0.65	1.01	0.67	1.13	4	22	4	0.07	1	0	22	6	3	0	0	0	0	0	0	0	9	0	41.5	11.3	5.7	6	0	5	7	0.74	0.17	1.17	3	0.6	0	0	3	2	0	0	2	0	0	0	1
COc1ccc2c(c1)c(C(CCC1CCN(CC1C(=O)O)CCSc1cccs1)O)c(cn2)F	2158050	4.63	504.7	8.01	0.64	1.01	0.68	1.12	5	17	10	0.15	1	0	29	2	4	0	2	1	0	0	0	2	9	1	39.7	3.2	6.3	11	0	4	5	0.62	0.1	1.1	3	0.75	0	0	1	3	0	0	0	1	0	0	1
COC(C(=O)NC(C(CNC1CC2(CCC2)Oc2c1cc(cn2)CC(C)(C)C)O)Cc1ccc2c(c1)OCO2)C	2181880	4.63	553.77	6.67	0.59	1	0.63	1.13	7	13	11	0.13	1	0	43	3	6	0	0	0	0	0	0	0	9	0	37.3	3.6	7.2	19	0	5	7	0.55	0.18	1.23	2	0.4	0	1	1	3	0	0	1	1	0	0	1
CCc1c(nn(c1c1ccc(cc1)Br)c1ccc(cc1Cl)Cl)C(=O)NC(c1nnnn1C)(C)C	1814154	4.64	563.32	10.06	0.68	1.02	0.72	1.13	8	23	6	0.1	1	0	22	7	1	0	0	0	2	1	0	3	11	3	41.1	12.5	1.8	6	0	4	4	0.65	0	1	4	1	0	0	2	2	0	0	0	0	0	0	2
Brc1cccc2c1ccc(n2)C#Cc1ccccn1	2335295	4.64	309.17	11.04	0.76	1	0.8	1.09	1	18	0	0	0	1	9	2	0	0	0	0	0	1	0	1	3	1	57.1	7.1	0	0	0	3	4	0.84	0.13	1.13	2	0.67	0	0	0	3	0	0	0	1	0	0	1
OC(CN1CCC2(CC1)Cc1c(O2)ccc(c1)Cl)COc1cc(O)ccc1C(=O)N1CCC(C1)O	2391804	4.64	503.04	7.62	0.62	1.01	0.65	1.13	5	13	6	0.09	1	0	31	2	6	0	0	0	1	0	0	1	9	1	39.4	3	9.1	13	0	5	6	0.71	0.08	1.12	3	0.6	0	0	2	3	0	0	1	0	0	0	2
COc1ccccc1CC(c1ccccc1)N1CCNCC1	214335	4.64	296.45	6.45	0.6	0.98	0.65	1.13	1	12	5	0.1	0	0	24	2	1	0	0	0	0	0	0	0	3	0	41.3	4.3	2.2	7	0	3	3	0.82	0	1	3	1	0	0	0	3	0	0	0	0	0	0	2
CCOC(=O)C1CCN(CC1)CCOc1ccc(cc1)S(=O)(=O)N	2024310	4.64	356.49	7.43	0.6	1.01	0.63	1.14	5	9	8	0.16	3	0	24	2	5	0	1	0	0	0	0	1	8	0	33.3	4.2	10.4	9	0	2	2	0.5	0	1	2	1	0	0	0	2	0	0	0	0	0	0	1
COC1COCCC1NC1CC2C(C1)(CN(C2)c1ccccc1)C(=O)N1CCc2c(C1)cc(cn2)C(F)(F)F	3115268	4.64	544.68	7.36	0.61	1.01	0.64	1.15	5	13	5	0.06	1	0	35	4	3	0	0	3	0	0	0	0	10	3	39.2	5.4	4.1	17	0	6	8	0.77	0.13	1.13	4	0.67	0	0	2	4	0	1	0	1	0	0	1
CNC(C1(CCCCC1)c1ccc(c(c1)Cl)Cl)C	1684045 1684057	4.64	286.27	7.34	0.6	0.99	0.67	1.13	4	6	3	0.08	0	0	21	1	0	0	0	0	2	0	0	2	3	2	38.5	2.6	0	9	0	2	2	0.67	0	1	2	1	0	0	0	2	0	0	0	0	0	0	1
COC(=O)C1=C(C)NC(=C(C1c1ccccc1[N+](=O)[O-])C(=O)OCC(C)C)C	1726	4.64	388.46	7.47	0.62	1.02	0.64	1.13	9	12	8	0.15	6	0	24	2	6	0	0	0	0	0	0	0	8	0	38.5	3.8	11.5	8	0	2	2	0.43	0	1	2	1	0	0	0	2	0	0	0	0	0	0	1
CCOc1cc2ncc(c(c2cc1N1CCN(CC1)C)Nc1ccc(cc1F)F)C(=O)N	481806	4.64	441.53	7.75	0.63	1.02	0.65	1.14	6	18	6	0.1	1	0	25	5	2	0	0	2	0	0	0	0	9	2	40.4	8.8	3.5	7	0	4	5	0.69	0.09	1.09	3	0.75	0	0	0	4	0	0	0	1	0	0	2
CC(NC(=O)c1cn(c2cccc(c2)c2ccc(cc2)S(=O)(=O)C)c2c(c1=O)cccn2)C	484753	4.64	461.58	8.24	0.67	1.01	0.7	1.11	7	23	5	0.09	5	0	23	3	4	0	1	0	0	0	0	1	8	0	44.6	5.4	7.1	4	0	4	5	0.67	0.09	1.09	3	0.75	0	0	0	4	0	0	0	1	0	0	2
Cc1c(CNC2CCCC2)nn(c1c1cccnc1)c1ncccc1Cl	492396	4.64	367.92	7.67	0.64	1	0.68	1.13	2	17	5	0.1	0	0	22	5	0	0	0	0	1	0	0	1	6	1	41.7	10.4	0	7	0	4	4	0.85	0	1	4	1	0	0	2	2	0	0	0	0	0	0	0
O=C(NC1CN(C1)C1CCC(CC1)NS(=O)(=O)C)CNc1n[nH]c2c1cc(cc2)C(F)(F)F	1834650	4.64	488.6	8.14	0.62	1.03	0.63	1.16	7	13	7	0.11	3	0	27	6	3	0	1	3	0	0	0	1	13	3	33.3	10	5	12	0	4	5	0.58	0.11	1.11	3	0.75	0	1	1	2	0	0	1	0	0	0	1
COc1ccc2c(c1)n(CCN1CCC(CC1)NCc1ncc3c(c1)OCCO3)c(=O)cc2C	1916540	4.64	464.62	7.04	0.61	1	0.64	1.13	3	14	7	0.1	2	0	32	4	4	0	0	0	0	0	0	0	8	0	39.4	6.1	6.1	12	0	5	7	0.77	0.15	1.15	3	0.6	0	0	0	5	0	0	0	2	0	0	1
CCNC1CCC(CC1)c1c[nH]c2c1cc(cc2)NC(=N)c1cccs1	2036270	4.64	366.58	7.05	0.62	0.99	0.67	1.13	2	16	6	0.11	1	0	26	4	0	0	1	0	0	0	0	1	5	0	40.4	7.7	0	8	0	4	5	0.77	0.1	1.1	3	0.75	0	0	2	2	0	0	1	0	0	0	1
COc1ncnc(c1)N1C(=O)N(C(=O)C21CCN(CC2)Cc1ncccc1C)c1ccc(cc1)c1ccc(c(c1)C)C(=O)O	2043326	4.64	592.71	7.8	0.65	1.01	0.67	1.12	7	27	7	0.09	3	0	32	6	5	0	0	0	0	0	0	0	11	0	43.4	7.9	6.6	9	0	6	6	0.77	0	1.03	5	0.83	0	0	1	5	0	0	0	0	0	0	2
CC(COc1cccc(c1N1CCCC(C1)N)C=C1SC(=O)NC1=O)C	2048870	4.64	375.54	7.36	0.61	1	0.66	1.13	5	9	5	0.09	3	0	25	3	3	0	1	0	0	0	0	1	7	0	37.3	5.9	5.9	9	0	3	3	0.65	0	1	3	1	0	0	1	2	0	0	0	0	0	0	1
O=C(C1c2ccccc2C(=O)N1C1CC(C1)(F)F)NCc1ccc(cc1)OC(F)(F)F	2164376	4.64	440.4	9.18	0.67	1.05	0.66	1.16	7	14	5	0.1	2	0	17	2	3	0	0	5	0	0	0	0	10	5	43.8	4.2	6.3	7	0	4	5	0.61	0.11	1.11	3	0.75	0	1	1	2	0	0	1	0	0	0	2
O=C(C(c1ccc(c(c1)F)S(=O)(=O)C)CC1CCCC1)Nc1nccs1	2164443	4.64	396.55	8.44	0.64	1.02	0.69	1.13	5	14	6	0.12	3	0	21	2	3	0	2	1	0	0	0	2	8	1	38.3	4.3	6.4	8	0	3	3	0.62	0	1	3	1	0	0	2	1	0	0	0	0	0	0	1
Fc1ccc(cc1Cl)C1CNCC=CC1	2326686	4.64	225.71	8.06	0.64	1	0.68	1.13	2	7	1	0.03	1	0	13	1	0	0	0	1	1	0	0	1	3	2	42.9	3.6	0	4	0	2	2	0.87	0	1	2	1	0	0	0	1	1	0	0	0	0	0	1
CN1CCC(CC1)(COCc1nc(Cl)cc(c1)C(F)(F)F)c1ccc(cc1)Cl	2333641	4.64	433.33	8.84	0.65	1.03	0.68	1.15	6	12	5	0.1	0	0	21	2	1	0	0	3	2	0	0	2	8	5	40.8	4.1	2	9	0	3	3	0.64	0	1	3	1	0	0	0	3	0	0	0	0	0	0	1
COc1ccc(cc1)C1(CCC(=N1)N)c1cccc(c1)c1cncnc1	2380458	4.64	344.45	7.49	0.65	1	0.69	1.12	2	19	4	0.08	1	0	20	4	1	0	0	0	0	0	0	0	5	0	45.7	8.7	2.2	4	0	4	4	0.89	0	1	4	1	0	0	1	3	0	0	0	0	0	0	2
COCCN1CCN(CC1)c1cc2c(cc1OC)nnc(c2Nc1ccc(cc1F)C)C(=O)N	2409401	4.64	468.59	7.44	0.62	1.01	0.64	1.14	6	18	8	0.12	1	0	29	6	3	0	0	1	0	0	0	0	10	1	38.1	9.5	4.8	9	0	4	5	0.65	0.09	1.09	3	0.75	0	0	0	4	0	0	0	1	0	0	2
O=C(c1ccc2c(c1)cn[nH]2)N1CCC2(CC1)CC(=O)c1c(C2)cnn1C(C)C	3359262	4.64	391.52	7.25	0.63	1	0.66	1.13	4	17	2	0.03	2	0	25	5	2	0	0	0	0	0	0	0	7	0	40.7	9.3	3.7	10	0	5	7	0.79	0.17	1.22	2	0.4	0	0	2	3	0	0	2	0	0	0	1
Fc1ccc(c(c1)C1OCC(CC1N)N1Cc2c(C1)c1n(n2)nccn1)F	3806052	4.64	372.42	8.28	0.65	1.03	0.66	1.15	3	16	2	0.04	0	0	18	6	1	0	0	2	0	0	0	0	9	2	40	13.3	2.2	7	0	5	8	0.89	0.17	1.17	3	0.6	0	0	2	3	0	1	1	0	0	1	1
N#CC(Cc1ccc(cc1)c1ccc2c(c1)n(C)c(=O)s2)NC(=O)C1CNCCCO1	3972563	4.64	436.58	7.94	0.65	1.01	0.69	1.12	4	15	5	0.09	2	1	24	4	3	0	1	0	0	0	0	1	8	0	41.8	7.3	5.5	8	0	4	5	0.71	0.09	1.09	3	0.75	0	0	1	2	1	0	1	0	0	0	2
COc1cncc(c1)Cc1onc(c1)c1ccccc1	4097298	4.64	266.32	7.83	0.67	1.01	0.69	1.12	1	17	4	0.11	0	0	14	2	2	0	0	0	0	0	0	0	4	0	47.1	5.9	5.9	2	0	3	3	0.85	0	1	3	1	0	0	1	2	0	0	0	0	0	0	1
CN(C(=O)c1ccc(cc1)C1=CC2(CCNCC2)Oc2c1cccc2)C	561805	4.64	348.48	6.97	0.63	0.99	0.67	1.12	3	14	2	0.04	2	0	24	2	2	0	0	0	0	0	0	0	4	0	44	4	4	7	0	4	5	0.81	0.1	1.14	2	0.5	0	0	0	4	0	0	0	1	0	0	2
O=C(C12CCCC2CC(C1)NC1CCSCC1)N1CCc2c(C1)cc(cn2)C(F)(F)F	2314059	4.64	453.63	7.44	0.61	1.01	0.65	1.15	4	7	3	0.05	1	0	30	3	1	0	1	3	0	0	0	1	8	3	37.7	4.9	1.6	17	0	5	7	0.77	0.17	1.17	3	0.6	0	0	2	3	0	1	0	1	0	0	0
O=C(N1CCN(CC1)C(C)C)N1CCC(=CC1)c1ccccc1	375571	4.65	313.49	6.27	0.58	0.99	0.63	1.13	3	8	2	0.04	2	0	27	3	1	0	0	0	0	0	0	0	4	0	38	6	2	10	0	3	3	0.78	0	1	3	1	0	0	0	3	0	0	0	0	0	0	1
COc1cccc2c1nc(N)n1c2nc(n1)CN1CCN(CC1C)c1cccnc1	3596508	4.65	404.53	7.49	0.63	1	0.66	1.14	3	21	4	0.07	0	0	24	8	1	0	0	0	0	0	0	0	9	0	38.9	14.8	1.9	7	0	5	8	0.83	0.16	1.16	3	0.6	0	0	1	4	0	0	1	1	0	0	1
COc1ccc2c(c1)c(C(CCC1CCN(CC1C(=O)O)C1CC(C1)c1ccccc1)O)c(cn2)F	4103746	4.65	492.64	7.14	0.62	1	0.65	1.13	5	18	8	0.11	1	0	33	2	4	0	0	1	0	0	0	0	7	1	42	2.9	5.8	13	0	5	6	0.72	0.08	1.08	4	0.8	0	1	0	4	0	0	0	1	0	0	2
Fc1ccc(cc1)C(=O)N1CCN(C(=O)C1)c1ccc(cc1)OCCCN1CCCC1C	239300 394144	4.65	439.58	7.09	0.61	1	0.65	1.13	4	14	7	0.11	2	0	30	3	3	0	0	1	0	0	0	0	7	1	40.3	4.8	4.8	11	0	4	4	0.72	0	1	4	1	0	0	1	3	0	0	0	0	0	0	2
Clc1cc(cnc1c1ccc(cc1)C(=O)Nc1ccccc1N)CN1CCC1	255245	4.65	392.92	8.02	0.66	1	0.7	1.12	3	19	5	0.1	1	0	21	4	1	0	0	0	1	0	0	1	6	1	44.9	8.2	2	4	0	4	4	0.79	0	1	4	1	0	1	0	3	0	0	0	0	0	0	2
O=C(c1ccnc(c1)C(F)(F)F)NCCCNc1nc2c([nH]1)cccc2	3581788	4.65	363.38	8.65	0.66	1.04	0.66	1.16	4	17	6	0.14	1	0	16	5	1	0	0	3	0	0	0	0	9	3	40.5	11.9	2.4	4	0	3	4	0.58	0.13	1.13	2	0.67	0	0	1	2	0	0	1	0	0	0	1
CCn1ncc(c1)C1(NC(Cc2c1[nH]c1c2cccc1)c1[nH]cc(n1)c1ccc(cn1)F)c1nnc(o1)O	3582327	4.65	511.57	8.53	0.68	1.02	0.69	1.14	3	31	5	0.08	0	0	22	9	2	0	0	1	0	0	0	0	12	1	43.3	15	3.3	5	0	7	10	0.9	0.12	1.12	5	0.71	0	0	4	3	0	0	2	0	0	0	1
Nc1ccc(cc1)CCN1CCC(CC1)CNC(=O)c1nn(c2c1cccc2)C(C)C	3216126	4.65	419.63	6.56	0.6	0.99	0.64	1.13	4	17	7	0.1	1	0	33	5	1	0	0	0	0	0	0	0	6	0	39.1	7.8	1.6	11	0	4	5	0.68	0.1	1.1	3	0.75	0	0	1	3	0	0	1	0	0	0	2
CC#CCn1c(N2CCCC(C2)N)c(c2c1c(=O)n(Cc1nc(C)c3c(n1)cccc3)c(=O)n2C)C#N	1951605 1951606	4.66	496.63	7.64	0.64	1.01	0.67	1.13	7	20	4	0.06	2	2	28	8	2	0	0	0	0	0	0	0	10	0	41.5	12.3	3.1	10	0	5	7	0.68	0.16	1.16	3	0.6	0	0	1	4	0	0	1	1	0	0	1
CC(C(C)(C)C)Oc1ccc(cc1C(=O)N1CCN(CC1)c1ncc(cc1F)C(F)(F)F)S(=O)(=O)C	2021600 2021601	4.66	531.63	8.18	0.62	1.03	0.64	1.15	12	15	6	0.09	3	0	29	3	4	0	1	4	0	0	0	1	12	4	36.9	4.6	6.2	12	0	3	3	0.5	0	1	3	1	0	0	0	3	0	0	0	0	0	0	1
COc1cccc2c1nc(N)n1c2nc(n1)CN1CCN(CC1C)c1ccc(cn1)F	3596505	4.66	422.52	7.82	0.64	1.01	0.66	1.15	4	21	4	0.07	0	0	23	8	1	0	0	1	0	0	0	0	10	1	38.9	14.8	1.9	7	0	5	8	0.81	0.16	1.16	3	0.6	0	0	1	4	0	0	1	1	0	0	1
CN1CCN(CC1)Cc1ccc2c(n1)ccc(c2)n1cnc2c(c1=O)sc(c2)c1ccc(cc1)Cl	214808	4.66	502.08	8.51	0.68	1	0.72	1.11	3	24	4	0.06	2	0	24	5	1	0	1	0	1	0	0	2	8	1	45.8	8.5	1.7	6	0	6	8	0.89	0.13	1.13	4	0.67	0	0	1	5	0	0	1	1	0	0	2
COc1ccc(cc1)c1cc(=O)c2c(o1)cccc2	16312	4.66	252.28	8.14	0.69	1.01	0.71	1.1	2	14	2	0.06	2	0	12	0	3	0	0	0	0	0	0	0	3	0	51.6	0	9.7	1	0	3	4	0.84	0.13	1.13	2	0.67	0	0	0	3	0	0	0	1	0	0	2
COc1cc(ccc1n1cnc(c1)C)c1nnn(c1)C1CCCCN(C1=O)CC(F)(F)F	2017584	4.66	448.5	8.16	0.64	1.03	0.64	1.16	6	17	5	0.09	1	0	23	6	2	0	0	3	0	0	0	0	11	3	38.2	10.9	3.6	9	0	4	4	0.72	0	1	4	1	0	0	2	1	1	0	0	0	0	0	1
Fc1ccc(cc1)c1nc2n(c1Nc1ccc(cc1)F)CCN(C2(C)C)C(=O)C(N)(C)C	2058837	4.66	439.56	7.45	0.63	1.01	0.65	1.14	8	18	4	0.07	1	0	27	5	1	0	0	2	0	0	0	0	8	2	40.7	8.5	1.7	8	0	4	5	0.66	0.1	1.1	3	0.75	0	0	1	3	0	0	1	0	0	0	2
Fc1cc(cc(c1)C(F)(F)F)C(=O)NC1CCN(C1=O)C1CCC(CC1CS(=O)(=O)c1ccccc1)N(C(C)C)C	1092941	4.66	597.74	7.87	0.62	1.02	0.64	1.15	11	16	8	0.1	4	0	35	3	4	0	1	4	0	0	0	1	12	4	38.2	3.9	5.3	15	0	4	4	0.56	0	1	4	1	0	0	1	3	0	0	0	0	0	0	2
COc1ccc2c(c1)CC(=C2C(c1nccs1)C)CCN(C)C	1093623	4.66	328.52	6.99	0.61	0.99	0.67	1.12	4	12	6	0.12	1	0	24	2	1	0	1	0	0	0	0	1	4	0	40.4	4.3	2.1	8	0	3	4	0.61	0.14	1.14	2	0.67	0	0	2	1	0	0	1	0	0	0	1
ONC(=O)C=Cc1ccc2c(c1)CN(C2)CCC1CCCCC1	1808643	4.66	314.47	6.42	0.59	0.99	0.63	1.13	2	8	5	0.1	2	0	26	2	2	0	0	0	0	0	0	0	4	0	38.8	4.1	4.1	10	0	3	4	0.65	0.13	1.13	2	0.67	0	0	1	2	0	0	1	0	0	0	1
Nc1ncc(cn1)c1ccc2c(c1)[nH]c1c2c(ncc1C(=O)N)NC(C(F)(F)F)C1CC1	1835153	4.66	441.46	8.83	0.67	1.04	0.67	1.15	6	22	5	0.09	1	0	18	7	1	0	0	3	0	0	0	0	11	3	42	14	2	5	0	5	8	0.69	0.18	1.18	3	0.6	1	0	1	3	0	0	2	0	0	0	1
Oc1ncnc(c1)N1C(=O)N(C(=O)C21CCN(CC2)Cc1ncccc1C)c1ccc(cc1)c1ccno1	2040896	4.66	511.59	8.12	0.66	1.02	0.68	1.13	4	25	5	0.07	2	0	25	7	4	0	0	0	0	0	0	0	11	0	42.9	11.1	6.3	7	0	6	6	0.87	0	1.03	5	0.83	0	0	2	4	0	0	0	0	0	0	1
O=C1COc2c(N1CCCN1CCC(CC1)n1c(=O)[nH]c3c1cccn3)cccc2	2059316	4.66	407.52	7.41	0.63	1.01	0.66	1.13	2	14	5	0.09	2	0	25	5	3	0	0	0	0	0	0	0	8	0	40	9.1	5.5	9	0	5	7	0.83	0.16	1.16	3	0.6	0	0	1	4	0	0	1	1	0	0	1
O=C(C1N(CCC2CCOCC2)C(=O)c2c1cccc2)NCc1ccc(cc1)OC(F)(F)F	2164397	4.66	462.51	7.97	0.64	1.03	0.65	1.14	5	14	7	0.12	2	0	25	2	4	0	0	3	0	0	0	0	9	3	41.4	3.4	6.9	10	0	4	5	0.64	0.1	1.1	3	0.75	0	0	1	3	0	0	1	0	0	0	2
Cc1cnc(cn1)NC(=O)c1cc(Oc2ccc(cc2)S(=O)(=O)C)c2c(c1)oc(c2)C	3218480	4.66	437.51	8.75	0.68	1.02	0.7	1.12	6	25	5	0.09	3	0	19	3	5	0	1	0	0	0	0	1	9	0	44	6	10	3	0	4	5	0.68	0.1	1.1	3	0.75	0	0	1	3	0	0	1	0	0	0	2
N#Cc1cccc(c1)n1cc2c(n1)c(=O)n(c(n2)c1ccccc1C)CC1CCCN(C1)C(C)C	3218887	4.66	466.64	7.18	0.63	0.99	0.67	1.13	5	20	5	0.07	2	1	30	6	1	0	0	0	0	0	0	0	7	0	43.1	9.2	1.5	10	0	5	6	0.77	0.07	1.07	4	0.8	0	0	1	4	0	0	1	0	0	0	2
OC(c1cccc(c1Cl)Cl)Cn1ccnc1N	3289794	4.66	272.15	9.72	0.68	1.03	0.71	1.13	4	11	3	0.1	0	0	11	3	1	0	0	0	2	0	0	2	6	2	39.3	10.7	3.6	2	0	2	2	0.65	0	1	2	1	0	0	1	1	0	0	0	0	0	0	1
Fc1cccc(c1C=Cc1ccc(nc1)N(C)C)F	3314426	4.66	260.31	7.89	0.65	1.01	0.67	1.14	4	13	3	0.09	1	0	14	2	0	0	0	2	0	0	0	0	4	2	45.5	6.1	0	2	0	2	2	0.63	0	1	2	1	0	0	0	2	0	0	0	0	0	0	1
COc1cccc2c1cc([nH]2)c1nc(cnc1C(=O)N)NC1CCOCC1N	3415610	4.66	382.47	7.65	0.63	1.01	0.65	1.14	4	17	5	0.09	1	0	22	6	3	0	0	0	0	0	0	0	9	0	38	12	6	6	0	4	5	0.75	0.1	1.1	3	0.75	0	0	1	3	0	0	1	0	0	0	1
FC(Oc1ccc2c(c1C)C(=O)N(C2C(=O)NC(C)(C)C)Cc1ccccc1c1ccccc1)F	3785810	4.66	478.58	7.6	0.64	1.01	0.67	1.13	8	20	6	0.09	2	0	28	2	3	0	0	2	0	0	0	0	7	2	44.4	3.2	4.8	8	0	4	5	0.6	0.1	1.1	3	0.75	0	0	1	3	0	0	1	0	0	0	3
COc1ccc(cc1)c1nnc(o1)C(=O)N1CC(C1)Oc1ccc(cc1)CN1CC2(C1)COC2	3787394	4.66	462.55	7.71	0.64	1.01	0.66	1.13	2	18	7	0.11	1	0	26	4	5	0	0	0	0	0	0	0	9	0	41.7	6.7	8.3	10	0	6	6	0.82	0	1.04	5	0.83	0	3	1	2	0	0	0	0	0	0	2
O=C(N1CCN(CC1)CC(c1ccc2c(c1C)COC2=O)F)Cc1ccc(nc1)n1cnnn1	3792978	4.66	465.54	8.03	0.65	1.02	0.66	1.14	4	19	6	0.1	2	0	24	7	3	0	0	1	0	0	0	0	11	1	39.7	12.1	5.2	9	0	5	6	0.77	0.08	1.08	4	0.8	0	0	2	3	0	0	1	0	0	0	1
OCC(=O)N1CCC(CC1)n1nc(c(c1C)Nc1ncc(c(n1)c1cnn2c1cccc2)Cl)C	3822587	4.66	481.01	8.15	0.65	1.01	0.67	1.14	5	22	5	0.08	1	0	25	8	2	0	0	0	1	0	0	1	11	1	39	13.6	3.4	8	0	5	6	0.77	0.08	1.08	4	0.8	0	0	2	3	0	0	1	0	0	0	0
n1ccc(cc1)c1ccccc1CC(c1cccnc1)c1cccnc1	4087512	4.66	337.45	7.5	0.67	0.99	0.71	1.11	0	24	5	0.1	0	0	19	3	0	0	0	0	0	0	0	0	3	0	51.1	6.7	0	2	0	4	4	0.92	0	1	4	1	0	0	0	4	0	0	0	0	0	0	1
N#Cc1ncc(nc1OC1CCN(C1)C)Nc1ncc(c(c1)NC)c1cnn(c1)C	2203841 2203842	4.67	405.52	7.65	0.63	1.01	0.66	1.14	4	18	6	0.11	0	1	23	9	1	0	0	0	0	0	0	0	10	0	37.7	17	1.9	7	0	4	4	0.73	0	1	4	1	0	0	2	2	0	0	0	0	0	0	0
OC(=O)C(c1ccc(cc1)C(CCCN1CCC(CC1)C(c1ccccc1)(c1ccccc1)O)O)(C)C	914	4.67	501.72	6.6	0.6	0.99	0.65	1.12	6	19	10	0.13	1	0	39	1	4	0	0	0	0	0	0	0	5	0	42.1	1.3	5.3	13	0	4	4	0.65	0	1	4	1	0	0	0	4	0	0	0	0	0	0	3
N1CCN(CC1)C(c1ccccc1)Cc1cccc2c1OCC2	1083707	4.67	308.46	6.56	0.61	0.98	0.66	1.12	0	12	4	0.08	0	0	24	2	1	0	0	0	0	0	0	0	3	0	42.6	4.3	2.1	8	0	4	5	0.91	0.1	1.1	3	0.75	0	0	1	3	0	0	1	0	0	0	2
CCCCN1CCCCC1C(=O)Nc1c(C)cccc1C	1200396 1200749 1201193 2447962	4.67	288.48	5.89	0.56	0.98	0.62	1.14	4	7	5	0.1	1	0	28	2	1	0	0	0	0	0	0	0	3	0	36.7	4.1	2	11	0	2	2	0.57	0	1	2	1	0	0	0	2	0	0	0	0	0	0	1
Clc1cccc(c1)c1nnc(o1)C(Oc1nnc(n1C)c1ccncc1)C	2069927	4.67	382.84	9.12	0.69	1.02	0.71	1.13	3	22	5	0.11	0	0	15	6	2	0	0	0	1	0	0	1	9	1	42.9	14.3	4.8	3	0	4	4	0.82	0	1	4	1	0	0	2	2	0	0	0	0	0	0	1
Fc1ccc(nc1)c1c[nH]c(n1)C1Cc2c3ccccc3[nH]c2C(N1)(c1c[nH]nc1)c1nn(c(=O)o1)C	3582333	4.67	497.54	8.73	0.69	1.02	0.69	1.14	3	28	4	0.06	2	0	20	9	2	0	0	1	0	0	0	0	12	1	43.9	15.8	3.5	4	0	7	10	0.92	0.12	1.12	5	0.71	0	0	4	3	0	0	2	0	0	0	1
ONC(=O)c1ccc(cc1)CN(C(=O)c1ccc(cc1)N(C)C)CC(=O)NC1CCCCC1	4063658	4.67	452.61	6.96	0.61	1	0.64	1.13	6	15	8	0.12	3	0	32	4	4	0	0	0	0	0	0	0	8	0	38.5	6.2	6.2	10	0	3	3	0.55	0	1	3	1	0	0	0	3	0	0	0	0	0	0	2
COc1ncc(cc1C)C1(O)CCC(CC1)N1CC(C1)NC(=O)CNC(=O)c1cccc(c1)C(F)(F)F	2204246	4.67	520.61	7.66	0.62	1.02	0.63	1.15	8	14	7	0.1	2	0	31	4	4	0	0	3	0	0	0	0	11	3	38.2	5.9	5.9	13	0	4	4	0.6	0	1	4	1	0	1	0	3	0	0	0	0	0	0	1
Clc1ccc(nc1)C(=O)Nc1ccc2c(c1)C1(COC(=N1)N)C1(C(O2)(C)C)COC1	3650845 3650853 3703232	4.68	428.91	8.41	0.66	1.02	0.68	1.13	5	14	2	0.04	2	0	21	4	4	0	0	0	1	0	0	1	9	1	41.2	7.8	7.8	8	0	5	6	0.77	0.09	1.17	2	0.4	0	1	1	3	0	0	0	1	0	0	1
CN(c1ccc(nc1)C=Cc1c(F)cccc1Cl)C	3314424	4.68	276.76	8.39	0.67	1.01	0.7	1.13	4	13	3	0.09	1	0	14	2	0	0	0	1	1	0	0	1	4	2	45.5	6.1	0	2	0	2	2	0.63	0	1	2	1	0	0	0	2	0	0	0	0	0	0	1
COc1cnc(cn1)C(=O)Nc1ccc2c(c1)C1(COC(=N1)N)C1(C(O2)(C)C)CC1	3650850	4.68	409.49	7.73	0.64	1.02	0.66	1.13	5	14	3	0.05	2	0	23	5	4	0	0	0	0	0	0	0	9	0	39.6	9.4	7.5	9	0	5	6	0.73	0.09	1.18	2	0.4	1	0	1	3	0	0	0	1	0	0	1
COc1cc(ccc1n1cnc(c1)C)c1nnn(c1)C1CCC2C(NC1=O)CCCC2	2017573	4.68	420.57	7.13	0.62	1	0.65	1.14	3	17	4	0.06	1	0	28	6	2	0	0	0	0	0	0	0	8	0	39	10.2	3.4	11	0	5	6	0.87	0.07	1.07	4	0.8	0	0	2	2	1	0	0	0	1	0	1
O=C(C1CC21CCN(CC2)C1CCCCC1)N1CCN(CC1)C1CCCCC1	3127708	4.68	387.68	5.62	0.55	0.98	0.61	1.14	1	1	3	0.04	1	0	41	3	1	0	0	0	0	0	0	0	4	0	34.8	4.3	1.4	23	0	5	5	0.93	0	1.04	4	0.8	1	0	0	4	0	0	0	0	0	0	0
O=C(NC(C(C)C)Cn1cncc1)NC1CCN(CC1)Cc1ccn(c1)c1ccc(cc1)C(F)(F)F	561344	4.68	502.65	7.29	0.61	1.01	0.63	1.15	6	17	8	0.11	1	0	33	6	1	0	0	3	0	0	0	0	10	3	37.7	8.7	1.4	12	0	4	4	0.61	0	1	4	1	0	0	2	2	0	0	0	0	0	0	1
COc1ncccc1C(=O)N1CCC(C1=O)NCc1cncn1Cc1ccc(cc1)C#N	485162	4.68	430.51	7.97	0.66	1.01	0.68	1.13	4	20	7	0.12	2	1	22	6	3	0	0	0	0	0	0	0	9	0	42.6	11.1	5.6	6	0	4	4	0.69	0	1	4	1	0	0	2	2	0	0	0	0	0	0	1
CCc1c(C)[nH]c2c1C(=NNC(=O)Nc1ccccc1)CCC2	217133	4.68	310.44	6.9	0.61	0.99	0.65	1.13	3	13	3	0.06	2	0	22	4	1	0	0	0	0	0	0	0	5	0	40	8.9	2.2	6	0	3	4	0.65	0.13	1.13	2	0.67	0	0	1	2	0	0	1	0	0	0	1
Cc1ccc(cn1)c1c(C)c(nn1c1ncccc1Cl)CNC1CCC(C1)(F)F	468518	4.68	417.93	8.2	0.65	1.01	0.67	1.14	5	17	5	0.09	0	0	22	5	0	0	0	2	1	0	0	1	8	3	41.2	9.8	0	8	0	4	4	0.76	0	1	4	1	0	0	2	2	0	0	0	0	0	0	0
O=CN(C(CS(=O)(=O)N1CCN(CC1)c1ccc(cc1)F)(CC(c1ncc(cn1)F)C)C)O	1683445	4.68	483.6	8.06	0.62	1.03	0.64	1.15	8	15	8	0.13	3	0	27	5	4	0	1	2	0	0	0	1	12	2	35	8.3	6.7	10	0	3	3	0.55	0	1	3	1	0	0	0	3	0	0	0	0	0	0	1
NCC(=O)N1CCn2c(C1)nc(c2Nc1ccc(c(c1)F)Cl)c1ccc(cc1)F	1800775	4.68	417.88	8.89	0.67	1.03	0.69	1.14	5	18	4	0.08	1	0	18	5	1	0	0	2	1	0	0	1	9	3	42.6	10.6	2.1	4	0	4	5	0.72	0.1	1.1	3	0.75	0	0	1	3	0	0	1	0	0	0	2
O=C1NN=C(CC1(C)C)c1ccc(cc1)OC1CCN(CC1)C1CCC1	1950743	4.68	355.53	6.46	0.59	0.99	0.63	1.13	3	8	4	0.07	2	0	29	3	2	0	0	0	0	0	0	0	5	0	38.2	5.5	3.6	13	0	4	4	0.85	0	1	4	1	0	1	0	3	0	0	0	0	0	0	1
OC(=O)c1ccc(c(c1)C)c1ccc(cc1)N1C(=O)N(C2(C1=O)CCN(CC2)Cc1ncccc1C)c1ncnc(c1)C(F)(F)F	2041183	4.68	630.68	8.41	0.67	1.03	0.67	1.14	9	27	6	0.08	3	0	29	6	4	0	0	3	0	0	0	0	13	3	44	8	5.3	9	0	6	6	0.74	0	1.03	5	0.83	0	0	1	5	0	0	0	0	0	0	2
O=C(C1N(CCc2ccccn2)C(=O)c2c1cccc2)NCc1cccc(c1)OC(F)(F)F	2164390	4.68	455.47	8.59	0.67	1.03	0.68	1.14	5	20	7	0.13	2	0	20	3	3	0	0	3	0	0	0	0	9	3	45.3	5.7	5.7	5	0	4	5	0.64	0.1	1.1	3	0.75	0	0	1	3	0	0	1	0	0	0	2
COc1cccc(c1)c1cccc(c1)C1(N=C(C(=N1)C)N)C1CCOCC1	2180035	4.68	363.5	6.99	0.62	0.99	0.66	1.13	3	14	4	0.07	2	0	25	3	2	0	0	0	0	0	0	0	5	0	42.3	5.8	3.8	8	0	4	4	0.85	0	1	4	1	0	0	1	3	0	0	0	0	0	0	2
N#CC(=C1CCN(CC1)c1ccc(cc1F)N1CC(OC1=O)Cn1nnc(c1)F)C	2324520	4.68	414.46	8.29	0.65	1.03	0.66	1.15	5	14	4	0.08	2	1	20	6	2	0	0	2	0	0	0	0	10	2	40	12	4	8	0	4	4	0.73	0	1	4	1	0	0	2	2	0	0	0	0	0	0	1
Nc1nc2c(s1)cc1c(c2)CCN(CC1)Cc1cccnc1	2326484	4.68	310.46	7.76	0.65	0.99	0.7	1.12	1	16	2	0.05	0	0	18	4	0	0	1	0	0	0	0	1	5	0	42.5	10	0	5	0	4	7	0.91	0.2	1.2	2	0.5	0	0	1	2	1	0	1	0	1	0	1
N#Cc1cnn2c1nc(Nc1ccc(c(c1)NC(=O)C)C)cc2NC1CC1	2409175	4.68	361.45	7.86	0.65	1.01	0.68	1.14	4	18	5	0.1	1	1	19	7	1	0	0	0	0	0	0	0	8	0	41.3	15.2	2.2	5	0	4	5	0.67	0.11	1.11	3	0.75	1	0	1	2	0	0	1	0	0	0	1
COc1cc2nnc(c(c2cc1N1CCC(CC1)N(C)C)Nc1ccc(cc1F)C)C(=O)N	2409400	4.68	452.59	7.3	0.62	1.01	0.65	1.14	7	18	6	0.09	1	0	29	6	2	0	0	1	0	0	0	0	9	1	38.7	9.7	3.2	9	0	4	5	0.67	0.09	1.09	3	0.75	0	0	0	4	0	0	0	1	0	0	2
COc1ccc2c(n1)n(CCN1CCC(CC1)NCc1ccc3c(n1)NC(=O)CO3)c(=O)cc2	3290336	4.68	464.58	7.49	0.63	1.01	0.65	1.14	3	15	7	0.11	3	0	28	6	4	0	0	0	0	0	0	0	10	0	38.7	9.7	6.5	10	0	5	7	0.77	0.15	1.15	3	0.6	0	0	0	5	0	0	0	2	0	0	0
O=C(c1ccc2c(c1)cn[nH]2)N1CCC2(CC1)CC(=O)c1c(C2)cnn1C(C)(C)C	3359261	4.68	405.55	7.12	0.62	1	0.66	1.13	5	17	2	0.03	2	0	27	5	2	0	0	0	0	0	0	0	7	0	40.4	8.8	3.5	11	0	5	7	0.77	0.17	1.22	2	0.4	0	0	2	3	0	0	2	0	0	0	1
Fc1ccc(c(c1)C1OCC(CC1N)N1Cc2c(C1)cn(n2)S(=O)(=O)C1CC1)F	3735329	4.68	424.52	8.32	0.64	1.03	0.66	1.15	5	13	4	0.07	2	0	22	4	3	0	1	2	0	0	0	1	10	2	37.3	7.8	5.9	10	0	5	6	0.79	0.09	1.09	4	0.8	1	0	2	2	0	1	0	0	0	0	1
COc1ccc(cc1)c1nnc(o1)C(=O)N1CC(C1)Oc1ccc(cc1)CN(C)C	3787134	4.68	408.5	7.57	0.63	1.01	0.66	1.13	4	18	7	0.12	1	0	24	4	4	0	0	0	0	0	0	0	8	0	40.7	7.4	7.4	7	0	4	4	0.7	0	1	4	1	0	1	1	2	0	0	0	0	0	0	2
O=C(N1CCN(CC1)CCc1ccc2c(c1C)COC2=O)Cc1cncc(c1)n1cnnn1	3793411	4.68	447.55	7.72	0.64	1.01	0.66	1.14	3	19	6	0.1	2	0	25	7	3	0	0	0	0	0	0	0	10	0	39.7	12.1	5.2	9	0	5	6	0.79	0.08	1.08	4	0.8	0	0	2	3	0	0	1	0	0	0	1
O=C(n1ccc2c1cc(cc2)Oc1ncnc2c1CNC2)Nc1noc(c1)C(C)(C)C	3808957	4.68	418.5	7.9	0.65	1.01	0.67	1.13	4	22	4	0.07	1	0	22	6	3	0	0	0	0	0	0	0	9	0	41.5	11.3	5.7	6	0	5	7	0.74	0.17	1.17	3	0.6	0	0	3	2	0	0	2	0	0	0	1
CC(=O)N1CCC(CC1)n1ncc(c1C)Nc1ncc(c(n1)c1cnc2n1cccc2)Cl	3822583	4.68	450.98	8.2	0.65	1.01	0.68	1.14	4	22	4	0.07	1	0	23	8	1	0	0	0	1	0	0	1	10	1	40	14.5	1.8	7	0	5	6	0.81	0.08	1.08	4	0.8	0	0	2	3	0	0	1	0	0	0	0
CC(Cc1cc(nn1c1ccccc1)CNS(=O)(=O)c1ccccc1)C	3902262	4.68	369.53	7.54	0.63	1	0.68	1.12	4	19	7	0.14	2	0	23	3	2	0	1	0	0	0	0	1	6	0	40.8	6.1	4.1	5	0	3	3	0.65	0	1	3	1	0	0	1	2	0	0	0	0	0	0	2
Clc1ccc(cc1)C(NC(=O)C1(N)CCN(CC1)c1ncnc2c1cc[nH]2)CCN1CCCC1	2325728	4.68	482.09	7.3	0.61	1	0.66	1.14	3	17	7	0.1	1	0	32	7	1	0	0	0	1	0	0	1	9	1	37.9	10.6	1.5	12	0	5	6	0.77	0.08	1.08	4	0.8	0	0	2	3	0	0	1	0	0	0	1
CCN(C(=O)c1ccc(cc1O)C1=CC2(CCNCC2)Oc2c1cccc2)CC	557458	4.68	392.54	6.89	0.62	0.99	0.65	1.12	4	14	4	0.07	2	0	28	2	3	0	0	0	0	0	0	0	5	0	42.1	3.5	5.3	9	0	4	5	0.72	0.1	1.14	2	0.5	0	0	0	4	0	0	0	1	0	0	2
Fc1cccc(c1C=Cc1ccc(cn1)N(C)C)F	3314423	4.68	260.31	7.89	0.65	1.01	0.67	1.14	4	13	3	0.09	1	0	14	2	0	0	0	2	0	0	0	0	4	2	45.5	6.1	0	2	0	2	2	0.63	0	1	2	1	0	0	0	2	0	0	0	0	0	0	1
Nc1nc(N)c2c(n1)cccc2OC(C)(C)C	2042321	4.69	232.32	7.04	0.61	1	0.64	1.14	5	11	2	0.06	0	0	16	4	1	0	0	0	0	0	0	0	5	0	36.4	12.1	3	4	0	2	3	0.59	0.2	1.2	1	0.5	0	0	0	2	0	0	0	1	0	0	1
c1ccc(cn1)c1ccc(o1)c1nnc(o1)C1CN2CCC1CC2	2069929	4.69	322.4	7.68	0.65	1.01	0.67	1.13	0	16	3	0.07	0	0	18	4	2	0	0	0	0	0	0	0	6	0	42.9	9.5	4.8	7	0	5	6	1	0.25	1.17	4	0.8	0	0	2	4	0	0	0	0	0	0	0
NC1CN(CCC1c1cc(F)c(cc1F)F)c1ccc2n(n1)c(C)nn2	231497	4.69	362.4	8.43	0.65	1.03	0.66	1.16	5	16	2	0.04	0	0	17	6	0	0	0	3	0	0	0	0	9	3	39.5	14	0	6	0	4	5	0.81	0.1	1.1	3	0.75	0	0	1	3	0	0	1	0	0	0	1
CN=S(=O)(c1ccc(cc1)Nc1ncc(c(n1)NC1CCCC1N(C)C)C(F)(F)F)C	2029180	4.69	456.6	7.87	0.61	1.02	0.64	1.16	8	14	6	0.1	2	0	27	6	1	0	1	3	0	0	0	1	11	3	34.5	10.3	1.7	10	0	3	3	0.55	0	1	3	1	0	0	1	2	0	0	0	0	0	0	1
COC1COCCC1NC1CC2C(C1)(CCC2)C(=O)N1CCc2c(C1)cc(cc2)Br	2314053	4.69	477.49	7.58	0.6	0.99	0.65	1.13	3	7	4	0.06	1	0	33	2	3	0	0	0	0	1	0	1	6	1	38.1	3.2	4.8	17	0	5	7	0.8	0.17	1.17	3	0.6	0	0	2	3	0	1	0	1	0	0	1
c1ccc(nc1)C#Cc1ccc2c(n1)cccc2	2335291	4.69	230.28	8.22	0.72	0.99	0.75	1.1	0	18	0	0	0	1	10	2	0	0	0	0	0	0	0	0	2	0	57.1	7.1	0	0	0	3	4	0.89	0.13	1.13	2	0.67	0	0	0	3	0	0	0	1	0	0	1
CC1CCCN1CCc1ccc2c(c1)ccc(n2)c1sc(nc1C)N1CCOCC1	1086561	4.69	422.65	7.04	0.61	0.99	0.67	1.13	2	16	5	0.08	0	0	30	4	1	0	1	0	0	0	0	1	6	0	40	6.7	1.7	12	0	5	6	0.87	0.08	1.08	4	0.8	0	0	2	3	0	0	0	1	0	0	1
FC(CCNCc1cc(c(cc1F)F)C1(C)CCSC(=N1)N)(F)F	4084170	4.69	367.43	8.75	0.63	1.04	0.64	1.17	7	7	5	0.12	1	0	18	3	0	0	1	5	0	0	0	1	9	5	35.7	7.1	0	8	0	2	2	0.5	0	1	2	1	0	0	0	2	0	0	0	0	0	0	1
O=C(CC12CCCN2CCC1)Nc1c(C)cccc1C	163238	4.69	272.43	6.19	0.58	0.98	0.63	1.13	3	7	3	0.07	1	0	24	2	1	0	0	0	0	0	0	0	3	0	38.6	4.5	2.3	10	0	3	4	0.7	0.14	1.14	2	0.67	0	0	2	1	0	1	0	0	0	0	1
OCC(COc1nc(C#N)c(c2c1ccc(c2)OC)c1ccccc1)O	383997	4.69	350.4	7.96	0.66	1.01	0.68	1.12	4	18	6	0.13	0	1	18	2	4	0	0	0	0	0	0	0	6	0	45.5	4.5	9.1	4	0	3	4	0.62	0.13	1.13	2	0.67	0	0	0	3	0	0	0	1	0	0	2
COc1ccc(cn1)c1cc(cnc1N)c1ccc(cc1)C(=O)N1CCN(CC1)C	2181486	4.69	403.53	7.34	0.63	1	0.67	1.13	4	19	4	0.07	1	0	25	5	2	0	0	0	0	0	0	0	7	0	41.8	9.1	3.6	6	0	4	4	0.8	0	1	4	1	0	0	0	4	0	0	0	0	0	0	1
O=C1COc2c(N1)nc(cc2)CNC12CCC(CC1)(OC2)CCc1c(F)cnc2c1nc(OCC1OCC1N)cc2	3605017 3605018 3605019 3605020	4.69	564.68	7.63	0.63	1.02	0.65	1.14	3	18	9	0.11	1	0	33	6	5	0	0	1	0	0	0	0	12	1	39.2	8.1	6.8	15	0	7	10	0.78	0.31	1.25	4	0.57	0	1	0	7	0	0	0	2	0	0	0
CCN(CCOC(=O)C1(CCCCC1)C1CCCCC1)CC	1123	4.69	309.55	5.43	0.53	0.98	0.59	1.14	3	1	8	0.14	1	0	35	1	2	0	0	0	0	0	0	0	3	0	33.3	1.8	3.5	18	0	2	2	0.55	0	1	2	1	0	0	0	2	0	0	0	0	0	0	0
CCN(C(=O)c1ccc(cc1)C1=CC2(CCNCC2)Oc2c1cc(O)cc2)CC	494479	4.7	392.54	6.89	0.62	0.99	0.65	1.12	4	14	4	0.07	2	0	28	2	3	0	0	0	0	0	0	0	5	0	42.1	3.5	5.3	9	0	4	5	0.72	0.1	1.14	2	0.5	0	0	0	4	0	0	0	1	0	0	2
O=C(c1cccc2c1oc(c1ccccc1)c(c2=O)C)OCCN1CCCCC1	1493	4.7	391.5	7.25	0.63	1	0.67	1.12	3	15	6	0.11	3	0	25	1	4	0	0	0	0	0	0	0	5	0	44.4	1.9	7.4	8	0	4	5	0.76	0.09	1.09	3	0.75	0	0	0	4	0	0	0	1	0	0	2
CC(CN(C(=O)c1cc(Cl)ccc1Cl)C1CNCC1)C	1077647	4.7	315.27	7.88	0.62	1	0.67	1.13	5	7	4	0.1	1	0	20	2	1	0	0	0	2	0	0	2	5	2	37.5	5	2.5	8	0	2	2	0.55	0	1	2	1	0	0	1	1	0	0	0	0	0	0	1
CNc1ccc(cn1)C=Cc1c(F)cccc1Cl	3314430	4.7	262.73	8.76	0.68	1.01	0.71	1.13	3	13	3	0.1	1	0	12	2	0	0	0	1	1	0	0	1	4	2	46.7	6.7	0	1	0	2	2	0.67	0	1	2	1	0	0	0	2	0	0	0	0	0	0	1
Fc1cccc(c1)C(c1ccc2c(c1)nc([nH]2)C)CNC(=O)c1c(Cl)cc(cc1Cl)n1cnc(n1)C	3627897	4.7	523.43	9.18	0.7	1.02	0.72	1.13	6	28	6	0.1	1	0	21	6	1	0	0	1	2	0	0	2	10	3	45.6	10.5	1.8	4	0	5	6	0.72	0.08	1.08	4	0.8	0	0	2	3	0	0	1	0	0	0	3
Fc1ccc(cc1)C(=O)N1CCN(C(=O)C1)c1ccc(cc1)OC1CCN(CC1)C1CCCC1	239963	4.7	465.62	7.06	0.61	1	0.65	1.13	3	14	5	0.07	2	0	32	3	3	0	0	1	0	0	0	0	7	1	40.9	4.5	4.5	13	0	5	5	0.85	0	1	5	1	0	0	1	4	0	0	0	0	0	0	2
Cc1ccc2c(n1)cccc2c1nnc(n1C)SCCCN1CCc2c(CC1)cc1c(c2)oc(n1)N(C)C	255620	4.7	527.76	7.43	0.63	0.99	0.68	1.13	4	26	7	0.09	0	0	33	7	1	0	1	0	0	0	0	1	9	0	40.8	9.9	1.4	11	0	6	10	0.76	0.21	1.21	3	0.5	0	0	2	3	1	0	1	1	1	0	2
Clc1ccc(c(c1)N1CCN(C1=O)CCN1Cc2c(C1)cccc2)F	565031	4.7	359.86	8.18	0.65	1.01	0.69	1.13	3	13	4	0.09	1	0	19	3	1	0	0	1	1	0	0	1	6	2	43.2	6.8	2.3	6	0	4	5	0.8	0.1	1.1	3	0.75	0	0	2	2	0	0	1	0	0	0	2
O=C1N(CCN2CCN(CC2)C(C)C)CCN1c1cccc(c1F)Cl	570998	4.7	368.93	7.23	0.6	1	0.64	1.15	5	7	5	0.09	1	0	26	4	1	0	0	1	1	0	0	1	7	2	35.3	7.8	2	11	0	3	3	0.68	0	1	3	1	0	0	1	2	0	0	0	0	0	0	1
NC1COCCC1Nc1ncc(c(n1)Nc1ccc(cc1)C)C(=O)N	1835071	4.7	342.45	7.29	0.61	1.01	0.64	1.14	4	13	5	0.1	1	0	22	6	2	0	0	0	0	0	0	0	8	0	36.2	12.8	4.3	6	0	3	3	0.72	0	1	3	1	0	0	0	3	0	0	0	0	0	0	1
OCC(N1CCc2c(C1)ccc(c2)c1noc(n1)c1ccc(c(c1)C#N)OC(C)C)CO	1836214	4.7	434.54	7.49	0.63	1.01	0.66	1.13	5	18	7	0.12	0	1	26	4	4	0	0	0	0	0	0	0	8	0	41.4	6.9	6.9	9	0	4	5	0.66	0.1	1.1	3	0.75	0	0	1	3	0	0	0	1	0	0	2
O=C(c1ccccc1F)Nc1ccc(cc1)c1nnc(o1)NCCCN1CCOCCC1	2022498	4.7	439.54	7.58	0.63	1.01	0.65	1.14	2	18	8	0.13	1	0	26	5	3	0	0	1	0	0	0	0	9	1	39.7	8.6	5.2	8	0	4	4	0.75	0	1	4	1	0	0	1	2	1	0	0	0	0	0	2
COc1cnc(cn1)c1ccccc1CCNC(=O)c1ccc(nc1)OCCC(F)(F)F	2147211	4.7	446.47	8.42	0.65	1.03	0.66	1.15	5	19	9	0.16	1	0	21	4	3	0	0	3	0	0	0	0	10	3	41.5	7.5	5.7	6	0	3	3	0.56	0	1	3	1	0	0	0	3	0	0	0	0	0	0	1
Cc1ncc(cn1)c1ccccc1CCNC(=O)c1ccc(nc1)C(=O)NCCCC(F)(F)F	2147219	4.7	471.53	8.13	0.65	1.03	0.66	1.15	6	20	9	0.15	2	0	24	5	2	0	0	3	0	0	0	0	10	3	41.4	8.6	3.4	7	0	3	3	0.53	0	1	3	1	0	0	0	3	0	0	0	0	0	0	1
COc1ncc(nc1)c1cccc(c1C(CNC(=O)c1ccc(nc1)COCC(F)(F)F)(F)F)F	2147317	4.7	500.44	9.44	0.68	1.06	0.65	1.17	8	19	9	0.16	1	0	18	4	3	0	0	6	0	0	0	0	13	6	41.5	7.5	5.7	6	0	3	3	0.51	0	1	3	1	0	0	0	3	0	0	0	0	0	0	1
COCCC(C(=O)Nc1ccc(cn1)C)Oc1ncnc2c1cnn2c1ccccc1Cl	2206790	4.7	452.94	8.55	0.67	1.02	0.69	1.13	4	23	8	0.14	1	0	21	6	3	0	0	0	1	0	0	1	10	1	41.5	11.3	5.7	5	0	4	5	0.66	0.1	1.1	3	0.75	0	0	1	3	0	0	1	0	0	0	1
CCOCC(C(=O)Nc1ccc(cn1)C#N)Oc1ncnc2c1cnn2c1ncccc1Cl	3221504	4.7	464.91	9.3	0.7	1.03	0.7	1.13	4	24	8	0.15	1	1	17	8	3	0	0	0	1	0	0	1	12	1	42	16	6	4	0	4	5	0.64	0.1	1.1	3	0.75	0	0	1	3	0	0	1	0	0	0	0
OCCOCC(C(=O)Nc1ccc(cn1)F)Oc1ncnc2c1cnn2c1c(Cl)cccc1Cl	3221524	4.7	507.34	9.95	0.7	1.04	0.7	1.14	5	23	9	0.17	1	0	17	6	4	0	0	1	2	0	0	2	13	3	41.2	11.8	7.8	4	0	4	5	0.62	0.1	1.1	3	0.75	0	0	1	3	0	0	1	0	0	0	1
NC1CCCCC1Nc1nnc(c(c1)Nc1ccc(c(n1)C)C)C(=O)N	3237561	4.7	355.5	6.97	0.6	1	0.63	1.15	5	13	5	0.09	1	0	25	7	1	0	0	0	0	0	0	0	8	0	35.3	13.7	2	8	0	3	3	0.69	0	1	3	1	0	0	0	3	0	0	0	0	0	0	0
CC1CN(CC(N1)C)Cc1ccc(c(c1)CN1CCOCC1)c1cccc(c1)Oc1ncc(cc1C(=O)NC1CCC(CC1)NC(=O)c1scc(n1)C)F	3288029	4.7	756.05	7.27	0.62	1	0.66	1.13	6	25	11	0.1	2	0	50	7	4	0	1	1	0	0	0	1	13	1	39.4	6.7	3.8	19	0	7	7	0.76	0	1	7	1	0	0	1	6	0	0	0	0	0	0	2
OC(=O)c1cnc2c(c1)cccc2N1CCN(CC1)CCc1ccc(cc1)OCCCN1CCCCCC1	3967709	4.7	516.75	6.63	0.6	0.99	0.64	1.13	2	18	10	0.12	1	0	40	4	3	0	0	0	0	0	0	0	7	0	39.7	5.1	3.8	15	0	5	6	0.76	0.07	1.07	4	0.8	0	0	0	4	1	0	0	1	0	0	2
OC(=O)C(c1ccccc1)N1CCC(CC1)CN1CCC(CC1)Oc1ccc(c(c1)Cl)Cl	2158819 2158820 2158821	4.7	477.47	7.7	0.63	1	0.67	1.13	4	13	7	0.11	1	0	30	2	3	0	0	0	2	0	0	2	7	2	40.3	3.2	4.8	12	0	4	4	0.75	0	1	4	1	0	0	0	4	0	0	0	0	0	0	2
N#Cc1cnc(cc1OC([2H])([2H])[2H])C(CN1CCN(CC1)CC(c1ccc2c(c1C)COC2=O)O)O	3612928	4.7	452.56	7.42	0.62	1.01	0.65	1.13	6	14	7	0.11	1	1	28	4	5	0	0	0	0	0	0	0	9	0	39.3	6.6	8.2	11	0	4	5	0.64	0.1	1.1	3	0.75	0	0	1	3	0	0	1	0	0	0	1
CN(Cc1ccc2c(c1)CCC(C2)N(C(=O)c1ccc(cn1)c1ccccc1)C)C	216406	4.7	399.58	6.77	0.62	0.99	0.67	1.12	4	19	5	0.08	1	0	29	3	1	0	0	0	0	0	0	0	4	0	44.1	5.1	1.7	8	0	4	5	0.73	0.09	1.09	3	0.75	0	0	0	4	0	0	0	1	0	0	2
Cc1[nH]c2c(c1)c(F)c(cc2)Oc1ncnn2c1c(C)c(c2)OCCCS(=O)(=O)C	383077	4.7	432.52	8.48	0.65	1.03	0.67	1.13	6	22	7	0.13	2	0	21	4	4	0	1	1	0	0	0	1	10	1	39.2	7.8	7.8	6	0	4	6	0.6	0.22	1.22	2	0.5	0	0	2	2	0	0	2	0	0	0	1
CCc1oc2c(n1)cc(cc2)CN1CCC(CC1)NC(=O)c1cc(=O)c2c(o1)cc(cc2)F	384043	4.7	449.52	7.89	0.65	1.02	0.67	1.13	4	19	5	0.08	3	0	24	3	4	0	0	1	0	0	0	0	8	1	43.9	5.3	7	8	0	5	7	0.76	0.16	1.16	3	0.6	0	0	1	4	0	0	1	1	0	0	2
Fc1ccc(cc1)CNC(=O)c1nc2n(c(=O)c1O)CCCC2N(S(=O)(=O)N(C)C)C	408479	4.7	453.55	8.25	0.63	1.03	0.65	1.15	9	12	6	0.11	6	0	24	5	5	0	1	1	0	0	0	1	12	1	34.5	9.1	9.1	8	0	3	4	0.52	0.13	1.13	2	0.67	0	0	0	3	0	0	0	1	0	0	1
OCC1CN(CCC1c1ccccc1C)CC1CCc2c(C(C1)O)nccc2	472125	4.7	380.58	6.34	0.59	0.99	0.64	1.13	3	12	4	0.06	0	0	32	2	2	0	0	0	0	0	0	0	4	0	40	3.3	3.3	13	0	4	5	0.82	0.09	1.09	3	0.75	0	0	0	3	1	0	0	0	1	0	1
CC(=O)NC1CCN(CC1)Cc1ccc(cc1)Oc1nc2c(s1)cccc2	480131	4.7	381.54	7.63	0.64	1	0.68	1.12	2	17	5	0.09	1	0	23	3	2	0	1	0	0	0	0	1	6	0	42	6	4	7	0	4	5	0.78	0.1	1.1	3	0.75	0	0	1	3	0	0	1	0	0	0	2
CNCc1cc(F)ccc1Oc1ccc(c(c1)C)C	488021	4.7	259.35	7.01	0.62	1	0.66	1.13	4	12	4	0.11	0	0	18	1	1	0	0	1	0	0	0	0	3	1	43.2	2.7	2.7	4	0	2	2	0.63	0	1	2	1	0	0	0	2	0	0	0	0	0	0	2
Fc1cnc(nc1c1cnc(n1C(C)C)C)Nc1ccc(cc1)C(=O)N	509881	4.7	354.43	7.88	0.64	1.01	0.66	1.14	6	18	5	0.11	1	0	19	6	1	0	0	1	0	0	0	0	8	1	40	13.3	2.2	4	0	3	3	0.65	0	1	3	1	0	0	1	2	0	0	0	0	0	0	1
CNCC(CCN1c2ccccc2N(S1(=O)=O)c1c(F)cccc1F)O	1083429	4.7	383.46	8.52	0.64	1.03	0.66	1.14	6	14	6	0.13	2	0	19	3	3	0	1	2	0	0	0	1	9	2	37.8	6.7	6.7	5	0	3	4	0.58	0.13	1.13	2	0.67	0	0	1	2	0	0	1	0	0	0	2
O=c1ccn(cc1)c1ccc(cc1)c1ccc2c(n1)ccc(c2)CCN1CCCC1C	1086514	4.7	409.57	7.06	0.64	0.99	0.68	1.12	2	20	5	0.08	3	0	27	3	1	0	0	0	0	0	0	0	4	0	46.6	5.2	1.7	7	0	5	6	0.87	0.07	1.07	4	0.8	0	0	1	4	0	0	0	1	0	0	2
OC(C(c1ccccc1)N1CCCC1)(c1cccnc1)c1cccnc1	1089159	4.7	345.48	7.05	0.63	0.99	0.68	1.12	1	18	5	0.1	0	0	23	3	1	0	0	0	0	0	0	0	4	0	44.9	6.1	2	6	0	4	4	0.89	0	1	4	1	0	0	1	3	0	0	0	0	0	0	1
Fc1cc(cnc1N1CCN(CC1)C(=O)c1cc(ccc1OC(C(F)(F)F)C)S(=O)(=O)C)C(F)(F)F	1171649	4.7	543.51	9.71	0.66	1.07	0.65	1.17	12	15	5	0.09	3	0	20	3	4	0	1	7	0	0	0	1	15	7	37.5	5.4	7.1	9	0	3	3	0.5	0	1	3	1	0	0	0	3	0	0	0	0	0	0	1
O=S(c1cccc(c1)C(=O)N)C1CC2CCC(C1)N2Cc1ccccc1	1223955	4.7	368.54	7.37	0.63	0.99	0.68	1.12	3	14	5	0.09	2	0	24	2	2	0	1	0	0	0	0	1	5	0	42	4	4	8	0	4	5	0.77	0.2	1.15	3	0.75	0	0	1	3	1	0	0	0	0	0	2
O=C(Cc1ccccc1)NC1CCN(CC1)CCCN1C(=O)COc2c1cccc2	1242923	4.7	407.56	6.91	0.61	1	0.65	1.13	2	14	7	0.11	2	0	29	3	3	0	0	0	0	0	0	0	6	0	40.7	5.1	5.1	10	0	4	5	0.73	0.09	1.09	3	0.75	0	0	0	4	0	0	0	1	0	0	2
N#Cc1ccc(cc1)CNC(=O)N(c1cccc(c1)F)C1CCN(CC1)CCC1(CCN(CC1)C(=O)c1cccc(c1)C(=O)N)c1cccc(c1)F	1288677	4.7	704.89	7.5	0.64	1	0.67	1.13	7	28	10	0.1	3	1	42	6	3	0	0	2	0	0	0	0	11	2	43.6	6.4	3.2	13	0	6	6	0.69	0	1	6	1	0	0	0	6	0	0	0	0	0	0	4
CCOC(=O)C1CCC(CC1)N1CC(C1)NC(=O)CNc1nn(c2c1cc(cc2)C(F)(F)F)C(=O)N	1834781	4.7	510.58	7.86	0.62	1.03	0.62	1.16	8	13	8	0.12	3	0	29	6	4	0	0	3	0	0	0	0	13	3	35.4	9.2	6.2	13	0	4	5	0.53	0.11	1.11	3	0.75	0	1	1	2	0	0	1	0	0	0	1
CCN(C(=O)c1ccc(cc1)C(c1cccc(c1)NC(=O)C1CC1)N1CCN(CC1)Cc1ccccn1)CC	1939740	4.7	525.76	6.74	0.61	0.99	0.65	1.13	4	20	10	0.12	2	0	39	5	2	0	0	0	0	0	0	0	7	0	41	6.4	2.6	13	0	5	5	0.69	0	1	5	1	1	0	0	4	0	0	0	0	0	0	2
CC(Cn1c2ccc(cc2c2c1c1CCc3c(c1c1c2CNC1=O)cn(n3)C)Nc1ncccn1)C	2010872	4.7	477.62	7.58	0.65	1	0.68	1.13	4	27	4	0.06	1	0	27	7	1	0	0	0	0	0	0	0	8	0	44.4	11.1	1.6	8	0	7	26	0.81	0.35	1.35	2	0.29	0	0	3	4	0	0	4	1	0	1	2
O=C(N1CCC(C1)NC1CCC(CC1)(O)c1ccc(cn1)c1ncccn1)CNC(=O)c1cccc(c1)C(F)(F)F	2029422	4.7	568.66	7.9	0.64	1.02	0.65	1.15	6	20	7	0.09	2	0	31	6	3	0	0	3	0	0	0	0	12	3	40.3	8.3	4.2	12	0	5	5	0.71	0	1	5	1	0	0	1	4	0	0	0	0	0	0	1
CN1CCNC(C1)C(=O)N1CCN(CC1)C(=O)Nc1ccc(c(c1)Cl)Cl	2036783	4.7	400.35	8.17	0.62	1.01	0.66	1.14	5	8	2	0.04	2	0	23	5	2	0	0	0	2	0	0	2	9	2	34.7	10.2	4.1	9	0	3	3	0.69	0	1	3	1	0	0	0	3	0	0	0	0	0	0	1
Oc1ncnc(c1)N1C(=O)N(C(=O)C21CCN(CC2)Cc1ncccc1C)c1ccc(nc1)c1ccc(cc1C)C(=O)O	2040854	4.7	579.67	8.05	0.66	1.02	0.68	1.13	7	27	6	0.08	3	0	29	7	5	0	0	0	0	0	0	0	12	0	43.1	9.7	6.9	8	0	6	6	0.79	0	1.03	5	0.83	0	0	1	5	0	0	0	0	0	0	1
O=C(C1c2ccccc2C(=O)N1CCc1ccccn1)NCc1ccc(nc1)OCCC(F)(F)F	2164396	4.7	484.52	8.35	0.66	1.03	0.67	1.14	5	20	9	0.15	2	0	23	4	3	0	0	3	0	0	0	0	10	3	43.1	6.9	5.2	7	0	4	5	0.6	0.1	1.1	3	0.75	0	0	1	3	0	0	1	0	0	0	1
COc1cc(ccc1N1CCOCC1)Nc1nccc(c1)c1cc(Cl)ccc1OC	2312150	4.7	425.95	7.89	0.65	1.01	0.68	1.12	3	18	6	0.11	0	0	24	3	3	0	0	0	1	0	0	1	7	1	42.6	5.6	5.6	6	0	4	4	0.8	0	1	4	1	0	0	0	4	0	0	0	0	0	0	2
Fc1ccc(cc1)C1(COCc2nc(Cl)cc(c2)C(F)(F)F)CCNCC1	2333642	4.7	402.85	8.76	0.65	1.04	0.66	1.15	5	12	5	0.1	0	0	19	2	1	0	0	4	1	0	0	1	8	5	41.3	4.3	2.2	8	0	3	3	0.67	0	1	3	1	0	0	0	3	0	0	0	0	0	0	1
OCC(=O)C1(O)C(C)CC2C1(C)CC=C1C2CCC2=CC(=O)C=CC12C	2348780	4.7	356.5	6.6	0.6	0.99	0.64	1.12	7	5	2	0.04	5	0	28	0	4	0	0	0	0	0	0	0	4	0	40.7	0	7.4	14	0	4	10	0.65	0.35	1.35	1	0.25	0	0	1	3	0	0	1	2	0	0	0
N#CCCC1CCC(CC1)n1c(nc2c1c1cc[nH]c1nc2)C(O)C	2386636	4.7	337.47	7.03	0.62	1	0.65	1.13	3	15	4	0.08	0	1	23	5	1	0	0	0	0	0	0	0	6	0	39.6	10.4	2.1	10	0	4	7	0.72	0.22	1.22	2	0.5	0	0	2	2	0	0	2	0	0	1	0
COc1cc2nnc(c(c2cc1N1CC(C)NC(C1)C)Nc1ccc(cc1F)C)C(=O)N	2409399	4.7	438.56	7.43	0.62	1.01	0.65	1.14	7	18	5	0.08	1	0	27	6	2	0	0	1	0	0	0	0	9	1	39	10.2	3.4	8	0	4	5	0.69	0.09	1.09	3	0.75	0	0	0	4	0	0	0	1	0	0	2
NC1CCCCC1Nc1nc(Nc2cccc3c2[nH]cc3Cl)c2c(c1)nc[nH]c2=O	3262358	4.7	423.95	8.15	0.65	1.01	0.68	1.13	3	18	4	0.07	2	0	22	7	1	0	0	0	1	0	0	1	9	1	40.4	13.5	1.9	6	0	5	7	0.83	0.16	1.16	3	0.6	0	0	1	4	0	0	1	1	0	0	1
OC(=O)CN(S(=O)(=O)c1ccc2c(c1)CCC(O2)(C)C)Cc1cccc(c1)c1ccccc1	3764044	4.7	465.61	7.76	0.64	1.01	0.68	1.11	6	21	7	0.11	3	0	27	1	5	0	1	0	0	0	0	1	7	0	43.3	1.7	8.3	7	0	4	5	0.67	0.09	1.09	3	0.75	0	0	0	4	0	0	0	1	0	0	3
O=C1N(CCC21CCN(CC2)CC(c1ccc2c(c1C)COC2=O)O)c1ccc(=O)n(n1)C	4069245	4.7	452.56	7.42	0.62	1.01	0.65	1.13	6	11	4	0.06	5	0	28	4	5	0	0	0	0	0	0	0	9	0	39.3	6.6	8.2	12	0	5	6	0.76	0.08	1.12	3	0.6	0	0	2	3	0	0	1	0	0	0	1
c1ccc(nc1)CNc1nc(nc2c1c(ccc2)c1ccccc1)c1cccnc1	4099807	4.7	389.49	7.95	0.69	0.99	0.72	1.11	0	29	5	0.09	0	0	19	5	0	0	0	0	0	0	0	0	5	0	51	10.2	0	1	0	5	6	0.93	0.07	1.07	4	0.8	0	0	0	5	0	0	0	1	0	0	2
Oc1cccc(n1)c1nnc2n1CCN(C2C)C(=O)c1ccc(cc1)c1cccs1	4114218	4.7	417.53	8.52	0.68	1.01	0.71	1.12	3	23	3	0.06	1	0	19	5	2	0	1	0	0	0	0	1	8	0	44.9	10.2	4.1	4	0	5	6	0.87	0.08	1.08	4	0.8	0	0	2	3	0	0	1	0	0	0	1
Cc1ccc(cc1)N(c1cccc(c1)O)CC1=NCCN1	597	4.7	281.39	7.04	0.63	0.99	0.66	1.13	2	13	4	0.1	1	0	19	3	1	0	0	0	0	0	0	0	4	0	42.5	7.5	2.5	4	0	3	3	0.81	0	1	3	1	0	0	1	2	0	0	0	0	0	0	2
COc1ccc(cc1)CCN1C(=O)N(CC1c1ccc(cc1)OC)NS(=O)(=O)C	569184 569185	4.7	419.55	7.77	0.62	1.01	0.65	1.13	6	15	8	0.14	3	0	25	3	5	0	1	0	0	0	0	1	9	0	37	5.6	9.3	7	0	3	3	0.59	0	1	3	1	0	0	1	2	0	0	0	0	0	0	2
N#Cc1c(F)ccc(c1C)C1OCC2N(C1)CCN(C2)C(=O)Cc1ccc(cn1)n1cnnn1	3892013 3933749	4.7	462.54	8.12	0.65	1.02	0.67	1.14	4	19	4	0.07	1	1	23	8	2	0	0	1	0	0	0	0	11	1	40.4	14	3.5	9	0	5	6	0.79	0.07	1.07	4	0.8	0	0	1	4	0	0	0	1	0	0	1
O=C(CCc1c[nH]c2c1cccc2)NCCCN1CCc2c(C1)sc(c2C(=O)N)NC(=O)Nc1ccc(cc1)Cl	4101684	4.7	579.18	8.16	0.65	1.01	0.69	1.13	5	24	10	0.13	3	0	31	6	3	0	1	0	1	0	0	2	11	1	40.8	8.5	4.2	8	0	5	7	0.6	0.17	1.17	3	0.6	0	0	2	3	0	0	2	0	0	0	2
CC(c1cc(nn1C(C)(C)C)CN1Cc2c(S1(=O)=O)cccc2)C	4080064	4.71	347.53	7.09	0.6	1	0.65	1.13	7	13	4	0.08	2	0	25	3	2	0	1	0	0	0	0	1	6	0	36.7	6.1	4.1	9	0	3	4	0.58	0.14	1.14	2	0.67	0	0	2	1	0	0	1	0	0	0	1
ONC(=O)C=Cc1ccc(cc1)C1CCCN1CCc1c(C)[nH]c2c1cccc2	1089700	4.71	389.54	6.96	0.62	0.99	0.66	1.12	3	18	6	0.1	2	0	27	3	2	0	0	0	0	0	0	0	5	0	42.9	5.4	3.6	7	0	4	5	0.69	0.1	1.1	3	0.75	0	0	2	2	0	0	1	0	0	0	2
O=C(N1Cc2c(C1)cccc2)N1CCN(CC1)C(C)C	219592	4.71	273.42	6.36	0.58	0.99	0.63	1.14	3	7	1	0.02	1	0	23	3	1	0	0	0	0	0	0	0	4	0	37.2	7	2.3	9	0	3	4	0.75	0.13	1.13	2	0.67	0	0	1	2	0	0	1	0	0	0	1
Nc1ccc(cn1)c1cnc2c(c1)sc(n2)N1CCC(CC1)N1CCCCC1	575241	4.71	394.6	7.31	0.62	0.99	0.67	1.13	1	16	3	0.05	0	0	26	6	0	0	1	0	0	0	0	1	7	0	38.9	11.1	0	10	0	5	6	0.96	0.07	1.07	4	0.8	0	0	1	4	0	0	1	0	0	0	0
Nc1ccc(nc1)C(=O)N1CCC2(CC1)CCN(CC2)Cc1ccc2c(c1)CCC(O2)(C)C	567202	4.71	448.67	6.5	0.59	0.99	0.64	1.13	4	13	3	0.04	1	0	36	4	2	0	0	0	0	0	0	0	6	0	39.1	5.8	2.9	15	0	5	6	0.82	0.07	1.11	3	0.6	0	0	0	5	0	0	0	1	0	0	1
Fc1ccc(cc1)c1c[nH]c(n1)C1Cc2c3ccccc3[nH]c2C(N1)(c1nccc(c1)C(=O)O)c1cnn(c1)C	3323082	4.71	533.61	8.34	0.68	1.01	0.7	1.13	4	33	5	0.07	1	0	24	7	2	0	0	1	0	0	0	0	10	1	46.9	10.9	3.1	4	0	7	10	0.88	0.11	1.11	5	0.71	0	0	3	4	0	0	2	0	0	0	2
N#CC1CCCC1C(=O)C1CN(CC1N)Cc1ccc(c(c1)C)C#N	429115	4.71	336.48	6.87	0.61	0.99	0.66	1.13	5	9	4	0.08	1	2	24	4	1	0	0	0	0	0	0	0	5	0	40.8	8.2	2	11	0	3	3	0.64	0	1	3	1	0	0	2	1	0	0	0	0	0	0	1
O=C(c1c[nH]c(=O)c(c1)Cl)NC1CCN(CC1)Cc1ccn(c1)c1ccc(cc1)C(F)(F)F	559691	4.71	478.94	8.71	0.66	1.03	0.67	1.14	6	15	5	0.09	4	0	22	4	2	0	0	3	1	0	0	1	10	4	41.8	7.3	3.6	7	0	4	4	0.7	0	1	4	1	0	0	1	3	0	0	0	0	0	0	1
FCC1SC(=NC2(C1CC(OC2)c1occ(n1)C)c1ccc(cc1F)F)N	3422244	4.71	397.46	8.83	0.66	1.03	0.67	1.15	5	12	2	0.04	1	0	18	3	2	0	1	3	0	0	0	1	9	3	40	6.7	4.4	8	0	4	5	0.78	0.1	1.1	3	0.75	0	0	1	3	0	0	0	1	0	0	1
COc1ccc2c(c1)c(ccn2)C(CCC1CCN(CC1C(=O)O)CCSc1cccs1)O	2159975 2159976	4.71	486.71	7.73	0.63	1	0.68	1.12	4	17	10	0.15	1	0	30	2	4	0	2	0	0	0	0	2	8	0	39.7	3.2	6.3	11	0	4	5	0.64	0.1	1.1	3	0.75	0	0	1	3	0	0	0	1	0	0	1
NC(=O)c1cnc(c2c1sc(c2)c1ccccc1)NC1CCCNC1	1287920	4.71	352.5	7.83	0.65	1	0.69	1.12	2	17	4	0.08	1	0	20	4	1	0	1	0	0	0	0	1	6	0	42.2	8.9	2.2	5	0	4	5	0.84	0.1	1.1	3	0.75	0	0	1	3	0	0	1	0	0	0	1
O=C(c1ccc(cc1)c1cnc(c(c1)c1ccc(nc1)C(F)(F)F)N)N1CCNCC1	2181297	4.71	427.47	8.38	0.66	1.03	0.67	1.15	5	19	3	0.06	1	0	20	5	1	0	0	3	0	0	0	0	9	3	43.1	9.8	2	5	0	4	4	0.77	0	1	4	1	0	0	0	4	0	0	0	0	0	0	1
NC1CCC(N(C1)c1ccncc1Nc1ncc2n1nc(cc2)c1c(F)cccc1F)C	3965757	4.71	435.53	7.92	0.65	1.01	0.67	1.14	4	22	4	0.07	0	0	23	7	0	0	0	2	0	0	0	0	9	2	41.8	12.7	0	6	0	5	6	0.84	0.07	1.07	4	0.8	0	0	1	4	0	0	1	0	0	0	1
O=C1CCc2c(N1)cc(cc2)OCCCCN1CCCN(CC1)c1ccc(c2c1ccc(=O)[nH]2)O	4102628	4.71	476.63	7.11	0.62	1	0.65	1.13	3	15	7	0.1	3	0	32	4	4	0	0	0	0	0	0	0	8	0	40.3	6	6	11	0	5	7	0.77	0.15	1.15	3	0.6	0	0	0	4	1	0	0	2	0	0	2
OC(=O)c1cccc(c1)C1CCN(CC1)C1CCC(C1)(C(=O)NCc1cc(cc(c1)C(F)(F)F)C(F)(F)F)C(O)(C)C	402624	4.71	600.66	7.9	0.62	1.03	0.63	1.16	12	14	7	0.09	2	0	34	2	4	0	0	6	0	0	0	0	12	6	39.5	2.6	5.3	16	0	4	4	0.55	0	1	4	1	0	0	1	3	0	0	0	0	0	0	2
CC1CCCN1C1CCN(C1)c1ccc(c(c1)C)NC(=O)C1CCOCC1	2441636	4.72	371.58	6.19	0.57	0.99	0.62	1.14	3	7	4	0.06	1	0	33	3	2	0	0	0	0	0	0	0	5	0	36.7	5	3.3	15	0	4	4	0.82	0	1	4	1	0	0	2	2	0	0	0	0	0	0	1
NC(C(=C1CCCC1)F)C(c1onc(n1)c1ccc(cc1Cl)S(=O)(=O)C)C	257023	4.72	413.94	8.62	0.64	1.02	0.68	1.14	7	14	5	0.1	3	0	21	3	3	0	1	1	1	0	0	2	9	2	37.5	6.3	6.3	8	0	3	3	0.59	0	1	3	1	0	0	2	1	0	0	0	0	0	0	1
CNC(=O)c1ccc(cc1F)Nc1ncc(c(n1)c1cnc(n1C(C)C)C)F	455651	4.72	386.45	8.05	0.64	1.02	0.66	1.15	7	18	5	0.1	1	0	20	6	1	0	0	2	0	0	0	0	9	2	39.6	12.5	2.1	5	0	3	3	0.61	0	1	3	1	0	0	1	2	0	0	0	0	0	0	1
Cc1ccc(cn1)n1c(C)c(nc1c1ncccc1Cl)CNC1CCCC1	554299	4.72	381.95	7.49	0.63	0.99	0.68	1.13	3	17	5	0.09	0	0	24	5	0	0	0	0	1	0	0	1	6	1	41.2	9.8	0	8	0	4	4	0.82	0	1	4	1	0	0	2	2	0	0	0	0	0	0	0
NCC(=O)N1CCn2c(C1)nc(c2Nc1ccc2c(c1)OCO2)c1ccccc1	601821	4.72	391.47	7.83	0.65	1.01	0.67	1.13	2	18	4	0.07	1	0	21	5	3	0	0	0	0	0	0	0	8	0	42	10	6	5	0	5	7	0.83	0.17	1.17	3	0.6	0	0	2	3	0	0	2	0	0	0	2
O=C(c1ccc(cc1)F)CN1CCN(CC1)C(=O)c1nn(cc1Br)C	1214731	4.72	409.29	9.52	0.65	1.02	0.68	1.14	5	13	4	0.09	2	0	18	4	2	0	0	1	0	1	0	1	8	2	39.5	9.3	4.7	6	0	3	3	0.68	0	1	3	1	0	0	1	2	0	0	0	0	0	0	1
Clc1cnc(nc1)N1CCC(CC1)C1CC1CCOc1ccc(cc1)n1ccnn1	1771101	4.72	424.98	7.73	0.64	1	0.67	1.13	1	17	7	0.12	0	0	25	6	1	0	0	0	1	0	0	1	8	1	40	10.9	1.8	10	0	5	5	0.87	0	1	5	1	1	0	1	3	0	0	0	0	0	0	1
COc1ccc2c(c1)n(CCN1CCC(CC1)NCc1ncc3c(c1)OCCO3)c(=O)cn2	1916542	4.72	451.58	7.28	0.62	1.01	0.65	1.13	2	14	7	0.11	2	0	29	5	4	0	0	0	0	0	0	0	9	0	38.7	8.1	6.5	11	0	5	7	0.79	0.15	1.15	3	0.6	0	0	0	5	0	0	0	2	0	0	1
O=C(N1CCN(CC1)C(=O)C1NCCN(C1)C1CC1)Nc1ccc(c(c1)Cl)Cl	2036781	4.72	426.39	8.05	0.62	1.01	0.66	1.14	4	8	3	0.05	2	0	25	5	2	0	0	0	2	0	0	2	9	2	35.8	9.4	3.8	11	0	4	4	0.75	0	1	4	1	1	0	0	3	0	0	0	0	0	0	1
OC(=O)c1ccc(cc1)c1ccc(cc1)N1C(=O)N(C2(C1=O)CCN(CC2)Cc1ncccc1C)c1ncccn1	2041187	4.72	548.65	7.95	0.66	1.01	0.68	1.12	5	27	6	0.08	3	0	28	6	4	0	0	0	0	0	0	0	10	0	44.9	8.7	5.8	7	0	6	6	0.83	0	1.03	5	0.83	0	0	1	5	0	0	0	0	0	0	2
COc1ccc(cc1)C1(N=C(C(=N1)C)N)c1cccc(c1)c1cccnc1	2180026	4.72	356.46	7.58	0.66	1	0.69	1.12	3	20	4	0.08	2	0	20	4	1	0	0	0	0	0	0	0	5	0	46.8	8.5	2.1	3	0	4	4	0.85	0	1	4	1	0	0	1	3	0	0	0	0	0	0	2
C1C=CCC(CN1)c1cc2c(o1)cccc2	2326690	4.72	213.3	6.88	0.63	0.99	0.67	1.12	0	11	1	0.03	1	0	15	1	1	0	0	0	0	0	0	0	2	0	45.2	3.2	3.2	4	0	3	4	1	0.13	1.13	2	0.67	0	0	1	1	1	0	1	0	0	0	1
N#Cc1cnn2c1nc(Nc1ccc(c(c1)NC(=O)C)C1CC1)cc2NC1CC1	2409177	4.72	387.49	7.75	0.65	1.01	0.68	1.13	3	18	6	0.11	1	1	21	7	1	0	0	0	0	0	0	0	8	0	42	14	2	7	0	5	6	0.72	0.1	1.1	4	0.8	2	0	1	2	0	0	1	0	0	0	1
OC1CN(C1)CC(C(=O)Nc1ccc(cn1)F)Oc1ncnc2c1cnn2c1c(Cl)cccc1Cl	3221523	4.72	518.37	9.78	0.7	1.04	0.71	1.14	5	23	7	0.12	1	0	18	7	3	0	0	1	2	0	0	2	13	3	41.5	13.2	5.7	5	0	5	6	0.71	0.08	1.08	4	0.8	0	1	1	3	0	0	1	0	0	0	1
Fc1cc(F)cc(c1)N(C(c1cc(cc2c1oc(cc2=O)N1CCOCC1)C(=O)N(C)C)C)C	3408274	4.72	471.55	7.73	0.63	1.02	0.65	1.14	8	15	5	0.08	3	0	27	3	4	0	0	2	0	0	0	0	9	2	41	4.9	6.6	9	0	4	5	0.65	0.09	1.09	3	0.75	0	0	0	4	0	0	0	1	0	0	2
CC(=O)N1CCOC(C1)c1nc(c2n1ccnc2N)c1ccc(cc1F)C(=O)Nc1nccc(c1)C(F)(F)F	4065907	4.72	543.53	9.06	0.68	1.05	0.67	1.15	8	24	4	0.06	2	0	21	7	3	0	0	4	0	0	0	0	14	4	41.7	11.7	5	6	0	5	6	0.69	0.07	1.07	4	0.8	0	0	1	4	0	0	1	0	0	0	1
Fc1ccc(nc1)c1nc2c(o1)CCN(C2)C(=O)c1cc(F)cc(c1)Cl	4087545	4.72	375.78	9.89	0.72	1.04	0.72	1.13	4	18	2	0.05	1	0	12	3	2	0	0	2	1	0	0	1	8	3	47.4	7.9	5.3	3	0	4	5	0.81	0.1	1.1	3	0.75	0	0	1	3	0	0	1	0	0	0	1
CNS(=O)(=O)c1cc(c(cc1F)Cl)C(=O)N1CCC(CC1)(CCN1C2CCC1CC(C2)n1c(C)nc2c1cccc2)c1cccc(c1)F	1784521	4.72	696.33	7.91	0.64	1.01	0.67	1.13	8	25	8	0.09	3	0	40	5	3	0	1	2	1	0	0	2	12	3	40.9	5.7	3.4	16	0	7	9	0.73	0.17	1.14	5	0.71	0	0	2	5	1	0	1	0	0	0	3
O=C1N(CCC21CCN(CC2)CC(c1ccc2c(c1C)COC2=O)O)c1ccc(=O)n(n1)C(F)F	4070542	4.72	488.54	8.01	0.64	1.03	0.64	1.14	7	11	4	0.06	5	0	26	4	5	0	0	2	0	0	0	0	11	2	39.3	6.6	8.2	12	0	5	6	0.71	0.08	1.12	3	0.6	0	0	2	3	0	0	1	0	0	0	1
OCC1(C=C(CN1C(=O)N(C1CCNCC1)C)c1cc(F)ccc1F)c1ccccc1	518148	4.72	427.54	7.37	0.62	1.01	0.65	1.14	5	14	4	0.07	2	0	27	3	2	0	0	2	0	0	0	0	7	2	41.4	5.2	3.4	9	0	4	4	0.74	0	1	4	1	0	0	1	3	0	0	0	0	0	0	2
O=C(c1cn(c2cccc(c2)c2ccncc2)c2c(c1=O)cccn2)NC1CC1	484754	4.73	382.45	8.14	0.69	1.01	0.71	1.11	2	21	4	0.08	3	0	18	4	2	0	0	0	0	0	0	0	6	0	48.9	8.5	4.3	3	0	5	6	0.86	0.08	1.08	4	0.8	1	0	0	4	0	0	0	1	0	0	1
COc1cc(F)ccc1c1cncc(c1)CNC(=O)C1CCC1	1779016	4.73	314.39	7.49	0.63	1.01	0.66	1.13	3	13	5	0.11	1	0	19	2	2	0	0	1	0	0	0	0	5	1	42.9	4.8	4.8	6	0	3	3	0.7	0	1	3	1	0	1	0	2	0	0	0	0	0	0	1
Fc1cc(ccc1c1nnc(o1)NCCCCN1CCOCC1)NC(=O)c1ccccc1F	2022739	4.73	457.53	7.89	0.64	1.02	0.65	1.14	3	18	9	0.15	1	0	25	5	3	0	0	2	0	0	0	0	10	2	39.7	8.6	5.2	8	0	4	4	0.7	0	1	4	1	0	0	1	3	0	0	0	0	0	0	2
O=C(Cn1cc(c2c1cccc2)C=NNS(=O)(=O)c1ccc(cc1)C)Nc1ccccc1Cl	2440383	4.73	481.01	8.91	0.69	1.01	0.72	1.12	5	26	7	0.12	4	0	21	4	3	0	1	0	1	0	0	2	9	1	44.4	7.4	5.6	2	0	4	5	0.64	0.1	1.1	3	0.75	0	0	1	3	0	0	1	0	0	0	3
CCOC(=O)C1CCN(CC1)CCCCOc1ccc(cc1)S(=O)(=O)N	2024383	4.73	384.55	7.12	0.59	1.01	0.63	1.14	5	9	10	0.18	3	0	28	2	5	0	1	0	0	0	0	1	8	0	33.3	3.7	9.3	11	0	2	2	0.46	0	1	2	1	0	0	0	2	0	0	0	0	0	0	1
CN1CCN(CC1)CCC(=O)Nc1c(C)[nH]c(c1C)C=C1C(=O)Nc2c1cc(F)cc2	3288854	4.73	425.56	7.21	0.61	1.01	0.64	1.14	6	14	5	0.08	3	0	28	5	2	0	0	1	0	0	0	0	8	1	39	8.5	3.4	9	0	4	5	0.65	0.1	1.1	3	0.75	0	0	2	2	0	0	1	0	0	0	1
COCC(COc1cn2c(c1C)c(ncn2)Oc1ccc2c(c1F)cc([nH]2)C)O	205710	4.74	400.45	8.01	0.64	1.02	0.65	1.14	5	20	7	0.13	0	0	21	4	4	0	0	1	0	0	0	0	9	1	40	8	8	6	0	4	6	0.62	0.22	1.22	2	0.5	0	0	2	2	0	0	2	0	0	0	1
Oc1cccc(c1)C1C=C(CN1C(=O)C(C1CC1)O)c1cc(F)ccc1F	377596	4.74	371.41	8.07	0.66	1.02	0.67	1.13	5	14	4	0.08	2	0	19	1	3	0	0	2	0	0	0	0	6	2	45.7	2.2	6.5	6	0	4	4	0.74	0	1	4	1	1	0	1	2	0	0	0	0	0	0	2
CN(CCS(=O)(=O)N1CCN(CC1)c1ccc(cc1)Nc1nccc(n1)c1cnc(n1C(C)C)C)C	477785	4.74	512.76	7.12	0.6	1	0.64	1.14	7	19	9	0.12	2	0	36	8	2	0	1	0	0	0	0	1	11	0	34.7	11.1	2.8	12	0	4	4	0.64	0	1	4	1	0	0	1	3	0	0	0	0	0	0	1
NC(C1CCN(CC1)C(=O)c1cnc2n(c1C)nc(c2)C)Cc1cc(F)c(cc1F)F	484528	4.74	431.51	7.85	0.63	1.02	0.65	1.15	7	17	4	0.07	1	0	24	5	1	0	0	3	0	0	0	0	9	3	40	9.1	1.8	9	0	4	5	0.68	0.1	1.1	3	0.75	0	0	1	3	0	0	1	0	0	0	1
CC1CCCN1CCc1ccc2c(c1)ccc(n2)c1cnn(c1C)c1ccc(nn1)N(C)C	1083462	4.74	441.64	6.9	0.62	0.99	0.66	1.13	4	22	6	0.09	0	0	31	7	0	0	0	0	0	0	0	0	7	0	40.6	10.9	0	10	0	5	6	0.79	0.08	1.08	4	0.8	0	0	2	3	0	0	0	1	0	0	1
O=C(NC1CN(C1)C1CCC(CC1)c1ccc(nc1)C)CNc1nn(c2c1cc(cc2)C(F)(F)F)C	1834791	4.74	500.63	7.47	0.62	1.01	0.64	1.15	6	17	6	0.09	1	0	31	6	1	0	0	3	0	0	0	0	10	3	38.8	9	1.5	13	0	5	6	0.69	0.08	1.08	4	0.8	0	1	1	3	0	0	1	0	0	0	1
CCN(C(=O)c1ccc(cc1)C(c1cccc(c1)NC(=O)C1CC1)N1CCN(CC1)Cc1scc(n1)C)C	1939742	4.74	531.79	7.09	0.62	0.99	0.66	1.13	5	19	9	0.11	2	0	37	5	2	0	1	0	0	0	0	1	8	0	40	6.7	2.7	13	0	5	5	0.68	0	1	5	1	1	0	1	3	0	0	0	0	0	0	2
O=C(c1ccc(cc1)C(=C1CCN(CC1)Cc1ncsc1)c1ccccn1)N(C)C	1946621	4.74	418.61	7.48	0.64	0.99	0.69	1.12	3	19	5	0.09	2	0	26	4	1	0	1	0	0	0	0	1	6	0	42.9	7.1	1.8	7	0	4	4	0.77	0	1	4	1	0	0	1	3	0	0	0	0	0	0	1
O=C(c1ccc2c(c1)c1CN(CCc1n2C)C1CCOCC1)N1CCCCC1	1950490	4.74	381.57	6.47	0.59	0.99	0.64	1.13	2	11	2	0.03	1	0	31	3	2	0	0	0	0	0	0	0	5	0	39	5.1	3.4	14	0	5	8	0.89	0.16	1.16	3	0.6	0	0	1	4	0	0	2	0	0	0	1
O=C1NN=C2C(C1)CCc1c2ccc(c1)OC1CCN(CC1)C1CCC1	2031477	4.74	353.51	6.67	0.6	0.99	0.64	1.13	1	8	3	0.05	2	0	27	3	2	0	0	0	0	0	0	0	5	0	39.6	5.7	3.8	13	0	5	8	0.92	0.17	1.17	3	0.6	0	1	0	4	0	0	0	2	0	0	1
CN1CCC(CC1)(COCc1nc(C=C(C)C)cc(c1)C(F)(F)F)c1ccc(cc1)F	2333636	4.74	436.54	7.4	0.61	1.01	0.64	1.15	7	13	6	0.1	1	0	28	2	1	0	0	4	0	0	0	0	7	4	40.7	3.4	1.7	11	0	3	3	0.58	0	1	3	1	0	0	0	3	0	0	0	0	0	0	1
O=C1N(CC(N1C1CCN(CC1)Cc1ccc(nc1C)Oc1ccc(cc1)C(=O)N)c1ccccc1)C1CCOCC1	2435858	4.74	569.77	7.03	0.62	1	0.65	1.13	4	20	8	0.09	2	0	39	5	4	0	0	0	0	0	0	0	9	0	40.7	6.2	4.9	14	0	6	6	0.83	0	1	6	1	0	0	1	5	0	0	0	0	0	0	2
O=C(N1CCN(CC1)CCc1ccc2c(c1)CCOC2=O)Cc1ccc(cc1)n1cnnn1	2441408	4.74	446.56	7.57	0.64	1.01	0.66	1.13	2	19	6	0.1	2	0	26	6	3	0	0	0	0	0	0	0	9	0	40.7	10.2	5.1	9	0	5	6	0.82	0.07	1.07	4	0.8	0	0	1	4	0	0	0	1	0	0	2
N#Cc1cnccc1COc1cnc(nc1)N1CCN(CC1C)c1nnc(o1)C(F)(F)F	3218816	4.74	446.44	9.11	0.67	1.05	0.66	1.16	5	18	5	0.1	0	1	17	8	2	0	0	3	0	0	0	0	13	3	38.8	16.3	4.1	7	0	4	4	0.72	0	1	4	1	0	0	1	3	0	0	0	0	0	0	0
COCC(Oc1cc(cc(c1)C(=O)Nc1ncc(nc1)C)Oc1ncc(cc1Cl)C(=O)N1CCC1)C	3219123	4.74	512.01	8.26	0.65	1.02	0.67	1.13	6	20	9	0.14	2	0	26	5	5	0	0	0	1	0	0	1	11	1	40.3	8.1	8.1	8	0	4	4	0.61	0	1	4	1	0	1	0	3	0	0	0	0	0	0	1
NC1CCCCC1Nc1cnc(c(c1)Nc1cc(OCC(O)(C)C)nc(n1)C)C(=O)N	3415597	4.74	429.59	6.93	0.59	1.01	0.62	1.15	7	13	8	0.13	1	0	31	7	3	0	0	0	0	0	0	0	10	0	33.9	11.3	4.8	11	0	3	3	0.58	0	1	3	1	0	0	0	3	0	0	0	0	0	0	0
NC(=O)c1cnn2c(c1NC1CCC(C1(C)C)(C)N)cc(c2)c1cnccc1C	3671805	4.74	392.56	6.89	0.61	0.99	0.65	1.14	7	17	4	0.07	1	0	28	6	1	0	0	0	0	0	0	0	7	0	38.6	10.5	1.8	9	0	4	5	0.69	0.1	1.1	3	0.75	0	0	2	2	0	0	1	0	0	0	0
OC(=O)C1CN(C1)Cc1ccc(cc1)c1noc(n1)c1onc(c1C(F)(F)F)c1ccccc1	3794064	4.74	470.44	9.22	0.69	1.05	0.68	1.14	5	23	6	0.11	1	0	17	4	4	0	0	3	0	0	0	0	11	3	45.1	7.8	7.8	5	0	5	5	0.77	0	1	5	1	0	1	2	2	0	0	0	0	0	0	2
Fc1ccc(c(c1)C1OCC(CC1N)N1Cc2c(C1)c1n(n2)ccc(n1)C)F	3805400	4.74	385.46	7.87	0.64	1.02	0.66	1.15	4	16	2	0.04	0	0	21	5	1	0	0	2	0	0	0	0	8	2	40.8	10.2	2	8	0	5	8	0.86	0.17	1.17	3	0.6	0	0	2	3	0	1	1	0	0	1	1
CNC(=O)c1c(oc2c1c(F)c(cc2)c1cc(ccc1C)C(=O)NC1(CC1)c1ncccn1)c1ccc(cc1)F	4093031	4.74	538.59	8.42	0.68	1.02	0.7	1.12	6	30	6	0.09	2	0	24	4	3	0	0	2	0	0	0	0	9	2	48.4	6.3	4.7	5	0	6	7	0.75	0.07	1.07	5	0.83	1	0	1	4	0	0	1	0	0	0	3
OC(=O)C1C(Cc2ccc(cc2)OCCc2nc(oc2C)c2ccccc2)C(=O)N1c1ccc(cc1)C(C)(C)C	256468	4.74	538.69	7.28	0.64	1	0.67	1.12	7	25	10	0.13	2	0	34	2	5	0	0	0	0	0	0	0	7	0	44.6	2.7	6.8	10	0	5	5	0.68	0	1	5	1	0	1	1	3	0	0	0	0	0	0	3
CC1NC(C)CN(C1)c1c(F)c(N)c2c(c1F)n(cc(c2=O)C(=O)O)C1CC1	850	4.74	392.45	7.85	0.63	1.03	0.64	1.15	8	9	3	0.06	3	0	22	4	3	0	0	2	0	0	0	0	9	2	38	8	6	9	0	4	5	0.68	0.11	1.11	3	0.75	1	0	0	3	0	0	0	1	0	0	1
O=C(C(c1nnn[nH]1)(C)C)N1CCC(CC1)(CCN1C2CCC1CC(C2)n1c(C)nc2c1cccc2)c1ccccc1	1784465	4.74	566.83	6.75	0.61	0.99	0.65	1.13	4	22	7	0.08	1	0	42	8	1	0	0	0	0	0	0	0	9	0	39.3	9.5	1.2	18	0	7	9	0.81	0.18	1.15	5	0.71	0	0	3	4	1	0	1	0	0	0	2
Fc1ccc(cc1)C1(O)CCN(CC1)c1ccc2n(n1)c(nn2)C(F)(F)F	2346970	4.74	381.37	9.08	0.67	1.05	0.66	1.17	5	16	2	0.04	0	0	15	5	1	0	0	4	0	0	0	0	10	4	40.5	11.9	2.4	6	0	4	5	0.78	0.1	1.1	3	0.75	0	0	1	3	0	0	1	0	0	0	1
COc1ccc2c(n1)c(CC(C13CCC(CC1)(CO3)NCc1ccc3c(n1)NC(=O)CO3)NOC(=O)C)c(cn2)F	3753230	4.74	566.65	7.87	0.63	1.02	0.65	1.14	5	19	10	0.13	2	0	31	6	6	0	0	1	0	0	0	0	13	1	38.9	8.3	8.3	13	0	6	9	0.68	0.36	1.29	3	0.5	0	0	0	7	0	0	0	2	0	0	0
NCC(=O)N1CCN(CC1)c1cnc2c(c1)c(NCc1cccc(c1)[N+](=O)[O-])cc(c2)C(F)(F)F	3220877	4.74	488.52	8.42	0.65	1.03	0.65	1.15	7	20	6	0.1	3	0	23	6	3	0	0	3	0	0	0	0	12	3	39.7	10.3	5.2	7	0	4	5	0.63	0.09	1.09	3	0.75	0	0	0	4	0	0	0	1	0	0	2
CCN(C(=O)c1ccc(cc1)C1=CC2(CCNCC2)Oc2c1cccc2O)CC	523507	4.74	392.54	6.89	0.62	0.99	0.65	1.12	4	14	4	0.07	2	0	28	2	3	0	0	0	0	0	0	0	5	0	42.1	3.5	5.3	9	0	4	5	0.72	0.1	1.14	2	0.5	0	0	0	4	0	0	0	1	0	0	2
OCC1OC(=O)N2C1COc1c2ccc(c1)c1ccc(nc1)C#N	2323191	4.74	323.33	8.74	0.69	1.03	0.69	1.12	3	14	2	0.05	1	1	13	3	4	0	0	0	0	0	0	0	7	0	45.9	8.1	10.8	4	0	4	7	0.79	0.21	1.21	2	0.5	0	0	1	3	0	0	1	1	0	0	1
COc1ccc(cc1)n1nc(sc1=Nc1nc(cc(c1C#N)c1ccccc1)c1ccccc1)C(=O)C	3408385	4.75	503.62	8.68	0.71	1.01	0.74	1.11	4	28	6	0.1	3	1	21	5	2	0	1	0	0	0	0	1	8	0	50	8.6	3.4	2	0	5	5	0.78	0	1	5	1	0	0	1	4	0	0	0	0	0	0	3
COc1cc(ccc1n1cnc(c1)C)c1nnn(c1)C1CCc2c(NC1=O)cccc2	3609622	4.75	414.51	7.82	0.66	1.01	0.68	1.13	3	23	4	0.07	1	0	22	6	2	0	0	0	0	0	0	0	8	0	43.4	11.3	3.8	5	0	5	6	0.87	0.07	1.07	4	0.8	0	0	2	2	1	0	0	0	1	0	2
COc1cc2nc(nc(c2cc1OC)N)N1CCN(CC1)C(=O)C1CCCO1	611	4.75	387.49	7.31	0.61	1.01	0.63	1.14	4	12	4	0.07	1	0	25	5	4	0	0	0	0	0	0	0	9	0	35.8	9.4	7.5	10	0	4	5	0.75	0.1	1.1	3	0.75	0	0	1	3	0	0	0	1	0	0	1
OCC(N1CCc2c(CC1)ccc(c2)c1noc(n1)c1ccc(c(c1)C#N)OC(C)C)CO	1836172	4.75	448.57	7.35	0.63	1.01	0.66	1.13	5	18	7	0.11	0	1	28	4	4	0	0	0	0	0	0	0	8	0	41	6.6	6.6	10	0	4	5	0.67	0.09	1.09	3	0.75	0	0	1	2	1	0	0	0	1	0	2
Cn1nccc1CCOc1ccc(cc1)C1CCN(CC1)c1ccc2n(n1)c(nn2)C(F)(F)F	2346973	4.75	471.54	8.13	0.64	1.02	0.65	1.15	4	21	6	0.1	0	0	24	7	1	0	0	3	0	0	0	0	11	3	39.7	12.1	1.7	9	0	5	6	0.77	0.08	1.08	4	0.8	0	0	2	3	0	0	1	0	0	0	1
COc1cccc2c1nc(N)n1c2nc(n1)CN1CCN(CC1C)c1cnc(s1)C	3596516	4.75	424.59	7.86	0.64	1.01	0.67	1.14	4	20	4	0.07	0	0	24	8	1	0	1	0	0	0	0	1	10	0	37	14.8	1.9	8	0	5	8	0.8	0.17	1.17	3	0.6	0	0	2	3	0	0	1	1	0	0	1
CN1Cc2cc(Cl)ccc2n2c(C1)nnc2C1CCN(CC1)c1ccccn1	1837037	4.75	394.95	7.74	0.64	1	0.68	1.13	2	17	2	0.04	0	0	23	6	0	0	0	0	1	0	0	1	7	1	41.2	11.8	0	8	0	5	8	0.93	0.15	1.15	3	0.6	0	0	1	3	1	0	0	1	1	0	1
CC(CN(C(=O)c1ccc(c(c1)Cl)Cl)C1CNCC1)C	1078742	4.76	315.27	7.88	0.62	1	0.67	1.13	5	7	4	0.1	1	0	20	2	1	0	0	0	2	0	0	2	5	2	37.5	5	2.5	8	0	2	2	0.55	0	1	2	1	0	0	1	1	0	0	0	0	0	0	1
O=C1N(CCC21CCN(CC2)CC(c1ccc(nc1C)n1cnnn1)O)c1ccc(=O)n(n1)C	4071084	4.76	465.58	7.63	0.62	1.01	0.64	1.15	5	15	5	0.08	4	0	27	9	3	0	0	0	0	0	0	0	12	0	36.1	14.8	4.9	11	0	5	5	0.79	0	1.04	4	0.8	0	0	2	3	0	0	0	0	0	0	0
CNC(=O)c1nc(cnc1N)c1ccc(c(c1)S(=O)(=O)Nc1cccc(c1F)F)Cl	2152252	4.76	453.89	10.32	0.71	1.05	0.71	1.14	8	21	5	0.11	3	0	14	5	3	0	1	2	1	0	0	2	12	3	40.9	11.4	6.8	1	0	3	3	0.6	0	1	3	1	0	0	0	3	0	0	0	0	0	0	2
COc1ccc(cc1)C1Sc2ccccc2N(C(=O)C1OC(=O)C)CCN(C)C	23 603584	4.76	414.57	7.54	0.63	1	0.67	1.12	6	14	7	0.12	2	0	26	2	4	0	1	0	0	0	0	1	7	0	40	3.6	7.3	8	0	3	4	0.59	0.12	1.12	2	0.67	0	0	0	2	1	0	0	0	1	0	2
CNCc1cccc(c1)c1ccc2c(n1)nc(nc2N1CCOCC1)N1CC(C)OC(C1)C	2336329	4.76	448.63	6.9	0.61	1	0.64	1.14	3	17	5	0.07	0	0	32	6	2	0	0	0	0	0	0	0	8	0	38.5	9.2	3.1	12	0	5	6	0.85	0.07	1.07	4	0.8	0	0	0	5	0	0	0	1	0	0	1
COc1cc(ncc1C#N)C(CN1CCN(CC1)CC(c1ccc2c(c1C)COC2=O)O)O	3612809 3612810	4.76	452.56	7.42	0.62	1.01	0.65	1.13	6	14	7	0.11	1	1	28	4	5	0	0	0	0	0	0	0	9	0	39.3	6.6	8.2	11	0	4	5	0.64	0.1	1.1	3	0.75	0	0	1	3	0	0	1	0	0	0	1
CC#Cc1cncc(c1)c1cccc(c1)C1(N=C(C(=N1)C)N)c1cc(C)c(c(c1)C)OC	2180031	4.76	422.57	7.29	0.65	0.99	0.69	1.12	6	21	4	0.07	2	1	26	4	1	0	0	0	0	0	0	0	5	0	46.6	6.9	1.7	6	0	4	4	0.72	0	1	4	1	0	0	1	3	0	0	0	0	0	0	2
C=CC(=O)Nc1cc(Nc2nccc(n2)c2c[nH]c3c2cccc3)c(cc1N(CCN(C)C)C)OC	3353411	4.76	485.65	7.25	0.63	1	0.66	1.13	6	24	10	0.14	2	0	31	7	2	0	0	0	0	0	0	0	9	0	40.3	10.4	3	6	0	4	5	0.58	0.1	1.1	3	0.75	0	0	1	3	0	0	1	0	0	0	2
NCCOc1ccc2c(n1)c(CCC13CCC(CC1)(CO3)NCc1ccc3c(n1)NC(=O)CO3)c(cn2)F	3605133	4.76	522.64	7.57	0.63	1.01	0.65	1.14	3	18	9	0.12	1	0	31	6	4	0	0	1	0	0	0	0	11	1	39.1	8.7	5.8	13	0	6	9	0.74	0.36	1.29	3	0.5	0	0	0	7	0	0	0	2	0	0	0
O=C(c1cccc(c1Cl)Cl)N(C1CNCC1)CC(C)(C)C	1080790	4.77	329.3	7.66	0.61	1	0.66	1.13	6	7	4	0.09	1	0	22	2	1	0	0	0	2	0	0	2	5	2	37.2	4.7	2.3	9	0	2	2	0.52	0	1	2	1	0	0	1	1	0	0	0	0	0	0	1
CC1CCCN1CCc1ccc2c(c1)ccc(n2)c1cnn(c1C)c1nc(C)cc(c1)C(F)(F)F	1084877	4.77	479.6	7.61	0.64	1.01	0.66	1.14	6	22	5	0.08	0	0	28	5	0	0	0	3	0	0	0	0	8	3	42.9	7.9	0	10	0	5	6	0.74	0.08	1.08	4	0.8	0	0	2	3	0	0	0	1	0	0	1
COC(=O)C(c1ccc(cc1)Br)(C(C)C)CCC(=O)N1CCN(CC1)c1ccccc1OC	3115195	4.77	517.51	7.84	0.61	1	0.66	1.13	7	14	9	0.13	2	0	33	2	4	0	0	0	0	1	0	1	7	1	39.4	3	6.1	12	0	3	3	0.55	0	1	3	1	0	0	0	3	0	0	0	0	0	0	2
C=CCc1ccccc1OC(C1=NCCN1)C	495095	4.77	230.34	6.58	0.6	0.99	0.64	1.13	2	8	5	0.14	2	0	18	2	1	0	0	0	0	0	0	0	3	0	40	5.7	2.9	5	0	2	2	0.65	0	1	2	1	0	0	1	1	0	0	0	0	0	0	1
N#Cc1c(N2CCCC(C2)N)n(c2c1n(C)c(=O)n(c2=O)Cc1ncccc1C#N)CC=C(C)C	1951602	4.77	472.61	7.5	0.63	1.01	0.66	1.14	8	16	5	0.08	3	2	28	8	2	0	0	0	0	0	0	0	10	0	39.7	12.7	3.2	10	0	4	5	0.6	0.1	1.1	3	0.75	0	0	1	3	0	0	1	0	0	0	0
COc1cccc2c1nc(N)n1c2nc(n1)CN1CCN(CC1C)c1ccccc1	3596506	4.77	403.54	7.34	0.63	1	0.66	1.14	3	21	4	0.07	0	0	25	7	1	0	0	0	0	0	0	0	8	0	40	12.7	1.8	7	0	5	8	0.83	0.16	1.16	3	0.6	0	0	1	4	0	0	1	1	0	0	2
Nc1nccc(c1)C(=O)N1CCC2(CC1)CCN(CC2)Cc1cccc2c1CC(O2)(C)C	567627	4.77	434.64	6.59	0.6	0.99	0.64	1.13	4	13	3	0.04	1	0	34	4	2	0	0	0	0	0	0	0	6	0	39.4	6.1	3	14	0	5	6	0.81	0.08	1.12	3	0.6	0	0	1	4	0	0	1	0	0	0	1
O=C1NCCN(CC1)CCCC1(c2ccccc2)C(=NN2C1COc1c2cc(cc1)F)C(=O)C	438876	4.77	464.59	7.37	0.63	1.01	0.65	1.13	4	15	6	0.09	3	0	29	4	3	0	0	1	0	0	0	0	8	1	41.3	6.3	4.8	11	0	5	8	0.77	0.15	1.15	3	0.6	0	0	1	3	1	0	1	1	0	0	2
NC(=O)c1ccc(cc1)Nc1nccc(n1)c1cnc(n1C(C)C)C	488084	4.77	336.44	7.48	0.63	1	0.66	1.14	5	18	5	0.11	1	0	20	6	1	0	0	0	0	0	0	0	7	0	40	13.3	2.2	4	0	3	3	0.68	0	1	3	1	0	0	1	2	0	0	0	0	0	0	1
Fc1ccc2c(c1)n1CC(N)C(Cc1n2)c1cc(F)c(cc1F)F	560669	4.77	335.33	9.06	0.68	1.04	0.68	1.16	5	16	1	0.03	0	0	13	3	0	0	0	4	0	0	0	0	7	4	45.9	8.1	0	4	0	4	7	0.79	0.21	1.21	2	0.5	0	0	1	3	0	0	2	0	0	0	2
COc1ccc(cc1)CCN1C(CN(C1=O)NS(=O)(=O)C)c1ccc(cc1)OC(C)C	571952	4.77	447.61	7.46	0.61	1.01	0.65	1.13	7	15	9	0.15	3	0	29	3	5	0	1	0	0	0	0	1	9	0	36.7	5	8.3	9	0	3	3	0.55	0	1	3	1	0	0	1	2	0	0	0	0	0	0	2
CCOC1CN(CC1NC(=O)CNC(=O)c1cccc(c1)C(F)(F)F)C1CCC(CC1)(O)c1ccccc1	1289083	4.77	533.65	7.41	0.61	1.02	0.63	1.15	7	14	8	0.11	2	0	34	3	4	0	0	3	0	0	0	0	10	3	38.9	4.2	5.6	14	0	4	4	0.61	0	1	4	1	0	0	1	3	0	0	0	0	0	0	2
OC(=O)C1CN(C1)Cc1ccc(c(c1)F)c1cc2c(o1)ccc(c2)Cc1ccccc1	1651717	4.77	415.49	7.84	0.67	1.01	0.69	1.11	3	23	6	0.11	1	0	22	1	3	0	0	1	0	0	0	0	5	1	49.1	1.9	5.7	5	0	5	6	0.81	0.08	1.08	4	0.8	0	1	1	3	0	0	1	0	0	0	3
O=C(N1CCC(CC1)c1onc(n1)c1ccc2c(n1)cccc2)NCC1CCCN1C(C)C	1822458	4.77	448.63	6.9	0.61	1	0.64	1.14	3	17	5	0.07	1	0	32	6	2	0	0	0	0	0	0	0	8	0	38.5	9.2	3.1	13	0	5	6	0.79	0.08	1.08	4	0.8	0	0	2	3	0	0	0	1	0	0	1
c1ccc(nc1)Nc1sc2c(n1)c1c[nH]nc1CC2	1830698	4.77	269.36	8.98	0.7	1.01	0.73	1.12	0	16	2	0.06	0	0	11	5	0	0	1	0	0	0	0	1	6	0	43.3	16.7	0	2	0	4	7	0.95	0.22	1.22	2	0.5	0	0	2	2	0	0	2	0	0	1	0
COC(=O)Nc1cccc(c1)C(c1ccc(cc1)C(=O)N(CC)C)N1CCN(CC1)Cc1ncsc1	1939751	4.77	507.72	7.36	0.62	1	0.66	1.13	5	19	9	0.13	2	0	33	5	3	0	1	0	0	0	0	1	9	0	39.1	7.2	4.3	10	0	4	4	0.64	0	1	4	1	0	0	1	3	0	0	0	0	0	0	2
CNC(=O)c1ccc(cc1)c1ccc2c(c1)CCN(C2=O)CCN1CCCC1C	2031883	4.77	391.56	6.75	0.61	0.99	0.65	1.13	4	14	5	0.08	2	0	29	3	2	0	0	0	0	0	0	0	5	0	41.4	5.2	3.4	10	0	4	5	0.72	0.1	1.1	3	0.75	0	0	1	3	0	0	0	1	0	0	2
O=C(N1CCN(CC1)C(=O)C1NCCN(C1)C(C)C)Nc1ccc(c(c1)Cl)Cl	2036782	4.77	428.41	7.79	0.61	1.01	0.65	1.14	6	8	3	0.05	2	0	27	5	2	0	0	0	2	0	0	2	9	2	34.5	9.1	3.6	11	0	3	3	0.64	0	1	3	1	0	0	0	3	0	0	0	0	0	0	1
COc1ncnc(c1)N1C(=O)N(C(=O)C21CCN(CC2)Cc1ncccc1C)c1ccc(cc1)c1ccc(cc1)c1[nH][nH]c(=O)c1	2041171	4.77	616.74	7.91	0.66	1.01	0.68	1.13	5	28	7	0.08	4	0	32	8	4	0	0	0	0	0	0	0	12	0	43.6	10.3	5.1	8	0	7	7	0.85	0	1.03	6	0.86	0	0	2	5	0	0	0	0	0	0	2
O=C(C1c2ccccc2C(=O)N1CC1CCCO1)NCc1ccc(cc1)OC(F)(F)F	2164372	4.77	434.45	8.36	0.65	1.03	0.65	1.14	5	14	6	0.11	2	0	21	2	4	0	0	3	0	0	0	0	9	3	42.3	3.8	7.7	8	0	4	5	0.65	0.1	1.1	3	0.75	0	0	2	2	0	0	1	0	0	0	2
CS(=O)Cc1ccc(c2c1cccc2)C(=O)Nc1nccnc1C(=O)NCC1CCC1	2316385	4.77	436.58	7.94	0.65	1.01	0.69	1.12	4	20	7	0.12	3	0	24	4	3	0	1	0	0	0	0	1	8	0	41.8	7.3	5.5	7	0	4	5	0.65	0.1	1.1	3	0.75	0	1	0	3	0	0	0	1	0	0	2
N#Cc1cc(COCC2(CCN(CC2)C)c2ccc(cc2)F)nc(c1)C1CC1	2333612	4.77	379.52	7.03	0.62	1	0.66	1.13	3	13	6	0.11	0	1	26	3	1	0	0	1	0	0	0	0	5	1	42.6	5.6	1.9	11	0	4	4	0.75	0	1	4	1	1	0	0	3	0	0	0	0	0	0	1
COCC(Nc1nc2nc(ccc2c(n1)N1CCOCC1C)c1ccc(c(c1)CO)OC)C	2336334	4.77	453.6	7.09	0.61	1.01	0.64	1.14	5	17	8	0.12	0	0	31	5	4	0	0	0	0	0	0	0	9	0	37.5	7.8	6.3	11	0	4	5	0.67	0.09	1.09	3	0.75	0	0	0	4	0	0	0	1	0	0	1
Cc1ccc(cc1)Cn1cnc(=O)c2c1ccc(c2)Oc1ncccc1C(F)(F)F	2403327	4.77	411.41	8.94	0.69	1.03	0.69	1.14	5	20	4	0.08	2	0	16	3	2	0	0	3	0	0	0	0	8	3	47.8	6.5	4.3	3	0	4	5	0.73	0.09	1.09	3	0.75	0	0	0	4	0	0	0	1	0	0	2
COc1cc2nnc(c(c2cc1N1CCN(CC1)C(C)C)Nc1ccc(cc1F)C)C(=O)N	2409397	4.77	452.59	7.3	0.62	1.01	0.65	1.14	7	18	6	0.09	1	0	29	6	2	0	0	1	0	0	0	0	9	1	38.7	9.7	3.2	9	0	4	5	0.67	0.09	1.09	3	0.75	0	0	0	4	0	0	0	1	0	0	2
O=C(N1CCN(CC1)CCc1ccc2c(c1Cl)COC2=O)Cc1ccc(cc1)n1cnnn1	2441421	4.77	466.97	8.34	0.66	1.02	0.68	1.13	3	19	6	0.1	2	0	23	6	3	0	0	0	1	0	0	1	10	1	41.1	10.7	5.4	8	0	5	6	0.79	0.08	1.08	4	0.8	0	0	2	3	0	0	1	0	0	0	2
COC(=O)N1CCC(CC1)(C)CN1CCC2(CC1)CN(c1c2cccn1)S(=O)(=O)C	3289443	4.77	436.64	7.04	0.59	1	0.63	1.14	6	9	4	0.06	3	0	32	4	4	0	1	0	0	0	0	1	9	0	33.9	6.5	6.5	15	0	4	5	0.67	0.1	1.15	2	0.5	0	0	1	3	0	0	1	0	0	0	0
CC1CN(CCN1c1ncc(cn1)OCc1ccc(cc1F)OS(=O)(=O)C)c1nnc(o1)C(F)(F)F	3358002	4.77	532.53	9.51	0.66	1.06	0.65	1.16	8	19	7	0.12	2	0	20	6	5	0	1	4	0	0	0	1	16	4	35.7	10.7	8.9	8	0	4	4	0.64	0	1	4	1	0	0	1	3	0	0	0	0	0	0	1
Cc1csc(n1)c1nnc2n1CCN(C2C)C(=O)c1ccc(cc1)c1cccs1	3422016	4.77	421.59	8.78	0.69	1	0.73	1.11	3	22	3	0.06	1	0	19	5	1	0	2	0	0	0	0	2	8	0	43.8	10.4	2.1	5	0	5	6	0.86	0.08	1.08	4	0.8	0	0	3	2	0	0	1	0	0	0	1
COc1cc2ncnc(c2cc1CN1CCOCC1)Nc1cccc(c1F)Cl	3623278	4.77	402.89	8.39	0.66	1.02	0.68	1.13	3	17	5	0.1	0	0	20	4	2	0	0	1	1	0	0	1	8	2	41.7	8.3	4.2	6	0	4	5	0.79	0.09	1.09	3	0.75	0	0	0	4	0	0	0	1	0	0	2
Cn1nnc(n1)C1C2C1CN(C2)C(=O)c1ccc(cc1)CC1CCC(N1)C(c1ccccc1)O	3745890	4.77	458.62	7.17	0.62	1	0.66	1.13	3	18	6	0.09	1	0	30	6	2	0	0	0	0	0	0	0	8	0	40.6	9.4	3.1	12	0	6	7	0.82	0.07	1.07	5	0.83	1	0	3	3	0	0	0	0	0	0	2
CCc1c(cnn1C1CCN(CC1)C(=O)C)Nc1ncc(c(n1)c1cnn2c1cccc2)Cl	3822962	4.77	465.01	8.02	0.65	1.01	0.68	1.14	4	22	5	0.08	1	0	25	8	1	0	0	0	1	0	0	1	10	1	39.7	13.8	1.7	8	0	5	6	0.79	0.08	1.08	4	0.8	0	0	2	3	0	0	1	0	0	0	0
N#CC(Cc1ccc(cc1)c1ccc(cc1)C#N)NC(=O)C1CNCCCO1	3927609	4.77	374.48	7.49	0.65	1	0.68	1.12	3	15	5	0.1	1	2	22	4	2	0	0	0	0	0	0	0	6	0	44	8	4	7	0	3	3	0.68	0	1	3	1	0	0	0	2	1	0	0	0	0	0	2
CC(=O)N1CCN(C(=O)C1(C)C)c1cccc(c1)c1cc(c2n1ncnc2N)c1ccnn1CC(F)(F)F	4059848	4.77	526.58	8.36	0.65	1.03	0.66	1.15	9	23	4	0.06	2	0	25	8	2	0	0	3	0	0	0	0	13	3	39.7	12.7	3.2	8	0	5	6	0.68	0.08	1.08	4	0.8	0	0	2	3	0	0	1	0	0	0	1
CCOc1ccc(cn1)c1cn2c(c1)c(NC1CCC(C1(C)C)(C)N)c(cn2)C(=O)N	4091096	4.77	422.59	6.93	0.61	1	0.64	1.14	7	17	6	0.09	1	0	30	6	2	0	0	0	0	0	0	0	8	0	37.7	9.8	3.3	10	0	4	5	0.65	0.1	1.1	3	0.75	0	0	2	2	0	0	1	0	0	0	0
NCc1ccc(c(c1)C1CCN(CC1)C(=O)c1cc(cc(c1)c1onc(n1)c1cccs1)C(=O)N)F	365062	4.77	505.62	8.43	0.67	1.02	0.69	1.13	5	24	6	0.09	2	0	24	5	3	0	1	1	0	0	0	1	10	1	43.3	8.3	5	6	0	5	5	0.78	0	1	5	1	0	0	2	3	0	0	0	0	0	0	2
NC1=NC(CCS1)(C)c1cc(CNC2(COC2)C(F)(F)F)c(cc1F)F	4080380	4.78	395.44	8.99	0.64	1.05	0.65	1.17	7	7	4	0.09	1	0	18	3	1	0	1	5	0	0	0	1	10	5	36.4	6.8	2.3	9	0	3	3	0.62	0	1	3	1	0	1	0	2	0	0	0	0	0	0	1
OC(c1ccc(cc1Cl)C(F)(F)F)Cn1c(N)nc2c1nc(cc2)OC1COCC1	3289811	4.78	442.86	9.23	0.67	1.05	0.67	1.15	6	16	5	0.1	0	0	18	4	3	0	0	3	1	0	0	1	11	4	39.6	8.3	6.3	7	0	4	5	0.67	0.1	1.1	3	0.75	0	0	2	2	0	0	1	0	0	0	1
COc1ccc2c(c1)C1CC1(Cn1c2c(C2CCCCC2)c2c1cc(cc2)C(=O)NS(=O)(=O)CC(C)C)C(=O)N1C2CCC1CN(C2)C	3760108	4.78	672.97	7.01	0.61	1	0.65	1.13	8	20	7	0.07	4	0	48	4	5	0	1	0	0	0	0	1	10	0	39.6	4.2	5.2	22	0	8	21	0.69	0.36	1.33	3	0.38	1	0	2	4	2	1	1	1	2	1	2
O=C(c1cn(c2cccc(c2)C#Cc2cccnc2)c2c(c1=O)cccn2)NC1CC1	521509	4.78	406.47	8.3	0.7	1.01	0.72	1.11	2	22	3	0.06	3	1	18	4	2	0	0	0	0	0	0	0	6	0	51	8.2	4.1	3	0	5	6	0.81	0.08	1.08	4	0.8	1	0	0	4	0	0	0	1	0	0	1
COc1cccc(c1)c1cccc(c1)C1(C)N=C(C(=N1)C)N	2180018	4.78	293.4	7.16	0.63	0.99	0.67	1.12	4	14	3	0.07	2	0	19	3	1	0	0	0	0	0	0	0	4	0	43.9	7.3	2.4	4	0	3	3	0.77	0	1	3	1	0	0	1	2	0	0	0	0	0	0	2
Fc1ccc(cc1)Oc1cnc2c(n1)c(=O)n(c(n2)C)CC1CCCN(C1)C(C)C	1957004	4.79	411.53	7.35	0.62	1.01	0.65	1.14	5	14	5	0.09	2	0	26	5	2	0	0	1	0	0	0	0	8	1	39.3	8.9	3.6	10	0	4	5	0.73	0.09	1.09	3	0.75	0	0	0	4	0	0	0	1	0	0	1
O=C1CC2(CN1c1cnc(cn1)S(=O)(=O)C)CCN(CC2)CC(c1ccc2c(c1C)COC2=O)O	4086237	4.79	500.63	7.95	0.63	1.02	0.66	1.13	7	16	5	0.08	4	0	28	4	6	0	1	0	0	0	0	1	11	0	38.1	6.3	9.5	12	0	5	6	0.71	0.08	1.12	3	0.6	0	0	2	3	0	0	1	0	0	0	1
N#Cc1cccc(c1C)C1OCC2N(C1)CCN(C2)C(=O)Cc1ccc(nc1)n1cnnn1	3896006 3964139	4.79	444.55	7.8	0.65	1.01	0.67	1.14	3	19	4	0.07	1	1	24	8	2	0	0	0	0	0	0	0	10	0	40.4	14	3.5	9	0	5	6	0.82	0.07	1.07	4	0.8	0	0	1	4	0	0	0	1	0	0	1
Clc1cc2oc(nc2nc1C)N1CCN2CCC1CC2	603052	4.79	292.8	7.91	0.63	1.01	0.67	1.14	2	10	1	0.03	0	0	17	4	1	0	0	0	1	0	0	1	6	1	37.8	10.8	2.7	8	0	4	6	0.9	0.44	1.33	2	0.5	0	0	1	2	2	0	1	0	0	0	0
CN(Cc1ccc2c(c1)OCCC2)CC=Cc1ccc2c(c1)cccc2	4088312	4.79	343.5	6.74	0.63	0.98	0.68	1.11	1	18	5	0.09	1	0	25	1	1	0	0	0	0	0	0	0	2	0	47.1	2	2	6	0	4	6	0.77	0.2	1.2	2	0.5	0	0	0	4	0	0	0	2	0	0	3
CCNC1CCCC(C1)c1c[nH]c2c1cc(cc2)NC(=N)c1cccs1	2036275	4.79	366.58	7.05	0.62	0.99	0.67	1.13	2	16	6	0.11	1	0	26	4	0	0	1	0	0	0	0	1	5	0	40.4	7.7	0	8	0	4	5	0.77	0.1	1.1	3	0.75	0	0	2	2	0	0	1	0	0	0	1
CN1CCN(CC1)C(=O)c1ccc(cc1)c1cnc(c(c1)c1ccc(cc1)C(F)(F)F)N	2181296	4.79	440.51	8.01	0.65	1.02	0.67	1.14	6	19	3	0.05	1	0	23	4	1	0	0	3	0	0	0	0	8	3	43.6	7.3	1.8	6	0	4	4	0.75	0	1	4	1	0	0	0	4	0	0	0	0	0	0	2
O=c1cc(OCc2ccccc2)ccn1c1ccc2c(c1)cnn2CCN1CCNCC1	1289834	4.79	429.57	7.28	0.63	1	0.67	1.13	1	19	7	0.11	3	0	27	5	2	0	0	0	0	0	0	0	7	0	42.4	8.5	3.4	7	0	5	6	0.84	0.07	1.07	4	0.8	0	0	1	4	0	0	1	0	0	0	2
FC1CN2C(C1)CNc1cc(n3c(CCC2)c(C)c2c3CC(CC2=O)(C)C)ccc1C(=O)N	1779539	4.79	452.63	6.86	0.6	1	0.64	1.14	7	13	1	0.01	2	0	33	4	2	0	0	1	0	0	0	0	7	1	39.4	6.1	3	14	0	5	17	0.76	0.4	1.36	1	0.2	0	0	2	2	0	0	1	0	0	1	1
N#CC1(CCN(CC1)Cc1cc(C(=O)NC2CCCCC2O)c(=O)n2c1cccc2)c1ccccn1	2203585	4.79	485.64	7.25	0.63	1	0.66	1.13	4	13	5	0.07	6	1	31	5	3	0	0	0	0	0	0	0	8	0	41.8	7.5	4.5	12	0	5	6	0.78	0.07	1.07	4	0.8	0	0	0	5	0	0	0	1	0	0	0
CCC(c1cn(c2c1cc(Cl)cc2)c1ccc(cc1)F)(CC)O	53871	4.8	331.84	7.9	0.65	1	0.69	1.12	5	16	4	0.09	0	0	19	1	1	0	0	1	1	0	0	1	4	2	45.2	2.4	2.4	5	0	3	4	0.65	0.13	1.13	2	0.67	0	0	1	2	0	0	1	0	0	0	2
O=C(NC1(C)CN(C)C(=O)OC1CN1CCCC(C1)Cc1ccc(cc1)F)Nc1cccc(c1)c1nnnn1C	505914	4.8	550.71	7.34	0.61	1.01	0.64	1.14	6	19	7	0.09	2	0	35	8	3	0	0	1	0	0	0	0	12	1	37.3	10.7	4	13	0	5	5	0.73	0	1	5	1	0	0	1	4	0	0	0	0	0	0	2
COc1ccc(cc1)CCN1C(CN(C1=O)NS(=O)(=O)C)c1ccc(c(c1)C)C	585163	4.8	417.58	7.46	0.62	1.01	0.65	1.13	7	15	7	0.12	3	0	27	3	4	0	1	0	0	0	0	1	8	0	37.5	5.4	7.1	8	0	3	3	0.59	0	1	3	1	0	0	1	2	0	0	0	0	0	0	2
Cc1cc(Nc2ccccc2)nc(n1)NCc1ccccn1	594534	4.8	291.39	7.47	0.65	1	0.68	1.13	1	18	5	0.12	0	0	17	5	0	0	0	0	0	0	0	0	5	0	43.6	12.8	0	2	0	3	3	0.82	0	1	3	1	0	0	0	3	0	0	0	0	0	0	1
O=C(Nc1[nH]nc(c1)c1cncc(c1)F)CCCN1CCCCC1	2180842	4.8	331.44	7.21	0.61	1.01	0.64	1.15	2	12	6	0.13	1	0	22	5	1	0	0	1	0	0	0	0	7	1	37	10.9	2.2	8	0	3	3	0.71	0	1	3	1	0	0	1	2	0	0	0	0	0	0	0
OCCN1CCN(CC1)c1cc(nc(n1)C)Nc1ncc(s1)C(=O)Nc1c(C)cccc1Cl	1421	4.8	488.07	8.27	0.64	1.01	0.68	1.13	5	18	7	0.11	1	0	26	7	2	0	1	0	1	0	0	2	11	1	37.3	11.9	3.4	8	0	4	4	0.7	0	1	4	1	0	0	1	3	0	0	0	0	0	0	1
CCc1nc2c(o1)cc1c(c2)CCN(CC1)CCCSc1nnc(n1C)c1cccnc1	272302	4.8	448.65	7.48	0.63	1	0.68	1.13	2	21	7	0.11	0	0	28	6	1	0	1	0	0	0	0	1	8	0	40	10	1.7	10	0	5	8	0.78	0.16	1.16	3	0.6	0	0	2	2	1	0	1	0	1	0	1
CC1NCCN(C1)Cc1ccc(cc1)CC(=O)N1CCC(CC1)Nc1cccc(c1)F	489095	4.8	424.62	6.64	0.6	0.99	0.64	1.14	3	13	6	0.09	1	0	33	4	1	0	0	1	0	0	0	0	6	1	39.1	6.3	1.6	12	0	4	4	0.77	0	1	4	1	0	0	0	4	0	0	0	0	0	0	2
N#Cc1cc(ccc1F)N1CCN(C1=O)CCN1CCN(CC1)C(C)C	564108	4.8	359.5	6.91	0.6	1	0.63	1.15	5	8	5	0.09	1	1	26	5	1	0	0	1	0	0	0	0	7	1	36.5	9.6	1.9	11	0	3	3	0.65	0	1	3	1	0	0	1	2	0	0	0	0	0	0	1
Oc1cccc(c1)N1CCN(C1=O)CCN1CCC(CC1)C(F)(F)F	569846	4.8	357.42	7.61	0.61	1.03	0.62	1.16	5	7	4	0.08	1	0	22	3	2	0	0	3	0	0	0	0	8	3	36.2	6.4	4.3	10	0	3	3	0.68	0	1	3	1	0	0	1	2	0	0	0	0	0	0	1
C1CCC(NC1)CN1CCN(C1)c1ccccc1	1084132	4.8	245.41	5.99	0.57	0.98	0.63	1.14	0	6	3	0.07	0	0	23	3	0	0	0	0	0	0	0	0	3	0	36.6	7.3	0	9	0	3	3	0.94	0	1	3	1	0	0	1	2	0	0	0	0	0	0	1
O=C1OC2(CN1c1cccnc1F)CCC(CC2)c1nc2c([nH]1)ccc(c2)OC(F)(F)F	1289819	4.8	450.43	9.01	0.67	1.05	0.66	1.15	5	17	3	0.06	1	0	18	4	3	0	0	4	0	0	0	0	11	4	42	8	6	8	0	5	6	0.78	0.08	1.12	3	0.6	0	0	2	3	0	0	1	0	0	0	1
O=C(c1ccccc1)Nc1ccc(cc1)c1nnc(o1)NCCCN1CCCCC1	2022939	4.8	405.55	7.12	0.62	1	0.66	1.13	1	18	8	0.13	1	0	27	5	2	0	0	0	0	0	0	0	7	0	40.4	8.8	3.5	8	0	4	4	0.77	0	1	4	1	0	0	1	3	0	0	0	0	0	0	2
COc1cc(ccc1c1nnc(o1)NCCCN1CCOCC1)NC(=O)c1ccccc1F	2023926	4.8	455.54	7.72	0.63	1.02	0.65	1.14	3	18	9	0.15	1	0	26	5	4	0	0	1	0	0	0	0	10	1	39	8.5	6.8	8	0	4	4	0.7	0	1	4	1	0	0	1	3	0	0	0	0	0	0	2
OCc1ccc(cn1)c1cccc2c1CC(CO2)NC(=O)c1ccc(nc1)OCCOCC(F)(F)F	2069413	4.8	503.52	8.39	0.65	1.04	0.65	1.14	5	19	9	0.14	1	0	24	3	5	0	0	3	0	0	0	0	11	3	41.7	5	8.3	8	0	4	5	0.61	0.09	1.09	3	0.75	0	0	0	4	0	0	0	1	0	0	1
N#CC1(CC1)NC(=O)C1CCCCC1C(=O)N1CCN(CC1)c1sc(c(n1)C(F)(F)F)C	2070944	4.8	469.59	8.1	0.62	1.02	0.65	1.15	7	8	4	0.07	2	1	26	5	2	0	1	3	0	0	0	1	11	3	36.2	8.6	3.4	15	0	4	4	0.63	0	1	4	1	1	0	1	2	0	0	0	0	0	0	0
N#Cc1ccc(c(c1Cl)C)OC1CCN(CC1)CC1CCN(CC1)C(C(=O)O)Cc1ccc(cc1)F	2158785	4.8	514.09	7.45	0.62	1	0.66	1.13	6	14	8	0.11	1	1	33	3	3	0	0	1	1	0	0	1	8	2	40.6	4.3	4.3	14	0	4	4	0.67	0	1	4	1	0	0	0	4	0	0	0	0	0	0	2
OCCOCC(C(=O)Nc1ccc(cn1)Cl)Oc1ncnc2c1cnn2c1ccccc1Cl	3221508	4.8	489.35	9.6	0.69	1.03	0.7	1.13	4	23	9	0.17	1	0	18	6	4	0	0	0	2	0	0	2	12	2	41.2	11.8	7.8	4	0	4	5	0.64	0.1	1.1	3	0.75	0	0	1	3	0	0	1	0	0	0	1
COc1ccc(nc1C(C)C)Nc1cc(nnc1C(=O)N)NC1CCOCC1N	3237576	4.8	401.53	7.17	0.6	1.01	0.63	1.15	6	13	7	0.12	1	0	27	7	3	0	0	0	0	0	0	0	10	0	33.9	12.5	5.4	9	0	3	3	0.62	0	1	3	1	0	0	0	3	0	0	0	0	0	0	0
OC(=O)CCc1ccc2c(n1)c(ccc2)N1CCN(CC1)CCc1ccc(cc1)OCCCN1CCCCCC1	3935303	4.8	544.81	6.49	0.59	0.99	0.64	1.13	2	18	12	0.14	1	0	44	4	3	0	0	0	0	0	0	0	7	0	39.3	4.8	3.6	17	0	5	6	0.73	0.07	1.07	4	0.8	0	0	0	4	1	0	0	1	0	0	2
Fc1cc(cc(c1)C(c1ccc(c(c1)OC(C)C)F)(Cc1ccccc1)NCC(C(F)(F)F)O)OC(C(F)F)(F)F	3813836 3814418	4.8	595.55	8.89	0.65	1.06	0.64	1.17	12	18	11	0.16	0	0	26	1	3	0	0	9	0	0	0	0	13	9	41.8	1.5	4.5	10	0	3	3	0.44	0	1	3	1	0	0	0	3	0	0	0	0	0	0	3
FC(C(CCC1(C=C(CN1C(=O)N(C)C)c1cc(F)ccc1F)c1ccccc1)N)F	240923 395034	4.8	435.51	7.78	0.63	1.02	0.65	1.15	8	14	5	0.09	2	0	25	3	1	0	0	4	0	0	0	0	8	4	41.1	5.4	1.8	8	0	3	3	0.55	0	1	3	1	0	0	1	2	0	0	0	0	0	0	2
OCC(Cn1c(C#N)c(c2cccc(c2)C(F)(F)F)c2c(c1=O)ccc(c2)OC)O	216168	4.8	418.4	8.9	0.68	1.04	0.67	1.14	8	15	5	0.1	2	1	17	2	4	0	0	3	0	0	0	0	9	3	44.7	4.3	8.5	5	0	3	4	0.53	0.13	1.13	2	0.67	0	0	0	3	0	0	0	1	0	0	2
O=C1CCc2c(N1)ccc(c2)C(C(N1CCC(CC1)(O)c1ccc2c(c1)COCC2)C)O	246817	4.8	436.6	6.82	0.61	1	0.65	1.13	4	13	4	0.06	1	0	32	2	4	0	0	0	0	0	0	0	6	0	40.6	3.1	6.3	13	0	5	7	0.81	0.15	1.15	3	0.6	0	0	0	5	0	0	0	2	0	0	2
COc1cc2c(cc1OC)CCN(C2Cc1ccc(cc1)Oc1cc(ccc1O)CC1N(C)CCc2c1cc(OC)c(c2)OC)C	442717	4.8	624.84	6.94	0.62	1	0.65	1.12	7	24	10	0.11	0	0	44	2	6	0	0	0	0	0	0	0	8	0	42.2	2.2	6.7	14	0	6	8	0.7	0.13	1.13	4	0.67	0	0	0	6	0	0	0	2	0	0	4
CNC(=O)c1ccc(cc1F)Nc1nccc(n1)c1cnc(n1C(C)C)C	455428	4.8	368.46	7.68	0.63	1.01	0.66	1.14	6	18	5	0.1	1	0	21	6	1	0	0	1	0	0	0	0	8	1	39.6	12.5	2.1	5	0	3	3	0.63	0	1	3	1	0	0	1	2	0	0	0	0	0	0	1
Cc1ccc(cn1)c1c(C)c(nn1c1ncccc1Cl)CNC1CCCC1	494767	4.8	381.95	7.49	0.63	0.99	0.68	1.13	3	17	5	0.09	0	0	24	5	0	0	0	0	1	0	0	1	6	1	41.2	9.8	0	8	0	4	4	0.82	0	1	4	1	0	0	2	2	0	0	0	0	0	0	0
CCN(C(=O)C1CCCN(C1)C(=O)CC1CCN(CC1)Cc1ccn(c1)c1ccc(cc1)C(F)(F)F)CC	561463	4.8	532.72	6.92	0.59	1.01	0.63	1.15	7	13	8	0.1	2	0	39	4	2	0	0	3	0	0	0	0	9	3	37.7	5.2	2.6	17	0	4	4	0.61	0	1	4	1	0	0	1	3	0	0	0	0	0	0	1
COCCc1nc(n(c1c1ccc(cc1)Cl)C(C)C)CNC1CCC(C1)F	563593	4.8	393.98	7.04	0.6	1	0.64	1.14	5	11	8	0.14	0	0	29	3	1	0	0	1	1	0	0	1	6	2	37.5	5.4	1.8	12	0	3	3	0.59	0	1	3	1	0	0	2	1	0	0	0	0	0	0	1
COc1ccccc1CC(c1ccc(cc1)F)N1CCNCC1	1085567	4.8	314.44	6.84	0.61	1	0.65	1.13	2	12	5	0.1	0	0	23	2	1	0	0	1	0	0	0	0	4	1	41.3	4.3	2.2	7	0	3	3	0.78	0	1	3	1	0	0	0	3	0	0	0	0	0	0	2
N#Cc1ccc(cc1)c1cncc(c1)C(=O)Nc1cc(C)cc(c1)C	1271309	4.8	327.41	7.8	0.68	1	0.71	1.11	4	20	3	0.07	1	1	17	3	1	0	0	0	0	0	0	0	4	0	50	7.1	2.4	2	0	3	3	0.72	0	1	3	1	0	0	0	3	0	0	0	0	0	0	2
FC(c1cc(cc2c1[nH]c(n2)C1=NOC2(C1)CCCCC2)c1ccccc1C(F)(F)F)(F)F	1650511	4.8	467.45	8.99	0.67	1.05	0.66	1.16	6	17	2	0.04	1	0	19	3	1	0	0	6	0	0	0	0	10	6	44.2	5.8	1.9	9	0	5	6	0.76	0.08	1.12	3	0.6	0	0	2	3	0	0	1	0	0	0	2
COc1cc(F)ccc1c1cncc(n1)CNC1CCCC1	1778867	4.8	301.4	7.18	0.62	1	0.65	1.14	2	12	5	0.11	0	0	20	3	1	0	0	1	0	0	0	0	5	1	40.5	7.1	2.4	7	0	3	3	0.77	0	1	3	1	0	0	1	2	0	0	0	0	0	0	1
COc1cc(ccc1Nc1ncc(c(n1)c1cnc2n1cccc2)Cl)N1CCN(CC1)C(=O)N(C)C	1809068	4.8	507.05	8.05	0.65	1.01	0.67	1.14	5	23	5	0.08	1	0	27	8	2	0	0	0	1	0	0	1	11	1	39.7	12.7	3.2	7	0	5	6	0.75	0.07	1.07	4	0.8	0	0	1	4	0	0	1	0	0	0	1
CC(=O)Nc1cccc(c1)C1CCN(CC1)CCCn1nc(c2ccc(c(c2)F)F)c2c(c1=O)cccc2	1934835	4.8	516.64	7.6	0.64	1.01	0.67	1.13	5	21	7	0.1	3	0	30	4	2	0	0	2	0	0	0	0	8	2	44.1	5.9	2.9	9	0	5	6	0.74	0.07	1.07	4	0.8	0	0	0	5	0	0	0	1	0	0	3
CCN(C(=O)c1ccc(cc1)C(=C1CCN(CC1)Cc1ncsc1)c1ccccn1)CC	1946620	4.8	446.67	7.2	0.63	0.99	0.68	1.12	3	19	7	0.11	2	0	30	4	1	0	1	0	0	0	0	1	6	0	41.9	6.5	1.6	9	0	4	4	0.72	0	1	4	1	0	0	1	3	0	0	0	0	0	0	1
O=C(N(C1CCN(CC1F)Cc1nc2c(s1)cccc2)C)Cc1ccc(cc1)S(=O)(=O)C	2010852	4.8	475.66	8.2	0.64	1.01	0.69	1.13	6	19	6	0.1	3	0	26	3	3	0	2	1	0	0	0	2	9	1	39.7	5.2	5.2	9	0	4	5	0.66	0.1	1.1	3	0.75	0	0	1	3	0	0	1	0	0	0	2
CCNC(=O)c1ccc(cc1)c1ccc2c(c1)CCN(C2=O)CCN1CCCC1	2031869	4.8	391.56	6.75	0.61	0.99	0.65	1.13	3	14	6	0.1	2	0	29	3	2	0	0	0	0	0	0	0	5	0	41.4	5.2	3.4	10	0	4	5	0.72	0.1	1.1	3	0.75	0	0	1	3	0	0	0	1	0	0	2
O=C(N1CCN(CC1)CC1OCCN(C1)C1CC1)Nc1ccc(c(c1)Cl)Cl	2036774	4.8	413.39	7.8	0.61	1.01	0.66	1.14	3	7	4	0.07	1	0	26	4	2	0	0	0	2	0	0	2	8	2	35.8	7.5	3.8	12	0	4	4	0.78	0	1	4	1	1	0	0	3	0	0	0	0	0	0	1
OC(=O)c1ccc(cc1)c1ccc(cc1)N1C(=O)N(C2(C1=O)CCN(CC2)Cc1ncccc1C)c1nccnc1	2041189	4.8	548.65	7.95	0.66	1.01	0.68	1.12	5	27	6	0.08	3	0	28	6	4	0	0	0	0	0	0	0	10	0	44.9	8.7	5.8	7	0	6	6	0.83	0	1.03	5	0.83	0	0	1	5	0	0	0	0	0	0	2
N#CCC(=O)N(C1CCN(CC1)C(CCNC(=O)c1c(C)cc(nc1C)Cl)C)Cc1ccsc1	2164220	4.8	502.14	7.61	0.62	1	0.67	1.13	7	14	9	0.13	2	1	32	5	2	0	1	0	1	0	0	2	9	1	37.9	7.6	3	13	0	3	3	0.5	0	1	3	1	0	0	1	2	0	0	0	0	0	0	0
O=C(C1c2ccccc2C(=O)N1CCc1ccccn1)NCc1ccc(nc1)OCC(F)(F)F	2164395	4.8	470.49	8.55	0.67	1.03	0.67	1.14	5	20	8	0.14	2	0	21	4	3	0	0	3	0	0	0	0	10	3	43.6	7.3	5.5	6	0	4	5	0.62	0.1	1.1	3	0.75	0	0	1	3	0	0	1	0	0	0	1
NC1=NC(c2c1cccc2)(c1ccncc1)c1cccc(c1)c1cncnc1	2177307	4.8	363.45	8.08	0.7	1	0.72	1.11	1	25	3	0.06	1	0	17	5	0	0	0	0	0	0	0	0	5	0	51.1	11.1	0	1	0	5	6	0.96	0.07	1.07	4	0.8	0	0	1	4	0	0	1	0	0	0	2
N#Cc1ncc(nc1OC1CCN(C1)C)Nc1ncc(c(c1)OC)c1cnn(c1)C	2203845	4.8	406.5	7.82	0.64	1.01	0.66	1.14	4	18	6	0.11	0	1	22	8	2	0	0	0	0	0	0	0	10	0	38.5	15.4	3.8	7	0	4	4	0.73	0	1	4	1	0	0	2	2	0	0	0	0	0	0	0
O=C(NC1CN(C1)C1CCC(CC1)c1cccnc1)CNc1ncnc2c1cc(cc2)C(F)(F)F	2315931	4.8	484.58	7.82	0.63	1.02	0.65	1.15	4	18	6	0.09	1	0	27	6	1	0	0	3	0	0	0	0	10	3	40.3	9.7	1.6	11	0	5	6	0.74	0.08	1.08	4	0.8	0	1	0	4	0	0	0	1	0	0	1
CN1CCN(CC1)c1nc(COCC2(CCNCC2)c2ccccc2)cc(c1)C(F)(F)F	2333628	4.8	448.59	7.12	0.6	1.01	0.63	1.15	4	12	6	0.09	0	0	31	4	1	0	0	3	0	0	0	0	8	3	38.1	6.3	1.6	13	0	4	4	0.75	0	1	4	1	0	0	0	4	0	0	0	0	0	0	1
N#Cc1cnn2c1nc(Nc1cc(NC(=O)C)c(cc1F)C)cc2NC1CCC1	2409182	4.8	393.47	8.03	0.65	1.02	0.67	1.14	5	18	5	0.1	1	1	20	7	1	0	0	1	0	0	0	0	9	1	40.8	14.3	2	6	0	4	5	0.66	0.11	1.11	3	0.75	0	1	1	2	0	0	1	0	0	0	1
COc1cc2nnc(c(c2cc1N1CCS(=O)(=O)CC1)Nc1ccc(cc1F)C)C(=O)N	2409405	4.8	459.55	8.51	0.65	1.03	0.67	1.14	7	20	5	0.09	3	0	22	5	4	0	1	1	0	0	0	1	11	1	38.9	9.3	7.4	6	0	4	5	0.69	0.09	1.09	3	0.75	0	0	0	4	0	0	0	1	0	0	2
Fc1cnc2c3c1C(F)(CN1CCC(CC1)NCc1ncc4c(c1)OCCO4)Cn3c(=O)cc2	2424930	4.8	469.54	7.96	0.64	1.02	0.66	1.14	3	14	5	0.08	2	0	25	5	3	0	0	2	0	0	0	0	10	2	40.7	8.5	5.1	11	0	6	11	0.82	0.29	1.25	3	0.5	0	0	1	5	0	0	2	2	1	0	0
O=C(c1noc(c1C)C)N1C2CCC1CC(C2)Nc1cc(=O)n(c2c1cc(F)c(c2)F)C	3291062	4.8	442.51	7.9	0.64	1.02	0.65	1.14	7	14	3	0.05	3	0	24	4	3	0	0	2	0	0	0	0	9	2	41.1	7.1	5.4	10	0	5	7	0.72	0.26	1.22	3	0.6	0	0	2	3	1	0	0	1	0	0	1
COc1ccc(nc1)COc1cnn(c(=O)c1)CC(=O)c1ccc(cc1C)CN(C)C	3601377	4.8	422.53	7.41	0.63	1.01	0.65	1.13	6	16	9	0.15	4	0	26	4	4	0	0	0	0	0	0	0	8	0	40.4	7	7	7	0	3	3	0.58	0	1	3	1	0	0	0	3	0	0	0	0	0	0	1
COc1cc2CC(=O)N(C(c2cc1OC(C)C)c1ccc(cc1)Cl)c1ccc(cc1)N(CC1CCC(CC1)N1CCNC(=O)C1)C	3601397	4.8	645.31	7.09	0.61	1	0.66	1.13	7	20	9	0.09	2	0	45	4	4	0	0	0	1	0	0	1	9	1	40.7	4.4	4.4	17	0	6	7	0.74	0.06	1.06	5	0.83	0	0	0	6	0	0	0	1	0	0	3
COc1ccc(cc1)c1nnc(o1)C(=O)N1CC(C1)Oc1ccc(cc1)CN1CC2(C1)COCC2	3786841	4.8	476.58	7.57	0.64	1.01	0.66	1.13	2	18	7	0.1	1	0	28	4	5	0	0	0	0	0	0	0	9	0	41.3	6.3	7.9	11	0	6	6	0.83	0	1.03	5	0.83	0	2	2	2	0	0	0	0	0	0	2
OC1CCC(CC1)Nc1ccc2n(n1)c(cn2)c1cccc(c1)OC(F)(F)F	3965204	4.8	392.42	8.35	0.65	1.03	0.65	1.15	4	16	4	0.08	0	0	19	4	2	0	0	3	0	0	0	0	9	3	40.4	8.5	4.3	7	0	4	5	0.75	0.1	1.1	3	0.75	0	0	1	3	0	0	1	0	0	0	1
OC(=O)CC1CCC2(O1)CCN(CC2)c1ccc(cn1)c1nc2c([nH]1)ccc(c2)C(F)(F)F	4082282	4.8	460.5	8.22	0.65	1.03	0.65	1.15	5	17	4	0.07	1	0	23	4	3	0	0	3	0	0	0	0	10	3	41.1	7.1	5.4	10	0	5	6	0.76	0.08	1.12	3	0.6	0	0	2	3	0	0	1	0	0	0	1
Fc1cccc(c1)C(C1CCN(CC1)S(=O)(=O)C)CCN1CC2C(C1)CN(C2)C(=O)c1c(C)ncnc1C	1269885	4.81	543.78	7.16	0.6	1	0.64	1.14	7	15	7	0.09	3	0	38	5	3	0	1	1	0	0	0	1	10	1	36.8	6.6	3.9	17	0	5	6	0.68	0.08	1.08	4	0.8	0	0	2	3	0	1	0	0	0	0	1
C1C=CCC(CN1)c1ccc2c(c1)cccc2	2322001	4.81	223.34	6.57	0.63	0.98	0.68	1.11	0	12	1	0.03	1	0	17	1	0	0	0	0	0	0	0	0	1	0	47.1	2.9	0	4	0	3	4	1	0.12	1.12	2	0.67	0	0	0	2	1	0	0	1	0	0	2
CCOC(=O)N1CCN(CC1)Cc1onc(n1)c1cccc(c1)Cl	1716297	4.81	350.84	8.16	0.63	1.02	0.66	1.14	3	12	5	0.11	1	0	19	4	3	0	0	0	1	0	0	1	8	1	37.2	9.3	7	7	0	3	3	0.71	0	1	3	1	0	0	1	2	0	0	0	0	0	0	1
CC(=O)Nc1ccc2c(c1)C(CC2)N1CCC(CC1)NC(=O)c1cc(=O)c2c(o1)cc(cc2)F	215661	4.81	463.55	7.73	0.64	1.01	0.67	1.13	5	16	4	0.06	4	0	26	3	4	0	0	1	0	0	0	0	8	1	43.3	5	6.7	9	0	5	7	0.74	0.16	1.16	3	0.6	0	0	1	4	0	0	1	1	0	0	2
C=CC(=O)Nc1cc(Nc2ncc(c(n2)c2cn(c3c2cccc3)C)C)c(cc1N(CCN(C)C)C)OC	3353409	4.81	513.71	7.04	0.62	1	0.65	1.13	8	24	10	0.13	2	0	35	7	2	0	0	0	0	0	0	0	9	0	39.7	9.6	2.7	8	0	4	5	0.55	0.1	1.1	3	0.75	0	0	1	3	0	0	1	0	0	0	2
O=C(n1ccc2c1ccc(c2)Oc1ncnc2c1CNC2)Nc1cccc(c1)C(F)(F)F	3747481	4.81	439.43	9.16	0.7	1.04	0.69	1.14	4	23	3	0.06	1	0	16	5	2	0	0	3	0	0	0	0	10	3	45.8	10.4	4.2	3	0	5	7	0.75	0.17	1.17	3	0.6	0	0	2	3	0	0	2	0	0	0	2
COc1ccc2c(c1)n(CCN1CCC(C(C1)O)NCc1ncc3c(c1)OCCO3)c(=O)cn2	2164744 2164745 2164748	4.82	467.58	7.42	0.62	1.01	0.64	1.14	3	14	7	0.1	2	0	29	5	5	0	0	0	0	0	0	0	10	0	38.1	7.9	7.9	11	0	5	7	0.77	0.15	1.15	3	0.6	0	0	0	5	0	0	0	2	0	0	1
OCCN(C(=O)N1CC(=CC1c1cccc(c1)O)c1cc(F)ccc1F)C	206798	4.82	374.42	7.97	0.64	1.02	0.66	1.14	6	14	4	0.08	2	0	20	2	3	0	0	2	0	0	0	0	7	2	42.6	4.3	6.4	5	0	3	3	0.63	0	1	3	1	0	0	1	2	0	0	0	0	0	0	2
OCC(CNc1nc(C#N)c(c2c1ccc(c2)OC)c1ccccc1)O	214876	4.82	349.42	7.77	0.65	1.01	0.68	1.12	4	18	6	0.13	0	1	19	3	3	0	0	0	0	0	0	0	6	0	44.4	6.7	6.7	4	0	3	4	0.62	0.13	1.13	2	0.67	0	0	0	3	0	0	0	1	0	0	2
O=C1CCCN1C1CCN(CC1)Cc1ccc(cc1)Oc1nc2c(s1)cccc2	480130	4.82	407.58	7.55	0.64	1	0.68	1.12	1	17	5	0.09	1	0	25	3	2	0	1	0	0	0	0	1	6	0	42.6	5.6	3.7	9	0	5	6	0.9	0.08	1.08	4	0.8	0	0	2	3	0	0	1	0	0	0	2
CCOc1cc2ncc(c(c2cc1N1CCN(CC1)C)Nc1ccc(cc1F)C)C(=O)N	521096	4.82	437.57	7.29	0.62	1.01	0.65	1.14	6	18	6	0.1	1	0	28	5	2	0	0	1	0	0	0	0	8	1	40	8.3	3.3	8	0	4	5	0.69	0.09	1.09	3	0.75	0	0	0	4	0	0	0	1	0	0	2
FC1CCC(C1)NCc1nc(n(c1C(C)C)c1ccc(nc1)C)c1ncccc1Cl	561397	4.82	428	7.51	0.63	1	0.67	1.14	5	17	6	0.1	0	0	27	5	0	0	0	1	1	0	0	1	7	2	40.4	8.8	0	10	0	4	4	0.73	0	1	4	1	0	0	2	2	0	0	0	0	0	0	0
OC(C(c1ccccc1)N1CCC1)(c1cccnc1)c1cccnc1	1090818	4.82	331.45	7.21	0.64	0.99	0.68	1.12	1	18	5	0.1	0	0	21	3	1	0	0	0	0	0	0	0	4	0	45.7	6.5	2.2	5	0	4	4	0.88	0	1	4	1	0	1	0	3	0	0	0	0	0	0	1
NC(=O)c1cncc(n1)OC1CC2CCC(C1)N2Cc1ccccc1	1224138	4.82	338.45	7.2	0.62	1	0.66	1.13	2	13	5	0.1	1	0	22	4	2	0	0	0	0	0	0	0	6	0	40.4	8.5	4.3	8	0	4	5	0.8	0.2	1.15	3	0.75	0	0	1	3	1	0	0	0	0	0	1
FC1CN(CCC1N(C(=O)Cc1ccc(cc1)n1cnnn1)C)Cc1ccc(nc1)C(F)(F)F	2010849	4.82	477.52	8.38	0.64	1.03	0.65	1.16	6	18	6	0.1	1	0	23	7	1	0	0	4	0	0	0	0	12	4	38.6	12.3	1.8	9	0	4	4	0.68	0	1	4	1	0	0	1	3	0	0	0	0	0	0	1
COc1ncnc(c1)N1C(=O)N(C(=O)C21CCN(CC2)Cc1ncccc1C)c1ccc(cc1)c1ccc2c(c1)[nH]cn2	2041174	4.82	574.7	7.87	0.66	1.01	0.68	1.13	4	30	6	0.08	2	0	30	8	3	0	0	0	0	0	0	0	11	0	43.8	11	4.1	8	0	7	8	0.86	0.05	1.08	5	0.71	0	0	2	5	0	0	1	0	0	0	2
NC(=O)Nc1cc(sc1C(=O)NC1CCCNC1)c1cccc(c1)F	2041933	4.82	362.47	8.24	0.64	1.02	0.67	1.14	4	13	4	0.09	2	0	19	4	2	0	1	1	0	0	0	1	8	1	38.6	9.1	4.5	5	0	3	3	0.68	0	1	3	1	0	0	1	2	0	0	0	0	0	0	1
OCCN1CC(C(C1)c1ccc(cc1)C=CC(=O)Nc1ccccc1N)C(=O)Nc1ccc(cc1)Cl	2178221	4.82	505.06	7.77	0.65	1	0.68	1.12	5	21	8	0.12	3	0	29	4	3	0	0	0	1	0	0	1	8	1	43.1	6.2	4.6	6	0	4	4	0.64	0	1	4	1	0	0	1	3	0	0	0	0	0	0	3
Nc1nc2c(s1)cc1c(c2)CCN(CC1)Cc1cscn1	2326469	4.82	316.49	8.55	0.67	1	0.73	1.12	1	15	2	0.05	0	0	16	4	0	0	2	0	0	0	0	2	6	0	40.5	10.8	0	5	0	4	7	0.91	0.21	1.21	2	0.5	0	0	2	1	1	0	1	0	1	0	1
CN1CC=CCC(C1)c1cc2c(o1)cccc2	2326689	4.82	227.33	6.69	0.62	0.99	0.66	1.12	1	11	1	0.03	1	0	17	1	1	0	0	0	0	0	0	0	2	0	44.1	2.9	2.9	5	0	3	4	0.94	0.13	1.13	2	0.67	0	0	1	1	1	0	1	0	0	0	1
Brc1cncc(c1)COCC1(CCNCC1)c1ccccc1	2333645	4.82	361.31	8.4	0.63	0.99	0.68	1.12	1	12	5	0.11	0	0	21	2	1	0	0	0	0	1	0	1	4	1	41.9	4.7	2.3	7	0	3	3	0.82	0	1	3	1	0	0	0	3	0	0	0	0	0	0	1
COc1cccc(c1)n1cc2c(n1)c(=O)n(c(n2)c1ccccc1C)CC1CCCN(C1)C(C)C	3218886	4.82	471.66	6.94	0.62	0.99	0.66	1.13	5	19	6	0.08	2	0	33	5	2	0	0	0	0	0	0	0	7	0	41.2	7.4	2.9	11	0	5	6	0.77	0.07	1.07	4	0.8	0	0	1	4	0	0	1	0	0	0	2
OC(=O)CN(S(=O)(=O)c1ccc(cc1)OC(F)F)C1(CCC1)c1ccc(cc1)c1ccccc1OC(F)(F)F	3765022	4.82	571.56	9.37	0.68	1.05	0.67	1.14	9	21	9	0.14	3	0	22	1	6	0	1	5	0	0	0	1	13	5	42.6	1.6	9.8	7	0	4	4	0.56	0	1	4	1	0	1	0	3	0	0	0	0	0	0	3
O=C(C1c2ccc(cc2C(=O)N1Cc1ccccc1c1ccccc1)NS(=O)(=O)C)NC(C)(C)C	3787036	4.82	491.66	7.68	0.64	1	0.68	1.12	8	22	7	0.1	4	0	29	3	4	0	1	0	0	0	0	1	8	0	42.2	4.7	6.3	7	0	4	5	0.6	0.1	1.1	3	0.75	0	0	1	3	0	0	1	0	0	0	3
COc1ccc(cc1)c1nnc(o1)C(=O)N1CC(C1)Oc1ccc(c(c1)F)CN(C)C	3787170	4.82	426.49	7.9	0.64	1.02	0.66	1.14	5	18	7	0.12	1	0	23	4	4	0	0	1	0	0	0	0	9	1	40.7	7.4	7.4	7	0	4	4	0.68	0	1	4	1	0	1	1	2	0	0	0	0	0	0	2
CCCC(=O)OC(C(=O)N1N=CCC1C(=O)NCc1cc(Cl)ccc1n1cnnn1)c1ccc(cc1)F	3787339	4.82	527.99	8.8	0.67	1.03	0.68	1.14	6	21	10	0.16	4	0	23	7	4	0	0	1	1	0	0	1	13	2	40	11.7	6.7	7	0	4	4	0.6	0	1	4	1	0	0	2	2	0	0	0	0	0	0	2
CC(=O)N1CCN(CC1)C1CC(C1)n1cc(c2c1ncnc2N)c1cccc(c1)OCC12CCC(O2)CC1	3787636	4.82	516.71	6.98	0.61	1	0.65	1.13	3	17	6	0.08	1	0	36	6	3	0	0	0	0	0	0	0	9	0	39.2	8.1	4.1	16	0	7	9	0.84	0.19	1.16	5	0.71	0	1	3	4	0	0	1	0	0	0	1
CCc1nc2n(c1N(c1sc(c(n1)c1ccc(cc1)F)C#N)C)cc(cc2C)N1CCN(CC1)CC(=O)N1CC(C1)O	3828074	4.82	588.78	7.85	0.64	1.01	0.67	1.13	7	23	7	0.09	1	1	33	8	2	0	1	1	0	0	0	1	12	1	40	10.7	2.7	12	0	6	7	0.71	0.07	1.07	5	0.83	0	1	2	3	0	0	1	0	0	0	1
O=C(N1CCOC(C1)c1nc(c2n1ccnc2N)c1ccc(cc1F)C(=O)Nc1nccc(c1)C(F)(F)F)C(C)C	4075954	4.82	571.59	8.66	0.66	1.04	0.66	1.15	9	24	5	0.07	2	0	25	7	3	0	0	4	0	0	0	0	14	4	40.9	10.6	4.5	8	0	5	6	0.66	0.07	1.07	4	0.8	0	0	1	4	0	0	1	0	0	0	1
FCC(c1[nH]cc(n1)c1ccc(cc1)OC(F)(F)F)(CF)N	4080659	4.82	321.28	9.45	0.66	1.07	0.63	1.19	6	11	3	0.09	0	0	12	3	1	0	0	5	0	0	0	0	9	5	38.2	8.8	2.9	4	0	2	2	0.5	0	1	2	1	0	0	1	1	0	0	0	0	0	0	1
COc1ccc2c(n1)n(CC(C1CCC(CO1)NCc1ccc3c(n1)NC(=O)CO3)O)c(=O)cc2	4088118	4.82	481.56	7.77	0.63	1.02	0.65	1.13	4	15	7	0.11	3	0	27	5	6	0	0	0	0	0	0	0	11	0	38.7	8.1	9.7	10	0	5	7	0.74	0.15	1.15	3	0.6	0	0	0	5	0	0	0	2	0	0	0
Fc1ccc(nc1)c1cc2n(n1)CCN(C2)C(=O)c1cc(F)cc(c1)Cl	4098822	4.82	374.8	9.61	0.71	1.04	0.71	1.14	4	18	2	0.05	1	0	13	4	1	0	0	2	1	0	0	1	8	3	46.2	10.3	2.6	3	0	4	5	0.81	0.1	1.1	3	0.75	0	0	1	3	0	0	1	0	0	0	1
COc1nc(ccc1n1cnc(c1)C)C1=NOCC(N1)c1cc2c(o1)cccc2	4101809	4.82	389.45	8.11	0.67	1.01	0.68	1.13	2	22	4	0.08	1	0	19	5	3	0	0	0	0	0	0	0	8	0	43.8	10.4	6.3	4	0	5	6	0.9	0.08	1.08	4	0.8	0	0	2	3	0	0	1	0	0	0	1
NC1=NC2(CO1)c1cc(ccc1OC(C12CC1)(C)C)NC(=O)c1cnc(cn1)C(F)F	3650851	4.82	429.47	8.26	0.65	1.03	0.66	1.15	6	14	2	0.04	2	0	21	5	3	0	0	2	0	0	0	0	10	2	40.4	9.6	5.8	9	0	5	6	0.71	0.09	1.18	2	0.4	1	0	1	3	0	0	0	1	0	0	1
COc1ccccc1Oc1cccc(c1)CN1CCC2(CC1)CCN(CC2)C(=O)c1cccc[n+]1[O-]	411651	4.82	487.65	7.07	0.62	1	0.66	1.12	3	20	6	0.08	2	0	33	3	4	0	0	0	0	0	0	0	7	0	42	4.3	5.8	11	0	5	5	0.81	0	1.03	4	0.8	0	0	0	5	0	0	0	0	0	0	2
OC(C(N1CCOCC1)Cc1ccccc1)(c1cccnc1)c1cccnc1	1091880	4.82	375.51	7.09	0.63	0.99	0.67	1.12	1	18	6	0.11	0	0	25	3	2	0	0	0	0	0	0	0	5	0	43.4	5.7	3.8	7	0	4	4	0.86	0	1	4	1	0	0	0	4	0	0	0	0	0	0	1
ONC(=O)C=Cc1ccc(c(c1)F)CN1CCCC(C1)c1c[nH]c2c1cccc2	1093051	4.82	393.5	7.43	0.64	1	0.67	1.13	3	18	5	0.09	2	0	24	3	2	0	0	1	0	0	0	0	6	1	43.4	5.7	3.8	6	0	4	5	0.72	0.1	1.1	3	0.75	0	0	1	3	0	0	1	0	0	0	2
O=C(NC1CCN(CC1)Cc1ccn(c1)c1ccc(cc1)C(F)(F)F)NCc1nc2c([nH]1)cccc2	558533	4.83	496.59	7.88	0.64	1.02	0.66	1.15	4	22	6	0.09	1	0	27	6	1	0	0	3	0	0	0	0	10	3	41.3	9.5	1.6	8	0	5	6	0.72	0.08	1.08	4	0.8	0	0	2	3	0	0	1	0	0	0	2
O=C(C12CCCC2CC(C1)NC1CCCCCC1)N1CCc2c(C1)cc(cn2)C(F)(F)F	2314058	4.83	449.62	6.81	0.59	1	0.63	1.15	4	7	3	0.04	1	0	34	3	1	0	0	3	0	0	0	0	7	3	37.9	4.5	1.5	19	0	5	7	0.78	0.16	1.16	3	0.6	0	0	2	2	1	1	0	1	0	0	0
FC(CNCc1cc(c(cc1F)F)C1(C)CCSC(=N1)N)F	4066885	4.83	335.41	8.6	0.63	1.04	0.65	1.17	6	7	4	0.1	1	0	17	3	0	0	1	4	0	0	0	1	8	4	35.9	7.7	0	7	0	2	2	0.55	0	1	2	1	0	0	0	2	0	0	0	0	0	0	1
OC(=O)C1CCC2(OC1)CCN(CC2)c1ccc(cn1)c1nc2c([nH]1)ccc(c2)C(F)(F)F	4069786	4.83	460.5	8.22	0.65	1.03	0.65	1.15	5	17	3	0.05	1	0	23	4	3	0	0	3	0	0	0	0	10	3	41.1	7.1	5.4	10	0	5	6	0.79	0.08	1.12	3	0.6	0	0	1	4	0	0	1	0	0	0	1
Fc1ccc(cc1)n1nc(cc1C(C)C)CN1Cc2c(S1(=O)=O)cccc2	4102649	4.83	385.5	8.2	0.66	1.01	0.69	1.13	5	19	4	0.08	2	0	20	3	2	0	1	1	0	0	0	1	7	1	42.6	6.4	4.3	5	0	4	5	0.74	0.1	1.1	3	0.75	0	0	2	2	0	0	1	0	0	0	2
COc1ccc2c(c1)c1CC3N(Cc1[nH]2)CCc1c3cc2OCOc2c1	3892879 3916182	4.83	348.43	7.58	0.65	1	0.68	1.12	1	16	1	0.02	0	0	20	2	3	0	0	0	0	0	0	0	5	0	45.7	4.3	6.5	7	0	6	21	0.92	0.42	1.42	1	0.17	0	0	2	4	0	0	3	2	0	0	2
ONC(=O)C=Cc1ccc2c(c1)CCN(C2)CCc1c(C)[nH]c2c1cccc2	1089701	4.83	375.51	7.09	0.63	0.99	0.67	1.12	3	18	5	0.09	2	0	25	3	2	0	0	0	0	0	0	0	5	0	43.4	5.7	3.8	6	0	4	6	0.68	0.21	1.21	2	0.5	0	0	1	3	0	0	1	1	0	0	2
C=CC(=O)Nc1cc(Nc2ncc(c(n2)c2c[nH]c3c2cccc3)Cl)c(cc1N(CCN(C)C)C)OC	3353408	4.83	520.09	7.76	0.64	1	0.67	1.13	7	24	10	0.14	2	0	30	7	2	0	0	0	1	0	0	1	10	1	40.3	10.4	3	6	0	4	5	0.57	0.1	1.1	3	0.75	0	0	1	3	0	0	1	0	0	0	2
CC#Cc1cncc(c1)c1cccc(c1)C1(N=C(C(=N1)C)N)C1CC1	2180037	4.84	328.45	7.3	0.65	0.99	0.69	1.12	3	15	3	0.06	2	1	20	4	0	0	0	0	0	0	0	0	4	0	46.7	8.9	0	6	0	4	4	0.8	0	1	4	1	1	0	1	2	0	0	0	0	0	0	1
O=C(C1(C)COC1)N1CCOC(C1)c1nc(c2n1ccnc2N)c1ccc(cc1)C(=O)Nc1nccc(c1)C(F)(F)F	4075605	4.84	581.61	8.55	0.66	1.03	0.66	1.15	7	24	5	0.07	2	0	26	7	4	0	0	3	0	0	0	0	14	3	41.2	10.3	5.9	9	0	6	7	0.74	0.07	1.07	5	0.83	0	1	1	4	0	0	1	0	0	0	1
Cc1ccc(cc1)CCOCC#Cc1cccc([n+]1C)C#CCOCCc1ccc(cc1)C	2325203	4.84	438.63	6.75	0.63	0.98	0.67	1.11	3	20	8	0.12	0	2	32	1	2	0	0	0	0	0	0	0	3	0	46.2	1.5	3.1	9	1	3	3	0.55	0	1	3	1	0	0	0	3	0	0	0	0	0	0	2
CCCCN(CC#CCOc1ccc(cc1)Cl)CC	3093981	4.84	279.84	6.83	0.59	0.99	0.65	1.13	3	7	7	0.17	0	1	22	1	1	0	0	0	1	0	0	1	3	1	39	2.4	2.4	8	0	1	1	0.32	0	1	1	1	0	0	0	1	0	0	0	0	0	0	1
CCOc1ccc(cn1)C1(O)CCC(CC1)N1CC(C1)NC(=O)CNC(=O)c1cccc(c1)C(F)(F)F	2204249	4.84	520.61	7.66	0.62	1.02	0.63	1.15	7	14	8	0.11	2	0	31	4	4	0	0	3	0	0	0	0	11	3	38.2	5.9	5.9	13	0	4	4	0.6	0	1	4	1	0	1	0	3	0	0	0	0	0	0	1
COCCCOc1cc(ccc1OC)C(=O)N(C(C)C)CC1CNCC1Cc1ccccc1	2322611	4.84	454.67	6.4	0.58	0.99	0.63	1.13	5	13	12	0.16	1	0	38	2	4	0	0	0	0	0	0	0	6	0	38	2.8	5.6	14	0	3	3	0.52	0	1	3	1	0	0	1	2	0	0	0	0	0	0	2
OCC(n1ccc(cc1=O)c1ccnc(n1)NC1CCOCC1)c1ccc(c(c1)F)Cl	3409588	4.84	444.93	8.4	0.66	1.02	0.68	1.13	4	15	6	0.11	3	0	22	4	3	0	0	1	1	0	0	1	9	2	41.5	7.5	5.7	7	0	4	4	0.77	0	1	4	1	0	0	0	4	0	0	0	0	0	0	1
O=C1COc2c(N1)cc1c(c2)CCC1N1CCC(CC1)NC(=O)c1cc(=O)c2c(o1)cc(cc2)F	384919	4.84	477.53	8.09	0.66	1.02	0.67	1.13	4	16	3	0.05	4	0	24	3	5	0	0	1	0	0	0	0	9	1	44.1	5.1	8.5	9	0	6	10	0.83	0.21	1.21	3	0.5	0	0	1	5	0	0	1	2	0	0	2
Cn1cnc(c1)C(=O)N(Cc1ccc(c(c1)Cl)F)CC1C2C1CNC2	560289	4.84	362.87	8.06	0.64	1.01	0.67	1.14	4	12	5	0.1	1	0	20	4	1	0	0	1	1	0	0	1	7	2	40	8.9	2.2	8	0	4	5	0.68	0.12	1.12	3	0.75	1	0	2	2	0	0	0	0	0	0	1
CN1CCC(=C2c3ccccc3C=Cc3c2cccc3)CC1	516	4.85	287.43	6.68	0.64	0.98	0.69	1.11	1	14	0	0	2	0	21	1	0	0	0	0	0	0	0	0	1	0	48.8	2.3	0	5	0	4	7	0.96	0.19	1.19	2	0.5	0	0	0	3	1	0	0	0	2	0	2
COc1cc2CCN3C(c2cc1OC)Cc1c(C3Cc2ccccc2)c(OC)c(cc1)OC	186873	4.85	445.6	6.96	0.62	1	0.66	1.12	4	18	6	0.09	0	0	31	1	4	0	0	0	0	0	0	0	5	0	43.8	1.6	6.3	10	0	5	11	0.73	0.25	1.25	2	0.4	0	0	0	5	0	0	0	3	0	0	3
O=c1cc(oc2c1cccc2c1cccc2c1sc1c2cccc1)N1CCOCC1	188678	4.85	413.52	8.44	0.7	1	0.73	1.1	1	23	2	0.04	2	0	19	1	3	0	1	0	0	0	0	1	5	0	51	2	6.1	4	0	6	10	0.97	0.21	1.21	3	0.5	0	0	1	5	0	0	2	1	0	0	3
CN(Cc1ccc2c(c1)CCC(C2)N(C(=O)c1ccc(cc1)c1ccc(cn1)Cl)C)C	216741	4.85	434.02	7.36	0.64	0.99	0.68	1.12	5	19	5	0.08	1	0	28	3	1	0	0	0	1	0	0	1	5	1	44.1	5.1	1.7	8	0	4	5	0.71	0.09	1.09	3	0.75	0	0	0	4	0	0	0	1	0	0	2
CCSc1ncccc1C(=O)N1CCC(C1=O)NCc1cncn1Cc1ccc(cc1)C#N	500945	4.85	460.61	8.08	0.66	1.01	0.69	1.12	4	20	8	0.13	2	1	24	6	2	0	1	0	0	0	0	1	9	0	42.1	10.5	3.5	7	0	4	4	0.67	0	1	4	1	0	0	2	2	0	0	0	0	0	0	1
COc1cccc2c1OC(c1ccc(cc1)OC1CCN(CC1)C1CCC1)C(S2(=O)=O)C	562870	4.85	457.64	7.26	0.61	1	0.66	1.12	4	14	5	0.08	2	0	31	1	5	0	1	0	0	0	0	1	7	0	39.7	1.6	7.9	13	0	5	6	0.81	0.08	1.08	4	0.8	0	1	0	4	0	0	0	1	0	0	2
O=C(N1CCN(CC1)C(=O)N1CCCC1)CC1CCN(CC1)Cc1ccn(c1)c1ccc(cc1)C(F)(F)F	562905	4.85	531.69	7.19	0.6	1.01	0.63	1.15	5	13	5	0.06	2	0	36	5	2	0	0	3	0	0	0	0	10	3	37.8	6.8	2.7	16	0	5	5	0.74	0	1	5	1	0	0	2	3	0	0	0	0	0	0	1
OC(C(c1ccccc1)N1CCCCC1)(c1cccnc1)c1cccnc1	1090160	4.85	359.51	6.91	0.63	0.99	0.67	1.12	1	18	5	0.09	0	0	25	3	1	0	0	0	0	0	0	0	4	0	44.2	5.8	1.9	7	0	4	4	0.89	0	1	4	1	0	0	0	4	0	0	0	0	0	0	1
OCC(=O)N1CCN(CC1)c1ccc(c(c1)OC)Nc1ncc(c(n1)c1cnc2n1cccc2)Cl	1809069	4.85	494	8.37	0.66	1.02	0.68	1.13	4	23	6	0.1	1	0	24	7	3	0	0	0	1	0	0	1	11	1	40.7	11.9	5.1	6	0	5	6	0.77	0.07	1.07	4	0.8	0	0	1	4	0	0	1	0	0	0	1
CN(CCC1CCN(CC1)c1nc2ccccc2c(c1)C(=O)NCC1CCC(CC1)CNC(=O)OCC(C)(C)C)C	1818303	4.85	565.89	6.15	0.57	0.99	0.62	1.14	7	13	12	0.13	2	0	51	5	3	0	0	0	0	0	0	0	8	0	35.9	5.4	3.3	22	0	4	5	0.54	0.09	1.09	3	0.75	0	0	0	4	0	0	0	1	0	0	1
NCc1c(C)nc2c(c1c1ccc(cc1Cl)Cl)cn(c2)Cc1ccccc1	1909986	4.85	396.34	8.62	0.68	1	0.73	1.11	4	22	4	0.08	0	0	19	3	0	0	0	0	2	0	0	2	5	2	47.8	6.5	0	3	0	4	5	0.78	0.1	1.1	3	0.75	0	0	1	3	0	0	1	0	0	0	2
COC(=O)Nc1cccc(c1)C(c1ccc(cc1)C(=O)N(CC)CC)N1CCN(CC1)Cc1scnc1	1939736	4.85	521.75	7.25	0.62	1	0.66	1.13	5	19	10	0.13	2	0	35	5	3	0	1	0	0	0	0	1	9	0	38.9	6.9	4.2	11	0	4	4	0.62	0	1	4	1	0	0	1	3	0	0	0	0	0	0	2
CCN(C(=O)Cc1ccc(cc1)S(=O)(=O)C)C1CCN(CC1)CCC(c1cc(F)cc(c1)Cl)C1CCN(CC1)S(=O)(=O)C	1951915	4.85	656.36	7.63	0.61	1.01	0.66	1.13	10	17	11	0.12	5	0	43	3	5	0	2	1	1	0	0	3	12	2	36	3.5	5.8	18	0	4	4	0.56	0	1	4	1	0	0	0	4	0	0	0	0	0	0	2
O=C(N1CCN(CC1)CC1CCCN(C1)C1CC1)Nc1ccc(c(c1)Cl)F	2036759	4.85	394.97	7.18	0.6	1	0.64	1.14	3	7	4	0.07	1	0	28	4	1	0	0	1	1	0	0	1	7	2	36.4	7.3	1.8	13	0	4	4	0.78	0	1	4	1	1	0	0	3	0	0	0	0	0	0	1
O=C(C1N(CCc2ccccn2)C(=O)c2c1cccc2)NCc1ccc(cc1)CC(F)(F)F	2164391	4.85	453.5	8.25	0.66	1.02	0.68	1.14	5	20	7	0.12	2	0	22	3	2	0	0	3	0	0	0	0	8	3	45.5	5.5	3.6	6	0	4	5	0.64	0.1	1.1	3	0.75	0	0	1	3	0	0	1	0	0	0	2
CCN(c1nc(COCC2(CCN(CC2)C)c2ccc(cc2)F)cc(c1)C(F)(F)F)CC	2333618	4.85	453.58	7.2	0.6	1.01	0.63	1.15	7	12	8	0.12	0	0	31	3	1	0	0	4	0	0	0	0	8	4	38.1	4.8	1.6	13	0	3	3	0.56	0	1	3	1	0	0	0	3	0	0	0	0	0	0	1
Cc1ccc(c(c1)F)Cn1cnc(=O)c2c1ccc(c2)Oc1ncccc1C(F)(F)F	2403338	4.85	429.4	9.34	0.7	1.05	0.69	1.14	6	20	4	0.08	2	0	15	3	2	0	0	4	0	0	0	0	9	4	47.8	6.5	4.3	3	0	4	5	0.71	0.09	1.09	3	0.75	0	0	0	4	0	0	0	1	0	0	2
OCCN1CCCN(CC1)c1cc2c(cc1OC)nnc(c2Nc1ccc(cc1F)C)C(=O)N	2409402	4.85	468.59	7.44	0.62	1.01	0.64	1.14	6	18	7	0.11	1	0	29	6	3	0	0	1	0	0	0	0	10	1	38.1	9.5	4.8	9	0	4	5	0.68	0.09	1.09	3	0.75	0	0	0	3	1	0	0	1	0	0	2
CCOc1cccc(c1)n1cc2c(n1)c(=O)n(c(n2)c1cccnc1C)CC1CCCN(C1)CC1CCCO1	3218912	4.85	528.72	7.05	0.62	1	0.65	1.13	3	19	8	0.1	2	0	36	6	3	0	0	0	0	0	0	0	9	0	40	8	4	14	0	6	7	0.82	0.06	1.06	5	0.83	0	0	2	4	0	0	1	0	0	0	1
NC(CCS(=O)(=O)C)CNc1cnc(c(c1)Nc1cc(C)cc(n1)C)C(=O)N	3415591	4.85	406.57	7.53	0.61	1.01	0.64	1.14	8	15	9	0.16	3	0	26	6	3	0	1	0	0	0	0	1	10	0	33.3	11.1	5.6	7	0	2	2	0.43	0	1	2	1	0	0	0	2	0	0	0	0	0	0	0
CCCC1CC(CCC1N1CCC(C1=O)NC(=O)c1cc(ccc1NC(=O)NCC)C(F)(F)F)N(C(C)C)C	3577942	4.85	553.75	6.84	0.58	1.01	0.61	1.15	11	9	9	0.11	3	0	42	5	3	0	0	3	0	0	0	0	11	3	34.6	6.2	3.7	19	0	3	3	0.44	0	1	3	1	0	0	1	2	0	0	0	0	0	0	1
N#Cc1ccc(nc1C)C(CN1CCN(CC1)CC(c1ccc2c(c1C)COC2=O)O)O	3612814	4.85	436.56	7.28	0.62	1.01	0.65	1.13	6	14	6	0.1	1	1	28	4	4	0	0	0	0	0	0	0	8	0	40	6.7	6.7	11	0	4	5	0.66	0.1	1.1	3	0.75	0	0	1	3	0	0	1	0	0	0	1
CN(CC1(C)COC1)Cc1ccc(cc1)OC1CN(C1)C(=O)c1nnc(o1)c1ccccc1	3785343	4.85	448.57	7.35	0.63	1.01	0.66	1.13	3	18	8	0.12	1	0	28	4	4	0	0	0	0	0	0	0	8	0	41	6.6	6.6	10	0	5	5	0.76	0	1	5	1	0	2	1	2	0	0	0	0	0	0	2
CCCCC(=O)OC(C(=O)N1N=CCC1C(=O)NCc1cc(Cl)ccc1n1cnnn1)c1ccc(cc1)F	3787686	4.85	542.02	8.6	0.66	1.03	0.67	1.14	6	21	11	0.17	4	0	25	7	4	0	0	1	1	0	0	1	13	2	39.7	11.1	6.3	8	0	4	4	0.58	0	1	4	1	0	0	2	2	0	0	0	0	0	0	2
O=C(C1(C)CCC1)N1CCOC(C1)c1nc(c2n1ccnc2N)c1ccc(cc1F)C(=O)Nc1nccc(c1)C(F)(F)F	4059723	4.85	597.63	8.54	0.66	1.03	0.66	1.15	8	24	5	0.07	2	0	27	7	3	0	0	4	0	0	0	0	14	4	41.4	10	4.3	10	0	6	7	0.72	0.07	1.07	5	0.83	0	1	1	4	0	0	1	0	0	0	1
CN(c1ncnc(c1)C(=O)Nc1nncs1)Cc1ccc(nc1)C(F)(F)F	4083549	4.85	395.41	10.14	0.7	1.06	0.69	1.16	5	18	5	0.12	1	0	12	7	1	0	1	3	0	0	0	1	12	3	38.5	17.9	2.6	3	0	3	3	0.63	0	1	3	1	0	0	1	2	0	0	0	0	0	0	0
CCOC(=O)C1C(CC2N(C1CC2)CCc1c[nH]c2c1cccc2)OC(c1ccc(cc1)F)c1ccc(cc1)F	4085107	4.85	544.69	7.36	0.63	1	0.67	1.13	4	23	10	0.13	1	0	34	2	3	0	0	2	0	0	0	0	7	2	44.6	2.7	4.1	12	0	6	8	0.73	0.21	1.17	4	0.67	0	0	2	4	1	0	1	0	0	0	3
FCC(c1[nH]cc(n1)c1ccc(cc1)OC(F)(F)F)(N)C	4104889	4.85	303.29	8.92	0.65	1.06	0.63	1.18	6	11	3	0.09	0	0	13	3	1	0	0	4	0	0	0	0	8	4	38.2	8.8	2.9	4	0	2	2	0.52	0	1	2	1	0	0	1	1	0	0	0	0	0	0	1
C[n+]1c(cccc1C#CCOc1ccccc1)C#CCOc1ccccc1	2325217	4.85	354.45	7.54	0.67	0.99	0.71	1.1	1	20	4	0.08	0	2	20	1	2	0	0	0	0	0	0	0	3	0	51.1	2.1	4.3	3	1	3	3	0.67	0	1	3	1	0	0	0	3	0	0	0	0	0	0	2
COc1ccc2c(c1)c(C(CCC1CCN(CC1C(=O)O)C1CC(C1)c1cc(F)cc(c1)F)O)c(cn2)F	4097890	4.85	528.62	7.66	0.63	1.02	0.65	1.14	7	18	8	0.11	1	0	31	2	4	0	0	3	0	0	0	0	9	3	42	2.9	5.8	13	0	5	6	0.68	0.08	1.08	4	0.8	0	1	0	4	0	0	0	1	0	0	2
COc1ccc(cc1)CCCN1C(=O)N(CC1c1ccc(cc1)OC)NS(=O)(=O)C	570360 583430	4.85	433.58	7.61	0.62	1.01	0.65	1.13	6	15	9	0.15	3	0	27	3	5	0	1	0	0	0	0	1	9	0	36.8	5.3	8.8	8	0	3	3	0.57	0	1	3	1	0	0	1	2	0	0	0	0	0	0	2
N#Cc1cccc(c1)C(C(NC(=O)C(Oc1ccc(cn1)C(F)(F)F)(C)C)C)Cc1ccc(cc1)Cl	220360	4.85	516	8.46	0.66	1.02	0.68	1.14	9	20	8	0.13	1	1	25	3	2	0	0	3	1	0	0	1	9	4	44.3	4.9	3.3	8	0	3	3	0.5	0	1	3	1	0	0	0	3	0	0	0	0	0	0	2
Clc1ccc(cc1Cl)C1CNCC=CC1	2321998 2321999 2322000	4.86	242.16	8.65	0.66	1	0.72	1.12	2	7	1	0.03	1	0	13	1	0	0	0	0	2	0	0	2	3	2	42.9	3.6	0	4	0	2	2	0.87	0	1	2	1	0	0	0	1	1	0	0	0	0	0	1
NC1=NC(CCS1)(C)c1cc(CNC2(CC2)C(F)F)c(cc1F)F	4062728	4.86	361.45	8.41	0.63	1.03	0.65	1.16	6	7	4	0.09	1	0	19	3	0	0	1	4	0	0	0	1	8	4	37.2	7	0	9	0	3	3	0.63	0	1	3	1	1	0	0	2	0	0	0	0	0	0	1
Brc1ccc(cc1)N(C(=O)NCc1ccccc1)C1CCN(CC1)Cc1ccnnc1	1092109	4.86	480.45	8.43	0.64	1	0.69	1.13	2	19	6	0.1	1	0	26	5	1	0	0	0	0	1	0	1	7	1	42.1	8.8	1.8	7	0	4	4	0.77	0	1	4	1	0	0	0	4	0	0	0	0	0	0	2
CC1CCCN1CCCOc1ccc(cc1)c1ccc(=O)[nH]n1	1829335	4.86	313.44	6.81	0.6	1	0.64	1.13	2	9	6	0.13	3	0	23	3	2	0	0	0	0	0	0	0	5	0	39.1	6.5	4.3	8	0	3	3	0.74	0	1	3	1	0	0	1	2	0	0	0	0	0	0	1
O=C1COc2c(N1)nc(cc2)CNC12CCC(CC1)(OC2)CC1(F)Cn2c3c1c(F)cnc3ccc2=O	3400820	4.86	509.56	8.22	0.65	1.03	0.66	1.14	4	15	5	0.07	3	0	25	5	4	0	0	2	0	0	0	0	11	2	41.9	8.1	6.5	12	0	7	13	0.81	0.47	1.37	3	0.43	0	0	1	7	0	0	2	2	1	0	0
FCC1SC(=NC2(C1CC(OC2)c1cnn(c1)C)c1ccc(cc1F)F)N	3422246	4.86	396.48	8.62	0.65	1.03	0.67	1.15	5	12	2	0.04	1	0	19	4	1	0	1	3	0	0	0	1	9	3	39.1	8.7	2.2	8	0	4	5	0.78	0.1	1.1	3	0.75	0	0	1	3	0	0	0	1	0	0	1
OCC(c1cc(cc(c1)C(F)(F)F)C(=O)NC1CCc2c(C1)cc(cc2)Oc1ccnc2c1CCC(=O)N2)N	3763999	4.86	540.59	8.19	0.65	1.03	0.66	1.14	7	20	6	0.09	2	0	27	4	4	0	0	3	0	0	0	0	11	3	42.4	6.1	6.1	9	0	5	7	0.67	0.15	1.15	3	0.6	0	0	0	5	0	0	0	2	0	0	2
COc1ccc(cc1)c1cn2c(c1)c(NC1CCC(C1(C)C)(C)N)c(cn2)C(=O)N	4078773	4.86	407.57	6.91	0.61	1	0.65	1.13	7	17	5	0.08	1	0	29	5	2	0	0	0	0	0	0	0	7	0	39	8.5	3.4	9	0	4	5	0.67	0.1	1.1	3	0.75	0	0	2	2	0	0	1	0	0	0	1
COC(=O)C1(CCN(CC1)CC1=Cc2ccccc2OC1(C)C)CNC(=O)c1cc(Cl)cc(c1)Cl	1836253	4.86	517.49	7.96	0.64	1.01	0.68	1.12	7	15	7	0.1	3	0	30	2	4	0	0	0	2	0	0	2	8	2	41.5	3.1	6.2	11	0	4	5	0.63	0.09	1.09	3	0.75	0	0	0	4	0	0	0	1	0	0	2
COC1(Cn2c3c1c(F)cnc3ccc2=O)CC12CCC(CC1)(CO2)NCc1ccc2c(n1)NC(=O)CO2	3400821 3400822	4.87	521.6	7.9	0.64	1.02	0.66	1.13	4	15	6	0.08	3	0	28	5	5	0	0	1	0	0	0	0	11	1	40.9	7.6	7.6	13	0	7	13	0.79	0.47	1.37	3	0.43	0	0	1	7	0	0	2	2	1	0	0
COc1ccccc1OCC(CN1CCN(CC1)CC(=O)Nc1c(C)cccc1C)O	1404	4.87	427.6	6.68	0.59	1	0.63	1.13	5	13	9	0.14	1	0	33	3	4	0	0	0	0	0	0	0	7	0	37.5	4.7	6.3	11	0	3	3	0.58	0	1	3	1	0	0	0	3	0	0	0	0	0	0	2
NC(Cc1ccccc1)COc1cncc(c1)c1ccc2c(c1)c(C)n[nH]2	379218	4.87	358.48	7.32	0.64	0.99	0.68	1.12	2	22	6	0.12	0	0	22	4	1	0	0	0	0	0	0	0	5	0	44.9	8.2	2	4	0	4	5	0.78	0.1	1.1	3	0.75	0	0	1	3	0	0	1	0	0	0	2
NCC(=O)N1CCn2c(C1C(C)C)nc(c2Nc1ccc(c(c1)Cl)F)c1ccc(cc1)F	2058831	4.87	459.97	8.21	0.65	1.02	0.67	1.14	7	18	5	0.09	1	0	24	5	1	0	0	2	1	0	0	1	9	3	41.1	8.9	1.8	7	0	4	5	0.66	0.1	1.1	3	0.75	0	0	1	3	0	0	1	0	0	0	2
COc1cccc(n1)C1(O)CCC(CC1)N1CC(C1)NC(=O)CNc1ncnc2c1cc(cc2)C(F)(F)F	2315928	4.87	530.61	7.92	0.63	1.02	0.64	1.15	6	18	7	0.1	1	0	29	6	3	0	0	3	0	0	0	0	12	3	38.8	9	4.5	12	0	5	6	0.68	0.08	1.08	4	0.8	0	1	0	4	0	0	0	1	0	0	1
N#Cc1ccc(nc1)N1CCC(CC1)Nc1c(cnc2c1cc[nH]2)C(=O)N	3593771	4.87	361.45	7.86	0.65	1.01	0.68	1.14	3	18	4	0.08	1	1	19	7	1	0	0	0	0	0	0	0	8	0	41.3	15.2	2.2	5	0	4	5	0.78	0.1	1.1	3	0.75	0	0	1	3	0	0	1	0	0	0	0
CCN1CCc2c(C1=O)ccc(c2)C1=CC2(CCNCC2)Oc2c1cccc2	551615	4.87	374.52	6.94	0.63	0.99	0.67	1.12	2	14	2	0.03	2	0	26	2	2	0	0	0	0	0	0	0	4	0	44.4	3.7	3.7	9	0	5	7	0.89	0.16	1.2	2	0.4	0	0	0	5	0	0	0	2	0	0	2
ONC(=O)C=Cc1ccc(cc1)CN1CCCC(C1)c1c2ccccc2[nH]c1C(C)(C)C	1094042	4.87	431.63	6.64	0.61	0.99	0.65	1.13	5	18	6	0.09	2	0	33	3	2	0	0	0	0	0	0	0	5	0	41.5	4.6	3.1	10	0	4	5	0.66	0.1	1.1	3	0.75	0	0	1	3	0	0	1	0	0	0	2
OC(c1ccc2c(c1C)COC2=O)CN1CCC2(CC1)CCN(C2=O)c1ccc(=O)n(n1)C1CCCC1	4071141	4.87	506.66	7.14	0.61	1	0.64	1.13	5	11	5	0.07	5	0	34	4	5	0	0	0	0	0	0	0	9	0	39.4	5.6	7	16	0	6	7	0.81	0.07	1.1	4	0.67	0	0	3	3	0	0	1	0	0	0	1
CC(N1CCCC(C1)Cn1c(C)nc2c(c1=O)nc(cc2)Oc1ccc2c(c1)OCO2)C	1956992	4.87	436.56	7.28	0.62	1.01	0.65	1.13	4	14	5	0.08	2	0	28	4	4	0	0	0	0	0	0	0	8	0	40	6.7	6.7	11	0	5	7	0.78	0.16	1.16	3	0.6	0	0	1	4	0	0	1	1	0	0	1
O=C(c1cn(c2cccc(c2)c2ccc(nc2)S(=O)(=O)C)c2c(c1=O)cccn2)NC1CC1	484931	4.87	460.55	8.69	0.69	1.02	0.71	1.12	5	23	5	0.09	5	0	20	4	4	0	1	0	0	0	0	1	9	0	45.3	7.5	7.5	4	0	5	6	0.76	0.08	1.08	4	0.8	1	0	0	4	0	0	0	1	0	0	1
NS(=O)(=O)c1ccc(cc1)OCCCCN1CCCCC1	2024382	4.87	312.48	6.94	0.58	1	0.63	1.14	3	8	7	0.15	2	0	24	2	3	0	1	0	0	0	0	1	6	0	33.3	4.4	6.7	9	0	2	2	0.57	0	1	2	1	0	0	0	2	0	0	0	0	0	0	1
COc1cc(ccc1n1cnc(c1)C)c1nnn(c1)C1CC(CN(C1=O)CC(F)(F)F)C(F)(F)F	2017583	4.88	502.47	9.14	0.66	1.06	0.64	1.18	9	17	5	0.09	1	0	20	6	2	0	0	6	0	0	0	0	14	6	38.2	10.9	3.6	9	0	4	4	0.63	0	1	4	1	0	0	2	2	0	0	0	0	0	0	1
OC1CCCCC1NC(=O)c1cc(CN2CCN(CC2)c2ncc3c(c2)scn3)c2n(c1=O)cccc2	2204278	4.88	518.7	7.74	0.64	1	0.67	1.13	3	16	5	0.07	6	0	30	6	3	0	1	0	0	0	0	1	10	0	40.3	9	4.5	11	0	6	8	0.84	0.13	1.13	4	0.67	0	0	1	5	0	0	1	1	0	0	0
CNC(=O)Nc1ccc(cc1OCC(CN1CCC2(CC1)Cc1c(O2)ccc(c1)F)O)O	3099961	4.88	445.54	7.43	0.61	1.02	0.64	1.14	5	13	6	0.1	1	0	28	3	5	0	0	1	0	0	0	0	9	1	38.3	5	8.3	10	0	4	5	0.63	0.1	1.15	2	0.5	0	0	1	3	0	0	1	0	0	0	2
CCN(Cc1ccc2c(c1)CCC(C2)N1CCN(CC1=O)CCC1CCCS1)CC	215526	4.88	429.74	6.23	0.57	0.98	0.64	1.13	3	7	8	0.11	1	0	39	3	1	0	1	0	0	0	0	1	5	0	36.2	4.3	1.4	18	0	4	5	0.7	0.1	1.1	3	0.75	0	0	1	3	0	0	0	1	0	0	1
NCC(Cn1c2cc(C3CCCCC3)c(cc2c2c(c1=O)c(C)[nH]n2)C1CCCCC1)F	398612	4.88	438.65	6.55	0.59	0.99	0.64	1.14	4	12	5	0.07	1	0	35	4	1	0	0	1	0	0	0	0	6	1	38.8	6	1.5	16	0	5	8	0.78	0.16	1.16	3	0.6	0	0	1	4	0	0	1	1	0	0	1
CC1OC(C)CN(C1)c1nc2nc(cnc2c(n1)N1CCOCC1C)c1ccccc1	2331605	4.88	420.57	7.13	0.62	1	0.65	1.14	3	17	3	0.05	0	0	28	6	2	0	0	0	0	0	0	0	8	0	39	10.2	3.4	11	0	5	6	0.9	0.07	1.07	4	0.8	0	0	0	5	0	0	0	1	0	0	1
N#CC1CCOCC1n1cc(c(n1)Nc1ccc(cc1)n1nncc1)C(=O)N	4096821	4.88	378.44	8.23	0.66	1.02	0.67	1.14	3	18	5	0.1	1	1	18	8	2	0	0	0	0	0	0	0	10	0	39.1	17.4	4.3	5	0	4	4	0.79	0	1	4	1	0	0	2	2	0	0	0	0	0	0	1
CC1(C)N=c2n(C1)c(cs2)CSC(=NC1CCCCC1)NC1CCCCC1	460491	4.88	406.73	6.67	0.58	0.98	0.65	1.13	2	3	6	0.09	3	0	34	4	0	0	2	0	0	0	0	2	6	0	34.4	6.6	0	17	0	4	5	0.74	0.1	1.1	3	0.75	0	0	2	2	0	1	0	0	0	0	0
ONC(=O)C(Cc1cc(C)c(c(c1)C)F)CCCCNC(c1ccc(cc1)F)CC	2010824	4.88	418.58	6.75	0.59	1	0.63	1.14	7	13	11	0.18	1	0	32	2	2	0	0	2	0	0	0	0	6	2	38.7	3.2	3.2	11	0	2	2	0.4	0	1	2	1	0	0	0	2	0	0	0	0	0	0	2
CC1CCCN1CCc1ccc(cc1)c1ccc(cc1)S(=O)(=O)NC1CCOCC1	559118	4.89	428.65	6.91	0.6	0.99	0.65	1.13	3	14	7	0.11	2	0	32	2	3	0	1	0	0	0	0	1	6	0	38.7	3.2	4.8	12	0	4	4	0.77	0	1	4	1	0	0	1	3	0	0	0	0	0	0	2
NC(=N)c1ccc(cc1)OCCCCCOc1ccc(cc1)C(=N)N	55	4.89	340.47	6.95	0.61	1	0.64	1.13	4	14	10	0.2	2	0	24	4	2	0	0	0	0	0	0	0	6	0	38.8	8.2	4.1	5	0	2	2	0.48	0	1	2	1	0	0	0	2	0	0	0	0	0	0	2
Nc1ccc(nc1)C(=O)N1CCC2(CC1)CCN(CC2)Cc1cccc2c1CC(O2)(C)C	566543	4.89	434.64	6.59	0.6	0.99	0.64	1.13	4	13	3	0.04	1	0	34	4	2	0	0	0	0	0	0	0	6	0	39.4	6.1	3	14	0	5	6	0.81	0.08	1.12	3	0.6	0	0	1	4	0	0	1	0	0	0	1
CCCC1NC(C2N1NC(=NC2=O)c1cc(ccc1OCC)S(=O)(=O)N1CCN(CC1)CC)C	1673437	4.89	492.72	7.04	0.59	1	0.63	1.14	7	10	8	0.11	4	0	36	6	4	0	1	0	0	0	0	1	11	0	32.9	8.6	5.7	15	0	4	5	0.62	0.1	1.1	3	0.75	0	0	1	3	0	0	1	0	0	0	1
CC(NS(=O)(=O)c1cc(c(cc1F)Cl)C(=O)N1CCC(CC1)(CCN1C2CCC1CC(C2)n1c(C)nc2c1cccc2)c1cccc(c1)F)C	1784517	4.89	724.39	7.71	0.63	1.01	0.67	1.13	9	25	9	0.09	3	0	44	5	3	0	1	2	1	0	0	2	12	3	40.4	5.3	3.2	18	0	7	9	0.7	0.17	1.14	5	0.71	0	0	2	5	1	0	1	0	0	0	3
OCC(N1CCc2c(C1)ccc(c2C)c1noc(n1)c1ccc(c(c1)C#N)OC(C)C)CO	1836215	4.89	448.57	7.35	0.63	1.01	0.66	1.13	6	18	7	0.11	0	1	28	4	4	0	0	0	0	0	0	0	8	0	41	6.6	6.6	10	0	4	5	0.64	0.1	1.1	3	0.75	0	0	1	3	0	0	0	1	0	0	2
CC(CN(C(=O)c1ccccc1C(C)C)C1CCNC1)C	1078169	4.89	288.48	5.89	0.56	0.98	0.62	1.14	5	7	5	0.1	1	0	28	2	1	0	0	0	0	0	0	0	3	0	36.7	4.1	2	11	0	2	2	0.52	0	1	2	1	0	0	1	1	0	0	0	0	0	0	1
COc1ccc2c(c1)N(CCN1CCC(CC1)NCc1ccc3c(n1)NC(=O)CO3)C(=O)CO2	1824044	4.89	467.58	7.42	0.62	1.01	0.64	1.14	3	14	7	0.1	2	0	29	5	5	0	0	0	0	0	0	0	10	0	38.1	7.9	7.9	11	0	5	7	0.77	0.15	1.15	3	0.6	0	0	0	5	0	0	0	2	0	0	1
CC(=O)NCCc1ccccc1c1ccc(c(c1)C)C1CNCCC21OC(=O)c1c2cc(F)c(c1)F	1957796	4.89	490.59	7.67	0.65	1.01	0.67	1.13	6	20	5	0.07	2	0	28	2	3	0	0	2	0	0	0	0	7	2	45.3	3.1	4.7	9	0	5	6	0.72	0.08	1.12	3	0.6	0	0	1	4	0	0	1	0	0	0	3
O=C(NC1CN(C1)C1CCC(CC1)c1ccc(cn1)O)CNc1ncnc2c1cc(cc2)C(F)(F)F	2315932	4.89	500.58	7.95	0.64	1.02	0.65	1.15	5	18	6	0.09	1	0	27	6	2	0	0	3	0	0	0	0	11	3	39.7	9.5	3.2	11	0	5	6	0.72	0.08	1.08	4	0.8	0	1	0	4	0	0	0	1	0	0	1
CN(Cc1cc2CCN(Cc2cc1C)C(=O)c1cc2c(n1C)ccc(c2)Cl)C	3314362	4.89	395.97	7.33	0.63	0.99	0.68	1.12	6	17	3	0.05	1	0	26	3	1	0	0	0	1	0	0	1	5	1	42.6	5.6	1.9	8	0	4	6	0.68	0.21	1.21	2	0.5	0	0	1	3	0	0	1	1	0	0	2
CNC(=O)C12CC2C(C(C1O)O)n1cnc2c1nc(C#Cc1ccc(s1)Cl)nc2NC	3407784	4.89	458.97	9.18	0.68	1.02	0.71	1.13	6	17	3	0.06	1	1	19	6	3	0	1	0	1	0	0	2	11	1	40	12	6	8	0	5	7	0.65	0.2	1.2	3	0.6	1	0	3	2	0	0	1	0	0	0	0
COc1ccc(cc1)c1cc(=O)c2c(o1)ccc(c2)Cl	301692	4.89	286.72	9.25	0.71	1.02	0.74	1.1	3	14	2	0.06	2	0	11	0	3	0	0	0	1	0	0	1	4	1	51.6	0	9.7	1	0	3	4	0.8	0.13	1.13	2	0.67	0	0	0	3	0	0	0	1	0	0	2
Fc1ccc(cc1)CCN1CCN(C(=O)C1)C1CCc2c(C1)ccc(c2)CN1CCN(CC1)S(=O)(=O)C	384030	4.89	528.76	7.15	0.61	1	0.65	1.13	5	15	7	0.09	3	0	37	4	3	0	1	1	0	0	0	1	9	1	37.8	5.4	4.1	15	0	5	6	0.76	0.07	1.07	4	0.8	0	0	0	5	0	0	0	1	0	0	2
Cc1nn(cc1CN1CCC2(CC1)OCc1c2cccc1)c1ncccc1C	470951	4.89	374.53	6.94	0.62	0.99	0.66	1.13	2	17	3	0.05	0	0	26	4	1	0	0	0	0	0	0	0	5	0	42.6	7.4	1.9	9	0	5	6	0.89	0.08	1.12	3	0.6	0	0	2	3	0	0	1	0	0	0	1
OC1CN(CCC1c1ccc(cc1C)F)CC1CCc2c(C(C1)O)nccc2	472304	4.89	384.54	6.75	0.6	1	0.64	1.13	4	12	3	0.05	0	0	29	2	2	0	0	1	0	0	0	0	5	1	40.4	3.5	3.5	12	0	4	5	0.82	0.09	1.09	3	0.75	0	0	0	3	1	0	0	0	1	0	1
CNc1noc2c1ccc(c2c1ccc2c(c1)cnnc2N1CCOCC1C)C	523374	4.89	389.5	7.49	0.64	1	0.67	1.13	3	21	3	0.05	0	0	23	5	2	0	0	0	0	0	0	0	7	0	42.3	9.6	3.8	7	0	5	7	0.86	0.16	1.16	3	0.6	0	0	1	4	0	0	1	1	0	0	2
CNCC(CCN1c2ccccc2N(S1(=O)=O)c1cc(F)ccc1F)O	1083118	4.89	383.46	8.52	0.64	1.03	0.66	1.14	6	14	6	0.13	2	0	19	3	3	0	1	2	0	0	0	1	9	2	37.8	6.7	6.7	5	0	3	4	0.58	0.13	1.13	2	0.67	0	0	1	2	0	0	1	0	0	0	2
CN1CCN(CC1)c1nc(nc(c1)Nc1ncc(s1)C)NC(c1ccc(cn1)F)C	1087268	4.89	428.6	7.79	0.63	1.01	0.66	1.15	4	17	6	0.1	0	0	25	8	0	0	1	1	0	0	0	1	10	1	36.4	14.5	0	8	0	4	4	0.77	0	1	4	1	0	0	1	3	0	0	0	0	0	0	0
CCOC1CN(CC1NC(=O)CNC(=O)c1cccc(c1)C(F)(F)F)C1CCC(CC1)(O)c1ccc2c(c1)OCO2	1289316	4.89	577.66	7.7	0.62	1.02	0.63	1.14	7	14	8	0.1	2	0	34	3	6	0	0	3	0	0	0	0	12	3	38.7	4	8	15	0	5	6	0.63	0.08	1.08	4	0.8	0	0	2	3	0	0	1	0	0	0	2
CC1CCCN1CCCOc1ccc(cc1)c1ccc(=O)n(n1)C	1813057	4.89	327.47	6.68	0.6	0.99	0.64	1.13	3	9	6	0.12	3	0	25	3	2	0	0	0	0	0	0	0	5	0	38.8	6.1	4.1	9	0	3	3	0.71	0	1	3	1	0	0	1	2	0	0	0	0	0	0	1
COCCCN1CCN(CC1)C(c1cccc(c1)NC(=O)C1CC1)c1ccc(cc1)C(=O)N(CC)C	1939744	4.89	492.73	6.48	0.59	0.99	0.63	1.13	5	14	11	0.14	2	0	40	4	3	0	0	0	0	0	0	0	7	0	38.2	5.3	3.9	15	0	4	4	0.58	0	1	4	1	1	0	0	3	0	0	0	0	0	0	2
CCCS(=O)(=O)n1c2CCN(Cc2c2c1ccc(c2)C(=O)N1CCC(CC1)C)C1COCC1	1950487	4.89	473.7	6.97	0.6	1	0.64	1.13	5	13	5	0.07	3	0	35	3	4	0	1	0	0	0	0	1	8	0	36.8	4.4	5.9	16	0	5	8	0.73	0.17	1.17	3	0.6	0	0	2	3	0	0	2	0	0	0	1
COc1c(ncnc1Nc1ccc(nc1C)S(=O)(=O)C)OC1CCN(CC1)C(=O)OC(C)C	1951032	4.89	479.62	7.74	0.61	1.02	0.64	1.14	8	15	8	0.13	3	0	29	5	6	0	1	0	0	0	0	1	12	0	33.9	8.1	9.7	11	0	3	3	0.55	0	1	3	1	0	0	0	3	0	0	0	0	0	0	0
CCN(C(=O)Cc1ccc(cc1)S(=O)(=O)C)C1CCN(CC1)CCC(c1ccccc1)N1CCN(CC1)c1ccccc1	1951893	4.89	602.92	6.77	0.6	0.99	0.65	1.13	5	21	11	0.12	3	0	46	4	3	0	1	0	0	0	0	1	8	0	39.3	4.5	3.4	16	0	5	5	0.7	0	1	5	1	0	0	0	5	0	0	0	0	0	0	3
CNC1CCC(CC1)N1CCc2c1cc(cc2)NC(=N)c1cccs1	1956107	4.89	354.57	6.95	0.61	0.98	0.67	1.13	2	12	5	0.09	1	0	26	4	0	0	1	0	0	0	0	1	5	0	39.2	7.8	0	9	0	4	5	0.8	0.1	1.1	3	0.75	0	0	2	2	0	0	1	0	0	0	1
O=C(N(C1CCN(CC1)Cc1ccc(nc1)C(F)(F)F)C)Cc1ccc(cc1)n1cnnn1	2010839	4.89	459.53	8.06	0.64	1.03	0.65	1.16	5	18	6	0.1	1	0	24	7	1	0	0	3	0	0	0	0	11	3	38.6	12.3	1.8	9	0	4	4	0.7	0	1	4	1	0	0	1	3	0	0	0	0	0	0	1
O=C(N1CCC(C1)NC1CCC(CC1)(O)c1ccc(cn1)c1ccncc1)CNC(=O)c1cccc(c1)C(F)(F)F	2029419	4.89	567.67	7.78	0.63	1.02	0.65	1.14	6	20	7	0.09	2	0	32	5	3	0	0	3	0	0	0	0	11	3	41.1	6.8	4.1	12	0	5	5	0.71	0	1	5	1	0	0	1	4	0	0	0	0	0	0	1
O=C(N1CCN(CC1)CC1CCCN(C1)C1CC1)Nc1cccc(c1)C(F)(F)F	2036766	4.89	410.54	7.08	0.59	1.01	0.62	1.16	4	7	4	0.07	1	0	29	4	1	0	0	3	0	0	0	0	8	3	36.2	6.9	1.7	14	0	4	4	0.72	0	1	4	1	1	0	0	3	0	0	0	0	0	0	1
CN1CCN(C(C1)C(=O)N1CCN(CC1)C(=O)Nc1ccc(c(c1)Cl)Cl)C	2036784	4.89	414.38	7.97	0.62	1.01	0.65	1.14	6	8	2	0.04	2	0	25	5	2	0	0	0	2	0	0	2	9	2	34.6	9.6	3.8	10	0	3	3	0.67	0	1	3	1	0	0	0	3	0	0	0	0	0	0	1
COc1ncnc(c1)N1C(=O)N(C(=O)C21CCN(CC2)Cc1ncccc1C)c1ccc(cc1)c1ccc(cc1C)C(=O)O	2043325	4.89	592.71	7.8	0.65	1.01	0.67	1.12	7	27	7	0.09	3	0	32	6	5	0	0	0	0	0	0	0	11	0	43.4	7.9	6.6	9	0	6	6	0.77	0	1.03	5	0.83	0	0	1	5	0	0	0	0	0	0	2
O=C1COc2c(N1CCCN1CCC(CC1)n1c(=O)[nH]c3c1nccc3)cccc2	2059313	4.89	407.52	7.41	0.63	1.01	0.66	1.13	2	14	5	0.09	2	0	25	5	3	0	0	0	0	0	0	0	8	0	40	9.1	5.5	9	0	5	7	0.83	0.16	1.16	3	0.6	0	0	1	4	0	0	1	1	0	0	1
c1ccc(cc1)c1noc(n1)CN1CCN(CC1)Cc1nc2c(s1)cccc2	2069924	4.89	391.54	7.99	0.66	1	0.7	1.12	0	21	5	0.09	0	0	21	5	1	0	1	0	0	0	0	1	7	0	42.9	10.2	2	6	0	5	6	0.93	0.08	1.08	4	0.8	0	0	2	3	0	0	1	0	0	0	2
N=C(c1cccs1)Nc1ccc2c(c1)CCN2C1CCNCC1	2203713	4.89	326.51	7.26	0.62	0.99	0.68	1.13	1	12	4	0.08	1	0	22	4	0	0	1	0	0	0	0	1	5	0	40	8.9	0	7	0	4	5	0.87	0.1	1.1	3	0.75	0	0	2	2	0	0	1	0	0	0	1
Nc1nc2c(s1)cc1c(c2)CCN(CC1)C1CC1	2326490	4.89	259.41	7.41	0.63	0.99	0.69	1.12	1	10	1	0.03	0	0	17	3	0	0	1	0	0	0	0	1	4	0	40	8.6	0	7	0	4	7	0.94	0.24	1.24	2	0.5	1	0	1	1	1	0	1	0	1	0	1
CC=Cc1nc(COCC2(CCN(CC2)C)c2ccc(cc2)F)cc(c1)C(F)(F)F	2333635	4.89	422.51	7.55	0.62	1.02	0.64	1.15	6	13	6	0.1	1	0	26	2	1	0	0	4	0	0	0	0	7	4	41.1	3.6	1.8	10	0	3	3	0.6	0	1	3	1	0	0	0	3	0	0	0	0	0	0	1
CN1CCC(CC1)(COCc1cncc(c1)Br)c1ccccc1	2333646	4.89	375.34	8.16	0.62	0.99	0.68	1.12	2	12	5	0.1	0	0	23	2	1	0	0	0	0	1	0	1	4	1	41.3	4.3	2.2	8	0	3	3	0.78	0	1	3	1	0	0	0	3	0	0	0	0	0	0	1
OCCNCc1cccc(c1)c1ccc2c(n1)nc(nc2N1CCOCC1)N1CC(C)OC(C1)C	2336328	4.89	478.66	6.94	0.6	1	0.64	1.14	3	17	7	0.1	0	0	34	6	3	0	0	0	0	0	0	0	9	0	37.7	8.7	4.3	13	0	5	6	0.8	0.07	1.07	4	0.8	0	0	0	5	0	0	0	1	0	0	1
O=C(NC(C)(C)C)NCCN1CCC(CC1)CNC(=O)c1cc(Cl)cc(c1)Cl	2338406	4.89	429.44	7.4	0.6	1	0.64	1.14	7	8	7	0.12	2	0	30	4	2	0	0	0	2	0	0	2	8	2	34.5	6.9	3.4	12	0	2	2	0.43	0	1	2	1	0	0	0	2	0	0	0	0	0	0	1
N#Cc1cnccc1COc1cnc(nc1)N1CC2CCC(C1)N2C(=O)OCC(F)(F)F	2382415	4.89	448.45	8.79	0.66	1.04	0.65	1.16	5	14	6	0.11	1	1	19	6	3	0	0	3	0	0	0	0	12	3	39.2	11.8	5.9	9	0	4	5	0.63	0.2	1.15	3	0.75	0	0	1	3	1	0	0	0	0	0	0
O=C(N1CCN(CC1)CCc1cc(F)c2c(c1)COC2=O)Cc1ccc(cc1)n1cnnn1	2441427	4.89	450.52	8.05	0.65	1.02	0.66	1.14	3	19	6	0.1	2	0	23	6	3	0	0	1	0	0	0	0	10	1	41.1	10.7	5.4	8	0	5	6	0.79	0.08	1.08	4	0.8	0	0	2	3	0	0	1	0	0	0	2
COc1ccc(cc1)N1C(=O)C(C1c1ccccc1OC)(C)C	3220615	4.89	311.41	7.08	0.62	1	0.66	1.12	5	13	4	0.09	1	0	21	1	3	0	0	0	0	0	0	0	4	0	43.2	2.3	6.8	6	0	3	3	0.7	0	1	3	1	0	1	0	2	0	0	0	0	0	0	2
COc1ccc2c(n1)n(CCN1CCC(CC1)NCc1cnc(c(c1)C#N)C)c(=O)cn2	3290347	4.89	433.57	7.35	0.63	1	0.65	1.14	4	15	7	0.11	2	1	27	7	2	0	0	0	0	0	0	0	9	0	39	11.9	3.4	10	0	4	5	0.69	0.09	1.09	3	0.75	0	0	0	4	0	0	0	1	0	0	0
COCCCOc1cc(ccc1OC)C(=O)N(C(C)C)CC1CNCC1OC(=O)NCc1ccccc1	3403995	4.89	513.7	6.76	0.59	1	0.62	1.14	6	14	14	0.18	2	0	39	3	6	0	0	0	0	0	0	0	9	0	36.8	3.9	7.9	14	0	3	3	0.46	0	1	3	1	0	0	1	2	0	0	0	0	0	0	2
COCc1cnc(nc1)N1CCC(CC1)C1CC1COCc1ccc(cc1F)S(=O)(=O)C	3622175	4.89	463.63	7.48	0.61	1.01	0.65	1.14	5	14	9	0.14	2	0	30	3	4	0	1	1	0	0	0	1	9	1	37.1	4.8	6.5	13	0	4	4	0.66	0	1	4	1	1	0	0	3	0	0	0	0	0	0	1
COc1ccc(cc1)c1nnc(o1)C(=O)N1CC(C1)Oc1ccc(cc1)CN1CC2(C1)CCCO2	3670638	4.89	476.58	7.57	0.64	1.01	0.66	1.13	2	18	7	0.1	1	0	28	4	5	0	0	0	0	0	0	0	9	0	41.3	6.3	7.9	11	0	6	6	0.83	0	1.03	5	0.83	0	2	2	2	0	0	0	0	0	0	2
NC(=O)c1ccc2cc1NCC1COCCN1CCCc1n2c2CC(C)(C)CC(=O)c2c1C	1779533	4.9	450.64	6.73	0.6	1	0.64	1.13	6	13	1	0.01	2	0	34	4	3	0	0	0	0	0	0	0	7	0	38.8	6	4.5	14	0	5	17	0.79	0.39	1.35	1	0.2	0	0	1	3	0	0	1	0	0	1	1
N#Cc1ccc(cn1)C1(O)CCC(CC1)N1CC(C1)NC(=O)CNC(=O)c1cccc(c1)C(F)(F)F	2204242	4.9	501.56	8.09	0.64	1.03	0.65	1.15	7	15	6	0.09	2	1	26	5	3	0	0	3	0	0	0	0	11	3	40.3	8.1	4.8	11	0	4	4	0.61	0	1	4	1	0	1	0	3	0	0	0	0	0	0	1
COC(=O)C(c1ccc(cc1)Br)(C(C)C)CCC(=O)N(CCCc1nc2c([nH]1)cccc2)C	3115194	4.9	514.51	7.92	0.62	1	0.66	1.13	7	18	11	0.16	2	0	32	3	3	0	0	0	0	1	0	1	7	1	40	4.6	4.6	11	0	3	4	0.46	0.13	1.13	2	0.67	0	0	1	2	0	0	1	0	0	0	2
CC1Cn2ncc(c2CN1c1cc(Cl)nc2c1cc[nH]2)C1CCN(CC1)S(=O)(=O)C	3355074	4.9	449.03	8.16	0.63	1.01	0.67	1.14	5	17	3	0.05	2	0	25	6	2	0	1	0	1	0	0	2	10	1	36.4	10.9	3.6	10	0	5	7	0.8	0.17	1.17	3	0.6	0	0	2	3	0	0	2	0	0	0	0
OC1CN(C1)Cc1cn(nc1C)c1ccnc(n1)Nc1ccc2c(c1)c(C)c(n2C)C	3622958	4.9	417.57	7.2	0.62	1	0.66	1.14	5	21	5	0.08	0	0	27	7	1	0	0	0	0	0	0	0	8	0	39.7	12.1	1.7	8	0	5	6	0.77	0.08	1.08	4	0.8	0	1	2	2	0	0	1	0	0	0	1
COc1cnc(c2c1ccc(c2)Cl)OC1CC(N(C1)C(=O)C(C1CCCCC1)NC(=O)OC(C(F)(F)F)C)C(=O)NC1(CC1C1CC1)C(=O)NS(=O)(=O)C1CC1	3933212	4.9	828.39	8.2	0.63	1.03	0.65	1.14	12	17	14	0.13	6	0	45	5	9	0	1	3	1	0	0	2	19	4	36.6	5	8.9	24	0	7	8	0.54	0.07	1.07	6	0.86	3	0	1	3	0	0	0	1	0	0	1
OC(C(NC(=O)c1cccc(c1C)O)CSc1ccccc1)CN1CC2CCCCC2CC1C(=O)NC(C)(C)C	584	4.9	567.87	6.68	0.59	0.99	0.64	1.13	8	14	10	0.11	2	0	45	3	4	0	1	0	0	0	0	1	8	0	37.6	3.5	4.7	18	0	4	5	0.55	0.09	1.09	3	0.75	0	0	0	4	0	0	0	1	0	0	2
COc1cc2nc(nc(c2cc1OC)N)N(CCCNC(=O)C1CCCO1)C	709	4.9	389.51	7.08	0.6	1.01	0.62	1.14	5	12	8	0.14	1	0	27	5	4	0	0	0	0	0	0	0	9	0	34.5	9.1	7.3	10	0	3	4	0.54	0.13	1.13	2	0.67	0	0	1	2	0	0	0	1	0	0	1
Cc1sc2c(c1)C(=Nc1c(N2)cccc1)N1CCNCC1	1125	4.9	298.45	7.65	0.64	0.99	0.69	1.12	1	12	1	0.02	1	0	18	4	0	0	1	0	0	0	0	1	5	0	41	10.3	0	5	0	4	7	0.95	0.2	1.2	2	0.5	0	0	1	2	1	0	0	1	1	0	1
Cc1ccc2c(n1)cccc2c1nnc(n1C)SCCC(N1CCc2c(CC1)c(C)c1c(c2)nc(o1)C)C	270239	4.9	526.77	7.32	0.63	0.99	0.68	1.12	5	26	6	0.08	0	0	34	6	1	0	1	0	0	0	0	1	8	0	41.7	8.3	1.4	12	0	6	10	0.76	0.21	1.21	3	0.5	0	0	2	3	1	0	1	1	1	0	2
N#Cc1ccc(cc1)C(=O)N1CCN(C(=O)C1)c1ccc(cc1)OCCCN1CCCCCC1	400612	4.9	460.63	6.98	0.62	1	0.65	1.13	3	15	7	0.1	2	1	32	4	3	0	0	0	0	0	0	0	7	0	40.9	6.1	4.5	12	0	4	4	0.74	0	1	4	1	0	0	0	3	1	0	0	0	0	0	2
Cc1oc2c(n1)c1CCN(CCc1cc2)CCCSc1nnc(n1C)c1ocnc1C	402422	4.9	438.61	7.7	0.63	1	0.67	1.13	3	20	6	0.1	0	0	26	6	2	0	1	0	0	0	0	1	9	0	38.6	10.5	3.5	10	0	5	8	0.77	0.17	1.17	3	0.6	0	0	3	1	1	0	1	0	1	0	1
O=C1N(CCN2CCC(CC2)C(F)(F)F)CCN1c1cccc(c1F)Cl	550849	4.9	393.85	8.56	0.63	1.04	0.64	1.17	6	7	4	0.08	1	0	20	3	1	0	0	4	1	0	0	1	9	5	37	6.5	2.2	10	0	3	3	0.65	0	1	3	1	0	0	1	2	0	0	0	0	0	0	1
Clc1cccc(c1)N1CCN(C1=O)CCN1CC2CC1CC2	563860	4.9	319.87	7.27	0.61	1	0.66	1.13	2	7	4	0.09	1	0	22	3	1	0	0	0	1	0	0	1	5	1	38.6	6.8	2.3	10	0	4	5	0.82	0.22	1.17	3	0.75	0	0	3	2	0	0	0	0	0	0	1
N#Cc1cccc(c1)N1CCN(C1=O)CCN1CCN(CC1)C(C)C	571456	4.9	341.51	6.57	0.59	0.99	0.63	1.14	4	8	5	0.09	1	1	27	5	1	0	0	0	0	0	0	0	6	0	36.5	9.6	1.9	11	0	3	3	0.68	0	1	3	1	0	0	1	2	0	0	0	0	0	0	1
Fc1cc2[nH]c(=O)n(c2cc1C)C1CCN(CC1)C1CCOCC1	1223753	4.9	333.45	6.95	0.6	1	0.63	1.14	3	7	2	0.04	1	0	24	3	2	0	0	1	0	0	0	0	6	1	37.5	6.3	4.2	11	0	4	5	0.88	0.1	1.1	3	0.75	0	0	1	3	0	0	1	0	0	0	1
N#Cc1ccc2c(c1)nc([nH]2)C1CCC2(CC1)OC(=O)N(C2)c1ccccn1	1290147	4.9	373.45	7.95	0.66	1.01	0.69	1.12	2	18	2	0.04	1	1	19	5	2	0	0	0	0	0	0	0	7	0	44.7	10.6	4.3	7	0	5	6	0.89	0.08	1.12	3	0.6	0	0	2	3	0	0	1	0	0	0	1
OCC(N1CCc2c(C1)ncc(c2C)c1noc(n1)c1ccc(c(c1)C#N)OC(C)C)CO	1836213	4.9	449.56	7.49	0.63	1.01	0.65	1.13	6	18	7	0.11	0	1	27	5	4	0	0	0	0	0	0	0	9	0	40	8.3	6.7	10	0	4	5	0.64	0.1	1.1	3	0.75	0	0	1	3	0	0	0	1	0	0	1
O=C(c1ccccc1F)Nc1ccc(cc1)c1nnc(o1)NCCCN1CCN2CCC1CC2	2021936	4.9	464.6	7.38	0.62	1.01	0.65	1.14	2	18	8	0.12	1	0	29	6	2	0	0	1	0	0	0	0	9	1	39.7	9.5	3.2	10	0	5	6	0.77	0.23	1.15	4	0.8	0	0	1	3	2	0	0	0	0	0	2
CCOc1cc(ccc1c1nnc(o1)NCCCN1CCCCC1)NC(=O)c1ccccc1F	2023927	4.9	467.6	7.31	0.62	1.01	0.64	1.14	3	18	10	0.15	1	0	30	5	3	0	0	1	0	0	0	0	9	1	39.1	7.8	4.7	10	0	4	4	0.68	0	1	4	1	0	0	1	3	0	0	0	0	0	0	2
CN1CCN(CC1)c1cccc2c1CC(CO2)NC(=O)c1ccc(nc1)OCCC(F)(F)F	2069402	4.9	464.54	7.74	0.62	1.02	0.64	1.15	5	13	6	0.1	1	0	27	4	3	0	0	3	0	0	0	0	10	3	38.3	6.7	5	11	0	4	5	0.67	0.09	1.09	3	0.75	0	0	0	4	0	0	0	1	0	0	1
COc1ncc(nc1)c1cccc2c1CC(CO2)NC(=O)c1ccc(nc1)COCC(F)(F)F	2069427	4.9	474.48	8.63	0.66	1.04	0.66	1.15	5	19	7	0.12	1	0	21	4	4	0	0	3	0	0	0	0	11	3	41.8	7.3	7.3	7	0	4	5	0.65	0.09	1.09	3	0.75	0	0	0	4	0	0	0	1	0	0	1
Cc1ncc(cn1)c1ccccc1CCNC(=O)c1ccc(nc1)OCCC(F)(F)F	2147214	4.9	430.47	8.28	0.65	1.03	0.66	1.15	5	19	8	0.15	1	0	21	4	2	0	0	3	0	0	0	0	9	3	42.3	7.7	3.8	6	0	3	3	0.58	0	1	3	1	0	0	0	3	0	0	0	0	0	0	1
COc1ncc(cn1)c1c(C)ccc(c1CCNC(=O)c1ccc(nc1)OCC(F)(F)F)F	2147306	4.9	464.46	8.76	0.66	1.04	0.66	1.15	7	19	8	0.15	1	0	20	4	3	0	0	4	0	0	0	0	11	4	41.5	7.5	5.7	6	0	3	3	0.55	0	1	3	1	0	0	0	3	0	0	0	0	0	0	1
N#Cc1cccc(c1)CC(N1CCC(CC1)CN1CCC(CC1)Oc1ccc(c(c1)Cl)Cl)C(=O)O	2158770	4.9	516.51	7.83	0.63	1	0.68	1.13	5	14	8	0.12	1	1	31	3	3	0	0	0	2	0	0	2	8	2	40.9	4.5	4.5	13	0	4	4	0.69	0	1	4	1	0	0	0	4	0	0	0	0	0	0	2
O=C(C(Oc1ncnc2c1cnn2c1ccccc1Cl)COC1CCC1)Nc1cnc(cn1)C	3221491	4.9	479.97	8.57	0.67	1.02	0.69	1.13	3	23	8	0.13	1	0	22	7	3	0	0	0	1	0	0	1	11	1	41.1	12.5	5.4	7	0	5	6	0.74	0.08	1.08	4	0.8	0	1	1	3	0	0	1	0	0	0	1
NCCNc1nnc(c(c1)Nc1ccc(c(n1)C(C)C)OC)C(=O)N	3237578	4.9	345.46	7.2	0.6	1.01	0.63	1.15	6	13	8	0.16	1	0	23	7	2	0	0	0	0	0	0	0	9	0	33.3	14.6	4.2	6	0	2	2	0.48	0	1	2	1	0	0	0	2	0	0	0	0	0	0	0
OC1C(c2cc(OCCCC(F)(F)F)ccc2OC1(C)C)N(S(=O)(=O)C)C	298475	4.9	411.49	8.07	0.6	1.04	0.62	1.16	10	8	6	0.12	2	0	24	1	5	0	1	3	0	0	0	1	10	3	33.3	2	9.8	11	0	2	3	0.37	0.2	1.2	1	0.5	0	0	0	2	0	0	0	1	0	0	1
Fc1ccc(cn1)c1ccc(cc1)C1COCC1NS(=O)(=O)C(C)C	1289294	4.9	364.48	7.92	0.63	1.01	0.67	1.13	5	14	5	0.1	2	0	21	2	3	0	1	1	0	0	0	1	7	1	39.1	4.3	6.5	7	0	3	3	0.68	0	1	3	1	0	0	1	2	0	0	0	0	0	0	1
N#Cc1cc(C(C)C)c2c(c1)nc(o2)c1ccc(cc1)C(=O)NCC1OC(=O)N(C1)c1ccc(cn1)c1ccc(s1)C	1771138	4.9	577.71	8.37	0.68	1.01	0.71	1.11	6	30	7	0.1	2	1	27	5	4	0	1	0	0	0	0	1	10	0	46.4	7.2	5.8	7	0	6	7	0.74	0.07	1.07	5	0.83	0	0	3	3	0	0	1	0	0	0	2
CCN(C(=O)c1ccc(cc1)C1=CC2(CCCNC2)Oc2c1cccc2)CC	563700	4.9	376.54	6.72	0.61	0.99	0.66	1.12	3	14	4	0.07	2	0	28	2	2	0	0	0	0	0	0	0	4	0	42.9	3.6	3.6	9	0	4	5	0.75	0.1	1.14	2	0.5	0	0	0	4	0	0	0	1	0	0	2
O=C(NC(c1ncc[nH]1)c1ccccc1)NC1CCN(CC1)Cc1ccn(c1)c1ccc(cc1)C(F)(F)F	563791	4.9	522.63	7.8	0.64	1.01	0.66	1.14	4	23	7	0.1	1	0	29	6	1	0	0	3	0	0	0	0	10	3	41.8	9	1.5	8	0	5	5	0.74	0	1	5	1	0	0	2	3	0	0	0	0	0	0	2
OCCN1CCC(CC1)N(c1ccc(cc1)Cl)C(=O)NCc1ccc(cc1)F	1093113	4.9	405.94	7.66	0.62	1.01	0.66	1.14	4	13	6	0.11	1	0	25	3	2	0	0	1	1	0	0	1	7	2	39.6	5.7	3.8	8	0	3	3	0.64	0	1	3	1	0	0	0	3	0	0	0	0	0	0	2
c1ccc(cc1)CN1CCN(CC1)Cc1onc(n1)c1ccccc1	2069921	4.9	334.46	7.12	0.63	0.99	0.67	1.13	0	17	5	0.1	0	0	22	4	1	0	0	0	0	0	0	0	5	0	42.6	8.5	2.1	6	0	4	4	0.92	0	1	4	1	0	0	1	3	0	0	0	0	0	0	2
O=C(C1CCc2c1nc(s2)N)Nc1ccc(cc1)CC1CCC(N1)C(c1ccccc1)O	3128194	4.9	448.64	7.48	0.63	1	0.68	1.12	3	18	6	0.09	1	0	28	4	2	0	1	0	0	0	0	1	7	0	41.7	6.7	3.3	9	0	5	6	0.78	0.08	1.08	4	0.8	0	0	3	2	0	1	0	0	0	0	2
CN1CCN(CC1)c1ccc2c(c1)[nH]c(n2)Nc1ccc(cn1)C	3321873	4.9	322.46	7.01	0.62	0.99	0.66	1.14	2	16	3	0.06	0	0	22	6	0	0	0	0	0	0	0	0	6	0	39.1	13	0	6	0	4	5	0.88	0.1	1.1	3	0.75	0	0	1	3	0	0	1	0	0	0	1
FC(Oc1cccc(c1)c1ncccc1CC(c1cccnc1)c1cccnc1)(F)F	4075394	4.9	421.45	8.6	0.69	1.02	0.7	1.13	3	24	6	0.12	0	0	18	3	1	0	0	3	0	0	0	0	7	3	49	6.1	2	3	0	4	4	0.77	0	1	4	1	0	0	0	4	0	0	0	0	0	0	1
N#Cc1c(F)ccc(c1C)C1OCC2N(C1)CCN(C2)C(=O)Cc1cnc(nc1)n1cnnn1	3920038 3964482	4.91	463.53	8.28	0.66	1.02	0.67	1.15	4	19	4	0.07	1	1	22	9	2	0	0	1	0	0	0	0	12	1	39.3	16.1	3.6	9	0	5	6	0.79	0.07	1.07	4	0.8	0	0	1	4	0	0	0	1	0	0	1
Cc1scc(n1)CN(c1ccccc1)C1CCN(CC1)C1(C)CCN(CC1)C(=O)c1c(C)cc[n+](c1C)[O-]	255857	4.91	533.81	6.93	0.61	0.99	0.66	1.13	6	19	6	0.07	2	0	39	5	2	0	1	0	0	0	0	1	8	0	39	6.5	2.6	15	0	5	5	0.76	0	1	5	1	0	0	1	4	0	0	0	0	0	0	1
CCOc1ccc(cc1)CCN1C(CN(C1=O)NS(=O)(=O)C)c1ccc(cc1)OC	570805	4.91	433.58	7.61	0.62	1.01	0.65	1.13	6	15	9	0.15	3	0	27	3	5	0	1	0	0	0	0	1	9	0	36.8	5.3	8.8	8	0	3	3	0.57	0	1	3	1	0	0	1	2	0	0	0	0	0	0	2
CNC(=O)C12CC1C(C(C2O)O)n1cnc2c1nc(C#Cc1ccc(c(c1)F)F)nc2NCc1cccc(c1)Cl	2064657	4.91	565.02	8.97	0.69	1.03	0.69	1.13	7	24	5	0.07	1	1	23	6	3	0	0	2	1	0	0	1	12	3	44.4	9.5	4.8	8	0	6	8	0.68	0.15	1.15	4	0.67	1	0	2	4	0	0	1	0	0	0	2
COc1ccc2c(c1)c(ccn2)C(CCC1CCN(CC1C(=O)O)C1CC(C1)c1ccccc1F)O	2382341	4.91	492.64	7.14	0.62	1	0.65	1.13	5	18	8	0.11	1	0	33	2	4	0	0	1	0	0	0	0	7	1	42	2.9	5.8	13	0	5	6	0.72	0.08	1.08	4	0.8	0	1	0	4	0	0	0	1	0	0	2
CN1CCN(CC1)c1ccc2c(n1)n(CC(c1ccc(cc1Cl)C(F)(F)F)O)c(n2)N	3289806	4.91	454.93	8.58	0.64	1.03	0.66	1.16	7	16	4	0.07	0	0	22	6	1	0	0	3	1	0	0	1	11	4	37.7	11.3	1.9	8	0	4	5	0.68	0.1	1.1	3	0.75	0	0	1	3	0	0	1	0	0	0	1
O=C1COc2c(N1)nc(cc2)CNC12CCC(CC1)(OC2)CCc1c(F)cnc2c1nc(OCC1(O)COC1)cc2	3605131	4.91	565.66	7.75	0.63	1.02	0.65	1.14	3	18	9	0.11	1	0	32	5	6	0	0	1	0	0	0	0	12	1	39.7	6.8	8.2	15	0	7	10	0.78	0.31	1.25	4	0.57	0	1	0	7	0	0	0	2	0	0	0
O=C(N1Cc2c(C1)cccc2)N1CCN(CC1)C1CCCC1	441705	4.91	299.46	6.37	0.59	0.99	0.64	1.13	1	7	1	0.02	1	0	25	3	1	0	0	0	0	0	0	0	4	0	38.3	6.4	2.1	11	0	4	5	0.91	0.1	1.1	3	0.75	0	0	2	2	0	0	1	0	0	0	1
O=C1COc2c(N1)nc(cc2)CNC12CCC(CC1)(OC2)CC1Cn2c3c1c(F)cnc3ccc2=O	3400819	4.91	491.57	7.93	0.65	1.02	0.66	1.13	3	15	5	0.07	3	0	26	5	4	0	0	1	0	0	0	0	10	1	41.9	8.1	6.5	12	0	7	13	0.83	0.47	1.37	3	0.43	0	0	1	7	0	0	2	2	1	0	0
O=C1N(CCC21CCN(CC2)CC(c1ccc2c(c1C)COC2=O)O)c1ncns1	4070003	4.91	428.56	7.94	0.64	1.01	0.67	1.13	4	13	4	0.07	2	0	24	4	4	0	1	0	0	0	0	1	9	0	38.9	7.4	7.4	11	0	5	6	0.8	0.08	1.13	3	0.6	0	0	3	2	0	0	1	0	0	0	1
O=C(c1ccc(cc1)C(=O)N1CCC2(CC1)CCCN2)Nc1cc(ccc1N)c1ccccc1	473484	4.91	454.62	7.1	0.63	0.99	0.67	1.12	3	20	4	0.06	2	0	30	4	2	0	0	0	0	0	0	0	6	0	43.8	6.3	3.1	8	0	5	5	0.82	0	1.04	4	0.8	0	0	1	4	0	0	0	0	0	0	3
CC1CCCN1CCc1ccc2c(c1)ccc(n2)c1csc(n1)c1csc(n1)C	1086072	4.91	420.65	7.94	0.66	0.99	0.72	1.11	2	21	5	0.09	0	0	24	4	0	0	2	0	0	0	0	2	6	0	43.4	7.5	0	8	0	5	6	0.86	0.08	1.08	4	0.8	0	0	3	2	0	0	0	1	0	0	1
Clc1cncc(c1)c1cccc(c1)C1(N=C(C(=N1)C)N)C1CC1	2180033	4.91	324.84	8.12	0.67	1	0.71	1.12	3	14	3	0.07	2	0	17	4	0	0	0	0	1	0	0	1	5	1	45	10	0	5	0	4	4	0.87	0	1	4	1	1	0	1	2	0	0	0	0	0	0	1
COc1ccc2c(c1)C1CC1(Cn1c2c(C2CCCCC2)c2c1cc(cc2)C(=O)NS(=O)(=O)N(C)C)C(=O)N1C2CCC1CN(C2)C	3126842	4.91	659.93	7.17	0.61	1	0.65	1.13	8	20	6	0.06	4	0	45	5	5	0	1	0	0	0	0	1	11	0	39.1	5.4	5.4	20	0	8	21	0.7	0.36	1.33	3	0.38	1	0	2	4	2	1	1	1	2	1	2
Cc1cccc(c1)C(=O)Nc1cccc(c1)NC(=O)c1cccc(c1)C	3185736	4.91	344.44	7.49	0.66	1	0.69	1.11	4	20	4	0.08	2	0	20	2	2	0	0	0	0	0	0	0	4	0	47.8	4.3	4.3	2	0	3	3	0.69	0	1	3	1	0	0	0	3	0	0	0	0	0	0	3
NCC1CCN(CC1)C(=O)CN(c1ccc(cc1)C#N)Cc1ccc(c(c1)F)OC	4095018	4.91	410.54	7.2	0.62	1	0.65	1.14	5	14	7	0.12	1	1	27	4	2	0	0	1	0	0	0	0	7	1	40.4	7	3.5	9	0	3	3	0.6	0	1	3	1	0	0	0	3	0	0	0	0	0	0	2
O=C(Nc1sc2c(c1C(=O)N)CC[N+]1(C2)CCOCC1)Nc1ccc(cc1)Cl	4101606	4.91	421.97	8.44	0.65	1.01	0.68	1.13	4	13	3	0.06	2	0	22	4	3	0	1	0	1	0	0	2	9	1	38	8	6	7	1	4	5	0.71	0.1	1.15	2	0.5	0	0	1	3	0	0	1	0	0	0	1
CCCCC1CN(CC2CCOCC2)C(=O)OC21CCN(CC2)C1(C)CCN(CC1)C(=O)c1c(C)ncnc1C	1078231	4.92	555.85	6.25	0.57	0.99	0.61	1.14	6	8	7	0.08	2	0	49	5	4	0	0	0	0	0	0	0	9	0	34.8	5.6	4.5	25	0	5	5	0.73	0	1.03	4	0.8	0	0	0	5	0	0	0	0	0	0	0
Fc1ccc(cc1)c1c[nH]c(n1)C1Cc2c3ccccc3[nH]c2C(N1)(c1cnn(c1)C)c1cncc(c1)C(=O)O	3323084	4.92	533.61	8.34	0.68	1.01	0.7	1.13	4	33	5	0.07	1	0	24	7	2	0	0	1	0	0	0	0	10	1	46.9	10.9	3.1	4	0	7	10	0.88	0.11	1.11	5	0.71	0	0	3	4	0	0	2	0	0	0	2
CCN(CC#CCOC(=O)C(c1ccccc1)(C1CCCCC1)O)CC	1231 185434	4.92	357.54	6.27	0.58	0.99	0.63	1.13	4	8	8	0.14	1	1	31	1	3	0	0	0	0	0	0	0	4	0	38.6	1.8	5.3	13	0	2	2	0.46	0	1	2	1	0	0	0	2	0	0	0	0	0	0	1
CC(N(C(C)C)CCC(c1ccccn1)(c1ccccc1)C(=O)N)C	517	4.92	339.53	6.29	0.59	0.98	0.64	1.13	6	13	8	0.15	1	0	29	3	1	0	0	0	0	0	0	0	4	0	38.9	5.6	1.9	9	0	2	2	0.48	0	1	2	1	0	0	0	2	0	0	0	0	0	0	1
CNC(=O)c1ccc(cc1)Nc1ncc(c(n1)c1cnc(n1C(C)C)C)F	453655	4.92	368.46	7.68	0.63	1.01	0.66	1.14	6	18	5	0.1	1	0	21	6	1	0	0	1	0	0	0	0	8	1	39.6	12.5	2.1	5	0	3	3	0.63	0	1	3	1	0	0	1	2	0	0	0	0	0	0	1
Fc1ccc(cc1C(=O)N1CCC2(CC1)CCCN2)Cc1c[nH]c(=O)c2n1c(Cl)c(c2)Cl	606029	4.92	477.4	8.68	0.66	1.02	0.69	1.13	5	14	3	0.05	3	0	23	4	2	0	0	1	2	0	0	2	9	3	41.8	7.3	3.6	9	0	5	6	0.78	0.08	1.12	3	0.6	0	0	2	3	0	0	1	0	0	0	1
Fc1ccc(nc1)C(Nc1nc(Nc2ncc(s2)C)cc(n1)N1CCOCC1)C	1087269	4.92	415.55	8.15	0.64	1.01	0.67	1.14	3	17	6	0.11	0	0	22	7	1	0	1	1	0	0	0	1	10	1	37.3	13.7	2	7	0	4	4	0.79	0	1	4	1	0	0	1	3	0	0	0	0	0	0	0
Clc1ccc(cc1)N(C(=O)NCc1ccc(cc1)F)C1CCN(CC1)Cc1ccnnc1	1093696	4.92	453.99	7.97	0.65	1.01	0.68	1.13	3	19	6	0.1	1	0	25	5	1	0	0	1	1	0	0	1	8	2	42.1	8.8	1.8	7	0	4	4	0.75	0	1	4	1	0	0	0	4	0	0	0	0	0	0	2
O=C(C1CN(CC1C(=O)Nc1ccc(cn1)Cl)C(C)C)Nc1ccc(cc1F)n1ccccc1=O	1221915	4.92	498	8.3	0.65	1.02	0.68	1.13	7	17	6	0.1	5	0	25	5	3	0	0	1	1	0	0	1	10	2	41.7	8.3	5	7	0	4	4	0.66	0	1	4	1	0	0	1	3	0	0	0	0	0	0	1
CC(=O)NC(c1cccc(c1)F)CCN1C2CCC1CC(C2)n1c(C)nc2c1CCN(C2)C(=O)C(C)C	1649931	4.92	509.74	6.62	0.59	1	0.63	1.14	7	13	7	0.09	2	0	40	5	2	0	0	1	0	0	0	0	8	1	37.7	6.5	2.6	18	0	5	7	0.62	0.26	1.22	3	0.6	0	0	2	3	1	0	1	0	0	0	1
COc1cc(ccc1Nc1ncc(c(n1)c1cnc2n1cccc2)Cl)N1CCN(CC1)CC(=O)N(C)C	1809063	4.92	521.08	7.9	0.64	1.01	0.67	1.14	5	23	7	0.1	1	0	29	8	2	0	0	0	1	0	0	1	11	1	39.4	12.1	3	8	0	5	6	0.73	0.07	1.07	4	0.8	0	0	1	4	0	0	1	0	0	0	1
O=C(NC1CN(C1)C1CCC(CC1)c1cnccn1)CNC(=O)c1cccc(c1)C(F)(F)F	1829622	4.92	461.54	7.82	0.63	1.02	0.64	1.15	5	14	6	0.1	2	0	26	5	2	0	0	3	0	0	0	0	10	3	39	8.5	3.4	11	0	4	4	0.67	0	1	4	1	0	1	0	3	0	0	0	0	0	0	1
CN1CC(C1)c1c[nH]c2c1ccc(c2)n1ccc(cc1=O)OCc1ccccc1	1830042	4.92	385.5	7.41	0.65	1	0.68	1.12	2	19	5	0.09	3	0	23	3	2	0	0	0	0	0	0	0	5	0	46.2	5.8	3.8	5	0	5	6	0.86	0.08	1.08	4	0.8	0	1	1	3	0	0	1	0	0	0	2
O=C(NC1CN(C1)C1CCC(CC1)c1ccc2c(c1)OCO2)CNc1nn(c2c1cc(cc2)C(F)(F)F)C(=O)N	1834718	4.92	558.62	8.1	0.64	1.03	0.65	1.15	6	18	6	0.08	2	0	29	6	4	0	0	3	0	0	0	0	13	3	39.1	8.7	5.8	12	0	6	8	0.7	0.14	1.14	4	0.67	0	1	2	3	0	0	2	0	0	0	2
CCN(C(=O)c1ccc(cc1)C(=C1CCN(CC1)Cc1ccc(cc1)F)c1ccccc1NC(=O)C)C	1946019	4.92	499.68	7.04	0.62	1	0.66	1.13	6	21	7	0.1	3	0	34	3	2	0	0	1	0	0	0	0	6	1	43.7	4.2	2.8	9	0	4	4	0.65	0	1	4	1	0	0	0	4	0	0	0	0	0	0	3
CC#CCn1c(N2CCNCCC2)c(c2c1c(=O)n(Cc1nc(C)c3c(n1)cccc3)c(=O)n2C)C#N	1951613	4.92	496.63	7.64	0.64	1.01	0.67	1.13	6	20	4	0.06	2	2	28	8	2	0	0	0	0	0	0	0	10	0	41.5	12.3	3.1	10	0	5	7	0.7	0.15	1.15	3	0.6	0	0	1	3	1	0	1	1	0	0	1
COc1ncnc(c1)N1C(=O)N(C(=O)C21CCN(CC2)Cc1ncccc1C)c1ccc(cc1)c1ccc(s1)C(=O)O	2041010	4.92	584.71	8.35	0.67	1.02	0.69	1.12	6	26	7	0.09	3	0	28	6	5	0	1	0	0	0	0	1	12	0	42.9	8.6	7.1	8	0	6	6	0.79	0	1.03	5	0.83	0	0	2	4	0	0	0	0	0	0	1
N#Cc1cnccc1COc1cnc(nc1)N1CCN(CC1C)C(=O)OCC(F)(F)F	2086687	4.92	436.44	8.73	0.65	1.04	0.65	1.16	6	14	6	0.12	1	1	19	6	3	0	0	3	0	0	0	0	12	3	38	12	6	8	0	3	3	0.58	0	1	3	1	0	0	0	3	0	0	0	0	0	0	0
N#Cc1ncc(nc1OC(CN(C)C)C)Nc1ncc(c(c1)NC)c1cnn(c1)C	2204592	4.92	407.54	7.41	0.62	1.01	0.65	1.15	6	18	8	0.14	0	1	25	9	1	0	0	0	0	0	0	0	10	0	36.4	16.4	1.8	7	0	3	3	0.57	0	1	3	1	0	0	1	2	0	0	0	0	0	0	0
Nc1nc2c(s1)cc1c(c2)CCN(CC1)Cc1ccc(cc1)C(=O)N(C)C	2326481	4.92	380.56	7.46	0.63	0.99	0.68	1.12	4	17	3	0.06	1	0	24	4	1	0	1	0	0	0	0	1	6	0	41.2	7.8	2	7	0	4	7	0.74	0.2	1.2	2	0.5	0	0	1	2	1	0	1	0	1	0	2
CC(Cc1nc(COCC2(CCN(CC2)C)c2ccc(cc2)F)cc(c1)C(F)(F)F)C	2333634	4.92	438.56	7.19	0.6	1.01	0.63	1.15	7	12	7	0.11	0	0	30	2	1	0	0	4	0	0	0	0	7	4	39.3	3.3	1.6	13	0	3	3	0.58	0	1	3	1	0	0	0	3	0	0	0	0	0	0	1
COc1cccc(c1)c1cccc(c1)C1(SCC(=N1)N)c1ccncc1	2380456	4.92	361.5	8.03	0.67	1	0.72	1.11	2	19	4	0.08	1	0	19	3	1	0	1	0	0	0	0	1	5	0	46.7	6.7	2.2	3	0	4	4	0.89	0	1	4	1	0	0	1	3	0	0	0	0	0	0	2
O=C(N1CCN(CC1)CCc1ccc2c(c1C1CC1)COC2=O)Cc1ccc(cc1)n1cnnn1	2441419	4.92	472.6	7.5	0.64	1.01	0.66	1.13	2	19	7	0.1	2	0	28	6	3	0	0	0	0	0	0	0	9	0	41.3	9.5	4.8	11	0	6	7	0.83	0.07	1.07	5	0.83	1	0	2	3	0	0	1	0	0	0	2
O=C(C1CCc2c1nc(s2)C)Nc1ccc(cc1)CC1CCC(N1)C(c1cccnc1)O	3128180	4.92	448.64	7.48	0.63	1	0.68	1.12	3	18	6	0.09	1	0	28	4	2	0	1	0	0	0	0	1	7	0	41.7	6.7	3.3	10	0	5	6	0.78	0.08	1.08	4	0.8	0	0	3	2	0	1	0	0	0	0	1
Cc1ncccc1c1nc2cn(nc2c(=O)n1CC1CCCN(C1)CC1CCCO1)c1ccccc1	3218910	4.92	484.66	7.13	0.62	1	0.66	1.13	2	19	6	0.08	2	0	32	6	2	0	0	0	0	0	0	0	8	0	41.2	8.8	2.9	12	0	6	7	0.89	0.06	1.06	5	0.83	0	0	2	4	0	0	1	0	0	0	1
NC(=O)c1cc(sc1Nc1cccc(n1)COCC(O)(C)C)c1c(F)cc(cc1F)C(O)(C)C	3234895	4.92	491.61	8.06	0.64	1.02	0.66	1.14	10	18	9	0.14	1	0	27	3	4	0	1	2	0	0	0	1	10	2	39.3	4.9	6.6	8	0	3	3	0.5	0	1	3	1	0	0	1	2	0	0	0	0	0	0	1
COc1cnc2c(c1)n(CCN1CCC(CC1)NCc1cnc(c(c1)C#N)OC)c(=O)cc2	3290345	4.92	448.58	7.35	0.62	1.01	0.65	1.13	4	15	8	0.13	2	1	28	6	3	0	0	0	0	0	0	0	9	0	39.3	9.8	4.9	10	0	4	5	0.67	0.09	1.09	3	0.75	0	0	0	4	0	0	0	1	0	0	0
CS(=O)c1ccc(cc1)c1cnc2n1nc(cc2)c1cccc(c1)S(=O)C	3355633	4.92	395.54	8.99	0.69	1.01	0.74	1.11	4	24	4	0.09	2	0	17	3	2	0	2	0	0	0	0	2	7	0	45.5	6.8	4.5	2	0	4	5	0.78	0.1	1.1	3	0.75	0	0	1	3	0	0	1	0	0	0	2
COc1ccc(cn1)c1noc(c1)c1ccc2c(c1)CN(C2=O)C(C)C	3398280	4.92	349.42	7.77	0.65	1.01	0.68	1.12	4	18	4	0.08	1	0	19	3	3	0	0	0	0	0	0	0	6	0	44.4	6.7	6.7	5	0	4	5	0.77	0.1	1.1	3	0.75	0	0	2	2	0	0	1	0	0	0	1
N#Cc1ccc(nc1)C(CN1CCN(CC1)CC(c1ccc2c(c1C)COC2=O)O)O	3612807	4.92	422.53	7.41	0.63	1.01	0.65	1.13	5	14	6	0.1	1	1	26	4	4	0	0	0	0	0	0	0	8	0	40.4	7	7	10	0	4	5	0.68	0.1	1.1	3	0.75	0	0	1	3	0	0	1	0	0	0	1
CC1CC(N)CC(C1)c1ccncc1NC(=O)c1ccc(c(n1)c1c(F)cccc1F)F	3651966	4.92	440.51	8.01	0.65	1.02	0.67	1.14	6	19	4	0.07	1	0	23	4	1	0	0	3	0	0	0	0	8	3	43.6	7.3	1.8	7	0	4	4	0.75	0	1	4	1	0	0	0	4	0	0	0	0	0	0	1
COc1ccc(cc1)c1nnc(o1)C(=O)N1CC(C1)Oc1ccc(cc1)CN1CCCC21COC2	3670644	4.92	476.58	7.57	0.64	1.01	0.66	1.13	2	18	7	0.1	1	0	28	4	5	0	0	0	0	0	0	0	9	0	41.3	6.3	7.9	11	0	6	6	0.83	0	1.03	5	0.83	0	2	2	2	0	0	0	0	0	0	2
CNC(=O)CN1CCC(CC1)n1nc(c(c1C)Nc1ncc(c(n1)c1cnn2c1cccc2)Cl)C	3823962	4.92	494.06	7.84	0.64	1.01	0.67	1.14	5	22	6	0.09	1	0	28	9	1	0	0	0	1	0	0	1	11	1	38.1	14.3	1.6	9	0	5	6	0.74	0.08	1.08	4	0.8	0	0	2	3	0	0	1	0	0	0	0
CC1(O)CCC(CC1)Nc1ccc2n(n1)c(cn2)c1cccc(c1)C(F)(F)F	3912135	4.92	390.45	7.97	0.64	1.02	0.65	1.15	5	16	3	0.06	0	0	21	4	1	0	0	3	0	0	0	0	8	3	40.8	8.2	2	8	0	4	5	0.75	0.1	1.1	3	0.75	0	0	1	3	0	0	1	0	0	0	1
O=C1OC2(CN1c1ccns1)CCN(CC2)CC(c1ccc2c(c1C)COC2=O)O	4061345	4.92	429.54	8.11	0.64	1.02	0.67	1.13	4	13	4	0.07	2	0	23	3	5	0	1	0	0	0	0	1	9	0	39.6	5.7	9.4	10	0	5	6	0.8	0.08	1.13	3	0.6	0	0	3	2	0	0	1	0	0	0	1
O=C1N(CCC21CCN(CC2)CC(c1ccc2c(c1C)COC2=O)O)c1cnn(c(=O)c1)C	4075427	4.92	452.56	7.42	0.62	1.01	0.65	1.13	6	11	4	0.06	5	0	28	4	5	0	0	0	0	0	0	0	9	0	39.3	6.6	8.2	12	0	5	6	0.76	0.08	1.12	3	0.6	0	0	2	3	0	0	1	0	0	0	1
c1ccc(cn1)C(c1cccnc1)Cc1ccccc1c1cncc2c1cccc2	4079636	4.92	387.51	7.6	0.68	0.99	0.72	1.1	0	29	5	0.09	0	0	21	3	0	0	0	0	0	0	0	0	3	0	52.9	5.9	0	2	0	5	6	0.93	0.07	1.07	4	0.8	0	0	0	5	0	0	0	1	0	0	2
N#Cc1ccc(cc1)c1cn2c(c1)c(NC1CCC(C1(C)C)(C)N)c(cn2)C(=O)N	4091582	4.92	402.55	7.19	0.63	1	0.66	1.13	7	18	4	0.07	1	1	26	6	1	0	0	0	0	0	0	0	7	0	41.1	10.7	1.8	8	0	4	5	0.67	0.1	1.1	3	0.75	0	0	2	2	0	0	1	0	0	0	1
O=C(N1CCn2c(C1C)nnc2c1sc(c(n1)C)C)c1ccc(cc1)c1cccs1	4112613	4.92	435.62	8.54	0.68	1	0.72	1.12	4	22	3	0.06	1	0	21	5	1	0	2	0	0	0	0	2	8	0	43.1	9.8	2	6	0	5	6	0.83	0.08	1.08	4	0.8	0	0	3	2	0	0	1	0	0	0	1
Fc1cccc(c1)C1(CCN2C3CCC2CC(C3)n2c(C)nc3c2cccc3)CCN(CC1)C(=O)c1cc(c(cc1Cl)F)S(=O)(=O)NC1CC1	1784518	4.92	722.37	7.85	0.64	1.01	0.67	1.13	7	25	9	0.09	3	0	42	5	3	0	1	2	1	0	0	2	12	3	41.3	5.4	3.3	18	0	8	10	0.76	0.16	1.13	6	0.75	1	0	2	5	1	0	1	0	0	0	3
COc1cc(OC)cc(c1)C(=O)NCC1(CCN(CC1)Cc1ccc(cc1)C(F)(F)F)C(=O)O	1836263	4.92	480.53	7.88	0.63	1.03	0.64	1.15	8	14	8	0.13	2	0	27	2	5	0	0	3	0	0	0	0	10	3	39.3	3.3	8.2	10	0	3	3	0.53	0	1	3	1	0	0	0	3	0	0	0	0	0	0	2
CN(CC(Cn1ncc2c1ccc(c2)n1ccc(cc1=O)OCc1ccccc1)O)C	1289400	4.92	418.54	7.34	0.63	1	0.66	1.13	4	19	8	0.13	3	0	26	4	3	0	0	0	0	0	0	0	7	0	42.1	7	5.3	6	0	4	5	0.68	0.1	1.1	3	0.75	0	0	1	3	0	0	1	0	0	0	2
NCC1CCC(CC1)C(=O)N1CC(C(C1)c1ccc(cc1)C)c1ccc(cc1)C#N	4071991	4.92	401.6	6.58	0.61	0.98	0.66	1.12	4	14	4	0.06	1	1	31	3	1	0	0	0	0	0	0	0	4	0	42.6	4.9	1.6	12	0	4	4	0.77	0	1	4	1	0	0	1	3	0	0	0	0	0	0	2
O=C(N1CCCC(C1)C(=O)N1CCCC1)NC1CCN(CC1)Cc1ccn(c1)c1ccc(cc1)C(F)(F)F	551684	4.93	531.69	7.19	0.6	1.01	0.63	1.15	5	13	5	0.06	2	0	36	5	2	0	0	3	0	0	0	0	10	3	37.8	6.8	2.7	16	0	5	5	0.74	0	1	5	1	0	0	2	3	0	0	0	0	0	0	1
O=C(NC1CN(C1)C1CCC(CC1)(O)c1ccc2c(c1)OCC2)CNC(=O)c1cccc(c1)C(F)(F)F	1829634	4.93	517.6	7.73	0.63	1.02	0.64	1.14	6	14	6	0.09	2	0	30	3	4	0	0	3	0	0	0	0	10	3	40.3	4.5	6	13	0	5	6	0.68	0.08	1.08	4	0.8	0	1	1	3	0	0	1	0	0	0	2
O=C1COc2c(N1)cc(nc2)CNC12CCC(CC1)(OC2)CC1(O)Cn2c3c1c(F)cnc3ccc2=O	3425806	4.93	507.57	8.06	0.65	1.02	0.66	1.13	4	15	5	0.07	3	0	26	5	5	0	0	1	0	0	0	0	11	1	41.3	7.9	7.9	12	0	7	13	0.81	0.47	1.37	3	0.43	0	0	1	7	0	0	2	2	1	0	0
OC(c1ccc2c(c1C)COC2=O)CN1CCC2(CC1)CCN(C2)c1ccc(cn1)S(=O)(=O)C	4098260	4.93	485.66	7.47	0.62	1.01	0.66	1.13	6	15	5	0.07	3	0	31	3	5	0	1	0	0	0	0	1	9	0	38.5	4.6	7.7	13	0	5	6	0.74	0.08	1.12	3	0.6	0	0	2	3	0	0	1	0	0	0	1
O=C(c1cc(n(c1C)C)C(C)(C)C)NCCN1CCN(CC1)c1cccc(c1C)C	1214595	4.93	410.67	6.04	0.57	0.98	0.62	1.14	8	12	6	0.09	1	0	38	4	1	0	0	0	0	0	0	0	5	0	36.8	5.9	1.5	14	0	3	3	0.57	0	1	3	1	0	0	1	2	0	0	0	0	0	0	1
O=C(NC(c1cnc[nH]1)c1ccccc1)CC1CCN(CC1)Cc1ccn(c1)c1ccc(cc1)C(F)(F)F	559535	4.94	521.64	7.67	0.64	1.01	0.66	1.14	4	23	8	0.11	1	0	30	5	1	0	0	3	0	0	0	0	9	3	42.6	7.4	1.5	9	0	5	5	0.74	0	1	5	1	0	0	2	3	0	0	0	0	0	0	2
COc1cc(ccc1Nc1ncc(c(n1)c1cnc2n1cccc2)Cl)N1CCN(CC1)C(=O)C(N)C	1809074 1809075	4.94	507.05	8.05	0.65	1.01	0.67	1.14	5	23	6	0.09	1	0	27	8	2	0	0	0	1	0	0	1	11	1	39.7	12.7	3.2	7	0	5	6	0.75	0.07	1.07	4	0.8	0	0	1	4	0	0	1	0	0	0	1
OCc1sc2c(c1)C(=Nc1c(N2)cccc1)N1CCN(CC1)C	100454	4.94	328.48	7.64	0.63	1	0.68	1.13	2	12	2	0.04	1	0	20	4	1	0	1	0	0	0	0	1	6	0	39.5	9.3	2.3	6	0	4	7	0.87	0.2	1.2	2	0.5	0	0	1	2	1	0	0	1	1	0	1
OCCN(C(=O)C(Oc1cccc2c1c(ncn2)Nc1ccc(c(c1)Cl)OCc1ccccn1)C)C	256060 258313	4.94	508.02	8.19	0.66	1.01	0.68	1.13	5	24	10	0.15	1	0	26	5	4	0	0	0	1	0	0	1	10	1	41.9	8.1	6.5	6	0	4	5	0.61	0.09	1.09	3	0.75	0	0	0	4	0	0	0	1	0	0	2
COc1ccc(cc1)S(=O)(=O)NCCc1cn(c2c1cccc2)CC(=O)Nc1ccc(cc1)Cl	2440396	4.94	498.04	8.59	0.67	1.01	0.7	1.12	5	25	9	0.15	3	0	24	3	4	0	1	0	1	0	0	2	9	1	43.1	5.2	6.9	4	0	4	5	0.62	0.1	1.1	3	0.75	0	0	1	3	0	0	1	0	0	0	3
N#Cc1c(nc(cc1c1ccccc1)c1ccccc1)N=c1sc(nn1c1ccc(cc1)Cl)C(=O)C	3408386	4.94	508.03	9.41	0.73	1.01	0.77	1.1	4	28	5	0.09	3	1	18	5	1	0	1	0	1	0	0	2	8	1	51.9	9.3	1.9	1	0	5	5	0.81	0	1	5	1	0	0	1	4	0	0	0	0	0	0	3
OC1CCCCC1NC(=O)c1cc(CN2CCN(CC2)c2ccc(cn2)C)c2n(c1=O)cccc2	2204276	4.94	475.65	7	0.61	1	0.65	1.13	4	12	5	0.07	6	0	33	5	3	0	0	0	0	0	0	0	8	0	39.7	7.4	4.4	12	0	5	6	0.8	0.07	1.07	4	0.8	0	0	0	5	0	0	0	1	0	0	0
CNC(=O)C12CC2C(C(C1O)O)n1cnc2c1nc(C#Cc1cccs1)nc2NC	3407783	4.94	424.53	8.49	0.66	1.02	0.69	1.13	5	17	3	0.06	1	1	20	6	3	0	1	0	0	0	0	1	10	0	40	12	6	8	0	5	7	0.67	0.2	1.2	3	0.6	1	0	3	2	0	0	1	0	0	0	0
OC1C(N)CN(CC1N)c1ccncc1Nc1ncc2n1nc(cc2)c1ncccc1F	3904539	4.94	435.52	8.07	0.65	1.02	0.66	1.15	4	22	4	0.07	0	0	22	9	1	0	0	1	0	0	0	0	11	1	38.9	16.7	1.9	5	0	5	6	0.84	0.07	1.07	4	0.8	0	0	1	4	0	0	1	0	0	0	0
NC(=O)c1ccc(cc1)C1=CC2(CCNCC2)Oc2c1cccc2	550063	4.94	320.42	7.28	0.64	1	0.68	1.12	2	14	2	0.04	2	0	20	2	2	0	0	0	0	0	0	0	4	0	45.5	4.5	4.5	5	0	4	5	0.88	0.1	1.14	2	0.5	0	0	0	4	0	0	0	1	0	0	2
COCCOCC#Cc1scc(c1)c1n[nH]c2c1Cc1c2cc(cc1)Cn1cncn1	223971	4.94	431.56	8.3	0.67	1.01	0.71	1.12	1	22	7	0.13	0	1	21	5	2	0	1	0	0	0	0	1	8	0	44.2	9.6	3.8	6	0	5	8	0.71	0.18	1.18	3	0.6	0	0	4	1	0	1	1	0	0	1	1
Clc1cccc(c1)c1onc(n1)C(Oc1nnc(n1C)c1ccncc1)C	2069926	4.94	382.84	9.12	0.69	1.02	0.71	1.13	3	22	5	0.11	0	0	15	6	2	0	0	0	1	0	0	1	9	1	42.9	14.3	4.8	3	0	4	4	0.82	0	1	4	1	0	0	2	2	0	0	0	0	0	0	1
N#Cc1cnccc1COc1cnc(nc1)N1CCN(CC1C)c1onc(n1)C(C)C	2087084	4.94	420.53	7.65	0.63	1.01	0.66	1.14	4	18	6	0.1	0	1	24	8	2	0	0	0	0	0	0	0	10	0	38.2	14.5	3.6	9	0	4	4	0.74	0	1	4	1	0	0	1	3	0	0	0	0	0	0	0
NC(=O)c1ccc(c2c1[nH]c(c2)c1ccccc1)NC1CCCNC1	4096683	4.94	334.46	7.12	0.63	0.99	0.67	1.13	2	17	4	0.08	1	0	22	4	1	0	0	0	0	0	0	0	5	0	42.6	8.5	2.1	5	0	4	5	0.84	0.1	1.1	3	0.75	0	0	1	3	0	0	1	0	0	0	2
NCC(=O)N1CCn2c(C1)nc(c2Nc1ccc(cc1)C)c1ccc(cc1)F	1800769	4.95	379.48	7.59	0.64	1.01	0.67	1.14	4	18	4	0.08	1	0	22	5	1	0	0	1	0	0	0	0	7	1	42	10	2	5	0	4	5	0.75	0.1	1.1	3	0.75	0	0	1	3	0	0	1	0	0	0	2
CC1NCc2c(C1)c(ncn2)Oc1ccc2c(c1)ccn2C(=O)Nc1noc(c1)C(C)(C)C	3747669	4.95	446.56	7.57	0.64	1.01	0.66	1.13	5	22	4	0.06	1	0	26	6	3	0	0	0	0	0	0	0	9	0	40.7	10.2	5.1	8	0	5	7	0.73	0.17	1.17	3	0.6	0	0	2	3	0	0	1	1	0	0	1
COc1ccc(cc1)CCN1C(CN(C1=O)NS(=O)(=O)C)c1ccc(cc1)C	572153	4.95	403.55	7.61	0.62	1.01	0.66	1.13	6	15	7	0.13	3	0	25	3	4	0	1	0	0	0	0	1	8	0	37.7	5.7	7.5	7	0	3	3	0.61	0	1	3	1	0	0	1	2	0	0	0	0	0	0	2
O=C(Cc1csc(n1)N)Nc1ccc(cc1)CC1CCC(N1)C(c1ccccc1)O	1684585	4.95	422.6	7.55	0.63	1	0.68	1.12	3	18	7	0.12	1	0	26	4	2	0	1	0	0	0	0	1	7	0	41.1	7.1	3.6	7	0	4	4	0.73	0	1	4	1	0	0	2	2	0	0	0	0	0	0	2
O=C(NC1CN(C1)C1CCC(CC1)(O)c1cncs1)CNc1ccnc2c1cc(cc2)C(F)(F)F	2315941	4.95	505.62	8.29	0.64	1.02	0.66	1.15	5	17	6	0.09	1	0	26	5	2	0	1	3	0	0	0	1	11	3	39.3	8.2	3.3	11	0	5	6	0.71	0.08	1.08	4	0.8	0	1	1	3	0	0	0	1	0	0	1
NC1=NC(CCS1)(C)c1cc(CNC(C(F)(F)F)(C)C)c(cc1F)F	4094377	4.95	381.46	8.48	0.62	1.04	0.64	1.17	9	7	4	0.09	1	0	20	3	0	0	1	5	0	0	0	1	9	5	35.6	6.7	0	9	0	2	2	0.48	0	1	2	1	0	0	0	2	0	0	0	0	0	0	1
Nc1ccc(nc1)C(=O)N1CCC2(CC1)CCN(CC2)Cc1cccc2c1CC(O2)(C)C(C)(C)C	568294	4.95	476.73	6.36	0.59	0.99	0.64	1.13	6	13	4	0.05	1	0	40	4	2	0	0	0	0	0	0	0	6	0	38.7	5.3	2.7	17	0	5	6	0.74	0.08	1.12	3	0.6	0	0	1	4	0	0	1	0	0	0	1
O=C(c1ccncn1)N1CCC2(CC1)CCN(CC2)Cc1ccc2c(c1)CCC(O2)(C)C	568503	4.95	434.64	6.59	0.6	0.99	0.64	1.13	3	13	3	0.04	1	0	34	4	2	0	0	0	0	0	0	0	6	0	39.4	6.1	3	15	0	5	6	0.84	0.07	1.11	3	0.6	0	0	0	5	0	0	0	1	0	0	1
CC(=O)N1CCN(CC1)CCOc1ccc(cc1)C1CCN(CC1)c1ccc2n(n1)c(nn2)C(F)(F)F	2346974	4.95	517.62	7.73	0.62	1.02	0.64	1.15	5	17	6	0.09	1	0	30	7	2	0	0	3	0	0	0	0	12	3	37.3	10.4	3	13	0	5	6	0.73	0.07	1.07	4	0.8	0	0	1	4	0	0	1	0	0	0	1
CC1CCCN1C(=O)c1ccc(cc1)c1ccc2c(c1)CCN(C2=O)CCN1CCCC1	2031876 2031877	4.95	431.63	6.64	0.61	0.99	0.65	1.13	3	14	5	0.07	2	0	33	3	2	0	0	0	0	0	0	0	5	0	41.5	4.6	3.1	13	0	5	6	0.81	0.08	1.08	4	0.8	0	0	2	3	0	0	0	1	0	0	2
Fc1ccc(cc1c1cncnc1)C1(N=C(c2c1cccc2F)N)c1ccnc(c1)C(F)(F)F	2177908 2177909	4.95	467.43	9.74	0.72	1.05	0.71	1.15	6	25	3	0.06	1	0	14	5	0	0	0	5	0	0	0	0	10	5	50	10.4	0	2	0	5	6	0.79	0.07	1.07	4	0.8	0	0	1	4	0	0	1	0	0	0	2
CN(Cc1ccc2c(c1)CCO2)CC=Cc1ccc(cc1)c1ccccc1	4075121	4.95	355.51	6.84	0.64	0.98	0.69	1.11	1	19	6	0.11	1	0	25	1	1	0	0	0	0	0	0	0	2	0	48.1	1.9	1.9	5	0	4	5	0.78	0.1	1.1	3	0.75	0	0	1	3	0	0	1	0	0	0	3
N#Cc1cc(C(C)C)c2c(c1)nc(o2)c1ccc(cc1)C(=O)NCC1CCC(CC1)c1cccc(c1)C	1771129 1771130	4.95	491.68	7.02	0.63	0.99	0.68	1.12	5	24	6	0.08	1	1	33	3	2	0	0	0	0	0	0	0	5	0	45.7	4.3	2.9	11	0	5	6	0.73	0.07	1.07	4	0.8	0	0	1	4	0	0	1	0	0	0	3
O=C1OC(C(N1C1CCC(CC1)c1cnc(c(c1)c1ncccn1)N)c1ccccc1)(C)C	3099716	4.96	443.6	7.16	0.63	1	0.66	1.13	4	19	4	0.06	1	0	29	5	2	0	0	0	0	0	0	0	7	0	41.9	8.1	3.2	10	0	5	5	0.88	0	1	5	1	0	0	1	4	0	0	0	0	0	0	1
COc1cc2nc([nH]c2cc1Cl)C(c1cccc(c1)F)CNC(=O)c1c(Cl)cc(cc1Cl)n1cnc(n1)C	3627894	4.96	573.87	9.89	0.71	1.03	0.73	1.13	7	28	7	0.11	1	0	20	6	2	0	0	1	3	0	0	3	12	4	44.8	10.3	3.4	4	0	5	6	0.68	0.08	1.08	4	0.8	0	0	2	3	0	0	1	0	0	0	3
Fc1ccc(cc1)CCN1CCN(C(=O)C1)C1CCc2c(C1)ccc(c2)CN1CCOCC1	217875	4.96	451.64	6.74	0.6	0.99	0.64	1.13	2	13	6	0.09	1	0	34	3	2	0	0	1	0	0	0	0	6	1	40.3	4.5	3	14	0	5	6	0.85	0.07	1.07	4	0.8	0	0	0	5	0	0	0	1	0	0	2
Fc1ccc2c(c1)oc(cc2=O)C(=O)NC1CCN(CC1)Cc1ccc(cc1Cl)C(=O)NCCN1CCCC1	246258	4.96	555.1	7.82	0.64	1.01	0.66	1.13	5	16	8	0.11	4	0	32	4	4	0	0	1	1	0	0	1	10	2	40.8	5.6	5.6	12	0	5	6	0.69	0.07	1.07	4	0.8	0	0	1	4	0	0	0	1	0	0	2
COc1cccc(c1)C1(O)CCN(CC1)C(C(c1ccc2c(c1)CCC(=O)N2)O)C	246818	4.96	410.56	6.84	0.61	1	0.64	1.13	5	13	5	0.08	1	0	30	2	4	0	0	0	0	0	0	0	6	0	40	3.3	6.7	11	0	4	5	0.73	0.09	1.09	3	0.75	0	0	0	4	0	0	0	1	0	0	2
Fc1ccc(c(c1)C1=CC(N(C1)C(=O)C(C1CC1)O)c1ccccc1)F	382165	4.96	355.41	7.9	0.66	1.01	0.68	1.13	4	14	4	0.08	2	0	19	1	2	0	0	2	0	0	0	0	5	2	46.7	2.2	4.4	6	0	4	4	0.77	0	1	4	1	1	0	1	2	0	0	0	0	0	0	2
CN(C(=O)c1ccc(cc1)Nc1ncc(c(n1)c1cnc(n1C(C)C)C)F)C	453862	4.96	382.49	7.5	0.63	1.01	0.65	1.14	7	18	5	0.09	1	0	23	6	1	0	0	1	0	0	0	0	8	1	39.2	11.8	2	6	0	3	3	0.61	0	1	3	1	0	0	1	2	0	0	0	0	0	0	1
CCN1CCN(CC1)c1cc2[nH]c(nc2cc1Cl)C(=O)C1(CC)CCC(CC1)(C)O	467533	4.96	433.05	6.87	0.59	0.99	0.64	1.14	6	11	5	0.08	1	0	33	4	2	0	0	0	1	0	0	1	7	1	36.5	6.3	3.2	15	0	4	5	0.7	0.1	1.1	3	0.75	0	0	1	3	0	0	1	0	0	0	1
c1ccc(cc1)CC1(CNCC1)c1ccc2c(c1)ccs2	486537	4.96	293.46	7.34	0.65	0.98	0.71	1.1	0	16	3	0.07	0	0	19	1	0	0	1	0	0	0	0	1	2	0	47.5	2.5	0	5	0	4	5	0.95	0.1	1.1	3	0.75	0	0	2	2	0	0	1	0	0	0	2
OC1CC(CCc2c1nccc2)CN1CCC(CC1)c1ccccc1	487827	4.96	336.52	6.35	0.6	0.98	0.65	1.13	1	12	3	0.05	0	0	28	2	1	0	0	0	0	0	0	0	3	0	41.5	3.8	1.9	11	0	4	5	0.92	0.09	1.09	3	0.75	0	0	0	3	1	0	0	0	1	0	1
OC(=O)c1ccc(cc1)CCCCN1CCC(CC1)C(c1ccccc1)(c1ccccc1)O	570033	4.96	443.63	6.72	0.62	0.99	0.66	1.12	3	19	9	0.13	1	0	33	1	3	0	0	0	0	0	0	0	4	0	43.9	1.5	4.5	10	0	4	4	0.73	0	1	4	1	0	0	0	4	0	0	0	0	0	0	3
CNC(C(=O)N1CCN(CC1)C(=O)c1cc(ccc1F)Cc1c[nH]c(=O)c2n1c(Cl)c(c2)Cl)(C)C	590791	4.96	522.45	8.57	0.65	1.02	0.68	1.14	9	15	5	0.08	4	0	26	5	3	0	0	1	2	0	0	2	11	3	39.3	8.2	4.9	9	0	4	5	0.6	0.1	1.1	3	0.75	0	0	1	3	0	0	1	0	0	0	1
COc1cccc(c1)C(=O)Nc1ccc(c(c1)c1ccnn1C)OCCN1CCOCC1	1084617	4.96	436.56	7.28	0.62	1.01	0.65	1.13	3	18	8	0.13	1	0	28	4	4	0	0	0	0	0	0	0	8	0	40	6.7	6.7	8	0	4	4	0.72	0	1	4	1	0	0	1	3	0	0	0	0	0	0	2
CC1CCCN1CCc1ccc2c(c1)ccc(n2)C1CC1	1086034	4.96	280.45	6.23	0.6	0.98	0.65	1.12	1	11	4	0.08	0	0	24	2	0	0	0	0	0	0	0	0	2	0	42.2	4.4	0	10	0	4	5	0.86	0.11	1.11	3	0.75	1	0	1	2	0	0	0	1	0	0	1
CCOC1CN(CC1NC(=O)CNC(=O)c1cccc(c1)C(F)(F)F)C1CCC(CC1)(O)c1ccc(cc1)C	1289203	4.96	547.68	7.3	0.61	1.01	0.63	1.14	8	14	8	0.1	2	0	36	3	4	0	0	3	0	0	0	0	10	3	38.7	4	5.3	15	0	4	4	0.59	0	1	4	1	0	0	1	3	0	0	0	0	0	0	2
COc1cc(ccc1Nc1ncc(c(n1)c1cnc2n1cccc2)Cl)N1CCCN(CC1)C(=O)C	1809048	4.96	492.03	8.07	0.65	1.01	0.68	1.13	4	23	5	0.08	1	0	26	7	2	0	0	0	1	0	0	1	10	1	41	11.5	3.3	7	0	5	6	0.8	0.07	1.07	4	0.8	0	0	1	3	1	0	1	0	0	0	1
COC(=O)Nc1cccc(c1)C(c1ccc(cc1)C(=O)N(CC)CC)N1CCN(CC1)Cc1cccnc1	1939735	4.96	515.72	6.88	0.61	1	0.65	1.13	5	20	10	0.13	2	0	37	5	3	0	0	0	0	0	0	0	8	0	40	6.7	4	11	0	4	4	0.63	0	1	4	1	0	0	0	4	0	0	0	0	0	0	2
CCN(C(=O)Cc1ccc(cc1)S(=O)(=O)C)C1CCN(CC1)CCC(c1cc(F)cc(c1)F)C1CCN(CC1)S(=O)(=O)C	1951914	4.96	639.91	7.44	0.6	1.01	0.65	1.14	10	17	11	0.12	5	0	43	3	5	0	2	2	0	0	0	2	12	2	36	3.5	5.8	18	0	4	4	0.56	0	1	4	1	0	0	0	4	0	0	0	0	0	0	2
O=C1N(CCN2CCCC2)CCc2c1ccc(c2)c1ccc(cc1)C(=O)NC1CC1	2031871	4.96	403.57	6.84	0.62	0.99	0.66	1.12	2	14	6	0.1	2	0	29	3	2	0	0	0	0	0	0	0	5	0	42.4	5.1	3.4	11	0	5	6	0.8	0.08	1.08	4	0.8	1	0	1	3	0	0	0	1	0	0	2
O=C1c2ccccc2C(N1CCc1ccccn1)(C)C(=O)NCc1ccc(cc1)OC(F)(F)F	2164367	4.96	469.5	8.38	0.66	1.03	0.67	1.14	6	20	7	0.12	2	0	22	3	3	0	0	3	0	0	0	0	9	3	44.6	5.4	5.4	6	0	4	5	0.62	0.1	1.1	3	0.75	0	0	1	3	0	0	1	0	0	0	2
NC1=NC(c2c1c(F)ccc2)(c1ccnc(c1)C(F)(F)F)c1cccc(c1)c1cncnc1	2177906	4.96	449.44	9.36	0.72	1.04	0.71	1.14	5	25	3	0.06	1	0	15	5	0	0	0	4	0	0	0	0	9	4	50	10.4	0	2	0	5	6	0.82	0.07	1.07	4	0.8	0	0	1	4	0	0	1	0	0	0	2
Cn1nc(c(c1)c1[nH]c2c(n1)c(N1CCN(CC1)Cc1nocn1)c(cn2)Cl)C	2207500	4.96	413.92	8.45	0.65	1.02	0.67	1.15	3	20	4	0.08	0	0	20	9	1	0	0	0	1	0	0	1	11	1	36.7	18.4	2	7	0	5	6	0.86	0.08	1.08	4	0.8	0	0	3	2	0	0	1	0	0	0	0
COc1ccc(c(n1)C(=O)NCC1CCOCC1)NC(=O)c1ccc(c2c1cccc2)Cn1nncc1	2316378	4.96	500.61	7.7	0.64	1.01	0.67	1.13	3	24	8	0.12	2	0	28	6	4	0	0	0	0	0	0	0	10	0	41.5	9.2	6.2	8	0	5	6	0.73	0.07	1.07	4	0.8	0	0	1	4	0	0	0	1	0	0	2
COc1cccc(c1)c1cccc(c1)C1(C)SCCC(=N1)N	2380446	4.96	312.47	7.44	0.64	0.99	0.69	1.12	3	13	3	0.07	1	0	20	2	1	0	1	0	0	0	0	1	4	0	42.9	4.8	2.4	5	0	3	3	0.82	0	1	3	1	0	0	0	3	0	0	0	0	0	0	2
N#Cc1cnn2c1nc(Nc1ccc(c(c1)NC(=O)C)C)cc2NC1CCC1	2409181	4.96	375.48	7.66	0.64	1.01	0.67	1.14	4	18	5	0.1	1	1	21	7	1	0	0	0	0	0	0	0	8	0	40.8	14.3	2	6	0	4	5	0.68	0.11	1.11	3	0.75	0	1	1	2	0	0	1	0	0	0	1
CCOc1cc2ncc(c(c2cc1C1CCN(CC1)C)Nc1ccc(cc1F)F)C(=O)N	2409309	4.96	440.54	7.6	0.63	1.01	0.65	1.14	6	18	6	0.1	1	0	26	4	2	0	0	2	0	0	0	0	8	2	41.4	6.9	3.4	8	0	4	5	0.69	0.09	1.09	3	0.75	0	0	0	4	0	0	0	1	0	0	2
COc1ccc(cc1)n1cc2c(n1)c(=O)n(c(n2)c1ccccc1C)CC1CCCN(C1)C(C)C	3218884	4.96	471.66	6.94	0.62	0.99	0.66	1.13	5	19	6	0.08	2	0	33	5	2	0	0	0	0	0	0	0	7	0	41.2	7.4	2.9	11	0	5	6	0.77	0.07	1.07	4	0.8	0	0	1	4	0	0	1	0	0	0	2
OCC(Oc1cc(Oc2ccc(cc2)C(=O)N2CCC2)cc(c1)C(=O)Nc1snc(n1)C)C	3219109	4.96	468.58	8.22	0.65	1.02	0.68	1.13	5	19	8	0.13	2	0	24	4	5	0	1	0	0	0	0	1	10	0	40.4	7	8.8	7	0	4	4	0.64	0	1	4	1	0	1	1	2	0	0	0	0	0	0	2
N#Cc1ccc(c(c1)F)COc1cnc(nc1)N1CCN(CC1C)c1nnc(o1)C(F)(F)F	3357999	4.96	463.44	9.27	0.68	1.05	0.66	1.16	6	18	5	0.09	0	1	17	7	2	0	0	4	0	0	0	0	13	4	40	14	4	7	0	4	4	0.7	0	1	4	1	0	0	1	3	0	0	0	0	0	0	1
COc1ccc2c(n1)c(c(cn2)F)C(CC12CCC(CC1)(CO2)NCc1ccc2c(n1)NC(=O)CO2)CO	3753978	4.96	523.62	7.7	0.63	1.02	0.65	1.14	4	18	8	0.11	1	0	30	5	5	0	0	1	0	0	0	0	11	1	39.7	7.4	7.4	13	0	6	9	0.74	0.36	1.29	3	0.5	0	0	0	7	0	0	0	2	0	0	0
OC(=O)CN(S(=O)(=O)c1ccc(cc1)OC(F)F)Cc1cccc(c1)c1ccccc1OC(F)(F)F	3764377	4.96	531.49	9.84	0.69	1.06	0.68	1.15	9	21	9	0.16	3	0	18	1	6	0	1	5	0	0	0	1	13	5	42.6	1.9	11.1	4	0	3	3	0.5	0	1	3	1	0	0	0	3	0	0	0	0	0	0	3
O=C(c1nnc(o1)c1ccccc1)N1CCC(CC1)Oc1ccc(cc1)CN1CCCC1	3787457	4.96	432.57	7.21	0.63	1	0.66	1.13	1	18	6	0.09	1	0	28	4	3	0	0	0	0	0	0	0	7	0	41.7	6.7	5	10	0	5	5	0.88	0	1	5	1	0	0	2	3	0	0	0	0	0	0	2
N#Cc1ccc(cc1)Cn1cncc1CNC1CCN(C1=O)C(=O)c1cccnc1S	483810	4.96	432.55	8.48	0.68	1.01	0.7	1.12	4	20	6	0.11	2	1	20	6	2	0	1	0	0	0	0	1	9	0	43.1	11.8	3.9	5	0	4	4	0.71	0	1	4	1	0	0	2	2	0	0	0	0	0	0	1
N#Cc1c(F)ccc(c1C)C1OCC2N(C1)CCN(C2)C(=O)Cc1cnc(cn1)n1cnnn1	3928945 3974889	4.96	463.53	8.28	0.66	1.02	0.67	1.15	4	19	4	0.07	1	1	22	9	2	0	0	1	0	0	0	0	12	1	39.3	16.1	3.6	9	0	5	6	0.79	0.07	1.07	4	0.8	0	0	1	4	0	0	0	1	0	0	1
N#Cc1nc(C)cc(n1)N1CCC(CC1)C1CCN(CC1)c1ncc(nc1)C	1771096	4.97	377.55	6.87	0.61	0.99	0.65	1.14	3	13	3	0.05	0	1	27	7	0	0	0	0	0	0	0	0	7	0	38.2	12.7	0	12	0	4	4	0.86	0	1	4	1	0	0	0	4	0	0	0	0	0	0	0
Fc1ccc(c(c1)F)C12COC(CC2CSC(=N1)N)c1ncco1	3422235	4.97	351.41	9.01	0.67	1.03	0.69	1.14	3	12	2	0.05	1	0	15	3	2	0	1	2	0	0	0	1	8	2	41	7.7	5.1	6	0	4	5	0.88	0.1	1.1	3	0.75	0	0	1	3	0	0	0	1	0	0	1
FC(Oc1ccccc1CC(c1ccccc1)N1CCNCC1)F	1083708	4.97	332.43	7.23	0.62	1.01	0.65	1.14	2	12	5	0.1	0	0	22	2	1	0	0	2	0	0	0	0	5	2	41.3	4.3	2.2	7	0	3	3	0.75	0	1	3	1	0	0	0	3	0	0	0	0	0	0	2
CC1NCc2c(C1)c(ncn2)Oc1ccc2c(c1)ccn2C(=O)Nc1cccc(c1)C(F)(F)F	3747266	4.97	467.49	8.66	0.68	1.03	0.68	1.14	5	23	3	0.05	1	0	20	5	2	0	0	3	0	0	0	0	10	3	44.4	9.3	3.7	5	0	5	7	0.74	0.16	1.16	3	0.6	0	0	1	4	0	0	1	1	0	0	2
COc1ccc2c(c1)c(C(CCC1CCN(CC1C(=O)O)C1CC(C1)c1ncccc1F)O)c(cn2)F	4082602	4.97	511.62	7.52	0.63	1.01	0.65	1.14	6	18	8	0.11	1	0	31	3	4	0	0	2	0	0	0	0	9	2	41.2	4.4	5.9	13	0	5	6	0.7	0.08	1.08	4	0.8	0	1	0	4	0	0	0	1	0	0	1
Fc1ccc(cc1)CN1CCN(CC1)c1ccc2n(n1)c(nn2)C(F)(F)F	2346968	4.97	380.39	8.85	0.66	1.04	0.65	1.17	4	16	3	0.07	0	0	16	6	0	0	0	4	0	0	0	0	10	4	39.5	14	0	6	0	4	5	0.78	0.1	1.1	3	0.75	0	0	1	3	0	0	1	0	0	0	1
CONC(=O)N(C1CCN(CC1)C(CCNC(=O)c1c(C)cc(nc1Cl)C#N)C)Cc1cscc1	2164210	4.97	519.13	7.87	0.62	1.01	0.66	1.14	7	14	9	0.13	2	1	31	6	3	0	1	0	1	0	0	2	11	1	36.4	9.1	4.5	12	0	3	3	0.49	0	1	3	1	0	0	1	2	0	0	0	0	0	0	0
COc1ccc(cc1)n1cnc2c(c1=O)scc2c1ccccc1	3330811	4.97	334.42	8.8	0.71	1.01	0.74	1.1	2	19	3	0.07	2	0	14	2	2	0	1	0	0	0	0	1	5	0	50	5.3	5.3	1	0	4	5	0.88	0.1	1.1	3	0.75	0	0	1	3	0	0	1	0	0	0	2
Cc1nn(c(c1c1nc2c([nH]1)ncc(c2N1CCN(CC1)Cc1cccnc1)Br)C)C	3891461	4.97	481.45	8.6	0.64	1	0.68	1.14	4	21	4	0.07	0	0	25	8	0	0	0	0	0	1	0	1	9	1	39.3	14.3	0	8	0	5	6	0.84	0.08	1.08	4	0.8	0	0	2	3	0	0	1	0	0	0	0
N#Cc1ccc(cc1)c1csc(n1)C(C(c1ccc(cc1F)F)(Cn1cncn1)O)C	294029	4.98	437.51	9.12	0.7	1.02	0.72	1.13	5	23	6	0.12	0	1	17	5	1	0	1	2	0	0	0	1	9	2	45.8	10.4	2.1	4	0	4	4	0.71	0	1	4	1	0	0	2	2	0	0	0	0	0	0	2
CCOC(=O)c1nn(c(=Nc2nc(cc(c2C#N)c2ccccc2)c2ccccc2)s1)c1ccccc1	3408387	4.98	503.62	8.68	0.71	1.01	0.74	1.11	3	28	7	0.11	3	1	21	5	2	0	1	0	0	0	0	1	8	0	50	8.6	3.4	2	0	5	5	0.78	0	1	5	1	0	0	1	4	0	0	0	0	0	0	3
CCOc1ccc(nn1)n1ncc(c1C)c1ccc2c(n1)ccc(c2)CCN1CCCC1C	237394	4.98	442.62	7.03	0.62	0.99	0.66	1.13	3	22	7	0.1	0	0	30	6	1	0	0	0	0	0	0	0	7	0	41.3	9.5	1.6	10	0	5	6	0.79	0.08	1.08	4	0.8	0	0	2	3	0	0	0	1	0	0	1
CNCc1cc(ccc1Oc1ccc(cc1)C)C(F)(F)F	472388	4.98	295.33	7.98	0.64	1.03	0.65	1.15	5	12	4	0.11	0	0	16	1	1	0	0	3	0	0	0	0	5	3	43.2	2.7	2.7	4	0	2	2	0.57	0	1	2	1	0	0	0	2	0	0	0	0	0	0	2
NC(Cc1c[nH]c2c1cccc2)COc1cc(c2cnc3c(n2)c(C)n[nH]3)c(nc1N)c1ccoc1C	595944	4.98	494.61	7.85	0.66	1.01	0.68	1.13	4	31	7	0.1	0	0	26	8	2	0	0	0	0	0	0	0	10	0	42.9	12.7	3.2	5	0	6	8	0.78	0.14	1.14	4	0.67	0	0	3	3	0	0	2	0	0	0	1
FC(Oc1cccc(c1CC(c1ccccc1)N1CCNCC1)F)F	1086275	4.98	350.42	7.62	0.62	1.02	0.65	1.15	3	12	5	0.1	0	0	21	2	1	0	0	3	0	0	0	0	6	3	41.3	4.3	2.2	7	0	3	3	0.72	0	1	3	1	0	0	0	3	0	0	0	0	0	0	2
ONC(=O)C=Cc1ccc(cc1)CNCCc1c(nn2c1cccc2)c1ccccc1	1819272	4.98	412.53	7.5	0.65	1	0.68	1.12	2	24	8	0.14	2	0	24	4	2	0	0	0	0	0	0	0	6	0	45.5	7.3	3.6	3	0	4	5	0.68	0.1	1.1	3	0.75	0	0	1	3	0	0	1	0	0	0	2
COc1ccc(cn1)c1cc(cnc1N)c1ccc(cc1)S(=O)(=O)N1CCN(CC1)C	2181497	4.98	439.59	7.85	0.64	1.01	0.67	1.13	5	20	5	0.09	2	0	25	5	3	0	1	0	0	0	0	1	9	0	39.3	8.9	5.4	6	0	4	4	0.77	0	1	4	1	0	0	0	4	0	0	0	0	0	0	1
CCn1ncc(c1)C1(NC(Cc2c1[nH]c1c2cccc1)c1[nH]cc(n1)c1ccc(cn1)F)c1nnc(o1)S	3582328	4.98	527.64	8.79	0.69	1.02	0.71	1.13	3	31	5	0.08	0	0	22	9	1	0	1	1	0	0	0	1	12	1	43.3	15	1.7	5	0	7	10	0.9	0.12	1.12	5	0.71	0	0	4	3	0	0	2	0	0	0	1
OC1C(N)CN(CC1N)c1ccncc1Nc1ncc2n1nc(cc2)c1c(F)cccc1F	3950251	4.98	452.52	8.23	0.65	1.02	0.66	1.15	5	22	4	0.07	0	0	22	8	1	0	0	2	0	0	0	0	11	2	40	14.5	1.8	5	0	5	6	0.82	0.07	1.07	4	0.8	0	0	1	4	0	0	1	0	0	0	1
FC(Oc1ccc(cc1)OCC1(C)Oc2n(C1)cc(n2)[N+](=O)[O-])(F)F	218974	4.98	359.29	9.71	0.67	1.08	0.64	1.16	6	13	5	0.13	2	0	12	3	5	0	0	3	0	0	0	0	11	3	37.8	8.1	13.5	5	0	3	4	0.56	0.14	1.14	2	0.67	0	0	2	1	0	1	0	0	0	0	1
Brc1ccc(cc1)c1c(Cn2ncnc2)c(nn1c1ccccc1Cl)c1nnc(s1)C(C)(C)C	1223259	4.98	554.94	10.09	0.7	1.01	0.75	1.12	5	27	6	0.1	0	0	21	7	0	0	1	0	1	1	0	3	10	2	43.6	12.7	0	5	0	5	5	0.79	0	1	5	1	0	0	3	2	0	0	0	0	0	0	2
OCC(COc1ccc2c(n1)c(CCC13CCC(CC1)(CO3)NCc1ccc3c(n1)NC(=O)CO3)c(cn2)F)CO	3605128	4.98	567.68	7.57	0.62	1.02	0.64	1.14	4	18	11	0.14	1	0	34	5	6	0	0	1	0	0	0	0	12	1	38.7	6.7	8	15	0	6	9	0.68	0.36	1.29	3	0.5	0	0	0	7	0	0	0	2	0	0	0
N#Cc1ccc(nc1)N1CC2(C1)CCN(CC2)CC(c1ccc2c(c1C)COC2=O)O	4087753	4.98	418.54	7.34	0.63	1	0.66	1.13	4	14	4	0.07	1	1	26	4	3	0	0	0	0	0	0	0	7	0	42.1	7	5.3	11	0	5	6	0.77	0.08	1.13	3	0.6	0	1	1	3	0	0	1	0	0	0	1
O=C(c1ccc(cc1)C1=CC2(CCNCC2)Oc2c1cccc2)N1CCCC1	564922	4.98	374.52	6.94	0.63	0.99	0.67	1.12	1	14	2	0.03	2	0	26	2	2	0	0	0	0	0	0	0	4	0	44.4	3.7	3.7	9	0	5	6	0.93	0.08	1.12	3	0.6	0	0	1	4	0	0	0	1	0	0	2
Nc1cccc(n1)C(c1cccnc1)Cc1cccnc1c1cc(Cl)cc(c1)Cl	4067665	4.99	421.35	8.97	0.7	1	0.74	1.11	3	24	5	0.1	0	0	18	4	0	0	0	0	2	0	0	2	6	2	48.9	8.5	0	2	0	4	4	0.83	0	1	4	1	0	0	0	4	0	0	0	0	0	0	1
N#Cc1cccc(c1)c1cc(F)ccc1CC(c1cccnc1)c1cccnc1	4068841	4.99	379.46	8.07	0.7	1	0.72	1.11	2	25	5	0.1	0	1	18	3	0	0	0	1	0	0	0	0	4	1	53.2	6.4	0	2	0	4	4	0.83	0	1	4	1	0	0	0	4	0	0	0	0	0	0	2
Fc1ccc(cc1)c1cn2c(c1)c(NC1CCC(C1(C)C)(C)N)c(cn2)C(=O)N	4077508	4.99	395.53	7.19	0.62	1	0.65	1.14	7	17	4	0.07	1	0	26	5	1	0	0	1	0	0	0	0	7	1	40	9.1	1.8	8	0	4	5	0.69	0.1	1.1	3	0.75	0	0	2	2	0	0	1	0	0	0	1
COc1ccc(cc1)NC(=O)Cn1cc(c2c1cccc2)CCNS(=O)(=O)c1ccc(cc1)OC	2440395	4.99	493.63	7.96	0.65	1.01	0.68	1.12	5	25	10	0.15	3	0	27	3	5	0	1	0	0	0	0	1	9	0	41.9	4.8	8.1	5	0	4	5	0.6	0.1	1.1	3	0.75	0	0	1	3	0	0	1	0	0	0	3
OCCN(Cc1ccc(cc1)C=CC(=O)NO)CCc1c[nH]c2c1cccc2	356066	4.99	379.5	7.16	0.62	1	0.66	1.13	3	18	9	0.16	2	0	25	3	3	0	0	0	0	0	0	0	6	0	41.5	5.7	5.7	5	0	3	4	0.54	0.13	1.13	2	0.67	0	0	1	2	0	0	1	0	0	0	2
O=C(c1cccc(c1Cl)Cl)N(C1CCNC1)C1CCCC1	1080968	4.99	327.28	7.98	0.63	1	0.68	1.13	3	7	3	0.07	1	0	20	2	1	0	0	0	2	0	0	2	5	2	39	4.9	2.4	9	0	3	3	0.76	0	1	3	1	0	0	2	1	0	0	0	0	0	0	1
COC(=O)NCCc1ccccc1c1ccc(c(c1)Cl)C1CNCCC1c1ccn(c(=O)c1)C	1957792	4.99	480.05	7.5	0.63	1	0.67	1.12	5	16	7	0.1	4	0	30	3	3	0	0	0	1	0	0	1	7	1	42.2	4.7	4.7	9	0	4	4	0.71	0	1	4	1	0	0	0	4	0	0	0	0	0	0	2
COc1cc(ccc1n1cnc(c1)C)c1nnn(c1)CC(=O)N1CCC(CC1)c1nc2c(o1)cccc2	2017562	4.99	497.61	7.78	0.65	1.01	0.67	1.13	3	27	6	0.09	1	0	27	7	3	0	0	0	0	0	0	0	10	0	42.2	10.9	4.7	8	0	6	7	0.84	0.07	1.07	5	0.83	0	0	3	3	0	0	1	0	0	0	2
COc1ccc2c(c1)c(ccn2)C(CCC1CCN(CC1C(=O)O)C1CC(C1)c1cccc(c1)F)O	2382342	4.99	492.64	7.14	0.62	1	0.65	1.13	5	18	8	0.11	1	0	33	2	4	0	0	1	0	0	0	0	7	1	42	2.9	5.8	13	0	5	6	0.72	0.08	1.08	4	0.8	0	1	0	4	0	0	0	1	0	0	2
Clc1ccc(c(c1)Cl)C(Cn1c(N)nc2c1cccc2)O	3289799	4.99	322.21	9.48	0.69	1.02	0.73	1.12	4	16	3	0.08	0	0	13	3	1	0	0	0	2	0	0	2	6	2	44.1	8.8	2.9	2	0	3	4	0.71	0.13	1.13	2	0.67	0	0	1	2	0	0	1	0	0	0	2
Clc1cc(c(cc1OCC1NCCC=C1c1ccc(cc1)F)F)S(=O)(=O)Nc1ncsc1	4102635	4.99	498.01	9.96	0.7	1.04	0.73	1.13	5	20	7	0.13	3	0	18	3	3	0	2	2	1	0	0	3	11	3	42	6	6	4	0	4	4	0.72	0	1	4	1	0	0	1	3	0	0	0	0	0	0	2
NC1CN(CCC1c1cc(F)c(cc1F)F)c1cnc2c(n1)nccn2	231196	5.0	360.38	8.79	0.67	1.04	0.67	1.16	4	17	2	0.05	0	0	15	6	0	0	0	3	0	0	0	0	9	3	41.5	14.6	0	5	0	4	5	0.85	0.09	1.09	3	0.75	0	0	0	4	0	0	0	1	0	0	1
Cc1ccc(cn1)n1c(C(C)C)c(nc1c1ncccc1Cl)CNC1CCCC1	561396	5.0	410.01	7.19	0.62	0.99	0.67	1.13	4	17	6	0.1	0	0	28	5	0	0	0	0	1	0	0	1	6	1	40.4	8.8	0	10	0	4	4	0.76	0	1	4	1	0	0	2	2	0	0	0	0	0	0	0
ONC(=O)C=Cc1ccc(c(c1)Cl)CN1CCCC(C1)c1c2ccccc2[nH]c1C(C)(C)C	1093351	5.0	466.07	7.17	0.62	0.99	0.67	1.12	6	18	6	0.09	2	0	32	3	2	0	0	0	1	0	0	1	6	1	41.5	4.6	3.1	10	0	4	5	0.64	0.1	1.1	3	0.75	0	0	1	3	0	0	1	0	0	0	2
CCOC(=O)Nc1ccccc1C(c1ccc(cc1)C(=O)N(CC)CC)N1CCN(CC1)Cc1ccccn1	1939748	5.0	529.75	6.79	0.61	0.99	0.65	1.13	5	20	11	0.14	2	0	39	5	3	0	0	0	0	0	0	0	8	0	39.7	6.4	3.8	12	0	4	4	0.62	0	1	4	1	0	0	0	4	0	0	0	0	0	0	2
N#Cc1ccc2cc1Oc1ccc3c(c1)c(ccc3)N1CCC(C1=O)NC(=O)Cc1n(C2)cnc1	523080 524082	5.0	463.53	8.28	0.69	1.01	0.71	1.12	3	25	0	0	2	1	21	5	3	0	0	0	0	0	0	0	8	0	48.2	8.9	5.4	5	0	6	38	0.89	0.58	1.45	1	0.17	0	0	2	3	0	0	0	1	0	0	3
Cn1cc2c(c1)c1ccccc1nc2OCC1CCN(CC1)CCc1ccc(cc1)C(=O)O	2179674	5.0	443.59	7.16	0.63	1	0.67	1.12	3	22	7	0.11	1	0	29	3	3	0	0	0	0	0	0	0	6	0	43.5	4.8	4.8	9	0	5	8	0.76	0.16	1.16	3	0.6	0	0	1	4	0	0	1	1	0	0	2
COc1ccc2c(c1)c(ccn2)C(CCC1CCN(CC1C(=O)O)C1CC(C1)c1cc(F)ccc1F)O	2382345	5.0	510.63	7.4	0.63	1.01	0.65	1.13	6	18	8	0.11	1	0	32	2	4	0	0	2	0	0	0	0	8	2	42	2.9	5.8	13	0	5	6	0.7	0.08	1.08	4	0.8	0	1	0	4	0	0	0	1	0	0	2
OC(=O)C(N1CCC(CC1)CN1CCC(CC1)Oc1ccc(c(c1)Cl)Cl)Cc1ccccc1	2158835 2158836	5.0	491.5	7.56	0.62	1	0.67	1.13	4	13	8	0.12	1	0	32	2	3	0	0	0	2	0	0	2	7	2	40	3.1	4.6	13	0	4	4	0.73	0	1	4	1	0	0	0	4	0	0	0	0	0	0	2
N#Cc1ccc(cc1)OC1CNC(C1)C(=O)N1CCCN(CC1)C1CCC1	1097881 1823046	5.0	368.53	6.7	0.6	0.99	0.64	1.13	2	8	4	0.07	1	1	28	4	2	0	0	0	0	0	0	0	6	0	38.2	7.3	3.6	13	0	4	4	0.82	0	1	4	1	0	1	1	1	1	0	0	0	0	0	1
O=C(N1CCN2C(C1)COC(C2)c1ccc2c(c1C)non2)Cc1ccc(nc1)n1cnnn1	3891108 3922938	5.0	461.54	8.1	0.65	1.02	0.66	1.14	2	22	4	0.07	1	0	23	9	3	0	0	0	0	0	0	0	12	0	38.6	15.8	5.3	9	0	6	8	0.88	0.13	1.13	4	0.67	0	0	2	4	0	0	1	1	0	0	1
OCCN1CCN(CC1)C1CCCc2c(C1)ccc(c2OC)Nc1ncc(c(n1)Nc1ccccc1C(=O)NC)Cl	3890564 3951811 3972653	5.0	580.2	7.34	0.62	1	0.65	1.14	5	19	9	0.11	1	0	38	7	3	0	0	0	1	0	0	1	11	1	38	8.9	3.8	13	0	5	6	0.71	0.07	1.07	4	0.8	0	0	0	4	1	0	0	0	1	0	2
CC(COc1c(C)cccc1C)N	558	5.0	179.29	5.98	0.57	0.98	0.62	1.13	4	6	3	0.1	0	0	17	1	1	0	0	0	0	0	0	0	2	0	36.7	3.3	3.3	5	0	1	1	0.46	0	1	1	1	0	0	0	1	0	0	0	0	0	0	1
Oc1ccc(cc1)C(C(N1CCC(CC1)(O)c1ccccc1)C)O	17350	5.0	327.46	6.68	0.6	0.99	0.64	1.13	4	12	4	0.08	0	0	25	1	3	0	0	0	0	0	0	0	4	0	40.8	2	6.1	8	0	3	3	0.75	0	1	3	1	0	0	0	3	0	0	0	0	0	0	2
Fc1ccc(cc1)n1cc(c2c1ccc(c2)Cl)C(C)C	53089	5.0	287.78	8.22	0.67	1	0.71	1.12	4	16	2	0.05	0	0	15	1	0	0	0	1	1	0	0	1	3	2	48.6	2.9	0	3	0	3	4	0.75	0.13	1.13	2	0.67	0	0	1	2	0	0	1	0	0	0	2
OCC(Cn1c(C#N)c(c2ccccc2)c2c(c1=O)ccc(c2)OC)NCc1cccnc1	214553	5.0	440.54	7.73	0.66	1	0.68	1.12	4	21	8	0.13	2	1	24	4	3	0	0	0	0	0	0	0	7	0	45.6	7	5.3	5	0	4	5	0.67	0.09	1.09	3	0.75	0	0	0	4	0	0	0	1	0	0	2
O=C(Nc1ccc2c(c1)c(C)nc(n2)N1CCCC1)COc1ccc(cc1)Cl	216228	5.0	396.91	8.1	0.66	1.01	0.69	1.12	3	18	5	0.1	1	0	21	4	2	0	0	0	1	0	0	1	7	1	42.9	8.2	4.1	6	0	4	5	0.75	0.1	1.1	3	0.75	0	0	1	3	0	0	0	1	0	0	2
CN(Cc1ccc2c(c1)CCC(C2)N(C(=O)c1ccc(nc1)c1ccc(cc1)F)C)C	216314	5.0	417.57	7.08	0.63	0.99	0.67	1.13	5	19	5	0.08	1	0	28	3	1	0	0	1	0	0	0	0	5	1	44.1	5.1	1.7	8	0	4	5	0.71	0.09	1.09	3	0.75	0	0	0	4	0	0	0	1	0	0	2
N#Cc1ccc(cc1)C(N1CC(C(C1)N)C(=O)N1CCCC1C#N)C	249601	5.0	337.47	7.03	0.62	1	0.65	1.13	5	9	3	0.06	1	2	23	5	1	0	0	0	0	0	0	0	6	0	39.6	10.4	2.1	10	0	3	3	0.64	0	1	3	1	0	0	2	1	0	0	0	0	0	0	1
Fc1ccc2c(c1)N1N=C(C(C1CO2)(CCCN1CCN(CC1)C(=O)C)c1ccccc1)C(=O)C	250125	5.0	478.62	7.25	0.62	1	0.65	1.13	5	15	6	0.09	3	0	31	4	3	0	0	1	0	0	0	0	8	1	40.9	6.1	4.5	12	0	5	8	0.71	0.16	1.16	3	0.6	0	0	1	4	0	0	1	1	0	0	2
Cc1nc2c(o1)cc1c(c2)CCN(CC1)CCCSc1nnc(n1C)c1ccc(c(c1)F)F	269995	5.0	469.61	8.1	0.65	1.01	0.68	1.14	4	21	6	0.1	0	0	25	5	1	0	1	2	0	0	0	1	9	2	41.4	8.6	1.7	9	0	5	8	0.76	0.16	1.16	3	0.6	0	0	2	2	1	0	1	0	1	0	2
Cc1ccc2c(n1)cccc2c1nnc(n1C)SCCCN1CCc2c(CC1)cc1c(c2)N(CCO1)C(=O)C	272702	5.0	542.77	7.44	0.63	1	0.68	1.13	4	23	6	0.08	1	0	34	6	2	0	1	0	0	0	0	1	9	0	41.1	8.2	2.7	12	0	6	10	0.77	0.2	1.2	3	0.5	0	0	1	4	1	0	0	2	1	0	2
Cc1ccc2c(n1)cccc2c1nnc(n1C)SCCC(N1CCc2c(CC1)c(Br)c1c(c2)nc(o1)C)C	273165	5.0	591.63	8.57	0.65	1	0.7	1.12	5	26	6	0.08	0	0	31	6	1	0	1	0	0	1	0	2	9	1	42	8.7	1.4	11	0	6	10	0.76	0.21	1.21	3	0.5	0	0	2	3	1	0	1	1	1	0	2
Fc1ccc(cc1)n1ccc2c1ccc(c2)C(C)(C)C	299590	5.0	267.37	7.04	0.64	0.99	0.68	1.12	4	16	2	0.05	0	0	18	1	0	0	0	1	0	0	0	0	2	1	47.4	2.6	0	4	0	3	4	0.75	0.13	1.13	2	0.67	0	0	1	2	0	0	1	0	0	0	2
Fc1ccc(cc1)n1cc(c2c1ccc(c2)Cl)C(=O)C	301992	5.0	287.73	9.28	0.71	1.02	0.74	1.11	4	17	2	0.06	1	0	11	1	1	0	0	1	1	0	0	1	4	2	51.6	3.2	3.2	1	0	3	4	0.75	0.13	1.13	2	0.67	0	0	1	2	0	0	1	0	0	0	2
OCCN(CCNc1cc(=O)n(c(=O)n1C)C)CCCc1ccc(cc1)[N+](=O)[O-]	360861	5.0	405.51	7.24	0.6	1.02	0.62	1.15	7	11	11	0.19	5	0	27	5	5	0	0	0	0	0	0	0	10	0	33.9	8.9	8.9	9	0	2	2	0.41	0	1	2	1	0	0	0	2	0	0	0	0	0	0	1
O=C(C(Oc1cccc2c1c(ncn2)Nc1ccc(c(c1)Cl)OCc1ccccn1)C)N1CCOCC1	403774	5.0	520.03	8.25	0.66	1.01	0.68	1.12	3	24	8	0.12	1	0	26	5	4	0	0	0	1	0	0	1	10	1	42.9	7.9	6.3	7	0	5	6	0.76	0.07	1.07	4	0.8	0	0	0	5	0	0	0	1	0	0	2
O=C1CCc2c(N1)ccc(c2)C(C(N1CCC(CC1)(O)c1cccc(c1)F)C)O	404852	5.0	398.52	7.12	0.62	1	0.65	1.13	5	13	4	0.07	1	0	27	2	3	0	0	1	0	0	0	0	6	1	41.1	3.6	5.4	10	0	4	5	0.76	0.09	1.09	3	0.75	0	0	0	4	0	0	0	1	0	0	2
COc1cccc2c1nc(c1ccc(cc1)OC1CCN(CC1)C1CCC1)n(c2=O)C	453892	5.0	419.57	6.99	0.62	1	0.66	1.13	3	14	5	0.08	2	0	29	3	3	0	0	0	0	0	0	0	6	0	41.7	5	5	11	0	5	6	0.84	0.08	1.08	4	0.8	0	1	0	4	0	0	0	1	0	0	2
NC(=O)c1ccc(cc1F)Nc1nccc(n1)c1cnc(n1C(C)C)C	455427	5.0	354.43	7.88	0.64	1.01	0.66	1.14	6	18	5	0.11	1	0	19	6	1	0	0	1	0	0	0	0	8	1	40	13.3	2.2	4	0	3	3	0.65	0	1	3	1	0	0	1	2	0	0	0	0	0	0	1
CCOC(=O)C1=C(C)NC(=C(C1c1cccc(c1)[N+](=O)[O-])C(=O)OC)C	475534	5.0	360.4	7.84	0.63	1.02	0.64	1.13	8	12	7	0.15	6	0	20	2	6	0	0	0	0	0	0	0	8	0	39.1	4.3	13	6	0	2	2	0.46	0	1	2	1	0	0	0	2	0	0	0	0	0	0	1
COc1cccc2c1nc(C)n(c2=O)c1ccc(cc1)OCCCN1CCCC1	477152	5.0	393.53	7.03	0.62	1	0.65	1.13	3	14	7	0.12	2	0	27	3	3	0	0	0	0	0	0	0	6	0	41.1	5.4	5.4	9	0	4	5	0.72	0.1	1.1	3	0.75	0	0	1	3	0	0	0	1	0	0	2
Fc1cccc2c1c(=O)n(c(n2)C)c1ccc(cc1)OCCCN1CCCC1	477356	5.0	381.49	7.34	0.63	1	0.66	1.13	3	14	6	0.11	2	0	24	3	2	0	0	1	0	0	0	0	6	1	42.3	5.8	3.8	8	0	4	5	0.75	0.1	1.1	3	0.75	0	0	1	3	0	0	0	1	0	0	2
Cc1nc2ccc(cc2c(=O)n1c1ccc(cc1)OCCCN1CCCC1)C	478406	5.0	377.53	6.86	0.62	0.99	0.66	1.13	3	14	6	0.1	2	0	27	3	2	0	0	0	0	0	0	0	5	0	41.8	5.5	3.6	9	0	4	5	0.75	0.1	1.1	3	0.75	0	0	1	3	0	0	0	1	0	0	2
N#Cc1ccc(cc1)Cn1cncc1CNC1CCN(C1=O)C(=O)c1cccnc1C	483805	5.0	414.51	7.82	0.66	1.01	0.68	1.13	4	20	6	0.11	2	1	22	6	2	0	0	0	0	0	0	0	8	0	43.4	11.3	3.8	6	0	4	4	0.71	0	1	4	1	0	0	2	2	0	0	0	0	0	0	1
Cc1nc2ccccc2c(=O)n1c1ccc(cc1)OC1CCC(C1)N1CCCC1	484740	5.0	389.54	6.96	0.62	0.99	0.66	1.12	2	14	4	0.07	2	0	27	3	2	0	0	0	0	0	0	0	5	0	42.9	5.4	3.6	10	0	5	6	0.9	0.08	1.08	4	0.8	0	0	2	3	0	0	0	1	0	0	2
Nc1ccc(cn1)c1nnc([nH]1)C1CCN(CC1)Cc1ccc(cc1)c1nc2cc[nH]c(=O)c2cc1c1ccccc1	502393	5.0	554.71	7.7	0.66	1	0.69	1.12	2	31	6	0.08	2	0	30	8	1	0	0	0	0	0	0	0	9	0	45.8	11.1	1.4	6	0	7	8	0.93	0.05	1.05	6	0.86	0	0	1	6	0	0	0	1	0	0	2
CC1NCCN(C1)Cc1cccc(c1)c1cc(CNC(=O)c2cccc(c2)CC2CCNCC2)ccc1F	521523	5.0	514.75	6.69	0.61	0.99	0.65	1.13	3	19	8	0.1	1	0	39	4	1	0	0	1	0	0	0	0	6	1	41.6	5.2	1.3	13	0	5	5	0.79	0	1	5	1	0	0	0	5	0	0	0	0	0	0	3
Clc1ccc(cc1Cl)C12CNCC2C1	528995	5.0	228.13	9.13	0.67	1	0.73	1.12	2	6	1	0.04	0	0	11	1	0	0	0	0	2	0	0	2	3	2	44	4	0	5	0	3	4	0.86	0.17	1.17	2	0.67	1	0	1	2	0	0	0	0	0	0	1
O=C1N(CCN2Cc3c(C2)cccc3)CCN1c1ccc2c(c1)ccn2C(=O)C	549759	5.0	388.51	7.33	0.64	1	0.67	1.12	3	18	4	0.07	2	0	24	4	2	0	0	0	0	0	0	0	6	0	43.4	7.5	3.8	7	0	5	7	0.79	0.17	1.17	3	0.6	0	0	3	2	0	0	2	0	0	0	2
O=C(N1CCC(CC1)c1onc(n1)c1ccncc1)NC1CC1c1ccccc1	556487	5.0	389.5	7.49	0.64	1	0.67	1.13	1	18	4	0.07	1	0	23	5	2	0	0	0	0	0	0	0	7	0	42.3	9.6	3.8	8	0	5	5	0.9	0	1	5	1	1	0	1	3	0	0	0	0	0	0	1
O=C(N1CCCCC1C(=O)N1CCCC1)CC1CCN(CC1)Cc1ccn(c1)c1ccc(cc1)C(F)(F)F	559237	5.0	530.7	7.08	0.6	1.01	0.63	1.15	5	13	6	0.08	2	0	37	4	2	0	0	3	0	0	0	0	9	3	38.7	5.3	2.7	17	0	5	5	0.74	0	1	5	1	0	0	2	3	0	0	0	0	0	0	1
O=C(C1CCN(CC1)Cc1ccn(c1)c1ccc(cc1)C(F)(F)F)NCCc1ccccn1	560584	5.0	456.56	7.61	0.63	1.01	0.65	1.14	4	18	7	0.11	1	0	27	4	1	0	0	3	0	0	0	0	8	3	41.7	6.7	1.7	9	0	4	4	0.7	0	1	4	1	0	0	1	3	0	0	0	0	0	0	1
N#Cc1cc(ccc1F)N1CCN(C1=O)CCN1Cc2c(C1)cccc2	562176	5.0	350.43	7.79	0.65	1.01	0.68	1.13	3	14	4	0.08	1	1	19	4	1	0	0	1	0	0	0	0	6	1	44.4	8.9	2.2	6	0	4	5	0.77	0.1	1.1	3	0.75	0	0	2	2	0	0	1	0	0	0	2
Clc1c(cccc1Cl)OC(c1ccccn1)C1CCNC1	563495	5.0	323.24	8.74	0.67	1.01	0.71	1.12	2	12	4	0.1	0	0	16	2	1	0	0	0	2	0	0	2	5	2	43.2	5.4	2.7	5	0	3	3	0.81	0	1	3	1	0	0	1	2	0	0	0	0	0	0	1
CC1CCCN1CCc1ccc2c(c1)ccc(n2)c1c[nH]nc1	1084582	5.0	306.45	6.81	0.62	0.99	0.66	1.13	1	16	4	0.08	0	0	22	4	0	0	0	0	0	0	0	0	4	0	42.2	8.9	0	7	0	4	5	0.87	0.1	1.1	3	0.75	0	0	2	2	0	0	0	1	0	0	1
CC1CCCN1CCc1ccc2c(c1)ccc(n2)c1cnn(c1C)C	1084827	5.0	334.51	6.56	0.61	0.98	0.66	1.13	3	16	4	0.07	0	0	26	4	0	0	0	0	0	0	0	0	4	0	41.2	7.8	0	9	0	4	5	0.8	0.1	1.1	3	0.75	0	0	2	2	0	0	0	1	0	0	1
OC(=O)CN(C(=O)Oc1ccc(cc1)C)Cc1cccc(c1)OCc1nc(sc1C)c1ccc(cc1)Cl	1091664	5.0	537.07	8.66	0.68	1.01	0.71	1.11	6	25	10	0.15	2	0	25	2	5	0	1	0	1	0	0	2	9	1	45.2	3.2	8.1	5	0	4	4	0.62	0	1	4	1	0	0	1	3	0	0	0	0	0	0	3
O=C(NC1CCN(C1)CCC1CCN(CC1)C(=O)c1cc(F)ccc1F)CNC(=O)c1cccc(c1)C(F)(F)F	1092921	5.0	566.63	7.98	0.63	1.03	0.64	1.15	8	15	8	0.11	3	0	31	4	3	0	0	5	0	0	0	0	12	5	39.4	5.6	4.2	13	0	4	4	0.58	0	1	4	1	0	0	1	3	0	0	0	0	0	0	2
Clc1cc(cnc1N1CCN(CC1)C(=O)c1cc(ccc1OC(C(F)(F)F)C)S(=O)(=O)C)C(F)(F)F	1169701	5.0	559.96	10	0.67	1.07	0.66	1.17	12	15	5	0.09	3	0	20	3	4	0	1	6	1	0	0	2	15	7	37.5	5.4	7.1	9	0	3	3	0.5	0	1	3	1	0	0	0	3	0	0	0	0	0	0	1
FC(Oc1ccc(cc1)S(=O)(=O)Nc1ccc(cc1)C12CNCC2C1)(F)F	1224701	5.0	398.44	9.06	0.67	1.04	0.68	1.14	5	14	5	0.11	2	0	17	2	3	0	1	3	0	0	0	1	9	3	40.9	4.5	6.8	6	0	4	5	0.67	0.11	1.11	3	0.75	1	0	1	3	0	0	0	0	0	0	2
N#Cc1ccc(cc1)CNC(=O)N(c1cccc(c1)F)C1CCN(CC1)CCC1(CCN(CC1)C(=O)C(O)(C)C)c1cccc(c1)F	1288689	5.0	643.85	7.15	0.62	1	0.65	1.13	8	21	9	0.1	2	1	43	5	3	0	0	2	0	0	0	0	10	2	41.1	5.6	3.3	16	0	5	5	0.64	0	1	5	1	0	0	0	5	0	0	0	0	0	0	3
N#Cc1ccc2c(c1)nc([nH]2)C1CCC2(CC1)OC(=O)N(C2)c1ccccc1	1290037	5.0	372.46	7.76	0.66	1	0.69	1.12	2	18	2	0.04	1	1	20	4	2	0	0	0	0	0	0	0	6	0	45.8	8.3	4.2	7	0	5	6	0.89	0.08	1.12	3	0.6	0	0	2	3	0	0	1	0	0	0	2
COc1ccc(cc1)CC(=O)NCc1ccccc1c1ccccc1C(=O)NCCc1cccnc1	1671897	5.0	479.62	7.38	0.65	1	0.68	1.12	3	26	10	0.15	2	0	29	3	3	0	0	0	0	0	0	0	6	0	46.2	4.6	4.6	5	0	4	4	0.67	0	1	4	1	0	0	0	4	0	0	0	0	0	0	3
Fc1ccc2c(c1)COc1c(C2=C2CCN(CC2)CC(C(=O)O)(C)C)cccc1	1671901	5.0	395.51	7.19	0.63	1	0.66	1.13	5	14	3	0.05	2	0	26	1	3	0	0	1	0	0	0	0	5	1	43.6	1.8	5.5	9	0	4	7	0.72	0.19	1.19	2	0.5	0	0	0	3	1	0	0	0	2	0	2
CNCCC(c1ccccc1)Oc1cc(Cl)ccc1C#N	1762472	5.0	300.81	7.92	0.65	1	0.7	1.12	3	13	6	0.15	0	1	17	2	1	0	0	0	1	0	0	1	4	1	44.7	5.3	2.6	4	0	2	2	0.57	0	1	2	1	0	0	0	2	0	0	0	0	0	0	2
Fc1cccc(c1)C1(CCN2C3CCC2CC(C3)n2c(C)nc3c2cccc3)CCN(CC1)C(=O)c1ccc(cc1Cl)NS(=O)(=O)C	1784522	5.0	678.34	7.71	0.63	1	0.67	1.13	7	25	8	0.09	3	0	41	5	3	0	1	1	1	0	0	2	11	2	40.9	5.7	3.4	16	0	7	9	0.75	0.17	1.14	5	0.71	0	0	2	5	1	0	1	0	0	0	3
COc1cc(ccc1Nc1ncc(c(n1)c1cnc2n1cccc2)Cl)OC1CCN(CC1)C(=O)C	1809049	5.0	493.01	8.22	0.66	1.01	0.68	1.13	4	23	6	0.09	1	0	25	6	3	0	0	0	1	0	0	1	10	1	41.7	10	5	7	0	5	6	0.77	0.07	1.07	4	0.8	0	0	1	4	0	0	1	0	0	0	1
COc1cc(ccc1Nc1ncc(c(n1)c1cnc2n1cccc2)Cl)N1CC2COCC(C1)N2	1809060	5.0	478	8.24	0.66	1.01	0.68	1.13	2	22	5	0.08	0	0	24	7	2	0	0	0	1	0	0	1	10	1	41.4	12.1	3.4	7	0	6	8	0.88	0.2	1.17	4	0.67	0	0	1	5	0	1	1	0	0	0	1
O=C(N1CCC(CC1)c1onc(n1)c1ccc2c(n1)cccc2)NCC1(CCCC1)N1CCOCC1	1822294	5.0	490.67	7.01	0.61	1	0.64	1.14	1	17	5	0.07	1	0	34	6	3	0	0	0	0	0	0	0	9	0	38.6	8.6	4.3	15	0	6	7	0.89	0.06	1.06	5	0.83	0	0	2	4	0	0	0	1	0	0	1
COC(=O)N1CC(CC1C(=O)N1CCCN(CC1)C1CCC1)Oc1ccc(cc1)F	1823050	5.0	419.55	6.99	0.6	1.01	0.62	1.14	4	8	5	0.08	2	0	30	3	4	0	0	1	0	0	0	0	8	1	36.7	5	6.7	14	0	4	4	0.73	0	1	4	1	0	1	1	1	1	0	0	0	0	0	1
O=C(NC1CN(C1)C1CCC(CC1)c1ccccc1)CNc1nn(c2c1cc(cc2)C(F)(F)F)C	1834785	5.0	485.61	7.47	0.62	1.01	0.65	1.15	5	17	6	0.09	1	0	30	5	1	0	0	3	0	0	0	0	9	3	40	7.7	1.5	12	0	5	6	0.71	0.08	1.08	4	0.8	0	1	1	3	0	0	1	0	0	0	2
FC(Oc1cccc(c1)n1nnc2c1nc(NCC1CCNCC1)cc2)(F)F	1952113	5.0	392.43	8.35	0.64	1.03	0.65	1.16	3	16	5	0.1	0	0	19	6	1	0	0	3	0	0	0	0	10	3	38.3	12.8	2.1	7	0	4	5	0.75	0.1	1.1	3	0.75	0	0	1	3	0	0	1	0	0	0	1
FC1CN(CCC1N(C(=O)Cc1ccc(cc1)n1cnnn1)C)Cc1ccc(cn1)C(F)(F)F	2010848	5.0	477.52	8.38	0.64	1.03	0.65	1.16	6	18	6	0.1	1	0	23	7	1	0	0	4	0	0	0	0	12	4	38.6	12.3	1.8	9	0	4	4	0.68	0	1	4	1	0	0	1	3	0	0	0	0	0	0	1
ONC(=O)C(CC(c1ccc(cc1)F)OC)CCCCNC(c1ccc(cc1)F)CC	2012838	5.0	434.58	6.9	0.59	1.01	0.63	1.14	6	13	13	0.2	1	0	32	2	3	0	0	2	0	0	0	0	7	2	38.1	3.2	4.8	11	0	2	2	0.39	0	1	2	1	0	0	0	2	0	0	0	0	0	0	2
Fc1ccc(cc1)C(=O)Nc1ccc(cc1)c1nnc(o1)NCCCN1CCCCC1	2021948	5.0	423.54	7.43	0.63	1.01	0.65	1.14	2	18	8	0.13	1	0	26	5	2	0	0	1	0	0	0	0	8	1	40.4	8.8	3.5	8	0	4	4	0.74	0	1	4	1	0	0	1	3	0	0	0	0	0	0	2
Fc1cc(ccc1c1nnc(o1)NCCCN1CCCCC1)NC(=O)c1ccccc1F	2023928	5.0	441.53	7.75	0.63	1.02	0.65	1.14	3	18	8	0.13	1	0	25	5	2	0	0	2	0	0	0	0	9	2	40.4	8.8	3.5	8	0	4	4	0.72	0	1	4	1	0	0	1	3	0	0	0	0	0	0	2
O=C(N1CCC(C1)NC1CCC(CC1)(O)c1ccc(cn1)c1ncccn1)C1CCN(CC1)c1cccc(n1)C(F)(F)F	2029567	5.0	595.74	7.54	0.62	1.01	0.65	1.15	5	19	6	0.07	1	0	36	7	2	0	0	3	0	0	0	0	12	3	39.2	8.9	2.5	16	0	6	6	0.81	0	1	6	1	0	0	1	5	0	0	0	0	0	0	0
CCN1CCNC(C1)C(=O)N1CCN(CC1)C(=O)Nc1ccc(c(c1)Cl)Cl	2036780	5.0	414.38	7.97	0.62	1.01	0.65	1.14	5	8	3	0.06	2	0	25	5	2	0	0	0	2	0	0	2	9	2	34.6	9.6	3.8	10	0	3	3	0.67	0	1	3	1	0	0	0	3	0	0	0	0	0	0	1
CN1CCN(CC1)c1cccc2c1CC(CO2)NC(=O)c1nn(nc1C)c1ccc(cc1C)C	2069404	5.0	460.64	6.98	0.61	1	0.65	1.13	5	18	4	0.06	1	0	32	6	2	0	0	0	0	0	0	0	8	0	39.4	9.1	3	11	0	5	6	0.79	0.07	1.07	4	0.8	0	0	1	4	0	0	0	1	0	0	2
OCc1ccc(cn1)c1cccc2c1CC(CO2)NC(=O)c1ccc(nc1)OCC(F)(F)F	2069411	5.0	459.46	8.67	0.67	1.04	0.67	1.14	5	19	6	0.11	1	0	20	3	4	0	0	3	0	0	0	0	10	3	43.4	5.7	7.5	6	0	4	5	0.67	0.09	1.09	3	0.75	0	0	0	4	0	0	0	1	0	0	1
N#Cc1cnccc1COc1cnc(nc1)N1CCN(CC1C)c1noc(n1)C(C)C	2086690	5.0	420.53	7.65	0.63	1.01	0.66	1.14	4	18	6	0.1	0	1	24	8	2	0	0	0	0	0	0	0	10	0	38.2	14.5	3.6	9	0	4	4	0.74	0	1	4	1	0	0	1	3	0	0	0	0	0	0	0
COc1ncc(cn1)c1ccccc1CCNC(=O)c1ccc(nc1)OCCC(F)(F)F	2147210	5.0	446.47	8.42	0.65	1.03	0.66	1.15	5	19	9	0.16	1	0	21	4	3	0	0	3	0	0	0	0	10	3	41.5	7.5	5.7	6	0	3	3	0.56	0	1	3	1	0	0	0	3	0	0	0	0	0	0	1
COc1ccccc1CC(N1CCC(CC1)CN1CCC(CC1)Oc1ccc(c(c1)Cl)Cl)C(=O)O	2158775	5.0	521.53	7.56	0.62	1	0.66	1.13	5	13	9	0.13	1	0	34	2	4	0	0	0	2	0	0	2	8	2	39.1	2.9	5.8	14	0	4	4	0.69	0	1	4	1	0	0	0	4	0	0	0	0	0	0	2
OC(=O)COc1cccc(c1)N1CCC(CC1)CN1CCC(CC1)Oc1ccc(c(c1)Cl)Cl	2158829	5.0	493.47	7.83	0.63	1.01	0.67	1.13	4	13	8	0.12	1	0	30	2	4	0	0	0	2	0	0	2	8	2	39.7	3.2	6.3	12	0	4	4	0.73	0	1	4	1	0	0	0	4	0	0	0	0	0	0	2
O=C(N1CCC(CC1)N1CCC(CC1)Oc1ccc(c(c1)Cl)Cl)NS(=O)(=O)c1ccccc1	2171033	5.0	512.5	8.54	0.64	1.01	0.69	1.13	5	15	5	0.08	3	0	27	3	4	0	1	0	2	0	0	3	10	2	38.3	5	6.7	10	0	4	4	0.73	0	1	4	1	0	0	0	4	0	0	0	0	0	0	2
O=C(NC1CN(C1)C1CCC(CC1)(O)c1ccc(nc1)F)CNC(=O)c1cccc(c1)C(F)(F)F	2204270	5.0	494.54	8.11	0.63	1.03	0.64	1.15	7	14	6	0.09	2	0	26	4	3	0	0	4	0	0	0	0	11	4	39.3	6.6	4.9	11	0	4	4	0.63	0	1	4	1	0	1	0	3	0	0	0	0	0	0	1
OC(CN1CCC(CC1)Oc1ccc(cc1C)Cl)CNC(=O)c1c[nH]c(=O)cc1C(F)(F)F	2207663	5.0	487.95	8.41	0.63	1.03	0.65	1.15	8	10	7	0.12	4	0	25	3	4	0	0	3	1	0	0	1	11	4	37.9	5.2	6.9	10	0	3	3	0.55	0	1	3	1	0	0	0	3	0	0	0	0	0	0	1
CN1CCCCC(C1)c1ccc(c(c1)Cl)Cl	2326691	5.0	258.21	7.83	0.62	0.99	0.68	1.13	3	6	1	0.03	0	0	17	1	0	0	0	0	2	0	0	2	3	2	39.4	3	0	7	0	2	2	0.81	0	1	2	1	0	0	0	1	1	0	0	0	0	0	1
OCCN1CC=CCC(C1)c1ccc(c(c1)Cl)Cl	2326693	5.0	286.22	8.18	0.63	1	0.69	1.12	3	7	3	0.08	1	0	17	1	1	0	0	0	2	0	0	2	4	2	40	2.9	2.9	6	0	2	2	0.72	0	1	2	1	0	0	0	1	1	0	0	0	0	0	1
COc1ccc(cc1)C1(SCC(=N1)N)c1cccc(c1)c1cccnc1	2380455	5.0	361.5	8.03	0.67	1	0.72	1.11	2	19	4	0.08	1	0	19	3	1	0	1	0	0	0	0	1	5	0	46.7	6.7	2.2	3	0	4	4	0.89	0	1	4	1	0	0	1	3	0	0	0	0	0	0	2
N#Cc1cnccc1COc1cnc(nc1)N1CCN(CC1)C(=O)OCC(F)(F)F	2382414	5.0	422.41	8.99	0.66	1.05	0.65	1.16	5	14	6	0.12	1	1	17	6	3	0	0	3	0	0	0	0	12	3	38.3	12.8	6.4	7	0	3	3	0.6	0	1	3	1	0	0	0	3	0	0	0	0	0	0	0
O=C(N1CCN(CC1)CCc1cc(C)c2c(c1)COC2=O)Cc1ccc(cc1)n1cnnn1	2441426	5.0	446.56	7.57	0.64	1.01	0.66	1.13	3	19	6	0.1	2	0	26	6	3	0	0	0	0	0	0	0	9	0	40.7	10.2	5.1	9	0	5	6	0.79	0.08	1.08	4	0.8	0	0	2	3	0	0	1	0	0	0	2
Cc1nnc(n1C1CC2CCC(C1)N2CCC(c1ccccc1)CNS(=O)(=O)c1ccccc1)C(C)C	3084348	5.0	521.8	6.87	0.6	0.99	0.65	1.13	5	19	10	0.13	2	0	39	5	2	0	1	0	0	0	0	1	8	0	38.2	6.6	2.6	15	0	5	6	0.68	0.16	1.12	4	0.8	0	0	2	3	1	0	0	0	0	0	2
Clc1cccc(c1)n1cc2c(n1)c(=O)n(c(n2)c1ccccc1C)CC1CCCN(C1)C(C)C	3218885	5.0	476.07	7.44	0.63	0.99	0.68	1.13	5	19	5	0.07	2	0	30	5	1	0	0	0	1	0	0	1	7	1	42.2	7.8	1.6	10	0	5	6	0.79	0.07	1.07	4	0.8	0	0	1	4	0	0	1	0	0	0	2
CCOCC(C(=O)Nc1ccc(cn1)Cl)Oc1ncnc2c1cnn2c1ncccc1Cl	3221495	5.0	474.34	9.68	0.7	1.03	0.71	1.13	4	23	8	0.15	1	0	17	7	3	0	0	0	2	0	0	2	12	2	40.8	14.3	6.1	4	0	4	5	0.66	0.1	1.1	3	0.75	0	0	1	3	0	0	1	0	0	0	0
N#Cc1ccc(nc1)NC(=O)C(Oc1ncnc2c1cnn2c1ccccc1Cl)CN1CC(C1)O	3221519	5.0	490.95	9.09	0.69	1.03	0.7	1.13	4	24	7	0.12	1	1	19	8	3	0	0	0	1	0	0	1	12	1	42.6	14.8	5.6	5	0	5	6	0.71	0.08	1.08	4	0.8	0	1	1	3	0	0	1	0	0	0	1
NC1CCCCC1Nc1nnc(c(c1)Nc1cccc(n1)C)C(=O)N	3233058	5.0	341.47	7.11	0.61	1	0.64	1.15	4	13	5	0.1	1	0	23	7	1	0	0	0	0	0	0	0	8	0	35.4	14.6	2.1	7	0	3	3	0.72	0	1	3	1	0	0	0	3	0	0	0	0	0	0	0
CCCc1nc(ccc1OC)Nc1cc(NCCN)nnc1C(=O)N	3237579	5.0	345.46	7.2	0.6	1.01	0.63	1.15	5	13	9	0.18	1	0	23	7	2	0	0	0	0	0	0	0	9	0	33.3	14.6	4.2	6	0	2	2	0.48	0	1	2	1	0	0	0	2	0	0	0	0	0	0	0
COc1ccc2c(n1)ccc(=O)n2CCN1CCC(CC1)NCc1cnc(c(c1)C#N)C	3290342	5.0	432.58	7.21	0.62	1	0.66	1.13	4	15	7	0.11	2	1	28	6	2	0	0	0	0	0	0	0	8	0	40	10	3.3	10	0	4	5	0.69	0.09	1.09	3	0.75	0	0	0	4	0	0	0	1	0	0	0
COc1cnc2c(c1)n(CCN1CCN(CC1)c1[nH]c3c(n1)cc(cc3)C(F)(F)F)c(=O)cc2	3318984	5.0	472.52	8.29	0.65	1.03	0.66	1.15	5	18	5	0.08	2	0	23	6	2	0	0	3	0	0	0	0	11	3	40.4	10.5	3.5	8	0	5	7	0.74	0.16	1.16	3	0.6	0	0	1	4	0	0	1	1	0	0	1
COc1cnc2c(c1)n(CCN1CCC(CC1)c1[nH]c3c(n1)cc(c(c3)C)Cl)c(=O)cn2	3318995	5.0	452.99	7.95	0.64	1.01	0.67	1.13	4	18	5	0.08	2	0	25	6	2	0	0	0	1	0	0	1	9	1	40.4	10.5	3.5	9	0	5	7	0.78	0.16	1.16	3	0.6	0	0	1	4	0	0	1	1	0	0	1
O=C(c1ccc2c(c1)cccn2)NCCCCN1CCN(CC1)c1ccccc1	3358509	5.0	388.56	6.82	0.62	0.99	0.66	1.13	1	18	7	0.12	1	0	28	4	1	0	0	0	0	0	0	0	5	0	42.1	7	1.8	8	0	4	5	0.76	0.09	1.09	3	0.75	0	0	0	4	0	0	0	1	0	0	2
NC1CCCCC1Nc1cnc(c(n1)Nc1cccc(c1)n1nccn1)C(=O)N	3416023	5.0	393.51	7.57	0.63	1.01	0.65	1.15	3	18	6	0.11	1	0	23	9	1	0	0	0	0	0	0	0	10	0	36.5	17.3	1.9	6	0	4	4	0.79	0	1	4	1	0	0	1	3	0	0	0	0	0	0	1
N#CC1(C)CN(C1)c1cc(COc2ccc(c(c2F)F)F)nc(n1)c1ccccn1	3740291	5.0	411.42	8.94	0.69	1.03	0.69	1.14	5	19	5	0.1	0	1	16	5	1	0	0	3	0	0	0	0	9	3	45.7	10.9	2.2	5	0	4	4	0.73	0	1	4	1	0	1	0	3	0	0	0	0	0	0	1
COC1CN(CCC1NC(=O)c1cc(Cl)c(cc1OC)N)CC1CCN(CC1)C(=O)OC	3759969	5.0	469.04	7.22	0.59	1.01	0.62	1.14	7	8	7	0.1	2	0	33	4	5	0	0	0	1	0	0	1	10	1	33.8	6.2	7.7	14	0	3	3	0.56	0	1	3	1	0	0	0	3	0	0	0	0	0	0	1
CNCc1cc(cc(c1)C(F)(F)F)C(=O)NC1CCc2c(C1)cc(cc2)Oc1ccnc2c1CCC(=O)N2	3764238	5.0	524.59	8.07	0.65	1.02	0.66	1.14	6	20	6	0.09	2	0	27	4	3	0	0	3	0	0	0	0	10	3	43.1	6.2	4.6	9	0	5	7	0.68	0.15	1.15	3	0.6	0	0	0	5	0	0	0	2	0	0	2
COc1ccc(cc1)c1nnc(o1)C(=O)N1CC(C1)Oc1ccc(c(c1)C)CN(C)C	3786272	5.0	422.53	7.41	0.63	1.01	0.65	1.13	5	18	7	0.12	1	0	26	4	4	0	0	0	0	0	0	0	8	0	40.4	7	7	8	0	4	4	0.68	0	1	4	1	0	1	1	2	0	0	0	0	0	0	2
COc1nn(cc1Nc1ncc(c(n1)c1cnn2c1cccc2)Cl)C1CCN(CC1)C(=O)C	3823522	5.0	466.98	8.34	0.65	1.02	0.68	1.14	4	22	5	0.08	1	0	23	8	2	0	0	0	1	0	0	1	11	1	39.3	14.3	3.6	7	0	5	6	0.79	0.08	1.08	4	0.8	0	0	2	3	0	0	1	0	0	0	0
O=S1(=O)CCC(CC1)CNc1ccc2n(n1)c(cn2)c1cccc(c1)OC(F)(F)F	3908640	5.0	440.49	8.99	0.66	1.04	0.67	1.15	5	18	5	0.1	2	0	19	4	3	0	1	3	0	0	0	1	11	3	38.8	8.2	6.1	7	0	4	5	0.7	0.1	1.1	3	0.75	0	0	1	3	0	0	1	0	0	0	1
OC(=O)c1ccc(c(n1)C)c1nnc(n1C)SCCCN1CCC2(C1)CC2c1ccc(cc1)C(F)(F)F	3964649	5.0	531.66	8.18	0.64	1.02	0.67	1.14	7	18	8	0.12	1	0	28	5	2	0	1	3	0	0	0	1	11	3	40	7.7	3.1	12	0	5	5	0.65	0	1.04	4	0.8	1	0	2	2	0	0	0	0	0	0	1
CCC(c1ccc(c(c1)Cl)Cl)NC(=O)c1cc(n2c1COCC2)C(=O)N1CCCC1C	3964723	5.0	464.43	8.01	0.63	1.01	0.67	1.13	6	13	5	0.08	2	0	27	3	3	0	0	0	2	0	0	2	8	2	39.7	5.2	5.2	11	0	4	5	0.65	0.1	1.1	3	0.75	0	0	2	2	0	0	1	0	0	0	1
Fc1ncccc1C(c1cccnc1F)(Cc1cccnc1c1cccc(c1)C(F)(F)F)O	4084347	5.0	457.43	9.34	0.7	1.04	0.69	1.15	6	24	5	0.1	0	0	16	3	1	0	0	5	0	0	0	0	9	5	49	6.1	2	3	0	4	4	0.73	0	1	4	1	0	0	0	4	0	0	0	0	0	0	1
NC1(COC1)Cc1[nH]cc(n1)c1ccc(cc1)OC(F)(F)F	4096468	5.0	313.31	8.7	0.65	1.05	0.64	1.16	4	11	4	0.11	0	0	14	3	2	0	0	3	0	0	0	0	8	3	38.9	8.3	5.6	5	0	3	3	0.68	0	1	3	1	0	1	1	1	0	0	0	0	0	0	1
Cn1ncc(c1)c1cnc2c(c1)c(=O)c1cc(ccc1cc2)NS(=O)(=O)C	1802602	5.0	380.46	8.85	0.69	1.02	0.71	1.12	5	21	3	0.07	4	0	16	4	3	0	1	0	0	0	0	1	8	0	44.2	9.3	7	2	0	4	7	0.74	0.2	1.2	2	0.5	0	0	1	2	1	0	0	0	2	0	1
FCC1SC(=NC2(C1CC(OC2)c1onc(c1)C)c1ccc(cc1F)F)N	3422245	5.0	397.46	8.83	0.66	1.03	0.67	1.15	5	12	2	0.04	1	0	18	3	2	0	1	3	0	0	0	1	9	3	40	6.7	4.4	8	0	4	5	0.78	0.1	1.1	3	0.75	0	0	1	3	0	0	0	1	0	0	1
N#Cc1ccc(cc1F)OCC1(O)CN(C1)S(=O)(=O)c1ccc(cc1Cl)Cl	3218118	5.01	431.29	10.78	0.72	1.05	0.74	1.12	7	15	5	0.12	2	1	13	2	4	0	1	1	2	0	0	3	10	3	42.5	5	10	4	0	3	3	0.59	0	1	3	1	0	1	0	2	0	0	0	0	0	0	2
COc1ccc(c(c1)F)C(=O)NC(=O)Nc1ccc2c(c1)NC(=O)C2=Cc1[nH]c(c(c1C)C(=O)NCCN1CCCC1)C	3329684	5.01	588.7	7.75	0.64	1.02	0.66	1.13	8	22	8	0.1	5	0	33	6	5	0	0	1	0	0	0	0	12	1	40.8	7.9	6.6	9	0	5	6	0.58	0.08	1.08	4	0.8	0	0	3	2	0	0	1	0	0	0	2
COC(=O)Cc1ccc(cc1)CNC(=O)C1CSCN1C(=O)CC(Cc1ccccc1F)N	186482	5.01	473.62	7.76	0.63	1.01	0.66	1.13	6	15	10	0.16	3	0	28	3	4	0	1	1	0	0	0	1	9	1	39.3	4.9	6.6	9	0	3	3	0.52	0	1	3	1	0	0	1	2	0	0	0	0	0	0	2
COc1ccc2c(c1)ccc(c2)c1cc(nn1C(c1ccc(cc1)C(=O)NCCC(=O)O)C)c1cc(Cl)ccc1Cl	2159347	5.01	588.52	8.66	0.68	1.01	0.71	1.11	7	30	9	0.13	2	0	27	3	4	0	0	0	2	0	0	2	9	2	47.1	4.4	5.9	5	0	5	6	0.66	0.07	1.07	4	0.8	0	0	1	4	0	0	0	1	0	0	4
O=C(C1N(CC(c2ccccn2)(F)F)C(=O)c2c1cccc2)NCc1ccc(cc1)OC(F)(F)F	2164363	5.01	491.45	9.27	0.69	1.05	0.67	1.15	7	20	7	0.13	2	0	18	3	3	0	0	5	0	0	0	0	11	5	45.3	5.7	5.7	5	0	4	5	0.6	0.1	1.1	3	0.75	0	0	1	3	0	0	1	0	0	0	2
COc1ccc(cn1)c1cc(cnc1N)c1ccc(cc1)S(=O)(=O)N(C)C	2181492	5.01	384.5	8.18	0.65	1.01	0.68	1.13	6	20	5	0.1	2	0	20	4	3	0	1	0	0	0	0	1	8	0	40.4	8.5	6.4	3	0	3	3	0.67	0	1	3	1	0	0	0	3	0	0	0	0	0	0	1
COc1ccnc(c1)c1ccc2c(c1)C1(COC(=N1)N)C1(C(O2)(C)C)COC1	3703266	5.01	381.47	7.48	0.63	1.01	0.66	1.13	4	13	2	0.04	1	0	23	3	4	0	0	0	0	0	0	0	7	0	41.2	5.9	7.8	9	0	5	6	0.82	0.09	1.17	2	0.4	0	1	1	3	0	0	0	1	0	0	1
CCC(=O)C(c1ccccc1)(c1ccccc1)CC(N(C)C)C	651	5.01	309.49	6.19	0.59	0.98	0.65	1.12	5	13	7	0.14	1	0	27	1	1	0	0	0	0	0	0	0	2	0	42	2	2	8	0	2	2	0.52	0	1	2	1	0	0	0	2	0	0	0	0	0	0	2
Clc1ccc(cc1)c1scc(n1)COc1ccccc1C(=O)N1CCCC1	195235	5.01	398.94	8.67	0.68	1.01	0.72	1.11	2	18	5	0.1	1	0	19	2	2	0	1	0	1	0	0	2	6	1	45.7	4.3	4.3	5	0	4	4	0.82	0	1	4	1	0	0	2	2	0	0	0	0	0	0	2
O=C(N(C1CCN(C1)C1CCN(CC1)C(=O)c1c(C)cccc1C)Cc1ccccc1)C1CC1	471623	5.01	459.69	6.48	0.6	0.99	0.65	1.13	4	14	6	0.08	2	0	37	3	2	0	0	0	0	0	0	0	5	0	40.8	4.2	2.8	15	0	5	5	0.77	0	1	5	1	1	0	1	3	0	0	0	0	0	0	2
CN1CCN(CC1)c1ncc2c(n1)nc(c(c2)c1ccccc1)c1ccc(cc1)CN1CCC(CC1)c1nnc([nH]1)c1cc[n+](cc1)[O-]	507204	5.01	638.85	7.43	0.64	1	0.68	1.13	2	35	7	0.08	1	0	38	10	1	0	0	0	0	0	0	0	11	0	43	11.6	1.2	11	0	8	9	0.94	0.04	1.04	7	0.88	0	0	1	7	0	0	0	1	0	0	2
N#Cc1cc(C#N)cc(c1)Oc1c(CC)[nH]nc1CC	565829	5.01	266.33	7.83	0.66	1	0.69	1.13	4	13	4	0.11	0	2	14	4	1	0	0	0	0	0	0	0	5	0	44.1	11.8	2.9	4	0	2	2	0.55	0	1	2	1	0	0	1	1	0	0	0	0	0	0	1
COCC(COCc1ccc(cc1)C1(O)CCNCC1c1ccc(cc1C)c1ccccc1CCNC(=O)C)(F)F	1957789	5.01	566.75	7	0.61	1	0.64	1.13	7	19	12	0.14	1	0	40	2	4	0	0	2	0	0	0	0	8	2	40.7	2.5	4.9	14	0	4	4	0.59	0	1	4	1	0	0	0	4	0	0	0	0	0	0	3
O=C(c1nc(n(c1Cn1ncnc1)c1ccccc1)c1ccccc1)NCCCN1CCN(CC1)c1cccc(c1C)Cl	3215850	5.01	595.21	7.63	0.64	1	0.68	1.13	3	29	10	0.12	1	0	35	8	1	0	0	0	1	0	0	1	10	1	42.3	10.3	1.3	9	0	6	6	0.79	0	1	6	1	0	0	2	4	0	0	0	0	0	0	3
COc1cc(ccc1CN1CCOCC1)OC1CN(C1)C(=O)c1nnc(o1)c1ccc(cc1)OC	3785102	5.01	480.57	7.63	0.63	1.02	0.65	1.13	3	18	8	0.12	1	0	28	4	6	0	0	0	0	0	0	0	10	0	39.7	6.3	9.5	10	0	5	5	0.77	0	1	5	1	0	1	1	3	0	0	0	0	0	0	2
COc1ccc(cc1)n1cnc2c(c1=O)scc2c1ccccc1C	3330823	5.01	348.45	8.5	0.69	1	0.73	1.1	3	19	3	0.07	2	0	16	2	2	0	1	0	0	0	0	1	5	0	48.8	4.9	4.9	2	0	4	5	0.84	0.1	1.1	3	0.75	0	0	1	3	0	0	1	0	0	0	2
CCNCc1cc(ccc1O)Nc1ccnc2c1ccc(c2)Cl	1235	5.02	327.84	8	0.65	1	0.69	1.12	3	17	5	0.12	0	0	18	3	1	0	0	0	1	0	0	1	5	1	43.9	7.3	2.4	3	0	3	4	0.7	0.13	1.13	2	0.67	0	0	0	3	0	0	0	1	0	0	2
CC1CCCN1CCc1ccc(cc1)c1ccc(cc1)S(=O)(=O)N1CCS(=O)(=O)CC1	560140	5.02	462.69	7.59	0.62	1	0.67	1.12	5	16	6	0.09	4	0	30	2	4	0	2	0	0	0	0	2	8	0	37.7	3.3	6.6	11	0	4	4	0.74	0	1	4	1	0	0	1	3	0	0	0	0	0	0	2
N#CCCn1nc(c(c1c1cc(F)cc(c1)F)C)CNC1CCC(C1)F	560667	5.02	362.44	7.71	0.63	1.02	0.65	1.15	5	12	6	0.12	0	1	21	4	0	0	0	3	0	0	0	0	7	3	40.4	8.5	0	9	0	3	3	0.62	0	1	3	1	0	0	2	1	0	0	0	0	0	0	1
Cc1nc(NCc2ccc3c(c2)OCO3)nc(c1)Nc1ccccc1	594752	5.02	334.41	7.78	0.66	1.01	0.68	1.12	1	18	5	0.11	0	0	18	4	2	0	0	0	0	0	0	0	6	0	44.2	9.3	4.7	3	0	4	5	0.84	0.1	1.1	3	0.75	0	0	1	3	0	0	1	0	0	0	2
O=C(NC1CN(C1)C1CCC(CC1)c1ccc(cc1)CC(=O)N)CNc1n[nH]c2c1cc(cc2)C(F)(F)F	1834633	5.02	528.64	7.66	0.62	1.02	0.64	1.15	6	18	8	0.11	2	0	31	6	2	0	0	3	0	0	0	0	11	3	39.1	8.7	2.9	12	0	5	6	0.66	0.08	1.08	4	0.8	0	1	1	3	0	0	1	0	0	0	2
Cn1nc(c(c1)c1[nH]c2c(n1)c(N1CCN(CC1)Cc1noc(n1)C)c(cn2)Cl)C	2207501	5.02	427.95	8.23	0.64	1.01	0.67	1.15	4	20	4	0.07	0	0	22	9	1	0	0	0	1	0	0	1	11	1	36.5	17.3	1.9	8	0	5	6	0.83	0.08	1.08	4	0.8	0	0	3	2	0	0	1	0	0	0	0
CC(CN(c1nc(COCC2(CCN(CC2)C)c2ccc(cc2)F)cc(c1)C(F)(F)F)CC(C)C)C	2333622	5.02	509.7	6.8	0.59	1.01	0.62	1.15	9	12	10	0.13	0	0	39	3	1	0	0	4	0	0	0	0	8	4	37.3	4	1.3	17	0	3	3	0.5	0	1	3	1	0	0	0	3	0	0	0	0	0	0	1
O=C1CC=C(C=N1)c1nnc(n1C)SCCCN1CCC2(C1)CC2c1ccc(cc1)C(F)(F)F	3964512	5.02	489.62	8.16	0.64	1.02	0.67	1.14	5	14	7	0.11	3	0	26	5	1	0	1	3	0	0	0	1	10	3	40	8.3	1.7	12	0	5	5	0.71	0	1.04	4	0.8	1	0	2	2	0	0	0	0	0	0	1
COC(=O)C(NS(=O)(=O)c1ccc(cc1)OC1CCCC1)Cc1c[nH]c2c1cccc2	2440407	5.02	442.58	7.77	0.63	1.01	0.67	1.12	4	19	9	0.15	3	0	26	2	5	0	1	0	0	0	0	1	8	0	40.4	3.5	8.8	8	0	4	5	0.65	0.1	1.1	3	0.75	0	0	2	2	0	0	1	0	0	0	2
FC(Oc1cc(ccc1Cl)c1cnn(c1)Cc1n[nH]cc1)F	3897632	5.02	324.74	9.84	0.7	1.05	0.7	1.15	3	16	4	0.11	0	0	11	4	1	0	0	2	1	0	0	1	8	3	42.4	12.1	3	2	0	3	3	0.73	0	1	3	1	0	0	2	1	0	0	0	0	0	0	1
COc1ccc(cc1)C(NC1CCC(C(C1)(C)C)C(=O)N1CCC(CC1)(c1ccccc1)c1cccnc1)C	559045	5.02	525.8	6.41	0.6	0.98	0.65	1.13	5	19	7	0.08	1	0	43	3	2	0	0	0	0	0	0	0	5	0	41.5	3.7	2.4	16	0	5	5	0.77	0	1	5	1	0	0	0	5	0	0	0	0	0	0	2
Fc1cccc(c1)S(=O)(=O)c1ccc2c(c1)oc1c2CCNC21CCCOC2	1935601	5.02	401.49	8.36	0.66	1.02	0.69	1.12	3	18	2	0.04	2	0	20	1	4	0	1	1	0	0	0	1	7	1	43.8	2.1	8.3	7	0	5	8	0.86	0.17	1.21	2	0.4	0	0	1	4	0	0	2	0	0	0	2
CC1CCCN1CCN1CCc2c(C1=O)ccc(c2)c1ccc(cc1)C(=O)N1CCCC1	2031885	5.02	431.63	6.64	0.61	0.99	0.65	1.13	3	14	5	0.07	2	0	33	3	2	0	0	0	0	0	0	0	5	0	41.5	4.6	3.1	13	0	5	6	0.81	0.08	1.08	4	0.8	0	0	2	3	0	0	0	1	0	0	2
CCc1onc(n1)C1(NC(Cc2c1[nH]c1c2cccc1)c1[nH]cc(n1)c1ccc(cn1)F)c1cnn(c1)C	3582320	5.02	509.6	8.22	0.67	1.01	0.69	1.14	3	31	5	0.07	0	0	24	9	1	0	0	1	0	0	0	0	11	1	43.5	14.5	1.6	6	0	7	10	0.9	0.12	1.12	5	0.71	0	0	4	3	0	0	2	0	0	0	1
FC(Oc1cnc(c(c1)C)C(=O)Nc1csc(n1)C12COC(CC2CSC(=N1)N)C)F	3972449	5.02	469.59	9.03	0.66	1.03	0.68	1.14	6	13	4	0.07	2	0	21	5	3	0	2	2	0	0	0	2	12	2	36.5	9.6	5.8	9	0	4	5	0.68	0.1	1.1	3	0.75	0	0	1	3	0	0	0	1	0	0	0
COc1nsc(n1)N1CCC2(C1=O)CCN(CC2)CC(c1ccc2c(c1C)COC2=O)O	4075319	5.02	458.59	7.91	0.63	1.01	0.66	1.13	5	13	5	0.08	2	0	26	4	5	0	1	0	0	0	0	1	10	0	37.9	6.9	8.6	12	0	5	6	0.75	0.08	1.13	3	0.6	0	0	3	2	0	0	1	0	0	0	1
NC(=O)c1cnn2c(c1NC1CCC(C1(C)C)(C)N)cc(c2)c1ccccc1F	4076191	5.02	395.53	7.19	0.62	1	0.65	1.14	7	17	4	0.07	1	0	26	5	1	0	0	1	0	0	0	0	7	1	40	9.1	1.8	8	0	4	5	0.69	0.1	1.1	3	0.75	0	0	2	2	0	0	1	0	0	0	1
Fc1ccc(cn1)c1ncc2c(c1)sc(n2)N1CCC(CC1)N1CCCCC1	575023	5.02	397.57	7.65	0.63	1	0.68	1.13	1	16	3	0.05	0	0	24	5	0	0	1	1	0	0	0	1	7	1	40.4	9.6	0	10	0	5	6	0.96	0.07	1.07	4	0.8	0	0	1	4	0	0	1	0	0	0	0
CCOC(=O)c1nn(c(=Nc2nc(cc(c2C#N)c2ccccc2)c2ccccc2)s1)c1ccc(cc1)C	3408388	5.03	517.65	8.49	0.7	1	0.73	1.11	4	28	7	0.11	3	1	23	5	2	0	1	0	0	0	0	1	8	0	49.2	8.2	3.3	3	0	5	5	0.76	0	1	5	1	0	0	1	4	0	0	0	0	0	0	3
O=C1N(CCN2CCCC2)CCc2c1ccc(c2)c1ccc(c(c1)Cl)C(=O)N1CCCC1	2031880	5.03	452.04	7.29	0.62	0.99	0.67	1.12	3	14	5	0.08	2	0	30	3	2	0	0	0	1	0	0	1	6	1	41.9	4.8	3.2	12	0	5	6	0.81	0.08	1.08	4	0.8	0	0	2	3	0	0	0	1	0	0	2
O=C1CCc2c(N1OCCN1CCC(CC1)n1c(=O)[nH]c3c1cccc3)cccc2	2059312	5.03	406.53	7.26	0.63	1	0.66	1.13	2	14	5	0.08	2	0	26	4	3	0	0	0	0	0	0	0	7	0	41.1	7.1	5.4	9	0	5	7	0.83	0.16	1.16	3	0.6	0	0	1	4	0	0	1	1	0	0	2
O=C(C1c2ccccc2C(=O)N1CCc1ccccn1)NCc1ccc(cc1)Br	2164384	5.03	450.36	9.19	0.68	1	0.72	1.11	3	20	6	0.12	2	0	20	3	2	0	0	0	0	1	0	1	6	1	46.9	6.1	4.1	4	0	4	5	0.72	0.1	1.1	3	0.75	0	0	1	3	0	0	1	0	0	0	2
N#Cc1ccc(cc1)C(=O)N1CCN(C(=O)C1)c1ccc(cc1)OC1CCN(CC1)C1CCC1	239099	5.03	458.61	7.17	0.63	1	0.66	1.13	3	15	5	0.07	2	1	30	4	3	0	0	0	0	0	0	0	7	0	42.2	6.3	4.7	12	0	5	5	0.82	0	1	5	1	0	1	0	4	0	0	0	0	0	0	2
COCCC(c1ccc(cc1)Cl)NC(=O)C1(N)CCN(CC1)c1ncnc2c1cc[nH]2	2325740	5.03	443	7.64	0.62	1.01	0.66	1.14	4	17	7	0.12	1	0	27	6	2	0	0	0	1	0	0	1	9	1	37.9	10.3	3.4	9	0	4	5	0.68	0.1	1.1	3	0.75	0	0	1	3	0	0	1	0	0	0	1
O=C(C(Oc1cccc2c1c(ncn2)Nc1ccc(c(c1)C)Oc1ccc(nc1)C)C)N(C)C	256362 429760	5.03	457.58	7.5	0.64	1	0.67	1.13	6	24	7	0.11	1	0	27	5	3	0	0	0	0	0	0	0	8	0	42.6	8.2	4.9	6	0	4	5	0.65	0.09	1.09	3	0.75	0	0	0	4	0	0	0	1	0	0	2
COc1cc(F)ccc1c1cncc(c1)NC1CCCOC1	1779011	5.03	302.38	7.38	0.62	1.01	0.65	1.13	2	12	4	0.09	0	0	19	2	2	0	0	1	0	0	0	0	5	1	41.5	4.9	4.9	6	0	3	3	0.82	0	1	3	1	0	0	0	3	0	0	0	0	0	0	1
COc1cc(ccc1Nc1ncc(c(n1)c1cnc2n1cccc2)Cl)N1CCN(CC1)CCS(=O)(=O)C	1809064	5.03	542.12	8.34	0.65	1.01	0.68	1.13	5	24	8	0.12	2	0	28	7	3	0	1	0	1	0	0	2	12	1	38.5	10.8	4.6	8	0	5	6	0.73	0.07	1.07	4	0.8	0	0	1	4	0	0	1	0	0	0	1
CCN(C1(CCCC1)CNC(=O)N1CCC(CC1)c1onc(n1)c1ccc2c(n1)cccc2)CC	1822443	5.03	476.69	6.71	0.6	0.99	0.64	1.14	3	17	7	0.09	1	0	36	6	2	0	0	0	0	0	0	0	8	0	38	8.5	2.8	15	0	5	6	0.74	0.08	1.08	4	0.8	0	0	2	3	0	0	0	1	0	0	1
CC(N1CCCC(C1)Cn1c(C)nc2c(c1=O)cc(nc2)Oc1ccc(c2c1nccc2)F)C	1957002	5.03	461.59	7.45	0.63	1.01	0.66	1.13	5	19	5	0.08	2	0	28	5	2	0	0	1	0	0	0	0	8	1	41.9	8.1	3.2	10	0	5	7	0.77	0.15	1.15	3	0.6	0	0	0	5	0	0	0	2	0	0	1
CC1CN(CCN1c1ncc(cn1)OCc1ccc(cc1)S(=O)(=O)C)c1nnc(o1)C(F)(F)F	3357997	5.03	498.54	9.06	0.66	1.05	0.66	1.16	7	19	6	0.1	2	0	21	6	4	0	1	3	0	0	0	1	14	3	36.4	10.9	7.3	8	0	4	4	0.68	0	1	4	1	0	0	1	3	0	0	0	0	0	0	1
CC#Cc1cncc(c1)c1ccc2c(c1)C1(COC(=N1)N)C1(CO2)COC1	3703255	5.03	361.43	7.86	0.66	1.01	0.68	1.12	2	14	1	0.02	1	1	19	3	3	0	0	0	0	0	0	0	6	0	45.7	6.5	6.5	7	0	5	6	0.85	0.09	1.17	2	0.4	0	1	1	3	0	0	0	1	0	0	1
CNc1nccc(n1)N1CCC2(C1=O)CCN(CC2)CC(c1ccc2c(c1C)COC2=O)O	4078730	5.03	451.58	7.28	0.62	1.01	0.65	1.13	5	14	5	0.08	2	0	29	5	4	0	0	0	0	0	0	0	9	0	38.7	8.1	6.5	12	0	5	6	0.76	0.08	1.12	3	0.6	0	0	2	3	0	0	1	0	0	0	1
CN1CCN(CC1)c1ccc2c(n1)nc(c(n2)c1ccccc1)c1ccc(cc1)CN1CCC(CC1)c1nnc([nH]1)c1ccccn1	443620	5.04	622.85	7.33	0.64	0.99	0.68	1.13	1	34	7	0.08	0	0	38	10	0	0	0	0	0	0	0	0	10	0	43.5	11.8	0	11	0	8	9	0.96	0.04	1.04	7	0.88	0	0	1	7	0	0	0	1	0	0	2
COc1ccc(cc1)CCN1C(=O)N(CC1c1ccc(cc1)C(F)(F)F)NS(=O)(=O)C	571041	5.04	457.52	8.63	0.64	1.04	0.65	1.15	8	15	7	0.13	3	0	22	3	4	0	1	3	0	0	0	1	11	3	37.7	5.7	7.5	7	0	3	3	0.55	0	1	3	1	0	0	1	2	0	0	0	0	0	0	2
ONC(=O)C=Cc1ccc(cc1)CN1CCCCC1Cc1c(C)[nH]c2c1cccc2	1089359	5.04	403.57	6.84	0.62	0.99	0.66	1.12	3	18	6	0.1	2	0	29	3	2	0	0	0	0	0	0	0	5	0	42.4	5.1	3.4	8	0	4	5	0.7	0.1	1.1	3	0.75	0	0	1	3	0	0	1	0	0	0	2
CCOC(=O)C1CCC(CC1)N1CC(C1)NC(=O)CNc1n[nH]c2c1cc(cc2)C(F)(F)F	1834719	5.04	467.55	7.67	0.61	1.03	0.63	1.16	6	12	8	0.13	2	0	28	5	3	0	0	3	0	0	0	0	11	3	36.1	8.2	4.9	13	0	4	5	0.58	0.11	1.11	3	0.75	0	1	1	2	0	0	1	0	0	0	1
C=CC(=O)Nc1cc(Nc2nccc(n2)c2c[nH]c3c2cccc3)c(cc1N1CCN(CC1)C)OC	2426279	5.04	483.63	7.44	0.64	1	0.67	1.13	4	24	7	0.1	2	0	29	7	2	0	0	0	0	0	0	0	9	0	41.5	10.8	3.1	6	0	5	6	0.75	0.07	1.07	4	0.8	0	0	1	4	0	0	1	0	0	0	2
COC(=O)NC(C(=O)N1CCCC1c1ncc([nH]1)c1ccc(cc1)c1ccc(cc1)c1cnc([nH]1)C1CCCN1C(=O)C(c1ccccc1)N(CC)CC)C	3121151	5.04	743.01	7.08	0.62	1	0.66	1.13	7	31	13	0.12	3	0	50	8	4	0	0	0	0	0	0	0	12	0	41	7.6	3.8	16	0	7	7	0.69	0	1	7	1	0	0	4	3	0	0	0	0	0	0	3
C=CCOc1cc(F)c(cc1C1CC1CN)F	3769968	5.04	239.29	7.48	0.62	1.02	0.64	1.15	4	7	5	0.15	1	0	15	1	1	0	0	2	0	0	0	0	4	2	40.6	3.1	3.1	5	0	2	2	0.53	0	1	2	1	1	0	0	1	0	0	0	0	0	0	1
COCc1cnc(nc1)N1CCC(CC1)C1CC1CCOc1cc(F)c(c(c1)F)CC(=O)N1CCC1	4093284	5.04	500.65	7.15	0.61	1.01	0.64	1.14	4	13	10	0.14	1	0	34	4	3	0	0	2	0	0	0	0	9	2	38.6	5.7	4.3	16	0	5	5	0.69	0	1	5	1	1	1	0	3	0	0	0	0	0	0	1
FC(Oc1ccccc1CC(c1ccc(cc1)F)N1CCNCC1)F	1083425	5.04	350.42	7.62	0.62	1.02	0.65	1.15	3	12	5	0.1	0	0	21	2	1	0	0	3	0	0	0	0	6	3	41.3	4.3	2.2	7	0	3	3	0.72	0	1	3	1	0	0	0	3	0	0	0	0	0	0	2
N#Cc1ccc2cc1Oc1ccc3c(c1)C(CCC3)N1CCC(NCc3n(C2)cnc3)C1=O	525369 526521	5.04	439.56	7.58	0.65	1	0.68	1.12	2	19	0	0	1	1	25	5	2	0	0	0	0	0	0	0	7	0	44.8	8.6	3.4	9	0	6	38	0.91	0.6	1.47	1	0.17	0	0	2	3	0	0	0	1	0	0	2
CCOC(=O)C1C2C1CN(C2)C(=O)c1ccc(cc1)CC1CCC(N1)C(c1ccccc1)O	3746885 3747546	5.04	448.61	6.9	0.61	1	0.65	1.12	4	14	8	0.12	2	0	32	2	4	0	0	0	0	0	0	0	6	0	41.5	3.1	6.2	13	0	5	6	0.7	0.09	1.09	4	0.8	1	0	2	3	0	0	0	0	0	0	2
O=C(Nc1ccc(cc1F)CN1CCC(CC1)NC(=O)c1cc(=O)c2c(o1)cc(cc2)F)CCN1CCCCC1	246464	5.04	552.68	7.47	0.62	1.01	0.65	1.14	5	16	8	0.1	4	0	34	4	4	0	0	2	0	0	0	0	10	2	40.5	5.4	5.4	13	0	5	6	0.7	0.07	1.07	4	0.8	0	0	0	5	0	0	0	1	0	0	2
COCCOCC#Cc1scc(c1)c1n[nH]c2c1Cc1c2ccc(c1)CN1CCN(CC1)C	225193	5.04	462.67	7.34	0.63	0.99	0.67	1.12	2	17	7	0.1	0	1	30	4	2	0	1	0	0	0	0	1	7	0	41.3	6.3	3.2	11	0	5	8	0.7	0.17	1.17	3	0.6	0	0	3	2	0	1	1	0	0	1	1
CCN1CCC(CC1)N(c1ccc(cn1)Cl)C(=O)NCc1ccc(cc1)F	1092106	5.04	390.93	7.67	0.62	1.01	0.66	1.14	4	13	5	0.09	1	0	24	4	1	0	0	1	1	0	0	1	7	2	39.2	7.8	2	8	0	3	3	0.67	0	1	3	1	0	0	0	3	0	0	0	0	0	0	1
CC1CN(CCC1c1ccccc1C)CC1CCc2c(C(C1)O)nccc2	511658	5.04	364.58	6.18	0.59	0.98	0.64	1.13	3	12	3	0.05	0	0	32	2	1	0	0	0	0	0	0	0	3	0	40.7	3.4	1.7	13	0	4	5	0.85	0.09	1.09	3	0.75	0	0	0	3	1	0	0	0	1	0	1
CN1CCC(CC1)(COCc1nc(cc(c1)C(F)(F)F)C1CC1)c1cccc(c1)Cl	2333614	5.04	438.96	7.84	0.63	1.01	0.66	1.14	5	12	6	0.1	0	0	26	2	1	0	0	3	1	0	0	1	7	4	41.1	3.6	1.8	12	0	4	4	0.7	0	1	4	1	1	0	0	3	0	0	0	0	0	0	1
OC(CN1CCN(CC1)Cc1ccc(c(c1)Cl)Cl)COc1ccc(cc1)C(F)(F)F	2334610	5.04	463.36	8.74	0.64	1.03	0.67	1.15	6	12	7	0.13	0	0	23	2	2	0	0	3	2	0	0	2	9	5	39.6	3.8	3.8	9	0	3	3	0.6	0	1	3	1	0	0	0	3	0	0	0	0	0	0	2
COc1cccc(c1)c1cccc(c1)C1(C)SCC(=N1)N	2380454	5.04	298.44	7.65	0.65	0.99	0.7	1.11	3	13	3	0.07	1	0	18	2	1	0	1	0	0	0	0	1	4	0	43.6	5.1	2.6	4	0	3	3	0.81	0	1	3	1	0	0	1	2	0	0	0	0	0	0	2
Fc1ccc(c(c1)C(C(F)(F)F)C)OCC(N1CCn2c(C1=O)ccc(c2=O)n1cnc(c1)C)C	3580774	5.04	492.52	8.35	0.65	1.04	0.65	1.15	9	15	6	0.1	4	0	24	4	3	0	0	4	0	0	0	0	11	4	40.7	6.8	5.1	9	0	4	5	0.6	0.1	1.1	3	0.75	0	0	1	3	0	0	0	1	0	0	1
O=C1COc2c(N1)nc(cc2)CNC12CCC(CC1)(OC2)CCc1c(F)cnc2c1nc(OCCC(C(=O)N)(F)F)cc2	3605010	5.04	600.66	8.12	0.64	1.03	0.65	1.15	6	19	11	0.14	2	0	31	6	5	0	0	3	0	0	0	0	14	3	39.2	8.1	6.8	14	0	6	9	0.65	0.36	1.29	3	0.5	0	0	0	7	0	0	0	2	0	0	0
O=C(c1cnc2n1ccc(c2)Oc1ncnc2c1CNC2)Nc1noc(c1)C(C)(C)C	3808450	5.04	419.49	8.07	0.65	1.02	0.67	1.14	4	22	5	0.09	1	0	21	7	3	0	0	0	0	0	0	0	10	0	40.4	13.5	5.8	6	0	5	7	0.74	0.17	1.17	3	0.6	0	0	3	2	0	0	2	0	0	0	0
COc1ccc(cc1)Cn1c2sc3c(c2c2n(c1=O)ncn2)C(F)(F)CN(C3)CC1CCOCC1	4095097	5.04	501.61	8.36	0.65	1.02	0.67	1.14	4	17	5	0.08	1	0	25	5	3	0	1	2	0	0	0	1	11	2	40	8.3	5	11	0	6	12	0.8	0.21	1.21	3	0.5	0	0	2	4	0	0	3	0	0	1	1
O=C(c1ccccc1Oc1ccccc1)N(C1CNCC1)C	554336	5.04	296.4	7.06	0.62	1	0.66	1.12	2	13	4	0.09	1	0	20	2	2	0	0	0	0	0	0	0	4	0	42.9	4.8	4.8	5	0	3	3	0.77	0	1	3	1	0	0	1	2	0	0	0	0	0	0	2
Fc1ccc(cc1)OC1CNC(C1)C(=O)N1CCCN(CC1)C1CCC1	1095846 1823044	5.05	361.51	6.7	0.59	1	0.63	1.14	2	7	4	0.07	1	0	28	3	2	0	0	1	0	0	0	0	6	1	37	5.6	3.7	13	0	4	4	0.85	0	1	4	1	0	1	1	1	1	0	0	0	0	0	1
COC1COCCC1NC1CCC(C1)(C(C)C)C(=O)N1CCN(CC1)c1nncc(n1)C(F)(F)F	1782571	5.05	500.64	7.15	0.58	1.02	0.61	1.16	7	7	6	0.08	1	0	35	6	3	0	0	3	0	0	0	0	12	3	32.9	8.6	4.3	19	0	4	4	0.66	0	1	4	1	0	0	1	3	0	0	0	0	0	0	0
COc1ccc(cc1)C1(O)CCC(CC1)N1CC(C1)NC(=O)CNC(=O)c1cccc(c1)C(F)(F)F	1829632	5.05	505.59	7.66	0.62	1.02	0.64	1.15	7	14	7	0.1	2	0	30	3	4	0	0	3	0	0	0	0	10	3	39.4	4.5	6.1	12	0	4	4	0.61	0	1	4	1	0	1	0	3	0	0	0	0	0	0	2
CC(C1=NCCN1)Oc1ccccc1CC1CC1	1956195	5.05	244.37	6.43	0.59	0.99	0.64	1.13	1	7	5	0.13	1	0	20	2	1	0	0	0	0	0	0	0	3	0	39.5	5.3	2.6	8	0	3	3	0.78	0	1	3	1	1	0	1	1	0	0	0	0	0	0	1
CCN1CCNC(C1)CN1CCN(CC1)C(=O)Nc1ccc(c(c1)Cl)Cl	2036776	5.05	400.4	7.56	0.6	1	0.65	1.14	4	7	4	0.07	1	0	27	5	1	0	0	0	2	0	0	2	8	2	34	9.4	1.9	11	0	3	3	0.69	0	1	3	1	0	0	0	3	0	0	0	0	0	0	1
O=C(C1c2ccccc2C(=O)N1CCc1ccccn1)NCc1ccc(cc1)OCC(F)(F)F	2164392	5.05	469.5	8.38	0.66	1.03	0.67	1.14	5	20	8	0.14	2	0	22	3	3	0	0	3	0	0	0	0	9	3	44.6	5.4	5.4	6	0	4	5	0.62	0.1	1.1	3	0.75	0	0	1	3	0	0	1	0	0	0	2
N#CCCCOc1ccc2c(n1)c(CCC13CCC(CC1)(CO3)NCc1ccc3c(n1)NC(=O)CO3)c(cn2)F	3605024	5.05	546.66	7.7	0.64	1.01	0.66	1.14	3	19	10	0.13	1	1	31	6	4	0	0	1	0	0	0	0	11	1	40.8	8.5	5.6	14	0	6	9	0.7	0.36	1.29	3	0.5	0	0	0	7	0	0	0	2	0	0	0
O=C(n1ccc2c1ccc(c2)Oc1ncnc2c1CCNC2)Nc1cccc(c1)C(F)(F)F	3747226	5.05	453.46	8.89	0.68	1.04	0.68	1.14	4	23	3	0.06	1	0	18	5	2	0	0	3	0	0	0	0	10	3	45.1	9.8	3.9	4	0	5	7	0.76	0.16	1.16	3	0.6	0	0	1	4	0	0	1	1	0	0	2
O=C(c1nnc(o1)c1ccccc1)N1CC(C1)Oc1ccc(cc1)CN1CC2(C1)CCCO2	3786346	5.05	446.55	7.57	0.64	1.01	0.67	1.13	1	18	6	0.09	1	0	26	4	4	0	0	0	0	0	0	0	8	0	42.4	6.8	6.8	10	0	6	6	0.88	0	1.03	5	0.83	0	2	2	2	0	0	0	0	0	0	2
O=C(N1CCN2C(C1)CSC(C2)c1ccc2c(c1C)COC2=O)Cc1ccc(nc1)n1cnnn1	3921834	5.05	491.63	8.19	0.65	1.01	0.68	1.13	3	19	4	0.06	2	0	25	7	3	0	1	0	0	0	0	1	11	0	40	11.7	5	10	0	6	8	0.86	0.13	1.13	4	0.67	0	0	2	4	0	0	1	1	0	0	1
COC(=O)C1=CCC2N(C1CC2)C	412663	5.05	181.26	6.47	0.58	1	0.62	1.14	3	2	2	0.07	2	0	15	1	2	0	0	0	0	0	0	0	3	0	35.7	3.6	7.1	7	0	2	3	0.62	0.5	1.38	1	0.5	0	0	1	1	1	0	0	0	0	0	0
CCCNS(=O)(=O)c1cc(c(cc1F)Cl)C(=O)N1CCC(CC1)(CCN1C2CCC1CC(C2)n1c(C)nc2c1cccc2)c1cccc(c1)F	1784520	5.05	724.39	7.71	0.63	1.01	0.67	1.13	8	25	10	0.1	3	0	44	5	3	0	1	2	1	0	0	2	12	3	40.4	5.3	3.2	18	0	7	9	0.7	0.17	1.14	5	0.71	0	0	2	5	1	0	1	0	0	0	3
CC(NC(=O)c1cn(c2cccc(c2)c2ccc(cc2)C(=O)C)c2c(c1=O)cccn2)C	519193	5.05	425.52	7.74	0.66	1	0.69	1.11	6	22	5	0.09	4	0	23	3	3	0	0	0	0	0	0	0	6	0	47.3	5.5	5.5	4	0	4	5	0.69	0.09	1.09	3	0.75	0	0	0	4	0	0	0	1	0	0	2
c1ccc(cc1)CC1(CNCC1)c1ccc2c(c1)cc[nH]2	487355	5.05	276.41	6.74	0.63	0.98	0.68	1.12	0	16	3	0.07	0	0	20	2	0	0	0	0	0	0	0	0	2	0	46.3	4.9	0	5	0	4	5	0.95	0.1	1.1	3	0.75	0	0	2	2	0	0	1	0	0	0	2
Cc1cncc(c1)c1c(C)c(nn1c1ncccc1Cl)CNC1CCCC1	494406	5.05	381.95	7.49	0.63	0.99	0.68	1.13	3	17	5	0.09	0	0	24	5	0	0	0	0	1	0	0	1	6	1	41.2	9.8	0	8	0	4	4	0.82	0	1	4	1	0	0	2	2	0	0	0	0	0	0	0
CC(=O)NC1CCN(CC1)CCc1ccc(cc1)Oc1nc2c(s1)cccc2	520942	5.05	395.57	7.46	0.63	1	0.68	1.12	2	17	6	0.11	1	0	25	3	2	0	1	0	0	0	0	1	6	0	41.5	5.7	3.8	8	0	4	5	0.75	0.1	1.1	3	0.75	0	0	1	3	0	0	1	0	0	0	2
O=C(N1CCC(CC1)c1onc(n1)c1ccc(cc1)S(=O)(=O)C)NC1CC1c1ccccc1	551058	5.05	466.61	7.91	0.64	1.01	0.68	1.12	4	20	5	0.08	3	0	26	4	4	0	1	0	0	0	0	1	9	0	40.7	6.8	6.8	9	0	5	5	0.79	0	1	5	1	1	0	1	3	0	0	0	0	0	0	2
COc1ccc(cc1)C(NC1CCC(C(C1)(C)C)C(=O)N1CCC(CC1)(c1ccccc1)C(=O)N1CCCCC1)C	552762	5.05	559.87	6.22	0.58	0.99	0.63	1.13	6	14	7	0.07	2	0	49	3	3	0	0	0	0	0	0	0	6	0	38.9	3.3	3.3	21	0	5	5	0.73	0	1	5	1	0	0	0	5	0	0	0	0	0	0	2
OC1CCN(C1)CCn1ncc2c1ccc(c2)n1ccc(cc1=O)OCc1ccccc1	1289515	5.05	430.55	7.42	0.64	1	0.67	1.12	2	19	7	0.11	3	0	26	4	3	0	0	0	0	0	0	0	7	0	43.1	6.9	5.2	7	0	5	6	0.81	0.08	1.08	4	0.8	0	0	2	3	0	0	1	0	0	0	2
O=c1ccc(n[nH]1)c1ccc(nc1)OC1CCN(CC1)C1CCC1	1950736	5.05	326.44	7.1	0.61	1	0.65	1.13	1	9	4	0.08	3	0	22	4	2	0	0	0	0	0	0	0	6	0	39.1	8.7	4.3	9	0	4	4	0.92	0	1	4	1	0	1	0	3	0	0	0	0	0	0	0
N#Cc1c(N2CCCC(C2)N)n(c2c1n(C)c(=O)n(c2=O)Cc1nccc2c1cccc2)CC=C(C)C	1951599	5.05	497.66	7.32	0.63	1	0.66	1.13	7	20	5	0.07	3	1	31	7	2	0	0	0	0	0	0	0	9	0	41.2	10.3	2.9	10	0	5	7	0.68	0.16	1.16	3	0.6	0	0	1	4	0	0	1	1	0	0	1
COCC(COCc1ccc(cc1)C1(O)CCNCC1c1ccc(cc1C)c1ccccc1CCNC(=O)C)C	1957797	5.05	544.8	6.49	0.6	0.99	0.64	1.13	6	19	12	0.14	1	0	44	2	4	0	0	0	0	0	0	0	6	0	40.5	2.4	4.8	15	0	4	4	0.6	0	1	4	1	0	0	0	4	0	0	0	0	0	0	3
O=C(N1CCC(C1)NC1CCC(CC1)(O)c1ccc(cn1)c1ncccn1)C1CCN(CC1)c1cccc(c1)C(F)(F)F	2029566	5.05	594.75	7.43	0.62	1.01	0.65	1.14	5	19	6	0.07	1	0	37	6	2	0	0	3	0	0	0	0	11	3	40	7.5	2.5	16	0	6	6	0.81	0	1	6	1	0	0	1	5	0	0	0	0	0	0	1
COc1c(cc(cc1C(C)(C)C)C(=O)N1CCN(CC1)C(=O)CCCCC(c1ccc(cc1)F)c1ccc(cc1)F)C(C)(C)C	2031968	5.05	618.88	6.66	0.6	0.99	0.64	1.13	11	20	11	0.12	2	0	48	2	3	0	0	2	0	0	0	0	7	2	40.9	2.2	3.2	18	0	4	4	0.53	0	1	4	1	0	0	0	4	0	0	0	0	0	0	3
O=C1N(c2ccc(cc2)n2cccn2)C(=O)C2(N1c1ncnc(c1)O)CCN(CC2)Cc1ncccc1C	2040895	5.05	510.61	7.98	0.66	1.01	0.68	1.13	4	25	5	0.07	2	0	26	8	3	0	0	0	0	0	0	0	11	0	42.2	12.5	4.7	7	0	6	6	0.87	0	1.03	5	0.83	0	0	2	4	0	0	0	0	0	0	1
CN1CCC(CC1)(COCc1nc(cc(c1)C(F)(F)F)C1CC1)c1cccc(c1)F	2333615	5.05	422.51	7.55	0.62	1.02	0.64	1.15	5	12	6	0.1	0	0	26	2	1	0	0	4	0	0	0	0	7	4	41.1	3.6	1.8	12	0	4	4	0.7	0	1	4	1	1	0	0	3	0	0	0	0	0	0	1
Fc1cccc2c1C(=NC(O2)(C)c1cccc(c1)c1cncnc1)N	2380440	5.05	334.38	8.36	0.68	1.01	0.7	1.13	3	19	2	0.05	1	0	15	4	1	0	0	1	0	0	0	0	6	1	47.5	10	2.5	2	0	4	5	0.88	0.09	1.09	3	0.75	0	0	0	4	0	0	0	1	0	0	2
COc1cccc(c1)c1cccc(c1)C1(C)CSCC(=N1)N	2380448	5.05	312.47	7.44	0.64	0.99	0.69	1.12	3	13	3	0.07	1	0	20	2	1	0	1	0	0	0	0	1	4	0	42.9	4.8	2.4	5	0	3	3	0.82	0	1	3	1	0	0	0	3	0	0	0	0	0	0	2
COCCOc1cc2ncc(c(c2cc1N1CCOCC1)Nc1ccc(cc1F)C)C(=O)N	2409311	5.05	454.55	7.58	0.63	1.01	0.65	1.14	5	18	8	0.13	1	0	27	4	4	0	0	1	0	0	0	0	9	1	40	6.7	6.7	8	0	4	5	0.67	0.09	1.09	3	0.75	0	0	0	4	0	0	0	1	0	0	2
OCC(Oc1cc(Oc2ccc(cc2)C(=O)N2CCC2)cc(c1)C(=O)Nc1nccs1)C	3219108	5.05	453.56	8.25	0.66	1.02	0.68	1.12	4	19	8	0.14	2	0	23	3	5	0	1	0	0	0	0	1	9	0	41.8	5.5	9.1	6	0	4	4	0.66	0	1	4	1	0	1	1	2	0	0	0	0	0	0	2
N#CC(Cc1ccc(cc1)c1ccc(cc1)C#N)NC(=O)C1(N)CCCCC1	3261924	5.05	372.51	7.16	0.64	0.99	0.68	1.12	4	15	5	0.09	1	2	24	4	1	0	0	0	0	0	0	0	5	0	44.2	7.7	1.9	8	0	3	3	0.64	0	1	3	1	0	0	0	3	0	0	0	0	0	0	2
Fc1cc(CN2C(=N)NC(CC2=O)(C)C(C)C)cc(c1)C(=O)NC(c1ccccc1)C	3401350	5.05	424.57	7.08	0.61	1	0.65	1.14	8	15	6	0.1	3	0	29	4	2	0	0	1	0	0	0	0	7	1	40	6.7	3.3	9	0	3	3	0.58	0	1	3	1	0	0	0	3	0	0	0	0	0	0	2
COc1cc(ccc1n1cnc(c1)C)c1nnn(c1)C1CCC2C(N(C1=O)Cc1ccccc1)CCCC2	3609642	5.05	510.7	7.09	0.62	1	0.66	1.13	3	23	6	0.08	1	0	34	6	2	0	0	0	0	0	0	0	8	0	41.7	8.3	2.8	12	0	6	7	0.87	0.06	1.06	5	0.83	0	0	2	3	1	0	0	0	1	0	2
COC(c1ccc2c(c1C)COC2=O)CN1CCN(CC1)CCc1ccc(c(c1)OC)C#N	3612800	5.05	449.6	7.03	0.61	1	0.65	1.13	5	14	8	0.12	1	1	31	3	4	0	0	0	0	0	0	0	7	0	40.6	4.7	6.3	12	0	4	5	0.64	0.1	1.1	3	0.75	0	0	1	3	0	0	1	0	0	0	2
CC1OCC2(C(C1)CSC(=N2)N)c1scc(n1)NC(=O)c1ccc(cn1)Cl	3967984	5.05	423.99	9.42	0.68	1.02	0.72	1.12	4	13	3	0.06	2	0	18	5	2	0	2	0	1	0	0	3	10	1	37.8	11.1	4.4	7	0	4	5	0.78	0.1	1.1	3	0.75	0	0	1	3	0	0	0	1	0	0	0
FC(Oc1cccc(c1)c1c[nH]c(n1)C(N)(C)C)(F)F	4066520	5.05	285.3	8.39	0.64	1.04	0.64	1.17	6	11	3	0.09	0	0	14	3	1	0	0	3	0	0	0	0	7	3	38.2	8.8	2.9	4	0	2	2	0.55	0	1	2	1	0	0	1	1	0	0	0	0	0	0	1
COc1cc(F)ccc1c1cncc(c1)C1CCCN1	1779009	5.06	272.35	7.36	0.63	1	0.66	1.13	2	12	3	0.08	0	0	17	2	1	0	0	1	0	0	0	0	4	1	43.2	5.4	2.7	5	0	3	3	0.85	0	1	3	1	0	0	1	2	0	0	0	0	0	0	1
CCOC(=O)C1=C(CNC(C(=O)O)Cc2ccccc2)NC(=NC1c1ccc(cc1Br)F)c1nccs1	4103771	5.06	587.51	9.63	0.68	1.02	0.71	1.12	6	21	11	0.17	4	0	24	4	4	0	1	1	0	1	0	2	11	2	42.6	6.6	6.6	6	0	4	4	0.62	0	1	4	1	0	0	1	3	0	0	0	0	0	0	2
COc1ccc(cc1)CCN1C(CN(C1=O)NS(=O)(=O)C)c1ccc(cc1)Cl	583465	5.06	423.96	8.48	0.64	1.02	0.68	1.13	6	15	7	0.14	3	0	22	3	4	0	1	0	1	0	0	2	9	1	38	6	8	6	0	3	3	0.61	0	1	3	1	0	0	1	2	0	0	0	0	0	0	2
Fc1cnc2c(c1)oc(n2)N1CCN2CCC1CC2	597440	5.06	262.32	7.72	0.63	1.02	0.65	1.15	1	10	1	0.03	0	0	15	4	1	0	0	1	0	0	0	0	6	1	38.2	11.8	2.9	7	0	4	6	0.95	0.44	1.33	2	0.5	0	0	1	2	2	0	1	0	0	0	0
Clc1ccc(cc1)c1cc2C(NC(=O)c3n[nH]c(c3C)C)CC(Oc2nc1c1ccc(cc1Cl)Cl)(C)C	1095476	5.06	555.92	8.97	0.68	1.01	0.72	1.12	8	24	4	0.06	1	0	25	4	2	0	0	0	3	0	0	3	9	3	45.2	6.5	3.2	7	0	5	6	0.73	0.07	1.07	4	0.8	0	0	1	4	0	0	0	1	0	0	2
CCOC(=O)Nc1ccccc1C(c1ccc(cc1)C(=O)N(CC)CC)N1CCN(CC1)Cc1ncsc1	1939745	5.06	535.78	7.14	0.61	1	0.66	1.13	5	19	11	0.14	2	0	37	5	3	0	1	0	0	0	0	1	9	0	38.7	6.7	4	12	0	4	4	0.61	0	1	4	1	0	0	1	3	0	0	0	0	0	0	2
O=C(c1nc(n(c1C)c1ccc2c(c1)OCCO2)C)NCCCN1CCN(CC1)c1cccc(c1C)C	3215864	5.06	503.71	6.81	0.6	1	0.64	1.13	5	18	7	0.09	1	0	37	5	3	0	0	0	0	0	0	0	8	0	39.2	6.8	4.1	13	0	5	6	0.73	0.07	1.07	4	0.8	0	0	1	4	0	0	0	1	0	0	2
Clc1ccc(cc1)c1ccc2c(c1)c(=O)n(c(n2)c1ccccc1C)CC1CCCN(C1)C(C)C	3218645	5.06	486.1	7.26	0.63	0.99	0.68	1.12	5	20	5	0.07	2	0	32	3	1	0	0	0	1	0	0	1	5	1	44.8	4.5	1.5	10	0	5	6	0.8	0.07	1.07	4	0.8	0	0	0	5	0	0	0	1	0	0	3
CN1CC=CCC(C1)c1ccc(c(c1)Cl)Cl	2321995 2321996	5.06	256.19	8.26	0.64	0.99	0.7	1.12	3	7	1	0.03	1	0	15	1	0	0	0	0	2	0	0	2	3	2	41.9	3.2	0	5	0	2	2	0.81	0	1	2	1	0	0	0	1	1	0	0	0	0	0	1
CC(Cc1cc(nn1c1ccccc1)CNS(=O)(=O)c1ccc(cc1)CCc1ccccc1)C	3919158	5.06	473.69	7.29	0.63	0.99	0.68	1.12	4	25	10	0.15	2	0	31	3	2	0	1	0	0	0	0	1	6	0	43.1	4.6	3.1	7	0	4	4	0.68	0	1	4	1	0	0	1	3	0	0	0	0	0	0	3
c1ccc(cc1)C1(CC1C1=NCCN1)c1ccccc1	87045	5.06	262.38	6.91	0.64	0.98	0.69	1.11	0	13	3	0.07	1	0	18	2	0	0	0	0	0	0	0	0	2	0	47.4	5.3	0	5	0	4	4	1	0	1	4	1	1	0	1	2	0	0	0	0	0	0	2
COc1cc(ccc1Nc1ncc(c(n1)c1cnc2n1cccc2)Cl)CC(=O)N1CCOCC1	1809056	5.06	478.98	8.4	0.66	1.02	0.69	1.13	3	23	6	0.1	1	0	23	6	3	0	0	0	1	0	0	1	10	1	42.1	10.5	5.3	6	0	5	6	0.79	0.07	1.07	4	0.8	0	0	1	4	0	0	1	0	0	0	1
Fc1ccc(c(c1)C1CN(CC1N)c1ccc(cn1)n1ccc(cc1=O)OCc1ccccc1)F	2011528	5.06	474.55	8.04	0.66	1.01	0.68	1.13	4	21	6	0.1	3	0	24	4	2	0	0	2	0	0	0	0	8	2	45.8	6.8	3.4	5	0	5	5	0.83	0	1	5	1	0	0	1	4	0	0	0	0	0	0	2
O=C1N(CCN2CCCC2)CCc2c1ccc(c2)c1ccc(cc1)C(=O)N1CCCC1	2031875	5.06	417.6	6.74	0.61	0.99	0.66	1.13	2	14	5	0.08	2	0	31	3	2	0	0	0	0	0	0	0	5	0	41.9	4.8	3.2	12	0	5	6	0.84	0.08	1.08	4	0.8	0	0	2	3	0	0	0	1	0	0	2
O=C1N(CCN2CCCC2)CCc2c1ccc(c2)c1ccc(c(c1)F)C(=O)N1CCCC1	2031879	5.06	435.59	7.03	0.62	1	0.65	1.13	3	14	5	0.08	2	0	30	3	2	0	0	1	0	0	0	0	6	1	41.9	4.8	3.2	12	0	5	6	0.81	0.08	1.08	4	0.8	0	0	2	3	0	0	0	1	0	0	2
CN1CCN(CC1)c1ncc2c(c1)[nH]c(n2)Nc1cc(C2CC2)c(c(n1)C)F	3321980	5.06	381.51	7.34	0.62	1	0.65	1.15	3	16	4	0.07	0	0	24	7	0	0	0	1	0	0	0	0	8	1	38.5	13.5	0	9	0	5	6	0.86	0.08	1.08	4	0.8	1	0	1	3	0	0	1	0	0	0	0
Clc1ccc(cc1)Cn1c(nc2c1cc(C)c(c2)C)C(Cc1ccncc1)C	3699564	5.06	389.96	7.5	0.65	0.99	0.7	1.12	4	22	5	0.09	0	0	24	3	0	0	0	0	1	0	0	1	4	1	46.2	5.8	0	6	0	4	5	0.75	0.1	1.1	3	0.75	0	0	1	3	0	0	1	0	0	0	2
O=C1CN2C3CC1CC2CC(C3)OC(=O)c1c[nH]c2c1cccc2	124754 2368925	5.07	324.41	7.37	0.64	1	0.66	1.12	2	12	3	0.06	2	0	20	2	3	0	0	0	0	0	0	0	5	0	43.2	4.5	6.8	9	0	5	10	0.83	0.6	1.45	2	0.4	0	0	1	5	0	1	1	2	0	0	1
C=CC(=O)Nc1cc(Nc2nccc(n2)c2cn3c4c2cccc4CCC3)c(cc1N(CCN(C)C)C)OC	4104658	5.07	525.72	7.1	0.62	1	0.66	1.13	6	24	10	0.13	2	0	35	7	2	0	0	0	0	0	0	0	9	0	40.5	9.5	2.7	9	0	5	9	0.62	0.25	1.21	3	0.6	0	0	1	4	0	0	2	1	1	0	2
COc1c(ccc2c1CCCC(C2)N1CCN(CC1)C)Nc1ncc(c(n1)NC1C2C=CC(C1C(=O)N)C2)Cl	3936443 3980825	5.07	552.19	7.17	0.61	1	0.65	1.14	5	14	7	0.09	2	0	38	7	2	0	0	0	1	0	0	1	10	1	37.7	9.1	2.6	16	0	6	8	0.77	0.2	1.17	4	0.67	0	0	2	4	1	0	0	0	1	0	1
ONC(=O)C=Cc1ccc(cc1)CNCCc1c([nH]c2c1cccc2)c1cnccc1OC	1819257	5.07	442.56	7.5	0.64	1	0.67	1.12	3	24	9	0.15	2	0	26	4	3	0	0	0	0	0	0	0	7	0	44.1	6.8	5.1	4	0	4	5	0.64	0.1	1.1	3	0.75	0	0	1	3	0	0	1	0	0	0	2
Fc1ccc2c(c1)oc(cc2=O)C(=O)NC1CCN(CC1)Cc1ccc(c(c1)F)OCCCN1C(=O)CSC1=O	245844	5.07	571.65	8.53	0.66	1.03	0.67	1.13	6	17	9	0.13	5	0	27	3	6	0	1	2	0	0	0	1	12	2	41.8	4.5	9	10	0	5	6	0.68	0.07	1.07	4	0.8	0	0	1	4	0	0	0	1	0	0	2
Oc1cccc(c1)C1C=C(CN1C(=O)C(C(C)C)N)c1cc(F)ccc1F	381526	5.07	372.45	7.6	0.63	1.01	0.66	1.14	7	14	4	0.08	2	0	22	2	2	0	0	2	0	0	0	0	6	2	42.9	4.1	4.1	6	0	3	3	0.63	0	1	3	1	0	0	1	2	0	0	0	0	0	0	2
C1CCC(CC1)NC(=NC1CCCCC1)SCc1csc2=NCCn12	452864	5.07	378.67	6.89	0.59	0.98	0.66	1.13	0	3	6	0.1	3	0	30	4	0	0	2	0	0	0	0	2	6	0	34.5	7.3	0	15	0	4	5	0.8	0.1	1.1	3	0.75	0	0	2	2	0	1	0	0	0	0	0
CCN1CCN(CC1)c1cc2[nH]c(nc2cc1Cl)C(=O)C1(C)CCC(=O)CC1	466307	5.07	402.97	7.33	0.61	1	0.65	1.13	5	12	4	0.07	2	0	27	4	2	0	0	0	1	0	0	1	7	1	38.2	7.3	3.6	12	0	4	5	0.75	0.1	1.1	3	0.75	0	0	1	3	0	0	1	0	0	0	1
CN1CC2C(C1)C2CN(C(=O)c1ncn(c1)C)Cc1ccc(c(c1)Cl)F	563251	5.07	376.9	7.85	0.63	1.01	0.66	1.14	5	12	5	0.1	1	0	22	4	1	0	0	1	1	0	0	1	7	2	39.6	8.3	2.1	9	0	4	5	0.65	0.12	1.12	3	0.75	1	0	2	2	0	0	0	0	0	0	1
Nc1cncc(n1)Nc1ccc(cc1)Oc1ccc(cc1)OC(F)(F)F	2010816	5.07	362.34	9.29	0.69	1.05	0.68	1.15	4	18	5	0.12	0	0	13	4	2	0	0	3	0	0	0	0	9	3	43.6	10.3	5.1	1	0	3	3	0.69	0	1	3	1	0	0	0	3	0	0	0	0	0	0	2
COc1ncnc(c1)N1C(=O)N(C(=O)C21CCN(CC2)Cc1ncccc1C)c1ccc(cc1)c1ccc(cc1)C(=O)NC	2041178	5.07	591.73	7.69	0.65	1.01	0.67	1.13	6	27	7	0.09	3	0	33	7	4	0	0	0	0	0	0	0	11	0	42.9	9.1	5.2	9	0	6	6	0.77	0	1.03	5	0.83	0	0	1	5	0	0	0	0	0	0	2
COc1nc(ccc1n1cnc(c1)C)Nc1cccc2c1nc(n2C)c1ccc(cc1)F	2151164	5.07	428.51	8.09	0.67	1.01	0.69	1.13	4	27	5	0.09	0	0	21	6	1	0	0	1	0	0	0	0	8	1	45.3	11.3	1.9	3	0	5	6	0.81	0.08	1.08	4	0.8	0	0	2	3	0	0	1	0	0	0	2
CCn1cc(cc(c1=O)C)C1(N=C(c2c1cccc2F)N)c1cccc(c1)C#CC1CC1	2177304	5.07	425.54	7.6	0.66	1	0.69	1.12	5	17	3	0.05	4	1	24	3	1	0	0	1	0	0	0	0	5	1	48.2	5.4	1.8	7	0	5	6	0.75	0.08	1.08	4	0.8	1	0	1	3	0	0	1	0	0	0	2
CCNC(=O)Nc1ccc(cc1)c1nc2CN(CCc2c(n1)N1CCOCC1C)C(C)C	2331678	5.07	438.64	6.65	0.59	0.99	0.63	1.14	5	13	5	0.07	1	0	34	6	2	0	0	0	0	0	0	0	8	0	36.4	9.1	3	13	0	4	5	0.69	0.09	1.09	3	0.75	0	0	0	4	0	0	0	1	0	0	1
CNc1nc(NCCCN(C)C)c2c(n1)cc(s2)c1ccccc1	3120265	5.07	341.53	7.27	0.62	0.99	0.67	1.13	3	16	7	0.14	0	0	23	5	0	0	1	0	0	0	0	1	6	0	38.3	10.6	0	6	0	3	4	0.63	0.13	1.13	2	0.67	0	0	1	2	0	0	1	0	0	0	1
NC1CCCCC1Nc1ccc(c(n1)Nc1cccc(c1)n1nccn1)C(=O)N	3416021	5.07	392.52	7.41	0.63	1	0.65	1.14	3	18	6	0.11	1	0	24	8	1	0	0	0	0	0	0	0	9	0	37.7	15.1	1.9	6	0	4	4	0.79	0	1	4	1	0	0	1	3	0	0	0	0	0	0	1
CCn1ncc(c1)C1(NC(Cc2c1[nH]c1c2cccc1)c1[nH]cc(n1)c1ccc(cn1)F)c1nnc(o1)C	3582326	5.07	509.6	8.22	0.67	1.01	0.69	1.14	3	31	5	0.07	0	0	24	9	1	0	0	1	0	0	0	0	11	1	43.5	14.5	1.6	6	0	7	10	0.9	0.12	1.12	5	0.71	0	0	4	3	0	0	2	0	0	0	1
CCOC(=O)COc1ccc2c(n1)c(CCC13CCC(CC1)(CO3)NCc1ccc3c(n1)NC(=O)CO3)c(cn2)F	3605026	5.07	565.66	7.75	0.63	1.02	0.65	1.14	4	19	11	0.14	2	0	32	5	6	0	0	1	0	0	0	0	12	1	39.7	6.8	8.2	14	0	6	9	0.68	0.36	1.29	3	0.5	0	0	0	7	0	0	0	2	0	0	0
O=C(N1CCN(CC1)CCc1ccc2c(c1C)COC2=O)Cc1ccc(nc1C)n1cnnn1	3793685	5.07	461.58	7.57	0.63	1.01	0.66	1.14	4	19	6	0.09	2	0	27	7	3	0	0	0	0	0	0	0	10	0	39.3	11.5	4.9	10	0	5	6	0.77	0.08	1.08	4	0.8	0	0	2	3	0	0	1	0	0	0	1
NC(=O)c1cnn2c(c1NC1CCC(C1(C)C)(C)N)cc(c2)c1cncnc1	4089164	5.07	379.52	7.16	0.62	1	0.65	1.14	6	17	4	0.07	1	0	25	7	1	0	0	0	0	0	0	0	8	0	37.7	13.2	1.9	8	0	4	5	0.71	0.1	1.1	3	0.75	0	0	2	2	0	0	1	0	0	0	0
O=C(NC(C(CC(Cc1ccccc1)NC(=O)C(N1CCCNC1=O)C(C)C)O)Cc1ccccc1)COc1c(C)cccc1C	729	5.07	628.89	6.69	0.6	0.99	0.64	1.13	8	21	15	0.16	3	0	48	4	5	0	0	0	0	0	0	0	9	0	39.4	4.3	5.3	16	0	4	4	0.52	0	1	4	1	0	0	0	4	0	0	0	0	0	0	3
COc1ccccc1Oc1cccc(c1)CN1CCC2(CC1)CCN(CC2)C(=O)c1cc[n+](cc1)[O-]	272022	5.07	487.65	7.07	0.62	1	0.66	1.12	3	20	6	0.08	2	0	33	3	4	0	0	0	0	0	0	0	7	0	42	4.3	5.8	11	0	5	5	0.81	0	1.03	4	0.8	0	0	0	5	0	0	0	0	0	0	2
CC(=O)Nc1ccc(cn1)c1ncc2c(c1)sc(n2)N1CCC(CC1)N1CCCCC1	575693	5.07	436.64	7.4	0.62	1	0.67	1.13	2	17	4	0.06	1	0	28	6	1	0	1	0	0	0	0	1	8	0	39	10.2	1.7	11	0	5	6	0.87	0.07	1.07	4	0.8	0	0	1	4	0	0	1	0	0	0	0
Fc1ccc(cc1)C1CCNCC1COc1ccc2c(c1)OCO2	490	5.07	329.4	7.49	0.63	1.01	0.66	1.13	1	12	4	0.09	0	0	20	1	3	0	0	1	0	0	0	0	5	1	43.2	2.3	6.8	7	0	4	5	0.88	0.1	1.1	3	0.75	0	0	1	3	0	0	1	0	0	0	2
COc1cccc(c1CC(c1ccccc1)N1CCNCC1)F	1086274	5.07	314.44	6.84	0.61	1	0.65	1.13	2	12	5	0.1	0	0	23	2	1	0	0	1	0	0	0	0	4	1	41.3	4.3	2.2	7	0	3	3	0.78	0	1	3	1	0	0	0	3	0	0	0	0	0	0	2
O=C1CCc2c(N1)ccc(c2)C(C(N1CCC(CC1)(O)c1ccc(cc1)F)C)O	404851	5.07	398.52	7.12	0.62	1	0.65	1.13	5	13	4	0.07	1	0	27	2	3	0	0	1	0	0	0	0	6	1	41.1	3.6	5.4	10	0	4	5	0.76	0.09	1.09	3	0.75	0	0	0	4	0	0	0	1	0	0	2
COc1ccc(cc1)c1oc(c(n1)COc1cccc(c1)CN(C(=O)Oc1ccc(cc1)C)CC(=O)O)C	1090189	5.07	516.59	7.83	0.65	1.02	0.67	1.12	6	25	11	0.16	2	0	28	2	7	0	0	0	0	0	0	0	9	0	43.9	3	10.6	6	0	4	4	0.61	0	1	4	1	0	0	1	3	0	0	0	0	0	0	3
N#Cc1cnn2c1nc(cc2NC1CC1)n1ccc2c1cc(cc2)NC(=O)C	2062563	5.07	371.44	8.25	0.68	1.01	0.7	1.13	3	22	4	0.08	1	1	17	7	1	0	0	0	0	0	0	0	8	0	44.4	15.6	2.2	4	0	5	7	0.75	0.19	1.19	3	0.6	1	0	2	2	0	0	2	0	0	0	1
O=C(C1N(CCc2ccccn2)C(=O)c2c1cccc2)NCc1ccc(cc1)C(F)(F)F	2164387	5.07	439.47	8.45	0.67	1.03	0.68	1.14	5	20	6	0.11	2	0	20	3	2	0	0	3	0	0	0	0	8	3	46.2	5.8	3.8	5	0	4	5	0.66	0.1	1.1	3	0.75	0	0	1	3	0	0	1	0	0	0	2
COc1ccc(cc1)C1(N=C(n2c1cc(n2)C)N)c1cccc(c1)c1cncnc1	2380451	5.07	396.49	7.93	0.67	1	0.7	1.12	3	24	4	0.07	1	0	20	6	1	0	0	0	0	0	0	0	7	0	46	12	2	3	0	5	6	0.87	0.08	1.08	4	0.8	0	0	2	3	0	1	0	0	0	0	2
O=C(c1cnn(c1N)c1ccc2c(c1)nc([nH]2)C)c1cc2c([nH]1)cc(cc2)CN1CCC(CC1)(F)F	3681314	5.07	489.58	8.03	0.65	1.02	0.67	1.14	5	26	5	0.08	1	0	25	7	1	0	0	2	0	0	0	0	10	2	42.6	11.5	1.6	7	0	6	8	0.81	0.14	1.14	4	0.67	0	0	3	3	0	0	2	0	0	0	2
CC1NCc2c(C1)c(ncn2)Oc1ccc2c(c1)n(cc2)C(=O)Nc1noc(c1)C1(CC1)C(F)(F)F	3809643	5.07	498.51	8.75	0.67	1.04	0.67	1.15	5	22	4	0.07	1	0	21	6	3	0	0	3	0	0	0	0	12	3	42.1	10.5	5.3	8	0	6	8	0.75	0.15	1.15	4	0.67	1	0	2	3	0	0	1	1	0	0	1
O=C(N1CCC(CC1)C1CC1CCOc1ccc(c(c1)F)CC(=O)N1CCC1)OC1(C)CC1	4062339	5.07	458.63	6.75	0.59	1	0.63	1.14	4	8	9	0.13	2	0	35	2	4	0	0	1	0	0	0	0	7	1	38.2	2.9	5.9	18	0	5	5	0.67	0	1	5	1	2	1	0	2	0	0	0	0	0	0	1
CN(CCN1C2CCC1CC(C2)OC(c1ccc(cc1)F)c1ccc(cc1)F)C	4062435	5.08	400.56	6.79	0.6	1	0.64	1.14	4	12	7	0.11	0	0	30	2	1	0	0	2	0	0	0	0	5	2	40.7	3.4	1.7	12	0	4	5	0.69	0.2	1.15	3	0.75	0	0	1	3	1	0	0	0	0	0	2
FC(Oc1ccccc1CC(c1cccc(c1)F)N1CCNCC1)F	1084577	5.08	350.42	7.62	0.62	1.02	0.65	1.15	3	12	5	0.1	0	0	21	2	1	0	0	3	0	0	0	0	6	3	41.3	4.3	2.2	7	0	3	3	0.72	0	1	3	1	0	0	0	3	0	0	0	0	0	0	2
CNCc1cc(F)ccc1Oc1ccc(c(c1)Cl)F	442923	5.08	283.72	9.15	0.68	1.03	0.69	1.14	4	12	4	0.13	0	0	12	1	1	0	0	2	1	0	0	1	5	3	45.2	3.2	3.2	2	0	2	2	0.63	0	1	2	1	0	0	0	2	0	0	0	0	0	0	2
CN1CCN(CC1)c1ccc2c(n1)nc(c(n2)c1ccccc1)c1ccc(cc1)CN1CCC(CC1)c1nnc([nH]1)c1ncccn1	508098	5.08	623.84	7.43	0.64	1	0.68	1.13	1	34	7	0.08	0	0	37	11	0	0	0	0	0	0	0	0	11	0	42.9	13.1	0	11	0	8	9	0.96	0.04	1.04	7	0.88	0	0	1	7	0	0	0	1	0	0	2
N#CCNc1cc(cc(n1)CSc1nc(c(o1)CC)C)N1CCOCC1	551197	5.08	373.53	7.62	0.62	1	0.66	1.13	3	12	7	0.14	0	1	23	5	2	0	1	0	0	0	0	1	8	0	36.7	10.2	4.1	9	0	3	3	0.65	0	1	3	1	0	0	1	2	0	0	0	0	0	0	0
COc1ccc(cc1CO)c1ccc2c(n1)nc(nc2N1CCOCC1)N1CC(C)OC(C1)C	1078983	5.08	465.61	7.16	0.61	1.01	0.64	1.13	4	17	5	0.07	0	0	31	5	4	0	0	0	0	0	0	0	9	0	38.5	7.7	6.2	12	0	5	6	0.82	0.07	1.07	4	0.8	0	0	0	5	0	0	0	1	0	0	1
O=C(NC1CN(C1)C1CCC(CC1)c1ncccc1N)CNc1ncnc2c1cc(cc2)C(F)(F)F	2315933	5.08	499.6	7.81	0.63	1.02	0.65	1.15	5	18	6	0.09	1	0	28	7	1	0	0	3	0	0	0	0	11	3	39.1	10.9	1.6	11	0	5	6	0.72	0.08	1.08	4	0.8	0	1	0	4	0	0	0	1	0	0	1
OC(CN1CCC2(CC1)Cc1c(O2)ccc(c1)Cl)COc1cc(O)c(cc1C(=O)N1CCC(C1)O)Cl	2391803	5.08	537.48	8.14	0.64	1.02	0.67	1.13	6	13	6	0.09	1	0	30	2	6	0	0	0	2	0	0	2	10	2	39.4	3	9.1	13	0	5	6	0.69	0.08	1.12	3	0.6	0	0	2	3	0	0	1	0	0	0	2
COc1ccccc1CCNCC(=O)N1CCc2c(C1C1CCCCC1)cccc2	3356239	5.08	406.62	6.35	0.59	0.98	0.64	1.13	2	13	7	0.1	1	0	34	2	2	0	0	0	0	0	0	0	4	0	40.6	3.1	3.1	13	0	4	5	0.73	0.09	1.09	3	0.75	0	0	0	4	0	0	0	1	0	0	2
CCOC(=O)C1CCN(CC1)C(=O)c1ccc(cc1)CC1CCC(N1)C(c1ccccc1)O	3747487	5.08	450.63	6.73	0.6	1	0.64	1.13	4	14	8	0.11	2	0	34	2	4	0	0	0	0	0	0	0	6	0	40.3	3	6	13	0	4	4	0.7	0	1	4	1	0	0	1	3	0	0	0	0	0	0	2
CCc1ccn2c(c1N1CCCN(CC1)C(C1CCN(CC1)C(=O)C1CC3OC1CC3)CC(=O)N)ncc2	4084050	5.08	522.77	6.54	0.58	0.99	0.63	1.14	4	12	7	0.08	2	0	42	6	3	0	0	0	0	0	0	0	9	0	36.3	7.5	3.8	20	0	6	8	0.76	0.21	1.17	4	0.67	0	0	3	3	1	0	1	0	0	0	0
N#Cc1ccc2cc1Oc1cccc(c1)CN1CCC(NCc3n(C2C)cnc3)C1=O	498042	5.08	413.52	7.66	0.65	1	0.68	1.12	3	19	0	0	1	1	23	5	2	0	0	0	0	0	0	0	7	0	44.4	9.3	3.7	7	0	5	20	0.87	0.52	1.41	1	0.2	0	0	2	2	0	0	0	0	0	0	2
N#Cc1c(nc(cc1c1ccccc1)c1ccccc1)N=c1sc(nn1c1ccccc1)C(=O)Nc1ccccc1	3408390	5.08	550.68	8.74	0.72	1	0.75	1.1	2	34	6	0.09	3	1	22	6	1	0	1	0	0	0	0	1	8	0	52.4	9.5	1.6	0	0	6	6	0.85	0	1	6	1	0	0	1	5	0	0	0	0	0	0	4
COCCS(=O)(=O)N1CCN(CC1)c1ccc(cc1)Nc1nccc(n1)c1cnc(n1C(C)C)C	514384	5.08	499.71	7.35	0.61	1	0.65	1.14	6	19	9	0.13	2	0	33	7	3	0	1	0	0	0	0	1	11	0	35.3	10.3	4.4	11	0	4	4	0.66	0	1	4	1	0	0	1	3	0	0	0	0	0	0	1
COc1ccc(cc1)CCN1C(=O)N(CC1c1ccc(cc1)C1CC1)NS(=O)(=O)C	583254	5.08	429.59	7.54	0.62	1.01	0.66	1.13	5	15	8	0.13	3	0	27	3	4	0	1	0	0	0	0	1	8	0	38.6	5.3	7	9	0	4	4	0.67	0	1	4	1	1	0	1	2	0	0	0	0	0	0	2
CC1CCCN1CCc1ccc2c(c1)ccc(n2)c1ccc2c(c1)nccn2	1083447	5.08	368.52	7.09	0.64	0.99	0.69	1.12	1	22	4	0.07	0	0	24	4	0	0	0	0	0	0	0	0	4	0	46.2	7.7	0	7	0	5	7	0.89	0.16	1.16	3	0.6	0	0	1	4	0	0	0	2	0	0	2
CSc1nn2c(c1S(=O)(=O)c1ccccc1)nc(c1c2CCCC1)C	1091919	5.08	373.54	8.49	0.66	1	0.71	1.12	4	18	3	0.06	2	0	19	3	2	0	2	0	0	0	0	2	7	0	40.9	6.8	4.5	6	0	4	7	0.76	0.21	1.21	2	0.5	0	0	1	3	0	0	1	1	0	0	1
COCC(=O)N(C1CCN(CC1)C(CCNC(=O)c1c(C)cc(nc1C)Cl)C)Cc1ccsc1	2164219	5.08	507.16	7.35	0.6	1	0.65	1.13	7	13	10	0.14	2	0	35	4	3	0	1	0	1	0	0	2	9	1	36.2	5.8	4.3	14	0	3	3	0.5	0	1	3	1	0	0	1	2	0	0	0	0	0	0	0
Fc1ccc(cc1)C1(COCc2nc(cc(c2)C(F)(F)F)N(C)C)CCNCC1	2333617	5.08	411.49	7.62	0.61	1.02	0.63	1.16	6	12	6	0.11	0	0	25	3	1	0	0	4	0	0	0	0	8	4	38.9	5.6	1.9	10	0	3	3	0.62	0	1	3	1	0	0	0	3	0	0	0	0	0	0	1
Brc1ccc(cc1)C1CC(CCC1C(=O)NC(c1ccc(cc1)F)c1ccncc1)N1CCOCC1	3085780	5.08	552.53	8.25	0.64	1	0.68	1.12	3	19	6	0.09	1	0	31	3	2	0	0	1	0	1	0	1	7	2	43.3	4.5	3	11	0	5	5	0.83	0	1	5	1	0	0	0	5	0	0	0	0	0	0	2
FC(Oc1cccc(c1)n1cc2c(n1)c(=O)n(c(n2)c1cccnc1C)CC1CCCN(C1)CC1CCCO1)F	3218915	5.08	550.67	7.65	0.63	1.01	0.65	1.14	4	19	7	0.09	2	0	32	6	3	0	0	2	0	0	0	0	11	2	40.3	8.3	4.2	13	0	6	7	0.8	0.06	1.06	5	0.83	0	0	2	4	0	0	1	0	0	0	1
CCOC(=O)C(c1c(F)cnc2c1nc(OC)cc2)CC12CCC(CC1)(CO2)NCc1ccc2c(n1)NC(=O)CO2	3753081	5.08	565.66	7.75	0.63	1.02	0.65	1.14	5	19	10	0.13	2	0	32	5	6	0	0	1	0	0	0	0	12	1	39.7	6.8	8.2	14	0	6	9	0.68	0.36	1.29	3	0.5	0	0	0	7	0	0	0	2	0	0	0
FC(Oc1cc(ccc1Cl)c1cnn(c1)Cc1ccn(n1)C)F	3966599	5.09	338.77	9.41	0.68	1.04	0.69	1.15	4	16	4	0.11	0	0	13	4	1	0	0	2	1	0	0	1	8	3	41.7	11.1	2.8	3	0	3	3	0.7	0	1	3	1	0	0	2	1	0	0	0	0	0	0	1
CCN(Cc1ccc2c(c1)CCC(C2)N1CCN(CC1=O)CCc1ccc(cc1)F)CC	214629	5.09	437.66	6.44	0.59	0.99	0.64	1.13	4	13	8	0.11	1	0	36	3	1	0	0	1	0	0	0	0	5	1	39.7	4.4	1.5	14	0	4	5	0.69	0.09	1.09	3	0.75	0	0	0	4	0	0	0	1	0	0	2
NC1CN(CCC1c1cc(F)c(cc1F)F)c1ccc2n(n1)nc(n2)C(F)(F)F	231293	5.09	416.37	9.68	0.68	1.07	0.65	1.19	7	16	2	0.04	0	0	14	6	0	0	0	6	0	0	0	0	12	6	39.5	14	0	6	0	4	5	0.72	0.1	1.1	3	0.75	0	0	1	3	0	0	1	0	0	0	1
Clc1cccc2c1c(=O)n(c(n2)C)c1ccc(cc1)OCCCN1CCCC1	477363	5.09	397.94	7.65	0.64	1	0.68	1.12	3	14	6	0.11	2	0	24	3	2	0	0	0	1	0	0	1	6	1	42.3	5.8	3.8	8	0	4	5	0.75	0.1	1.1	3	0.75	0	0	1	3	0	0	0	1	0	0	2
COc1cc(ccc1n1cnc(c1)C)c1nnn(c1)Cc1ccc(cc1)c1noc(n1)C	1818833	5.09	427.51	8.07	0.67	1.01	0.69	1.13	3	27	6	0.11	0	0	21	7	2	0	0	0	0	0	0	0	9	0	43.4	13.2	3.8	4	0	5	5	0.84	0	1	5	1	0	0	3	2	0	0	0	0	0	0	2
Cc1ccnc2c1sc(n2)Oc1ccc(cc1)CN1CCCCC1	2207733	5.09	339.5	7.54	0.64	0.99	0.69	1.12	1	16	4	0.08	0	0	21	3	1	0	1	0	0	0	0	1	5	0	42.2	6.7	2.2	7	0	4	5	0.88	0.1	1.1	3	0.75	0	0	1	3	0	0	1	0	0	0	1
Nc1ncc(nc1c1ccc(nc1)C(F)(F)F)c1ccc(cc1)S(=O)(=O)C	3124980	5.09	394.41	9.86	0.7	1.05	0.7	1.15	7	20	3	0.07	2	0	13	4	2	0	1	3	0	0	0	1	10	3	42.5	10	5	2	0	3	3	0.67	0	1	3	1	0	0	0	3	0	0	0	0	0	0	1
NC1CCCCC1Nc1cnc(c(n1)Nc1cccc2c1[nH]cc2)C(=O)N	3416024	5.09	365.49	7.31	0.62	1	0.65	1.14	3	17	5	0.09	1	0	23	7	1	0	0	0	0	0	0	0	8	0	38	14	2	6	0	4	5	0.78	0.1	1.1	3	0.75	0	0	1	3	0	0	1	0	0	0	1
COc1ccc(c(c1)C(=O)N1CC2C(C1)CN(C2)c1nc(C)cc(n1)C)n1nccn1	3586441	5.09	419.54	7.49	0.63	1.01	0.66	1.14	4	18	4	0.07	1	0	25	7	2	0	0	0	0	0	0	0	9	0	39.3	12.5	3.6	9	0	5	6	0.81	0.08	1.08	4	0.8	0	0	3	2	0	1	0	0	0	0	1
O=C(c1nc(n(c1C)c1ccccc1)C)NCCCN1CCN(CC1)c1cccc(c1Cl)Cl	3216098	5.09	486.49	7.85	0.63	1	0.68	1.13	5	18	7	0.11	1	0	29	5	1	0	0	0	2	0	0	2	8	2	40.3	8.1	1.6	9	0	4	4	0.7	0	1	4	1	0	0	1	3	0	0	0	0	0	0	2
CC1CCCN1CCc1ccc(cc1)c1ccc(cc1)S(=O)(=O)NCc1ccncc1	558655	5.09	435.64	7.26	0.63	0.99	0.68	1.12	3	20	8	0.13	2	0	29	3	2	0	1	0	0	0	0	1	6	0	41.7	5	3.3	8	0	4	4	0.74	0	1	4	1	0	0	1	3	0	0	0	0	0	0	2
CC1Cc2c(O1)c(ccc2)CN1CCC2(CC1)CCN(CC2)C(=O)c1ccncc1	568296	5.09	405.59	6.65	0.6	0.99	0.65	1.13	2	13	3	0.05	1	0	31	3	2	0	0	0	0	0	0	0	5	0	41	4.9	3.3	13	0	5	6	0.87	0.08	1.12	3	0.6	0	0	1	4	0	0	1	0	0	0	1
CSc1nn(c2c1ccc(c2)NC(=O)C1CCNCC1)c1ccccc1	1236391	5.09	366.53	7.64	0.64	1	0.69	1.12	2	17	4	0.08	1	0	22	4	1	0	1	0	0	0	0	1	6	0	41.7	8.3	2.1	6	0	4	5	0.81	0.1	1.1	3	0.75	0	0	1	3	0	0	1	0	0	0	2
ONC(=O)C=Cc1ccc(cc1)CN(C(C)C)CCc1c(nn2c1cccc2)c1ccccc1	1819275	5.09	454.62	7.1	0.63	0.99	0.67	1.12	4	24	9	0.13	2	0	30	4	2	0	0	0	0	0	0	0	6	0	43.8	6.3	3.1	6	0	4	5	0.62	0.1	1.1	3	0.75	0	0	1	3	0	0	1	0	0	0	2
Cc1ccc(cn1)c1ncc2c(c1)sc(n2)N1CCC(CC1)N1CCCCC1	572559	5.09	393.61	7.16	0.62	0.99	0.67	1.13	1	16	3	0.05	0	0	27	5	0	0	1	0	0	0	0	1	6	0	40	9.1	0	11	0	5	6	0.96	0.07	1.07	4	0.8	0	0	1	4	0	0	1	0	0	0	0
CC(N1CCN(CC1)C(=C)N(Cc1ccc(cc1)c1ccccc1)C)C	1823339	5.09	349.57	6.13	0.59	0.98	0.64	1.13	4	13	6	0.1	1	0	31	3	0	0	0	0	0	0	0	0	3	0	40.4	5.3	0	9	0	3	3	0.69	0	1	3	1	0	0	0	3	0	0	0	0	0	0	2
N#Cc1ccc(cc1)Cn1cncc1CNC1CCN(C1=O)c1cccc2c1cccn2	100566	5.09	422.53	7.83	0.67	1	0.7	1.12	2	24	6	0.1	1	1	22	6	1	0	0	0	0	0	0	0	7	0	46.3	11.1	1.9	5	0	5	6	0.81	0.08	1.08	4	0.8	0	0	2	3	0	0	0	1	0	0	2
O=C(Nc1ccc(cc1)S(=O)(=O)Nc1ccccc1C(=O)c1ccccc1)OCC1CCCO1	454085	5.09	480.58	8.29	0.66	1.02	0.69	1.12	4	22	9	0.15	4	0	24	2	6	0	1	0	0	0	0	1	9	0	43.1	3.4	10.3	5	0	4	4	0.68	0	1	4	1	0	0	1	3	0	0	0	0	0	0	3
O=C(N1CCC(CC1)c1nc2c(o1)cccc2)NC1CC1c1ccccc1	552402	5.09	361.48	7.23	0.64	1	0.67	1.12	1	17	3	0.06	1	0	23	3	2	0	0	0	0	0	0	0	5	0	44	6	4	8	0	5	6	0.89	0.08	1.08	4	0.8	1	0	1	3	0	0	1	0	0	0	2
Nc1ncc(cn1)c1ccc2c(c1)[nH]c1c2c(ncc1C(=O)N)NC(C1CC1)C1CC1	1833986	5.09	413.53	7.66	0.65	1	0.68	1.13	3	22	6	0.1	1	0	23	7	1	0	0	0	0	0	0	0	8	0	42.6	13	1.9	7	0	6	9	0.81	0.16	1.16	4	0.67	2	0	1	3	0	0	2	0	0	0	1
O=C(c1ccc(cc1)c1ccc2c(c1)CCN(C2=O)CCN1CCCC1)NC1CCCC1	2031873	5.09	431.63	6.64	0.61	0.99	0.65	1.13	2	14	6	0.09	2	0	33	3	2	0	0	0	0	0	0	0	5	0	41.5	4.6	3.1	13	0	5	6	0.81	0.08	1.08	4	0.8	0	0	2	3	0	0	0	1	0	0	2
O=C(C1c2cccc(c2C(=O)N1CCc1ccccn1)F)NCc1ccc(cc1)OC(F)(F)F	2164039	5.09	473.46	8.93	0.68	1.04	0.67	1.14	6	20	7	0.13	2	0	19	3	3	0	0	4	0	0	0	0	10	4	45.3	5.7	5.7	5	0	4	5	0.62	0.1	1.1	3	0.75	0	0	1	3	0	0	1	0	0	0	2
CN1CCN(CC1)C(=O)c1ccc(cc1)c1cnc(c(c1)c1ccc(nc1)C(F)(F)F)N	2181490	5.09	441.5	8.18	0.65	1.02	0.67	1.15	6	19	3	0.05	1	0	22	5	1	0	0	3	0	0	0	0	9	3	42.6	9.3	1.9	6	0	4	4	0.75	0	1	4	1	0	0	0	4	0	0	0	0	0	0	1
COc1cc(ccc1n1cnnn1)CC(=O)N1CCN(CC1)CCc1ccc2c(c1)COC2=O	2441410	5.09	462.56	7.71	0.64	1.01	0.66	1.13	3	19	7	0.11	2	0	26	6	4	0	0	0	0	0	0	0	10	0	40	10	6.7	9	0	5	6	0.77	0.08	1.08	4	0.8	0	0	2	3	0	0	1	0	0	0	2
NC1CCCCC1Nc1cc2cc[nH]c(=O)c2c(n1)Nc1cccc2c1[nH]cc2C	3262625	5.09	402.55	7.19	0.63	1	0.66	1.13	3	18	4	0.07	2	0	26	6	1	0	0	0	0	0	0	0	7	0	41.1	10.7	1.8	7	0	5	7	0.83	0.16	1.16	3	0.6	0	0	1	4	0	0	1	1	0	0	1
COc1cncc(c1)c1ccc2c(c1)C1(COC(=N1)N)C1(C3(O2)CCC3)COC1	3703271	5.09	393.48	7.57	0.64	1.01	0.66	1.13	2	13	2	0.04	1	0	23	3	4	0	0	0	0	0	0	0	7	0	42.3	5.8	7.7	10	0	6	7	0.9	0.08	1.19	2	0.33	0	2	1	3	0	0	0	1	0	0	1
O=C(Cc1ccccc1)NCCN(c1ccccc1)c1ccccc1	2046894	5.1	330.46	7.03	0.64	0.99	0.68	1.11	1	19	7	0.14	1	0	22	2	1	0	0	0	0	0	0	0	3	0	46.8	4.3	2.1	3	0	3	3	0.72	0	1	3	1	0	0	0	3	0	0	0	0	0	0	3
Fc1ccc2c(c1)c(=O)cc(o2)C(=O)NC1CCN(CC1)C1CCc2c1cc1OCOc1c2	214585	5.1	450.5	8.05	0.66	1.02	0.67	1.12	3	15	3	0.05	3	0	23	2	5	0	0	1	0	0	0	0	8	1	44.6	3.6	8.9	9	0	6	10	0.85	0.21	1.21	3	0.5	0	0	2	4	0	0	2	1	0	1	2
CCN1CCN(CC1)c1cc2[nH]c(nc2cc1Cl)C(=O)C1(C)CCC(CC1)(C)O	466308 511742	5.1	419.02	6.98	0.6	1	0.64	1.14	6	11	4	0.06	1	0	31	4	2	0	0	0	1	0	0	1	7	1	36.7	6.7	3.3	14	0	4	5	0.72	0.1	1.1	3	0.75	0	0	1	3	0	0	1	0	0	0	1
OCCN1CCC(CC1)N(c1ccc(cc1)Br)C(=O)NCc1ccc(cc1)F	1089078	5.1	450.39	8.5	0.63	1.01	0.67	1.13	4	13	6	0.11	1	0	25	3	2	0	0	1	0	1	0	1	7	2	39.6	5.7	3.8	8	0	3	3	0.64	0	1	3	1	0	0	0	3	0	0	0	0	0	0	2
Fc1cccc2c1nc(c1ccc(cc1)OC1CCN(CC1)C1CCC1)n(c2=O)C	454642	5.1	407.53	7.28	0.63	1	0.66	1.13	3	14	4	0.07	2	0	26	3	2	0	0	1	0	0	0	0	6	1	42.9	5.4	3.6	10	0	5	6	0.87	0.08	1.08	4	0.8	0	1	0	4	0	0	0	1	0	0	2
CN(CCN1CCN(CC1)c1ncc2c(n1)nc(c(c2)c1ccccc1)c1ccc(cc1)CN1CCC(CC1)c1nnc([nH]1)c1cc[n+](cc1)[O-])C	455071	5.1	695.96	7.18	0.63	1	0.67	1.13	3	35	10	0.1	1	0	45	11	1	0	0	0	0	0	0	0	12	0	41.2	11.3	1	14	0	8	9	0.87	0.04	1.04	7	0.88	0	0	1	7	0	0	0	1	0	0	2
Cc1nc2ccccc2c(=O)n1c1ccc(cc1)OCCCN1CCCCC1	487063	5.1	377.53	6.86	0.62	0.99	0.66	1.13	2	14	6	0.1	2	0	27	3	2	0	0	0	0	0	0	0	5	0	41.8	5.5	3.6	9	0	4	5	0.79	0.09	1.09	3	0.75	0	0	0	4	0	0	0	1	0	0	2
CCN(C(=O)c1ccc(cc1)C1=CC2(CCNCC2)Oc2c1cccc2)CC	494462	5.1	376.54	6.72	0.61	0.99	0.66	1.12	3	14	4	0.07	2	0	28	2	2	0	0	0	0	0	0	0	4	0	42.9	3.6	3.6	9	0	4	5	0.75	0.1	1.14	2	0.5	0	0	0	4	0	0	0	1	0	0	2
CN1CC(C(C1)c1ccc(cc1)c1cccc(c1)C(=O)C)NS(=O)(=O)C(C)C	1290504	5.1	400.59	7.15	0.61	1	0.66	1.12	7	15	6	0.1	3	0	28	2	3	0	1	0	0	0	0	1	6	0	39.3	3.6	5.4	9	0	3	3	0.61	0	1	3	1	0	0	1	2	0	0	0	0	0	0	2
O=C(NC1CN(C1)C1CCC(CC1)c1ccc(cc1)N1CCCC1)CNC(=O)c1cccc(c1)C(F)(F)F	1829616	5.1	528.68	7.24	0.61	1.01	0.64	1.14	5	14	7	0.09	2	0	35	4	2	0	0	3	0	0	0	0	9	3	39.7	5.5	2.7	15	0	5	5	0.71	0	1	5	1	0	1	1	3	0	0	0	0	0	0	2
N#Cc1cnc2c(c1CCN1CCC(CC1)NCc1ncc3c(c1)OCCO3)nc(cc2)OC	1927164	5.1	460.59	7.43	0.63	1.01	0.66	1.13	2	18	7	0.11	0	1	28	6	3	0	0	0	0	0	0	0	9	0	40.3	9.7	4.8	11	0	5	7	0.77	0.15	1.15	3	0.6	0	0	0	5	0	0	0	2	0	0	0
CCN(C(=O)Cc1ccc(cc1)S(=O)(=O)C)C1CCN(CC1)CCC(c1cccc(c1)C(F)(F)F)C1CCN(CC1)S(=O)(=O)C	1951918	5.1	671.93	7.55	0.6	1.01	0.64	1.14	11	17	11	0.12	5	0	44	3	5	0	2	3	0	0	0	2	13	3	36	3.4	5.6	19	0	4	4	0.53	0	1	4	1	0	0	0	4	0	0	0	0	0	0	2
CCN1CCOC(C1)CN1CCN(CC1)C(=O)Nc1ccc(c(c1)Cl)Cl	2036773	5.1	401.38	7.72	0.61	1.01	0.65	1.14	4	7	4	0.07	1	0	26	4	2	0	0	0	2	0	0	2	8	2	34.6	7.7	3.8	11	0	3	3	0.69	0	1	3	1	0	0	0	3	0	0	0	0	0	0	1
O=C1CCc2c(N1CCCN1CCC(CC1)n1c(=O)[nH]c3c1cccc3)c(F)ccc2	2059320	5.1	422.55	7.29	0.62	1	0.66	1.13	3	14	5	0.08	2	0	27	4	2	0	0	1	0	0	0	0	7	1	41.4	6.9	3.4	10	0	5	7	0.81	0.16	1.16	3	0.6	0	0	1	4	0	0	1	1	0	0	2
NCCCOc1ccc2c(n1)c(CCC13CCC(CC1)(CO3)NCc1ccc3c(n1)NC(=O)CO3)c(cn2)F	3605134	5.1	536.67	7.45	0.62	1.01	0.65	1.14	3	18	10	0.13	1	0	33	6	4	0	0	1	0	0	0	0	11	1	38.9	8.3	5.6	14	0	6	9	0.72	0.36	1.29	3	0.5	0	0	0	7	0	0	0	2	0	0	0
COc1cncc(c1)c1ccc2c(c1)C1(COC(=N1)N)C1(CO2)CC1	3703299	5.1	337.41	7.67	0.65	1.01	0.67	1.12	2	13	2	0.04	1	0	19	3	3	0	0	0	0	0	0	0	6	0	43.2	6.8	6.8	7	0	5	6	0.88	0.09	1.18	2	0.4	1	0	1	3	0	0	0	1	0	0	1
O=C(N1CCC(CC1)CCc1ccc2c(c1)COC2=O)Cc1ccc(cn1)n1cnnn1	3793060	5.1	432.53	7.72	0.64	1.01	0.67	1.13	2	19	6	0.1	2	0	24	6	3	0	0	0	0	0	0	0	9	0	41.1	10.7	5.4	9	0	5	6	0.81	0.08	1.08	4	0.8	0	0	2	3	0	0	1	0	0	0	1
O=C1N(CCC21CCN(CC2)CC(c1ccc2c(c1C)COC2=O)O)c1sncc1C	4067649	5.1	441.6	7.61	0.63	1.01	0.67	1.13	5	13	4	0.07	2	0	27	3	4	0	1	0	0	0	0	1	8	0	39.7	5.2	6.9	12	0	5	6	0.77	0.08	1.13	3	0.6	0	0	3	2	0	0	1	0	0	0	1
CN1CCN(CC1)Cc1ccc2c(c1)Cc1c2[nH]nc1c1csc(c1)C#CCNC(=O)Nc1ccccc1	225336	5.1	522.73	7.69	0.65	0.99	0.7	1.12	2	24	5	0.07	1	1	30	6	1	0	1	0	0	0	0	1	8	0	44.1	8.8	1.5	8	0	6	9	0.76	0.14	1.14	4	0.67	0	0	3	3	0	1	1	0	0	1	2
O=C(c1cccc(c1Cl)Cl)N(c1ccccc1)C1CCNC1	1079264	5.1	335.25	8.82	0.67	1.01	0.72	1.12	3	13	3	0.08	1	0	16	2	1	0	0	0	2	0	0	2	5	2	44.7	5.3	2.6	4	0	3	3	0.77	0	1	3	1	0	0	1	2	0	0	0	0	0	0	2
O=C(N1CCC(CC1)(O)Cc1ccccc1)NC1CCN(CC1)Cc1ccn(c1)c1ccc(cc1)C(F)(F)F	558726	5.1	540.69	7.31	0.62	1.01	0.64	1.14	5	18	6	0.08	1	0	35	4	2	0	0	3	0	0	0	0	9	3	40.5	5.4	2.7	13	0	5	5	0.74	0	1	5	1	0	0	1	4	0	0	0	0	0	0	2
CCC1Oc2ccc(cc2C2(C31COC3)COC(=N2)N)c1cncc(c1)C#CC	3703285	5.1	389.49	7.49	0.64	1	0.67	1.12	3	14	2	0.04	1	1	23	3	3	0	0	0	0	0	0	0	6	0	44.2	5.8	5.8	9	0	5	6	0.79	0.09	1.17	2	0.4	0	1	1	3	0	0	0	1	0	0	1
OCCCN1CCc2c1c(cc(c2)CC(NCCOc1ccccc1OCC(F)(F)F)C)C(=O)N	24778	5.1	495.6	7.4	0.61	1.02	0.62	1.15	7	13	13	0.19	1	0	32	3	4	0	0	3	0	0	0	0	10	3	37.3	4.5	6	12	0	3	4	0.43	0.13	1.13	2	0.67	0	0	1	2	0	0	1	0	0	0	2
Fc1cc(F)cc(c1)C(=O)N1CCN(C(=O)C1)c1ccc(cc1)OC1CCN(CC1)C1CCCC1	240567	5.1	483.61	7.33	0.62	1.01	0.65	1.14	4	14	5	0.07	2	0	31	3	3	0	0	2	0	0	0	0	8	2	40.9	4.5	4.5	13	0	5	5	0.83	0	1	5	1	0	0	1	4	0	0	0	0	0	0	2
Cc1ccc2c(n1)cccc2c1nnc(n1C)SCCCN1CCc2c(CC1)cc1c(c2)N(CCO1)S(=O)(=O)C	272379	5.1	578.83	7.82	0.64	1	0.68	1.13	5	24	7	0.09	2	0	34	6	3	0	2	0	0	0	0	2	11	0	39.2	8.1	4.1	12	0	6	10	0.75	0.2	1.2	3	0.5	0	0	1	4	1	0	0	2	1	0	2
N#Cc1cccc(c1)N1CCN(C1=O)CCN1CCC(CC1)C(F)(F)F	552373	5.1	366.43	7.8	0.62	1.02	0.64	1.16	5	8	4	0.08	1	1	21	4	1	0	0	3	0	0	0	0	8	3	38.3	8.5	2.1	10	0	3	3	0.65	0	1	3	1	0	0	1	2	0	0	0	0	0	0	1
O=C1N(CCN1c1ccc2c(c1)cco2)CCN1Cc2c(C1)cccc2	559004	5.1	347.45	7.39	0.64	1	0.68	1.12	1	17	4	0.08	1	0	21	3	2	0	0	0	0	0	0	0	5	0	44.7	6.4	4.3	6	0	5	7	0.89	0.17	1.17	3	0.6	0	0	3	2	0	0	2	0	0	0	2
O=C1N(CCN1c1csc2c1cccc2)CCN1Cc2c(C1)cccc2	563247	5.1	363.52	7.73	0.65	0.99	0.7	1.11	1	17	4	0.08	1	0	21	3	1	0	1	0	0	0	0	1	5	0	44.7	6.4	2.1	6	0	5	7	0.89	0.17	1.17	3	0.6	0	0	3	2	0	0	2	0	0	0	2
Clc1cccc(c1)N1CCN(C1=O)CC1CCCCN1	1085672	5.1	293.83	7.35	0.61	1	0.66	1.14	2	7	3	0.07	1	0	20	3	1	0	0	0	1	0	0	1	5	1	37.5	7.5	2.5	8	0	3	3	0.85	0	1	3	1	0	0	1	2	0	0	0	0	0	0	1
Clc1ccc(c(c1)NS(=O)(=O)c1ccc(c(c1)Cl)Cl)Oc1ccccc1C(=O)O	1171786	5.1	472.74	11.53	0.76	1.05	0.78	1.1	7	21	6	0.14	3	0	12	1	5	0	1	0	3	0	0	4	10	3	46.3	2.4	12.2	0	0	3	3	0.62	0	1	3	1	0	0	0	3	0	0	0	0	0	0	3
Cn1c(SCCCNC2CC3C(C2)(C3)c2ccccc2)nnc1c1ocnc1C	1257335	5.1	409.61	7.31	0.62	0.99	0.67	1.13	2	16	8	0.13	0	0	27	5	1	0	1	0	0	0	0	1	7	0	39.3	8.9	1.8	11	0	5	6	0.76	0.09	1.09	4	0.8	1	0	3	2	0	0	0	0	0	0	1
O=C1OC2(CN1c1cccnc1)CCC(CC2)c1nc2c([nH]1)ccc(c2)OC(F)(F)F	1289715	5.1	432.44	8.65	0.66	1.04	0.66	1.15	4	17	3	0.06	1	0	19	4	3	0	0	3	0	0	0	0	10	3	42	8	6	8	0	5	6	0.81	0.08	1.12	3	0.6	0	0	2	3	0	0	1	0	0	0	1
Fc1cccc(c1)C1(CCN(CC1)C(=O)c1cc(c(cc1Cl)F)S(=O)(=O)NCC(F)(F)F)CCN1C2CCC1CC(C2)n1c(C)nc2c1cccc2	1784519	5.1	764.33	8.4	0.65	1.02	0.67	1.14	10	25	9	0.09	3	0	39	5	3	0	1	5	1	0	0	2	15	6	40.7	5.5	3.3	17	0	7	9	0.67	0.17	1.14	5	0.71	0	0	2	5	1	0	1	0	0	0	3
CCNC(=NS(=O)(=O)c1cccc(c1)Cl)N1N=CC2(C1)CCNCC2	1834350	5.1	383.95	8.17	0.62	1.01	0.67	1.14	4	10	5	0.1	4	0	22	5	2	0	1	0	1	0	0	2	9	1	34	10.6	4.3	8	0	3	3	0.64	0	1.06	2	0.67	0	0	1	2	0	0	0	0	0	0	1
NC1CCOCC1Nc1ncc(c(n1)Nc1cccc(c1)C)C(=O)N	1835066	5.1	342.45	7.29	0.61	1.01	0.64	1.14	4	13	5	0.1	1	0	22	6	2	0	0	0	0	0	0	0	8	0	36.2	12.8	4.3	6	0	3	3	0.72	0	1	3	1	0	0	0	3	0	0	0	0	0	0	1
O=C(c1ccccc1F)Nc1ccc(cc1)c1nnc(o1)NCCCN1CCCCC1	2022496	5.1	423.54	7.43	0.63	1.01	0.65	1.14	2	18	8	0.13	1	0	26	5	2	0	0	1	0	0	0	0	8	1	40.4	8.8	3.5	8	0	4	4	0.74	0	1	4	1	0	0	1	3	0	0	0	0	0	0	2
O=C(c1ccccc1C)Nc1ccc(cc1)c1nnc(o1)NCCCN1CCCCC1	2022941	5.1	419.58	6.99	0.61	1	0.65	1.13	2	18	8	0.13	1	0	29	5	2	0	0	0	0	0	0	0	7	0	40	8.3	3.3	9	0	4	4	0.74	0	1	4	1	0	0	1	3	0	0	0	0	0	0	2
CN1CCN(CC1)c1cccc2c1CC(CO2)NC(=O)c1nn(nc1C)c1ccccc1	2069403	5.1	432.58	7.21	0.62	1	0.66	1.13	3	18	4	0.06	1	0	28	6	2	0	0	0	0	0	0	0	8	0	40	10	3.3	9	0	5	6	0.84	0.07	1.07	4	0.8	0	0	1	4	0	0	0	1	0	0	2
COc1ncc(cn1)c1cccc2c1CC(CO2)NC(=O)c1ccc(nc1)OCC(F)(F)F	2069421	5.1	460.45	8.86	0.67	1.04	0.66	1.15	5	19	6	0.11	1	0	19	4	4	0	0	3	0	0	0	0	11	3	42.3	7.7	7.7	6	0	4	5	0.67	0.09	1.09	3	0.75	0	0	0	4	0	0	0	1	0	0	1
N#CC1(CC1)NC(=O)C1CCCCC1C(=O)N1CCN(CC1)c1nc2c(s1)cccc2	2070937	5.1	437.62	7.55	0.63	1	0.67	1.13	3	13	4	0.07	2	1	27	5	2	0	1	0	0	0	0	1	8	0	39.7	8.6	3.4	13	0	5	6	0.77	0.08	1.08	4	0.8	1	0	1	3	0	0	1	0	0	0	1
N#Cc1ccc(nc1)NC(=O)C(Oc1ncnc2c1cnn2c1c(Cl)cccc1C#N)CN1CC(C1)O	3221525	5.1	515.96	9.38	0.71	1.03	0.71	1.13	5	25	7	0.12	1	2	18	9	3	0	0	0	1	0	0	1	13	1	43.6	16.4	5.5	5	0	5	6	0.68	0.08	1.08	4	0.8	0	1	1	3	0	0	1	0	0	0	1
NC1CCCCC1Nc1nnc(c(c1)Nc1ccc2c(n1)CCC2)C(=O)N	3237564	5.1	367.51	7.07	0.61	1	0.64	1.14	3	13	5	0.09	1	0	25	7	1	0	0	0	0	0	0	0	8	0	36.5	13.5	1.9	9	0	4	5	0.78	0.1	1.1	3	0.75	0	0	1	3	0	0	1	0	0	0	0
NCCNc1nnc(c(c1)Nc1ccc(c(n1)C(C)C)F)C(=O)N	3237581	5.1	333.42	7.58	0.61	1.02	0.63	1.16	6	13	7	0.16	1	0	20	7	1	0	0	1	0	0	0	0	9	1	34.1	15.9	2.3	5	0	2	2	0.5	0	1	2	1	0	0	0	2	0	0	0	0	0	0	0
Cn1c(SCCCN2CCC3(C2)CC3c2ccc(cc2)C(F)(F)F)nnc1c1ccn(c(=O)c1)C	3894853	5.1	503.65	7.99	0.64	1.02	0.66	1.14	6	14	7	0.1	3	0	28	5	1	0	1	3	0	0	0	1	10	3	39.7	7.9	1.6	12	0	5	5	0.69	0	1.04	4	0.8	1	0	2	2	0	0	0	0	0	0	1
C1CCCN(CC1)CCCOc1ccc(cc1)CCN1CCN(CC1)c1cccc2c1nccc2	3947980	5.1	472.74	6.3	0.59	0.98	0.64	1.13	0	17	9	0.11	0	0	40	4	1	0	0	0	0	0	0	0	5	0	40	5.3	1.3	15	0	5	6	0.83	0.07	1.07	4	0.8	0	0	0	4	1	0	0	1	0	0	2
CCOc1cc2ncc(c(c2cc1N1CCN(CC1)C)Nc1cccc(c1Cl)Cl)C(=O)N	481008	5.1	474.43	8.32	0.65	1.01	0.69	1.13	6	18	6	0.1	1	0	25	5	2	0	0	0	2	0	0	2	9	2	40.4	8.8	3.5	7	0	4	5	0.69	0.09	1.09	3	0.75	0	0	0	4	0	0	0	1	0	0	2
O=C(N1CCC(CC1)c1onc(n1)c1ccccn1)Nc1ccc(cc1)C(F)(F)F	555347	5.1	417.43	8.7	0.67	1.04	0.66	1.15	4	18	3	0.06	1	0	18	5	2	0	0	3	0	0	0	0	10	3	41.7	10.4	4.2	6	0	4	4	0.77	0	1	4	1	0	0	1	3	0	0	0	0	0	0	1
O=C(c1cc(ccc1F)Cc1c[nH]c(=O)c2n1c(Cl)c(c2)Cl)N1CCC(CC1)N1CCCC1	589833	5.1	491.43	8.47	0.65	1.01	0.69	1.13	5	14	4	0.07	3	0	25	4	2	0	0	1	2	0	0	2	9	3	41.4	6.9	3.4	10	0	5	6	0.79	0.08	1.08	4	0.8	0	0	2	3	0	0	1	0	0	0	1
CNCC(CCN1c2ccccc2N(S1(=O)=O)c1ccccc1)O	1083409	5.1	347.48	7.72	0.63	1.01	0.66	1.13	4	14	6	0.13	2	0	21	3	3	0	1	0	0	0	0	1	7	0	37.8	6.7	6.7	5	0	3	4	0.63	0.13	1.13	2	0.67	0	0	1	2	0	0	1	0	0	0	2
O=CN(C(CS(=O)(=O)N1CCC(CC1)OCc1ccc(cc1Cl)Cl)(CC(c1ncc(cn1)F)C)C)O	1615186	5.1	563.53	8.67	0.64	1.03	0.67	1.14	9	15	10	0.15	3	0	29	4	5	0	1	1	2	0	0	3	13	3	35.4	6.2	7.7	12	0	3	3	0.5	0	1	3	1	0	0	0	3	0	0	0	0	0	0	1
CCOC(=O)C1CCC(CC1)N1CC(C1)NC(=O)CNc1nn(c2c1cc(cc2)C(F)(F)F)C	1834640	5.1	481.58	7.53	0.61	1.02	0.62	1.16	7	12	8	0.12	2	0	30	5	3	0	0	3	0	0	0	0	11	3	35.9	7.8	4.7	14	0	4	5	0.56	0.11	1.11	3	0.75	0	1	1	2	0	0	1	0	0	0	1
O=c1ccc(n[nH]1)c1ccc(cc1)OC1CCN(CC1)C1CCC1	1950643	5.1	325.45	6.92	0.61	1	0.65	1.13	1	9	4	0.08	3	0	23	3	2	0	0	0	0	0	0	0	5	0	40.4	6.4	4.3	9	0	4	4	0.92	0	1	4	1	0	1	0	3	0	0	0	0	0	0	1
COc1ncnc(c1)N1C(=O)N(C(=O)C21CCN(CC2)Cc1ncccc1C)c1ccc(cc1)c1csc(c1)C(=O)O	2041164	5.1	584.71	8.35	0.67	1.02	0.69	1.12	6	26	7	0.09	3	0	28	6	5	0	1	0	0	0	0	1	12	0	42.9	8.6	7.1	8	0	6	6	0.79	0	1.03	5	0.83	0	0	2	4	0	0	0	0	0	0	1
N#Cc1ncc(nc1OC(CN(C)C)C)Nc1ncc(c(c1)NC)C#C	2204589	5.1	351.46	7.48	0.63	1.01	0.66	1.14	6	14	7	0.15	0	2	21	7	1	0	0	0	0	0	0	0	8	0	38.3	14.9	2.1	6	0	2	2	0.46	0	1	2	1	0	0	0	2	0	0	0	0	0	0	0
COc1ccc(cc1CO)c1ccc2c(n1)nc(nc2N1CCOCC1C)N1CCC(C1)O	2336332	5.1	451.58	7.28	0.62	1.01	0.65	1.13	4	17	5	0.08	0	0	29	5	4	0	0	0	0	0	0	0	9	0	38.7	8.1	6.5	11	0	5	6	0.82	0.07	1.07	4	0.8	0	0	1	4	0	0	0	1	0	0	1
COc1cccc(c1)c1cccc(c1)C1(C)COCC(=N1)N	2380447	5.1	296.4	7.06	0.62	1	0.66	1.12	3	13	3	0.07	1	0	20	2	2	0	0	0	0	0	0	0	4	0	42.9	4.8	4.8	5	0	3	3	0.82	0	1	3	1	0	0	0	3	0	0	0	0	0	0	2
CC(CN1CCCC1C)COc1ccc(cc1)C1=NNC(=O)C2C1C2	3417505	5.1	341.5	6.57	0.59	0.99	0.64	1.13	3	8	6	0.11	2	0	27	3	2	0	0	0	0	0	0	0	5	0	38.5	5.8	3.8	12	0	4	5	0.72	0.11	1.11	3	0.75	1	0	1	2	1	0	0	0	0	0	1
Cc1nsc(n1)c1nnc2n1CCN(C2C)C(=O)c1ccc(cc1)c1cccs1	3422018	5.1	422.58	8.99	0.69	1.01	0.73	1.12	3	22	3	0.06	1	0	18	6	1	0	2	0	0	0	0	2	9	0	42.6	12.8	2.1	5	0	5	6	0.86	0.08	1.08	4	0.8	0	0	3	2	0	0	1	0	0	0	1
NCCCCOc1ccc2c(n1)c(CCC13CCC(CC1)(CO3)NCc1ccc3c(n1)NC(=O)CO3)c(cn2)F	3605135	5.1	550.7	7.34	0.62	1.01	0.64	1.14	3	18	11	0.14	1	0	35	6	4	0	0	1	0	0	0	0	11	1	38.7	8	5.3	15	0	6	9	0.7	0.36	1.29	3	0.5	0	0	0	7	0	0	0	2	0	0	0
Cc1ccc(cn1)c1cn2c(c1)c(NC1CCC(C1(C)C)(C)N)c(cn2)C(=O)N	4060444	5.1	392.56	6.89	0.61	0.99	0.65	1.14	7	17	4	0.07	1	0	28	6	1	0	0	0	0	0	0	0	7	0	38.6	10.5	1.8	9	0	4	5	0.69	0.1	1.1	3	0.75	0	0	2	2	0	0	1	0	0	0	0
O=C1CC2(CN1c1ccns1)CCN(CC2)CC(c1ccc2c(c1C)COC2=O)O	4067063	5.1	427.57	7.77	0.64	1.01	0.67	1.12	4	13	4	0.07	2	0	25	3	4	0	1	0	0	0	0	1	8	0	40	5.5	7.3	11	0	5	6	0.8	0.08	1.13	3	0.6	0	0	3	2	0	0	1	0	0	0	1
COc1cccc(c1OCc1csc(n1)c1ccc(cc1)Cl)C(=O)N1CCCC1	364912	5.11	428.97	8.58	0.67	1.01	0.71	1.11	3	18	6	0.11	1	0	21	2	3	0	1	0	1	0	0	2	7	1	44	4	6	6	0	4	4	0.76	0	1	4	1	0	0	2	2	0	0	0	0	0	0	2
COCc1onc(n1)c1ccc(cc1)N1C(=O)N(C2(C1=O)CCN(CC2)Cc1ncccc1C)c1ncnc(c1)O	2040894	5.11	556.64	8.07	0.65	1.02	0.67	1.13	5	25	7	0.1	2	0	28	8	5	0	0	0	0	0	0	0	13	0	40.6	11.6	7.2	9	0	6	6	0.81	0	1.03	5	0.83	0	0	2	4	0	0	0	0	0	0	1
N#Cc1c[nH]c(n1)C(=O)Nc1ccc(cc1C1=CCCCC1)C1CCN(CC1)Cc1ccccn1	2158224	5.11	466.64	7.18	0.63	0.99	0.67	1.13	2	20	6	0.09	2	1	30	6	1	0	0	0	0	0	0	0	7	0	43.1	9.2	1.5	10	0	5	5	0.83	0	1	5	1	0	0	1	4	0	0	0	0	0	0	1
N#Cc1cccc(c1)c1ccnc(c1)Nc1ccc(c(c1)OC)N1CCOCC1	2312146	5.11	386.49	7.58	0.65	1	0.68	1.12	2	19	5	0.09	0	1	22	4	2	0	0	0	0	0	0	0	6	0	45.1	7.8	3.9	5	0	4	4	0.83	0	1	4	1	0	0	0	4	0	0	0	0	0	0	2
N#CC1CCN(CC1)c1nc(COCC2(CCN(CC2)C)c2ccc(cc2)F)cc(c1)C(F)(F)F	2333629	5.11	490.6	7.55	0.62	1.02	0.64	1.15	6	13	6	0.09	0	1	30	4	1	0	0	4	0	0	0	0	9	4	40	6.2	1.5	14	0	4	4	0.69	0	1	4	1	0	0	0	4	0	0	0	0	0	0	1
CCn1ncc(c1)C1(NC(Cc2c1[nH]c1c2cccc1)c1[nH]cc(n1)c1ccc(cn1)F)c1nn(c(=O)o1)C(C)C	3582340	5.11	553.66	8.02	0.66	1.01	0.67	1.14	5	28	6	0.08	2	0	28	9	2	0	0	1	0	0	0	0	12	1	42	13	2.9	8	0	7	10	0.83	0.12	1.12	5	0.71	0	0	4	3	0	0	2	0	0	0	1
O=C(C1CC1(COc1cnc(nc1C)C)c1ccccc1)Nc1ccc(cn1)F	3585946	5.11	392.47	7.85	0.65	1.01	0.67	1.13	4	19	6	0.11	1	0	21	4	2	0	0	1	0	0	0	0	7	1	44	8	4	6	0	4	4	0.72	0	1	4	1	1	0	0	3	0	0	0	0	0	0	1
CCOc1cc(ncc1C#N)C(CN1CCN(CC1)CC(c1ccc2c(c1C)COC2=O)O)O	3612926	5.11	466.59	7.29	0.62	1.01	0.64	1.13	6	14	8	0.12	1	1	30	4	5	0	0	0	0	0	0	0	9	0	39.1	6.3	7.8	12	0	4	5	0.62	0.1	1.1	3	0.75	0	0	1	3	0	0	1	0	0	0	1
O=C(n1ncc2c1ccc(c2)Oc1ncnc2c1CNC2)Nc1noc(c1)C(C)(C)C	3810135	5.11	419.49	8.07	0.65	1.02	0.67	1.14	4	22	4	0.07	1	0	21	7	3	0	0	0	0	0	0	0	10	0	40.4	13.5	5.8	6	0	5	7	0.74	0.17	1.17	3	0.6	0	0	3	2	0	0	2	0	0	0	1
Fc1cccc(c1)c1[nH]c2c(c1)c(ccc2C(=O)N)NC1CCCNC1	4067770	5.11	352.45	7.5	0.64	1	0.67	1.13	3	17	4	0.08	1	0	21	4	1	0	0	1	0	0	0	0	6	1	42.6	8.5	2.1	5	0	4	5	0.81	0.1	1.1	3	0.75	0	0	1	3	0	0	1	0	0	0	2
CC1CCCN1CCc1ccc(cc1)c1ccc(cc1)S(=O)(=O)N	558923	5.11	344.52	7.18	0.61	0.99	0.67	1.12	4	14	5	0.1	2	0	24	2	2	0	1	0	0	0	0	1	5	0	39.6	4.2	4.2	7	0	3	3	0.71	0	1	3	1	0	0	1	2	0	0	0	0	0	0	2
NC1=NC2(CO1)c1cc(ccc1OC(C12COC1)Cc1ccccc1)c1cncnc1	3650831	5.11	414.5	7.82	0.66	1.01	0.68	1.12	1	19	3	0.05	1	0	22	4	3	0	0	0	0	0	0	0	7	0	45.3	7.5	5.7	7	0	6	7	0.94	0.07	1.14	3	0.5	0	1	1	4	0	0	0	1	0	0	2
CCC(N(C(=O)c1cccc(c1Cl)Cl)C1CNCC1)CC	1080969	5.11	329.3	7.66	0.61	1	0.66	1.13	5	7	5	0.11	1	0	22	2	1	0	0	0	2	0	0	2	5	2	37.2	4.7	2.3	9	0	2	2	0.52	0	1	2	1	0	0	1	1	0	0	0	0	0	0	1
C1CCC(NC1)CC(C1CCCCC1)C1CCCCC1	75880	5.11	277.55	5.05	0.53	0.97	0.6	1.14	0	0	4	0.07	0	0	35	1	0	0	0	0	0	0	0	0	1	0	34.5	1.8	0	19	0	3	3	0.9	0	1	3	1	0	0	0	3	0	0	0	0	0	0	0
O=C(c1ccncc1)N1CCC2(CC1)CCN(CC2)Cc1cccc2c1OCC2	572537	5.11	391.56	6.75	0.61	0.99	0.65	1.13	1	13	3	0.05	1	0	29	3	2	0	0	0	0	0	0	0	5	0	41.4	5.2	3.4	12	0	5	6	0.9	0.08	1.12	3	0.6	0	0	1	4	0	0	1	0	0	0	1
Oc1cccc(c1)C1C=C(CN1C(=O)C(C(C)(C)C)O)c1cc(F)ccc1F	262736	5.11	387.46	7.6	0.63	1.01	0.66	1.13	8	14	4	0.08	2	0	23	1	3	0	0	2	0	0	0	0	6	2	43.1	2	5.9	7	0	3	3	0.61	0	1	3	1	0	0	1	2	0	0	0	0	0	0	2
Fc1ccc(cc1)C1(N=C(NC1C)c1nccc(c1)Cl)c1ccc(nc1)F	490903	5.11	384.84	9.16	0.7	1.02	0.72	1.13	4	19	3	0.07	1	0	15	4	0	0	0	2	1	0	0	1	7	3	47.6	9.5	0	3	0	4	4	0.85	0	1	4	1	0	0	1	3	0	0	0	0	0	0	1
Cc1nn(cc1CN1CCC2(CC1)OCc1c2cccc1)c1ncccc1Cl	512520	5.11	394.94	7.74	0.65	1	0.69	1.12	2	17	3	0.06	0	0	23	4	1	0	0	0	1	0	0	1	6	1	43.1	7.8	2	8	0	5	6	0.89	0.08	1.12	3	0.6	0	0	2	3	0	0	1	0	0	0	1
Nc1nc2c(s1)cc1c(c2)CCN(CC1)Cc1ccccc1	2326476	5.11	309.47	7.55	0.65	0.99	0.7	1.12	1	16	2	0.05	0	0	19	3	0	0	1	0	0	0	0	1	4	0	43.9	7.3	0	5	0	4	7	0.91	0.2	1.2	2	0.5	0	0	1	2	1	0	1	0	1	0	2
CN(C(=O)CN1CCC(CC1)n1nc(c(c1C)Nc1ncc(c(n1)c1cnn2c1cccc2)Cl)C)C	3823095	5.11	508.09	7.7	0.63	1	0.66	1.14	6	22	6	0.09	1	0	30	9	1	0	0	0	1	0	0	1	11	1	37.9	13.6	1.5	10	0	5	6	0.72	0.08	1.08	4	0.8	0	0	2	3	0	0	1	0	0	0	0
CSc1ncccc1C(=O)N1CCC(C1=O)NCc1cncn1Cc1ccc(cc1)C#N	502288	5.11	446.58	8.27	0.67	1.01	0.7	1.12	4	20	7	0.12	2	1	22	6	2	0	1	0	0	0	0	1	9	0	42.6	11.1	3.7	6	0	4	4	0.69	0	1	4	1	0	0	2	2	0	0	0	0	0	0	1
CCCCN(CC#CCc1ccccc1)CC	3093966	5.11	229.4	5.74	0.57	0.97	0.64	1.13	2	7	6	0.15	0	1	23	1	0	0	0	0	0	0	0	0	1	0	40	2.5	0	8	0	1	1	0.35	0	1	1	1	0	0	0	1	0	0	0	0	0	0	1
Clc1ccc2c(c1)nccc2Nc1ccc(c(c1)O)CNC(C)(C)C	147806	5.12	355.9	7.57	0.64	1	0.68	1.12	5	17	5	0.1	0	0	22	3	1	0	0	0	1	0	0	1	5	1	42.6	6.4	2.1	5	0	3	4	0.64	0.13	1.13	2	0.67	0	0	0	3	0	0	0	1	0	0	2
NC1Cn2c(CC1c1cc(F)c(cc1F)F)nc1c2ccc(c1)C(F)(F)F	552479	5.12	385.34	9.63	0.69	1.06	0.67	1.17	7	16	1	0.02	0	0	13	3	0	0	0	6	0	0	0	0	9	6	45	7.5	0	5	0	4	7	0.7	0.21	1.21	2	0.5	0	0	1	3	0	0	2	0	0	0	2
CN(CCCCc1ccc(cc1)C(C)(C)C)C	1083999	5.12	233.44	5.31	0.54	0.97	0.61	1.13	5	6	6	0.14	0	0	27	1	0	0	0	0	0	0	0	0	1	0	36.4	2.3	0	10	0	1	1	0.35	0	1	1	1	0	0	0	1	0	0	0	0	0	0	1
COCC(Oc1cc(Oc2ccc(cc2)S(=O)(=O)C)cc(c1)C(=O)Nc1snc(n1)C)C	3217923	5.12	477.61	8.68	0.65	1.02	0.69	1.12	7	20	9	0.16	3	0	23	3	6	0	2	0	0	0	0	2	11	0	38.2	5.5	10.9	6	0	3	3	0.53	0	1	3	1	0	0	1	2	0	0	0	0	0	0	2
O=C(c1noc(n1)c1ccccc1)N1CCC(CC1)Oc1ccc(cc1)CN1CCCC1	3787166	5.12	432.57	7.21	0.63	1	0.66	1.13	1	18	6	0.09	1	0	28	4	3	0	0	0	0	0	0	0	7	0	41.7	6.7	5	10	0	5	5	0.88	0	1	5	1	0	0	2	3	0	0	0	0	0	0	2
COc1ccccc1c1cn2c(c1)c(NC1CCC(C1(C)C)(C)N)c(cn2)C(=O)N	4071255	5.12	407.57	6.91	0.61	1	0.65	1.13	7	17	5	0.08	1	0	29	5	2	0	0	0	0	0	0	0	7	0	39	8.5	3.4	9	0	4	5	0.67	0.1	1.1	3	0.75	0	0	2	2	0	0	1	0	0	0	1
O1CCC(CC1)C1NC(Cc2c1[nH]c1c2cccc1)c1[nH]cc(n1)c1ccncc1	3774903	5.12	399.54	7.26	0.64	0.99	0.67	1.13	0	21	3	0.05	0	0	25	5	1	0	0	0	0	0	0	0	6	0	43.6	9.1	1.8	8	0	6	9	1	0.13	1.13	4	0.67	0	0	2	4	0	0	2	0	0	0	1
ONC(=O)C=Cc1ccc(cc1)CN(C(C)C)CCc1c(CC)nn2c1cccc2	1819274	5.12	406.58	6.78	0.61	0.99	0.65	1.13	5	18	9	0.15	2	0	30	4	2	0	0	0	0	0	0	0	6	0	40	6.7	3.3	8	0	3	4	0.5	0.13	1.13	2	0.67	0	0	1	2	0	0	1	0	0	0	1
Cc1ccc(cn1)c1cnc2c(c1)sc(n2)N1CCC(CC1)N1CCCCC1	574180	5.12	393.61	7.16	0.62	0.99	0.67	1.13	1	16	3	0.05	0	0	27	5	0	0	1	0	0	0	0	1	6	0	40	9.1	0	11	0	5	6	0.96	0.07	1.07	4	0.8	0	0	1	4	0	0	1	0	0	0	0
COC1CN(CCC1NC(=O)c1cc(Cl)c(cc1OC)N)CC1CCN(CC1)C(=O)NC(C)C	3758976	5.12	496.12	6.89	0.58	1	0.62	1.14	8	8	7	0.1	2	0	38	5	4	0	0	0	1	0	0	1	10	1	33.3	6.9	5.6	16	0	3	3	0.53	0	1	3	1	0	0	0	3	0	0	0	0	0	0	1
CCSc1ccccc1C(=O)N(C1CNCC1)CC1CCC1	556539	5.12	318.53	6.64	0.59	0.98	0.65	1.13	2	7	6	0.12	1	0	26	2	1	0	1	0	0	0	0	1	4	0	37.5	4.2	2.1	11	0	3	3	0.68	0	1	3	1	0	1	1	1	0	0	0	0	0	0	1
COc1cc(ccc1n1cnc(c1)C)c1nnn(c1)C1CCc2c(N(C1=O)Cc1ccccn1)cccc2	3609629	5.12	505.63	7.78	0.66	1	0.69	1.12	3	29	6	0.09	1	0	27	7	2	0	0	0	0	0	0	0	9	0	44.6	10.8	3.1	6	0	6	7	0.87	0.06	1.06	5	0.83	0	0	2	3	1	0	0	0	1	0	2
COC12CCC3(CC1C(C(C)(C)C)(O)C)C14C2Oc2c4c(CC3N(CC1)CC1CC1)ccc2O	511142	5.12	467.71	6.24	0.58	0.99	0.63	1.13	7	6	5	0.06	0	0	41	1	4	0	0	0	0	0	0	0	5	0	38.7	1.3	5.3	23	0	7	38	0.68	0.87	1.65	2	0.29	1	0	1	6	0	1	4	5	4	1	1
NC(=O)Cc1ccc(cc1)c1nnc(n1C)SCCCN1CCC2(C1)CC2c1ccc(cc1)C(F)(F)F	3981856	5.12	529.69	7.91	0.64	1.01	0.67	1.14	6	18	9	0.13	1	0	30	5	1	0	1	3	0	0	0	1	10	3	40.3	7.5	1.5	12	0	5	5	0.65	0	1.04	4	0.8	1	0	2	2	0	0	0	0	0	0	2
N#Cc1c(nc(cc1c1ccccc1)c1ccccc1)N=c1sc(nn1c1ccccc1)c1ccccc1	3408382	5.12	507.65	8.6	0.72	0.99	0.76	1.1	1	33	5	0.08	2	1	21	5	0	0	1	0	0	0	0	1	6	0	54.2	8.5	0	0	0	6	6	0.92	0	1	6	1	0	0	1	5	0	0	0	0	0	0	4
COc1nccnc1C(C1=C(CCN(C)C)Cc2c1cccc2)C	1092597	5.12	323.48	6.6	0.6	0.99	0.65	1.13	4	13	6	0.12	1	0	25	3	1	0	0	0	0	0	0	0	4	0	40.8	6.1	2	8	0	3	4	0.63	0.13	1.13	2	0.67	0	0	1	2	0	0	1	0	0	0	1
O=C(C(n1c(nc2c1cc(F)c(c2)F)c1ccc(cc1)Cl)C1CCCCC1)NC1CCC(CC1)C(=O)O	1668240	5.12	530.06	7.91	0.64	1.01	0.67	1.13	6	18	6	0.09	2	0	30	3	3	0	0	2	1	0	0	1	9	3	41.8	4.5	4.5	13	0	5	6	0.73	0.07	1.07	4	0.8	0	0	1	4	0	0	1	0	0	0	2
COC1COCCC1NC1CCC(C1)(C(C)C)C(=O)N1CCN(CC1)c1cncc(n1)C(F)(F)F	1782568	5.12	499.65	7.04	0.58	1.02	0.61	1.16	7	7	6	0.08	1	0	36	5	3	0	0	3	0	0	0	0	11	3	33.8	7	4.2	19	0	4	4	0.66	0	1	4	1	0	0	1	3	0	0	0	0	0	0	0
O=C(NC1CN(C1)C1CCC(CC1)(O)c1c(C)cccc1C)CNC(=O)c1cccc(c1)C(F)(F)F	1829635	5.12	503.62	7.41	0.62	1.01	0.64	1.14	8	14	6	0.09	2	0	32	3	3	0	0	3	0	0	0	0	9	3	39.7	4.4	4.4	13	0	4	4	0.61	0	1	4	1	0	1	0	3	0	0	0	0	0	0	2
OCCn1nc(c2c1ccc(c2)C(F)(F)F)NCC(=O)NC1CN(C1)C1CCC(CC1)c1ccc2c(c1)OCO2	1834652	5.12	559.65	7.77	0.63	1.02	0.64	1.15	5	17	8	0.1	1	0	32	5	4	0	0	3	0	0	0	0	12	3	38.9	6.9	5.6	14	0	6	8	0.7	0.14	1.14	4	0.67	0	1	2	3	0	0	2	0	0	0	2
O=C(N(C1CCN(CC1)Cc1nc2c(s1)CCCC2)C)Cc1ccc(cc1)n1cnnn1	2010843	5.12	451.66	7.4	0.62	1	0.66	1.13	2	17	6	0.09	1	0	29	7	1	0	1	0	0	0	0	1	9	0	37.7	11.5	1.6	12	0	5	6	0.81	0.08	1.08	4	0.8	0	0	2	3	0	0	1	0	0	0	1
N#Cc1cnccc1COc1cnc(nc1)N1CCN(CC1C)c1noc(n1)C(F)(F)F	2086693	5.12	446.44	9.11	0.67	1.05	0.66	1.16	5	18	5	0.1	0	1	17	8	2	0	0	3	0	0	0	0	13	3	38.8	16.3	4.1	7	0	4	4	0.72	0	1	4	1	0	0	1	3	0	0	0	0	0	0	0
COc1cccc(c1)c1cccc(c1)C1(C)CCSC(=N1)N	2380449	5.12	312.47	7.44	0.64	0.99	0.69	1.12	3	13	3	0.07	1	0	20	2	1	0	1	0	0	0	0	1	4	0	42.9	4.8	2.4	5	0	3	3	0.82	0	1	3	1	0	0	0	3	0	0	0	0	0	0	2
NCC1(CC1)COc1ccc2c(n1)c(CCC13CCC(CC1)(CO3)NCc1ccc3c(n1)NC(=O)CO3)c(cn2)F	3605137	5.12	562.71	7.4	0.62	1.01	0.65	1.14	3	18	10	0.12	1	0	35	6	4	0	0	1	0	0	0	0	11	1	39.5	7.9	5.3	16	0	7	10	0.76	0.32	1.26	4	0.57	1	0	0	7	0	0	0	2	0	0	0
CCn1nc(ccc1=O)N1CCC2(C1=O)CCN(CC2)CC(c1ccc2c(c1C)COC2=O)O	4093121	5.12	466.59	7.29	0.62	1.01	0.64	1.13	6	11	5	0.07	5	0	30	4	5	0	0	0	0	0	0	0	9	0	39.1	6.3	7.8	13	0	5	6	0.74	0.08	1.12	3	0.6	0	0	2	3	0	0	1	0	0	0	1
c1ccc(cc1)c1ccccc1CC(c1cccnc1)c1cccnc1	4089937	5.12	336.46	7.31	0.67	0.98	0.71	1.1	0	24	5	0.1	0	0	20	2	0	0	0	0	0	0	0	0	2	0	52.2	4.3	0	2	0	4	4	0.92	0	1	4	1	0	0	0	4	0	0	0	0	0	0	2
CCOC(=O)C1=C(CN2CCOC(C2)CO)NC(=NC1c1ccc(cc1Br)F)c1nccs1	4102761	5.13	539.47	9.46	0.66	1.02	0.69	1.13	5	14	8	0.13	3	0	24	4	4	0	1	1	0	1	0	2	11	2	38.6	7	7	9	0	4	4	0.7	0	1	4	1	0	0	1	3	0	0	0	0	0	0	1
CCCCN(CC#CCOCc1ccc(cc1)Cl)CC	3093951	5.13	293.87	6.68	0.59	0.99	0.65	1.13	3	7	8	0.18	0	1	24	1	1	0	0	0	1	0	0	1	3	1	38.6	2.3	2.3	9	0	1	1	0.3	0	1	1	1	0	0	0	1	0	0	0	0	0	0	1
CNCc1cc(F)ccc1Oc1ccc(cc1)Cl	488434	5.13	265.73	8.57	0.67	1.02	0.7	1.13	3	12	4	0.13	0	0	13	1	1	0	0	1	1	0	0	1	4	2	45.2	3.2	3.2	2	0	2	2	0.67	0	1	2	1	0	0	0	2	0	0	0	0	0	0	2
O=C1NCc2c(N1)ccc(c2)C(C(N1CCC(CC1)(O)c1ccc(cc1)F)C)O	246815	5.13	399.51	7.26	0.62	1.01	0.65	1.14	5	13	4	0.07	1	0	26	3	3	0	0	1	0	0	0	0	7	1	40	5.5	5.5	9	0	4	5	0.76	0.09	1.09	3	0.75	0	0	0	4	0	0	0	1	0	0	2
OCCN1CCN(CC1)c1ncc2c(n1)nc(c(c2)c1ccccc1)c1ccc(cc1)CN1CCC(CC1)c1nnc([nH]1)c1ccc(nc1)N	503810	5.13	667.9	7.34	0.64	1	0.67	1.13	2	34	9	0.09	0	0	41	11	1	0	0	0	0	0	0	0	12	0	41.8	12.1	1.1	12	0	8	9	0.9	0.04	1.04	7	0.88	0	0	1	7	0	0	0	1	0	0	2
COc1ccc(cc1)C(C(F)(F)F)NC1CCC(C(C1)(C)C)C(=O)N1CCC(CC1)(c1ccccc1)C(=O)N1CCCC1	538380	5.13	599.81	6.89	0.6	1	0.63	1.14	8	14	7	0.08	2	0	44	3	3	0	0	3	0	0	0	0	9	3	39.1	3.4	3.4	20	0	5	5	0.67	0	1	5	1	0	0	1	4	0	0	0	0	0	0	2
N#Cc1ccc(cc1)N1CCN(CC1)Cc1cc(C(=O)O)c(=O)n2c1cccc2	1683351	5.13	388.46	7.93	0.66	1.01	0.68	1.12	4	13	4	0.08	6	1	20	4	3	0	0	0	0	0	0	0	7	0	44.9	8.2	6.1	5	0	4	5	0.76	0.09	1.09	3	0.75	0	0	0	4	0	0	0	1	0	0	1
C=CCOC1CCC(CC1)N1CC(C1)NC(=O)CNc1n[nH]c2c1cc(cc2)C(F)(F)F	1834648	5.13	451.55	7.53	0.61	1.02	0.63	1.16	5	12	8	0.13	2	0	28	5	2	0	0	3	0	0	0	0	10	3	36.7	8.3	3.3	12	0	4	5	0.59	0.11	1.11	3	0.75	0	1	1	2	0	0	1	0	0	0	1
COCCS(=O)(=O)c1ccc(cc1)c1ccc(cc1)CCN1CCCC1C	1934520	5.13	387.59	6.92	0.6	0.99	0.66	1.12	4	14	8	0.14	2	0	29	1	3	0	1	0	0	0	0	1	5	0	39.3	1.8	5.4	10	0	3	3	0.63	0	1	3	1	0	0	1	2	0	0	0	0	0	0	2
CC1CN(CCOc2nn(c(c2)C)c2ccc3c(c2)cccc3)CC(O1)C	2170070	5.13	365.52	6.77	0.61	0.99	0.65	1.13	3	16	5	0.09	0	0	27	3	2	0	0	0	0	0	0	0	5	0	40.7	5.6	3.7	9	0	4	5	0.78	0.1	1.1	3	0.75	0	0	1	3	0	0	0	1	0	0	2
COC1COCCC1NC1CC2C(C1)(CCC2)C(=O)N1CCc2c(C1)cc(cc2)OC(F)(F)F	2313768	5.13	482.6	7.2	0.6	1.02	0.62	1.15	5	7	5	0.07	1	0	33	2	4	0	0	3	0	0	0	0	9	3	37.3	3	6	18	0	5	7	0.71	0.17	1.17	3	0.6	0	0	2	3	0	1	0	1	0	0	1
CN1CCC(CC1)(COCc1nc(cc(c1)C(F)(F)F)N1CCCC1)c1ccccc1	2333624	5.13	433.57	7.11	0.6	1.01	0.64	1.15	4	12	6	0.09	0	0	30	3	1	0	0	3	0	0	0	0	7	3	39.3	4.9	1.6	13	0	4	4	0.74	0	1	4	1	0	0	1	3	0	0	0	0	0	0	1
CC1CN(CCN1c1ncc(cn1)OCc1ccc(cc1F)S(=O)(=O)C)c1onc(n1)C(C)C	3358014	5.13	490.62	8.04	0.63	1.02	0.65	1.14	7	19	7	0.11	2	0	27	6	4	0	1	1	0	0	0	1	12	1	36.1	9.8	6.6	10	0	4	4	0.68	0	1	4	1	0	0	1	3	0	0	0	0	0	0	1
O=C1CCc2c(N1)nccc2Oc1ccc2c(c1)CC(CC2)NC(=O)c1cc(cc(c1)C(F)(F)F)C(N)(C)C	3764895	5.13	538.62	7.92	0.64	1.02	0.66	1.14	8	20	5	0.07	2	0	29	4	3	0	0	3	0	0	0	0	10	3	42.6	5.9	4.4	10	0	5	7	0.67	0.15	1.15	3	0.6	0	0	0	5	0	0	0	2	0	0	2
O=C(c1nn(c(c1)c1ccccc1)C)N1CCC(CC1)Oc1ccc(cc1)CN1CCCC1	3786768	5.13	444.63	6.84	0.61	0.99	0.66	1.13	2	18	6	0.09	1	0	32	4	2	0	0	0	0	0	0	0	6	0	41.5	6.2	3.1	11	0	5	5	0.85	0	1	5	1	0	0	2	3	0	0	0	0	0	0	2
CC1NCc2c(C1)c(ncn2)Oc1ccc2c(c1)ccn2C(=O)Nc1noc(c1)C1(CC1)C(F)(F)F	3808921	5.13	498.51	8.75	0.67	1.04	0.67	1.15	5	22	4	0.07	1	0	21	6	3	0	0	3	0	0	0	0	12	3	42.1	10.5	5.3	8	0	6	8	0.75	0.15	1.15	4	0.67	1	0	2	3	0	0	1	1	0	0	1
O=C(N1CCC1)Cc1ccc(cc1)OCCC1CC1C1CCN(CC1)c1ncc(cn1)Cl	4060838	5.13	455.05	7.22	0.62	1	0.66	1.13	2	13	8	0.12	1	0	31	4	2	0	0	0	1	0	0	1	7	1	39.7	6.3	3.2	14	0	5	5	0.78	0	1	5	1	1	1	0	3	0	0	0	0	0	0	1
COc1ccc2c(n1)c(c(cn2)F)C1OC(=O)OC1C12CCC(CC1)(CO2)NCc1ccc2c(n1)NC(=O)CO2	3754125 3754742	5.13	551.58	8.36	0.66	1.03	0.66	1.13	4	19	6	0.08	2	0	26	5	7	0	0	1	0	0	0	0	13	1	40.9	7.6	10.6	12	0	7	10	0.83	0.3	1.24	4	0.57	0	0	1	7	0	0	0	2	0	0	0
ONC(=O)C=Cc1ccc(cc1)CNCCc1c2ccccc2[nH]c1C(C)(C)C	1819260	5.13	391.56	6.75	0.61	0.99	0.65	1.13	5	18	8	0.13	2	0	29	3	2	0	0	0	0	0	0	0	5	0	41.4	5.2	3.4	7	0	3	4	0.52	0.13	1.13	2	0.67	0	0	1	2	0	0	1	0	0	0	2
CN1CCN(CC1)Cc1ccc2c(c1)Cc1c2[nH]nc1c1csc(c1)C#CCNC(=O)c1ccccc1	225311	5.13	507.71	7.69	0.66	0.99	0.7	1.12	2	24	5	0.07	1	1	29	5	1	0	1	0	0	0	0	1	7	0	45.5	7.6	1.5	8	0	6	9	0.78	0.14	1.14	4	0.67	0	0	3	3	0	1	1	0	0	1	2
COc1ccc2c(c1)c(ccn2)C(CCC1CCN(CC1C(=O)O)C1CC(C1)c1cc(F)cc(c1)F)O	2382364	5.14	510.63	7.4	0.63	1.01	0.65	1.13	6	18	8	0.11	1	0	32	2	4	0	0	2	0	0	0	0	8	2	42	2.9	5.8	13	0	5	6	0.7	0.08	1.08	4	0.8	0	1	0	4	0	0	0	1	0	0	2
N#Cc1ccc2cc1Oc1cccc(c1)CN1CCC(NCc3n(C2)cnc3)C1=O	502560 524909	5.14	399.49	7.83	0.66	1.01	0.69	1.12	2	19	0	0	1	1	21	5	2	0	0	0	0	0	0	0	7	0	45.1	9.8	3.9	6	0	5	20	0.9	0.52	1.41	1	0.2	0	0	2	2	0	0	0	0	0	0	2
N#Cc1ccc(cc1)Cn1cncc1CNC1CCN(C1=O)Cc1ccccc1	316502	5.14	385.51	7.41	0.65	1	0.68	1.12	2	19	7	0.13	1	1	23	5	1	0	0	0	0	0	0	0	6	0	44.2	9.6	1.9	6	0	4	4	0.76	0	1	4	1	0	0	2	2	0	0	0	0	0	0	2
Clc1ccc(cc1)C(NC(=O)C1(N)CCN(CC1)c1ncnc2c1cc[nH]2)C	2325742 2325743 2325997	5.14	398.94	7.82	0.64	1	0.67	1.14	4	17	4	0.07	1	0	23	6	1	0	0	0	1	0	0	1	8	1	39.2	11.8	2	7	0	4	5	0.75	0.1	1.1	3	0.75	0	0	1	3	0	0	1	0	0	0	1
C1C=CCOCc2cc(ccc2OCCN2CCCC2)Nc2nc(c3sc(CO1)cc3)ccn2	2035183	5.14	478.67	7.48	0.63	1	0.67	1.12	0	18	4	0.06	1	0	30	4	3	0	1	0	0	0	0	1	8	0	40.6	6.3	4.7	10	0	5	12	0.91	0.39	1.29	2	0.4	0	0	2	2	0	0	0	0	0	0	1
OC(=O)c1ccc(c(c1)C)c1ccc(cc1)N1C(=O)N(C2(C1=O)CCN(CC2)Cc1ncccc1C)c1nccnc1	2041190	5.14	562.68	7.82	0.66	1.01	0.68	1.12	6	27	6	0.08	3	0	30	6	4	0	0	0	0	0	0	0	10	0	44.4	8.3	5.6	8	0	6	6	0.81	0	1.03	5	0.83	0	0	1	5	0	0	0	0	0	0	2
Clc1cc(COCC2(CCNCC2)c2ccccc2)cc(c1)C(F)(F)F	2333638	5.14	383.87	8.17	0.64	1.02	0.67	1.14	4	12	5	0.1	0	0	21	1	1	0	0	3	1	0	0	1	6	4	42.6	2.1	2.1	8	0	3	3	0.69	0	1	3	1	0	0	0	3	0	0	0	0	0	0	2
NCC(=O)N1CCn2c(C1(C)C)nc(c2Nc1ccc(cc1)Cl)c1ccc(cc1)F	2431809	5.14	427.95	8.08	0.65	1.01	0.68	1.14	6	18	4	0.07	1	0	23	5	1	0	0	1	1	0	0	1	8	2	41.5	9.4	1.9	6	0	4	5	0.7	0.1	1.1	3	0.75	0	0	1	3	0	0	1	0	0	0	2
O=C(Nc1cccnc1Oc1cccc2c1C(N(C2)C)C(C)(C)C)Nc1ccc(cc1)OC(F)(F)F	3092629	5.14	500.57	7.95	0.64	1.02	0.65	1.14	8	19	6	0.09	1	0	27	4	3	0	0	3	0	0	0	0	10	3	41.3	6.3	4.8	8	0	4	5	0.58	0.1	1.1	3	0.75	0	0	1	3	0	0	1	0	0	0	2
CC(=O)N1CCC(CC1)n1nc(c(c1)Nc1ncc(c(n1)c1cnn2c1cccc2)Cl)C	3822989	5.14	450.98	8.2	0.65	1.01	0.68	1.14	4	22	4	0.07	1	0	23	8	1	0	0	0	1	0	0	1	10	1	40	14.5	1.8	7	0	5	6	0.81	0.08	1.08	4	0.8	0	0	2	3	0	0	1	0	0	0	0
COc1cccc(c1)c1cn2c(c1)c(NC1CCC(C1(C)C)(C)N)c(cn2)C(=O)N	4076794	5.14	407.57	6.91	0.61	1	0.65	1.13	7	17	5	0.08	1	0	29	5	2	0	0	0	0	0	0	0	7	0	39	8.5	3.4	9	0	4	5	0.67	0.1	1.1	3	0.75	0	0	2	2	0	0	1	0	0	0	1
COc1ccc(cc1OC)Cc1nccc2c1cc(OC)c(c2)OC	19224	5.14	339.42	7.38	0.63	1.01	0.66	1.12	4	17	6	0.13	0	0	21	1	4	0	0	0	0	0	0	0	5	0	43.5	2.2	8.7	5	0	3	4	0.64	0.13	1.13	2	0.67	0	0	0	3	0	0	0	1	0	0	2
COC1CN(CCCn2cncc2)CCC1NC(=O)c1cc(Cl)c(cc1OC)N	3758199	5.14	421.98	7.4	0.6	1.01	0.64	1.14	5	12	8	0.14	1	0	28	5	3	0	0	0	1	0	0	1	9	1	35.1	8.8	5.3	10	0	3	3	0.59	0	1	3	1	0	0	1	2	0	0	0	0	0	0	1
COc1cc(ccc1OCCN1CCCC1)n1ccnc(c1=O)CCCc1ccccc1	470840	5.14	433.6	6.88	0.61	1	0.65	1.13	2	15	10	0.15	3	0	31	3	3	0	0	0	0	0	0	0	6	0	41.3	4.8	4.8	10	0	4	4	0.72	0	1	4	1	0	0	1	3	0	0	0	0	0	0	2
Cc1nc2ccccc2c(=O)n1c1ccc(cc1)OC1CCCN(CC1)C1CCC1	485242	5.14	403.57	6.84	0.62	0.99	0.66	1.12	2	14	4	0.06	2	0	29	3	2	0	0	0	0	0	0	0	5	0	42.4	5.1	3.4	11	0	5	6	0.9	0.07	1.07	4	0.8	0	1	0	3	1	0	0	1	0	0	2
OC(=O)CN(C(=O)Oc1ccc(cc1)C)Cc1cccc(c1)OCc1nc(oc1C)c1cccc(c1)Cl	1092931	5.14	521	8.4	0.67	1.02	0.69	1.12	6	25	10	0.15	2	0	25	2	6	0	0	0	1	0	0	1	9	1	45.2	3.2	9.7	5	0	4	4	0.62	0	1	4	1	0	0	1	3	0	0	0	0	0	0	3
OC1CCC(CC1)NC(=O)C(n1c(nc2c1cc(F)c(c2)F)c1ccc(cc1)Cl)C1CCCCC1	1668239	5.14	502.05	7.72	0.63	1.01	0.66	1.14	5	17	5	0.07	1	0	30	3	2	0	0	2	1	0	0	1	8	3	41.5	4.6	3.1	13	0	5	6	0.77	0.07	1.07	4	0.8	0	0	1	4	0	0	1	0	0	0	2
CCOC(=O)Nc1ccc(cc1)C(c1ccc(cc1)C(=O)N(CC)CC)N1CCN(CC1)Cc1ncsc1	1939747	5.14	535.78	7.14	0.61	1	0.66	1.13	5	19	11	0.14	2	0	37	5	3	0	1	0	0	0	0	1	9	0	38.7	6.7	4	12	0	4	4	0.61	0	1	4	1	0	0	1	3	0	0	0	0	0	0	2
O=C1CCc2c(N1CCCN1CCC(CC1)n1c(=O)[nH]c3c1cccc3)cccc2	2059306	5.14	404.56	6.98	0.62	0.99	0.66	1.13	2	14	5	0.08	2	0	28	4	2	0	0	0	0	0	0	0	6	0	41.4	6.9	3.4	10	0	5	7	0.83	0.16	1.16	3	0.6	0	0	1	4	0	0	1	1	0	0	2
O=C(C1c2ccccc2C(=O)N1CCc1ccccn1)NC(c1ccc(cc1)OCC(F)(F)F)C	2164393	5.14	483.53	8.2	0.66	1.02	0.67	1.14	6	20	8	0.13	2	0	24	3	3	0	0	3	0	0	0	0	9	3	44.1	5.1	5.1	7	0	4	5	0.6	0.1	1.1	3	0.75	0	0	1	3	0	0	1	0	0	0	2
O=C(C(c1ccc(c(c1)Cl)S(=O)(=O)C)CC1CCCC1)Nc1cnccn1	2164761	5.14	407.96	8.33	0.64	1.01	0.68	1.13	5	15	6	0.12	3	0	22	3	3	0	1	0	1	0	0	2	8	1	38.8	6.1	6.1	8	0	3	3	0.63	0	1	3	1	0	0	1	2	0	0	0	0	0	0	1
CCCOc1cccc(c1)n1cc2c(n1)c(=O)n(c(n2)c1cccnc1C)CC1CCCN(C1)CC1CCCO1	3218913	5.14	542.75	6.96	0.61	1	0.65	1.13	3	19	9	0.11	2	0	38	6	3	0	0	0	0	0	0	0	9	0	39.7	7.7	3.8	15	0	6	7	0.8	0.06	1.06	5	0.83	0	0	2	4	0	0	1	0	0	0	1
CN1CCN(CC1)c1cc(Cl)c2c(c1)[nH]c(n2)Nc1ccc(cn1)Br	3321968	5.14	421.76	9.81	0.67	1.01	0.71	1.13	3	16	3	0.07	0	0	18	6	0	0	0	0	1	1	0	2	8	2	39.5	14	0	5	0	4	5	0.84	0.1	1.1	3	0.75	0	0	1	3	0	0	1	0	0	0	1
Cc1cccc(n1)c1nnc2n1CCN(C2C)C(=O)c1ccc(cc1)c1cccs1	3422007	5.14	415.56	8.15	0.67	1	0.71	1.12	3	23	3	0.06	1	0	21	5	1	0	1	0	0	0	0	1	7	0	45.1	9.8	2	5	0	5	6	0.87	0.08	1.08	4	0.8	0	0	2	3	0	0	1	0	0	0	1
CCn1ncc(c1)C1(NC(Cc2c1[nH]c1c2cccc1)c1[nH]cc(n1)c1ccc(cn1)F)c1noc(n1)C	3582319	5.14	509.6	8.22	0.67	1.01	0.69	1.14	3	31	5	0.07	0	0	24	9	1	0	0	1	0	0	0	0	11	1	43.5	14.5	1.6	6	0	7	10	0.9	0.12	1.12	5	0.71	0	0	4	3	0	0	2	0	0	0	1
O=C(c1ccc(cc1)Nc1nccc(n1)c1cnc(n1C(C)C)C)NC1CC1	487066	5.15	376.51	7.24	0.63	1	0.66	1.13	4	18	6	0.11	1	0	24	6	1	0	0	0	0	0	0	0	7	0	40.4	11.5	1.9	7	0	4	4	0.71	0	1	4	1	1	0	1	2	0	0	0	0	0	0	1
O=C(N1CCC(CC1)c1onc(n1)c1nccc2c1cccc2)NC1CC1c1ccccc1	552061	5.15	439.56	7.58	0.65	1	0.68	1.12	1	23	4	0.06	1	0	25	5	2	0	0	0	0	0	0	0	7	0	44.8	8.6	3.4	8	0	6	7	0.91	0.07	1.07	5	0.83	1	0	1	4	0	0	0	1	0	0	2
CCc1oc(nc1C)CCc1cc(cc(n1)NC(=O)C)N1CCOCC1	559987	5.15	358.49	6.89	0.6	1	0.63	1.14	4	12	6	0.11	1	0	26	4	3	0	0	0	0	0	0	0	7	0	36.5	7.7	5.8	10	0	3	3	0.65	0	1	3	1	0	0	1	2	0	0	0	0	0	0	0
O=S1(=O)CCC(CC1)Oc1ccc2c(c1)CCC1(O2)CCN(CC1)C1CCC1	1935425	5.15	405.61	6.88	0.59	1	0.64	1.13	2	8	3	0.05	2	0	31	1	4	0	1	0	0	0	0	1	6	0	37.3	1.7	6.8	16	0	5	6	0.89	0.08	1.12	3	0.6	0	1	0	4	0	0	0	1	0	0	1
Clc1ccc(cc1)Cn1cnc2c1cc(C)c(c2)C	1945694	5.15	270.78	7.96	0.66	0.99	0.71	1.11	3	16	2	0.06	0	0	15	2	0	0	0	0	1	0	0	1	3	1	47.1	5.9	0	3	0	3	4	0.79	0.13	1.13	2	0.67	0	0	1	2	0	0	1	0	0	0	2
FC1CN(CCC1N(C(=O)Cc1ccc(cc1)S(=O)(=O)C)C)Cc1nc2c(s1)ccc(c2)F	2010853	5.15	493.65	8.51	0.65	1.02	0.68	1.13	7	19	6	0.1	3	0	25	3	3	0	2	2	0	0	0	2	10	2	39.7	5.2	5.2	9	0	4	5	0.64	0.1	1.1	3	0.75	0	0	1	3	0	0	1	0	0	0	2
COc1cc(CCOC2CCCCC2N2CCC(C2)O)ccc1OC	2107383	5.15	349.52	6.24	0.57	0.99	0.61	1.14	3	6	7	0.12	0	0	31	1	4	0	0	0	0	0	0	0	5	0	35.7	1.8	7.1	14	0	3	3	0.68	0	1	3	1	0	0	1	2	0	0	0	0	0	0	1
NC(=N)NC(=O)c1cc(c(cc1C)C1CCN(CC1)C(=O)C)C(F)(F)F	2170611	5.15	370.42	7.88	0.62	1.03	0.63	1.16	9	9	3	0.06	3	0	21	4	2	0	0	3	0	0	0	0	9	3	36.2	8.5	4.3	8	0	2	2	0.46	0	1	2	1	0	0	0	2	0	0	0	0	0	0	1
CC(C(C(=O)N1CCC(CC1)c1ccc(cc1)Cl)NC(=O)c1ccccc1)C	2180528	5.15	398.97	7.25	0.62	0.99	0.67	1.12	5	14	5	0.09	2	0	27	2	2	0	0	0	1	0	0	1	5	1	41.8	3.6	3.6	9	0	3	3	0.64	0	1	3	1	0	0	0	3	0	0	0	0	0	0	2
O=C(NC1CN(C1)C1CCC(CC1)(O)c1ccc(nc1)OCC(F)(F)F)CNC(=O)c1cccc(c1)C(F)(F)F	2204250	5.15	574.58	8.45	0.64	1.05	0.63	1.16	9	14	8	0.11	2	0	28	4	4	0	0	6	0	0	0	0	14	6	38.2	5.9	5.9	13	0	4	4	0.55	0	1	4	1	0	1	0	3	0	0	0	0	0	0	1
CCOCC(NC(=O)C1CNCC(C1)C(=O)N(c1ccc(cn1)C(C)C)C1CC1)CC(C)C	3318928	5.15	458.72	6.12	0.56	0.99	0.61	1.14	7	8	11	0.14	2	0	42	4	3	0	0	0	0	0	0	0	7	0	34.7	5.3	4	19	0	3	3	0.46	0	1	3	1	1	0	0	2	0	0	0	0	0	0	0
COc1cnc2c(c1)n(CCN1CCN(CC1)c1nc3c([nH]1)cccc3)c(=O)cc2	3318985	5.15	404.52	7.49	0.64	1	0.66	1.13	2	18	5	0.09	2	0	24	6	2	0	0	0	0	0	0	0	8	0	40.7	11.1	3.7	7	0	5	7	0.83	0.16	1.16	3	0.6	0	0	1	4	0	0	1	1	0	0	1
O=C1COc2c(N1)nc(cc2)CNC12CCC(CC1)(OC2)CCc1c(F)cnc2c1nc(OCCC(O)(C)C)cc2	3605125	5.15	565.71	7.35	0.62	1.01	0.64	1.14	5	18	10	0.12	1	0	36	5	5	0	0	1	0	0	0	0	11	1	39	6.5	6.5	16	0	6	9	0.68	0.36	1.29	3	0.5	0	0	0	7	0	0	0	2	0	0	0
Clc1ccc(cc1)Cn1c(CN2CCCC2=O)nc2c1cccc2	3699574	5.15	339.85	8.09	0.66	1	0.7	1.12	2	17	4	0.09	1	0	18	3	1	0	0	0	1	0	0	1	5	1	45.2	7.1	2.4	5	0	4	5	0.83	0.1	1.1	3	0.75	0	0	2	2	0	0	1	0	0	0	2
O=C(n1ccc2c1ccc(c2)Oc1ncnc2c1CCNC2)Nc1noc(c1)C(C)(C)C	3746226	5.15	432.53	7.72	0.64	1.01	0.67	1.13	4	22	4	0.07	1	0	24	6	3	0	0	0	0	0	0	0	9	0	41.1	10.7	5.4	7	0	5	7	0.75	0.17	1.17	3	0.6	0	0	2	3	0	0	1	1	0	0	1
O=C(N1CCC1)Cc1ccc(cc1F)OCCC1CC1C1CCN(CC1)c1onc(n1)C(C)C	4097638	5.15	470.65	6.82	0.6	1	0.63	1.14	4	12	9	0.12	1	0	35	4	3	0	0	1	0	0	0	0	8	1	37.7	5.8	4.3	17	0	5	5	0.71	0	1	5	1	1	1	1	2	0	0	0	0	0	0	1
COc1ccc2c(c1)CNCCS2	3933375	5.15	195.31	7.51	0.62	0.99	0.68	1.12	1	6	1	0.04	0	0	13	1	1	0	1	0	0	0	0	1	3	0	38.5	3.8	3.8	4	0	2	3	0.85	0.18	1.18	1	0.5	0	0	0	1	1	0	0	0	1	0	1
CN1CC(C(C1)c1ccc(cc1)C=CC(=O)Nc1ccccc1N)C(=O)Nc1ccc(cc1)Cl	2177587 2177588	5.15	475.03	7.79	0.65	1	0.69	1.12	5	21	6	0.09	3	0	27	4	2	0	0	0	1	0	0	1	7	1	44.3	6.6	3.3	5	0	4	4	0.68	0	1	4	1	0	0	1	3	0	0	0	0	0	0	3
Cc1cccc(c1)NC(=O)NC1N=C(c2ccccc2)c2c(N(C1=O)C)cccc2	9387 70380	5.15	398.5	7.66	0.66	1	0.69	1.12	4	21	3	0.06	3	0	22	4	2	0	0	0	0	0	0	0	6	0	46.2	7.7	3.8	3	0	4	5	0.77	0.09	1.09	3	0.75	0	0	0	3	1	0	0	0	1	0	3
Fc1ccc(c(c1)F)C(=O)N1CCN(C(=O)C1)c1ccc(cc1)OCCCN1CCCC1C	239299 239724	5.15	457.57	7.38	0.62	1.01	0.64	1.14	5	14	7	0.11	2	0	29	3	3	0	0	2	0	0	0	0	8	2	40.3	4.8	4.8	11	0	4	4	0.7	0	1	4	1	0	0	1	3	0	0	0	0	0	0	2
CC(N1CCN(CC1)Cc1cnc(c(c1)Cl)c1ccc(cc1)C(=O)Nc1ccccc1N)C	258175	5.15	464.06	7.37	0.63	0.99	0.67	1.13	5	19	6	0.09	1	0	30	5	1	0	0	0	1	0	0	1	7	1	41.3	7.9	1.6	8	0	4	4	0.73	0	1	4	1	0	0	0	4	0	0	0	0	0	0	2
O=C(c1ccncc1)N1CCC2(CC1)CCN(CC2)Cc1cccc2c1CC(O2)(C)C	583621	5.15	419.62	6.56	0.6	0.99	0.65	1.13	3	13	3	0.04	1	0	33	3	2	0	0	0	0	0	0	0	5	0	40.6	4.7	3.1	14	0	5	6	0.84	0.08	1.12	3	0.6	0	0	1	4	0	0	1	0	0	0	1
NCCCC1(C=C(CN1C(=O)N(C)C)c1cc(F)ccc1F)c1ccccc1	395332	5.15	385.5	7.27	0.62	1.01	0.65	1.14	6	14	5	0.09	2	0	25	3	1	0	0	2	0	0	0	0	6	2	41.5	5.7	1.9	7	0	3	3	0.61	0	1	3	1	0	0	1	2	0	0	0	0	0	0	2
NC(C(=C1CCCC1)F)C(c1onc(n1)c1ccc(cc1Cl)S(=O)(=O)C)CC1CC1	402163	5.15	454.01	8.26	0.64	1.02	0.67	1.13	6	14	7	0.12	3	0	25	3	3	0	1	1	1	0	0	2	9	2	38.2	5.5	5.5	11	0	4	4	0.63	0	1	4	1	1	0	2	1	0	0	0	0	0	0	1
Cn1ncc(c1)c1cnc2c(c1)c(=O)c1cc(ccc1cc2)NS(=O)(=O)N(Cc1nccnc1)C	1802909	5.15	487.59	8.71	0.68	1.02	0.7	1.12	5	27	6	0.1	4	0	21	7	3	0	1	0	0	0	0	1	11	0	42.9	12.5	5.4	3	0	5	8	0.74	0.15	1.15	3	0.6	0	0	1	3	1	0	0	0	2	0	1
Brc1ccc(cc1)NC(=O)N1CCN(CC1)CC1CCCN(C1)C1CC1	2036764	5.15	421.43	7.66	0.59	0.99	0.65	1.14	2	7	4	0.07	1	0	29	4	1	0	0	0	0	1	0	1	6	1	36.4	7.3	1.8	13	0	4	4	0.81	0	1	4	1	1	0	0	3	0	0	0	0	0	0	1
C=CC(=O)Nc1cc(Nc2ncc(c(n2)c2cnn3c2cccc3)Cl)c(cc1N1CCN(CC1)C)OC	2426277	5.15	519.06	8.11	0.65	1.01	0.68	1.13	5	24	7	0.1	2	0	27	8	2	0	0	0	1	0	0	1	11	1	40.6	12.5	3.1	6	0	5	6	0.73	0.07	1.07	4	0.8	0	0	1	4	0	0	1	0	0	0	1
N#Cc1cc(ccc1n1cnnn1)CC(=O)N1CCN(CC1)CCc1ccc2c(c1)COC2=O	2441411	5.15	457.54	8.03	0.66	1.01	0.68	1.13	3	20	6	0.1	2	1	23	7	3	0	0	0	0	0	0	0	10	0	42.1	12.3	5.3	8	0	5	6	0.77	0.08	1.08	4	0.8	0	0	2	3	0	0	1	0	0	0	2
Fc1ccc(cc1)n1c(C)nc(c1C)C#Cc1ccnc(c1)Cl	3301626	5.15	325.79	9.05	0.71	1.01	0.73	1.12	4	18	1	0.03	0	1	13	3	0	0	0	1	1	0	0	1	5	2	50	8.3	0	2	0	3	3	0.74	0	1	3	1	0	0	1	2	0	0	0	0	0	0	1
COc1cc(F)ccc1c1cncc(c1)CNC(=O)c1cnccn1	1779012	5.15	338.37	8.46	0.68	1.02	0.69	1.13	3	19	5	0.12	1	0	15	4	2	0	0	1	0	0	0	0	7	1	45	10	5	2	0	3	3	0.72	0	1	3	1	0	0	0	3	0	0	0	0	0	0	1
O=C(c1cccc(c1Cl)Cl)N(C1CNCC1)CCC1CC1	1080789	5.15	327.28	7.98	0.63	1	0.68	1.13	3	7	5	0.12	1	0	20	2	1	0	0	0	2	0	0	2	5	2	39	4.9	2.4	9	0	3	3	0.67	0	1	3	1	1	0	1	1	0	0	0	0	0	0	1
CN1C(=O)C(CC1C#Cc1ccccc1)CN1CCCCC1	454407	5.16	296.45	6.45	0.6	0.98	0.65	1.13	2	8	2	0.04	1	1	24	2	1	0	0	0	0	0	0	0	3	0	41.3	4.3	2.2	10	0	3	3	0.77	0	1	3	1	0	0	1	2	0	0	0	0	0	0	1
O=C(NC(c1ccccc1)CN1CCOCC1)NC1CCN(CC1)Cc1ccn(c1)c1ccc(cc1)C(F)(F)F	550816	5.16	555.71	7.31	0.61	1.01	0.64	1.15	4	18	8	0.1	1	0	36	5	2	0	0	3	0	0	0	0	10	3	39.5	6.6	2.6	13	0	5	5	0.73	0	1	5	1	0	0	1	4	0	0	0	0	0	0	2
CC1CCCN1CCc1ccc2c(c1)ccc(n2)c1ccncc1	1083406	5.16	317.47	6.76	0.62	0.98	0.67	1.12	1	17	4	0.08	0	0	23	3	0	0	0	0	0	0	0	0	3	0	44.7	6.4	0	7	0	4	5	0.88	0.1	1.1	3	0.75	0	0	1	3	0	0	0	1	0	0	1
Fc1cc(ccc1N1CCN(CC1)C(=O)c1cc(ccc1OC(C(F)(F)F)C)S(=O)(=O)C)C(F)(F)F	1172199	5.16	542.52	9.52	0.66	1.06	0.65	1.17	12	15	5	0.09	3	0	21	2	4	0	1	7	0	0	0	1	14	7	38.6	3.5	7	9	0	3	3	0.5	0	1	3	1	0	0	0	3	0	0	0	0	0	0	2
O=C(N1CCN(CC1)CCc1ccc2c(c1)COC2=O)Cc1ccc(cc1C(F)(F)F)n1cnnn1	2441416	5.16	500.53	8.48	0.66	1.03	0.66	1.15	5	19	6	0.1	2	0	23	6	3	0	0	3	0	0	0	0	12	3	40.7	10.2	5.1	9	0	5	6	0.72	0.08	1.08	4	0.8	0	0	2	3	0	0	1	0	0	0	2
COCC(Oc1cc(Oc2ccc(cc2)S(=O)(=O)C)cc(c1)C(=O)Nc1nccs1)C	3217922	5.16	462.59	8.73	0.66	1.02	0.69	1.12	6	20	9	0.16	3	0	22	2	6	0	2	0	0	0	0	2	10	0	39.6	3.8	11.3	5	0	3	3	0.55	0	1	3	1	0	0	1	2	0	0	0	0	0	0	2
Cc1ncnc(c1)c1ccc2c(c1)CCC2N1CC2(C1)CCN(CC2)C(=O)Cc1nc2n(c1)cc(s2)C	3287218	5.16	512.74	7.43	0.64	0.99	0.68	1.12	3	22	4	0.05	1	0	32	6	1	0	1	0	0	0	0	1	8	0	42	8.7	1.4	13	0	7	9	0.87	0.13	1.16	4	0.57	0	1	3	3	0	1	1	0	0	0	1
Cc1cc(C)nc(n1)N1CC2C(C1)CN(C2)C(=O)c1c(C)cccc1n1nccn1	3586440	5.16	403.54	7.34	0.63	1	0.66	1.14	4	18	3	0.05	1	0	25	7	1	0	0	0	0	0	0	0	8	0	40	12.7	1.8	9	0	5	6	0.83	0.08	1.08	4	0.8	0	0	3	2	0	1	0	0	0	0	1
FC(COc1cncc(c1)c1ccc2c(c1)C1(COC(=N1)N)C1(CO2)CC1)F	3703260	5.16	387.42	8.24	0.65	1.03	0.66	1.14	3	13	3	0.06	1	0	19	3	3	0	0	2	0	0	0	0	8	2	42.6	6.4	6.4	8	0	5	6	0.79	0.09	1.18	2	0.4	1	0	1	3	0	0	0	1	0	0	1
Cc1ccc2c(c1)[nH]c(c2)C(=O)c1cnn(c1N)c1ccc2c(c1)[nH]c(n2)C	3895337	5.16	370.45	8.05	0.67	1.01	0.7	1.12	4	26	3	0.06	1	0	18	6	1	0	0	0	0	0	0	0	7	0	45.7	13	2.2	2	0	5	7	0.82	0.17	1.17	3	0.6	0	0	3	2	0	0	2	0	0	0	2
Fc1ccc(cc1)n1cc(c2c1cccc2)C1CCN(CC1)CCN1CCNC1=O	12780	5.16	406.55	7.13	0.62	1	0.66	1.13	2	17	5	0.08	1	0	27	4	1	0	0	1	0	0	0	0	6	1	42.1	7	1.8	9	0	5	6	0.87	0.08	1.08	4	0.8	0	0	2	3	0	0	1	0	0	0	2
CC(=O)NC1CCC(CC1)c1nnc(n1C)SCCCN1CCC2(C1)CC2c1ccc(cc1)C(F)(F)F	3912801	5.16	535.75	7.34	0.6	1.01	0.64	1.15	6	12	8	0.1	1	0	36	5	1	0	1	3	0	0	0	1	10	3	37	6.8	1.4	18	0	5	5	0.65	0	1.04	4	0.8	1	0	2	2	0	0	0	0	0	0	1
N#Cc1cccc(n1)C1=NC(C(N1)C)(c1ccc(cc1)F)c1ccc(nc1)F	523821	5.16	375.41	8.73	0.7	1.02	0.71	1.13	4	20	3	0.07	1	1	15	5	0	0	0	2	0	0	0	0	7	2	48.8	11.6	0	3	0	4	4	0.82	0	1	4	1	0	0	1	3	0	0	0	0	0	0	1
Clc1ncc2c(c1)sc(n2)N1CCC(CC1)N1CCCCC1	575474	5.16	336.93	7.84	0.62	0.99	0.68	1.13	1	10	2	0.04	0	0	21	4	0	0	1	0	1	0	0	2	6	1	37.2	9.3	0	10	0	4	5	0.96	0.1	1.1	3	0.75	0	0	1	3	0	0	1	0	0	0	0
CC(NC(=O)c1cn(c2cccc(c2)c2cccc(c2)C(=O)C)c2c(c1=O)cccn2)C	464804	5.16	425.52	7.74	0.66	1	0.69	1.11	6	22	5	0.09	4	0	23	3	3	0	0	0	0	0	0	0	6	0	47.3	5.5	5.5	4	0	4	5	0.69	0.09	1.09	3	0.75	0	0	0	4	0	0	0	1	0	0	2
Clc1ccc(cc1)c1nc(OCCCN2CCCCC2)c(c(n1)C)Cl	3359239	5.16	380.35	7.92	0.63	1	0.68	1.13	3	12	6	0.12	0	0	23	3	1	0	0	0	2	0	0	2	6	2	39.6	6.3	2.1	9	0	3	3	0.72	0	1	3	1	0	0	0	3	0	0	0	0	0	0	1
COc1ccc(cc1)C(NC1CCC(C(C1)(C)C)C(=O)N1CCC(CC1)(N1CCCCC1)c1ccccc1)C	561594	5.17	531.86	6.04	0.58	0.98	0.63	1.13	5	13	7	0.08	1	0	49	3	2	0	0	0	0	0	0	0	5	0	38.6	3.4	2.3	21	0	5	5	0.77	0	1	5	1	0	0	0	5	0	0	0	0	0	0	2
N#Cc1c2n(C)c(=O)n(c(=O)c2n(c1N1CCCC(C1)N)CC=C(C)C)Cc1nc(C)c2c(n1)cccc2	1951600	5.17	512.68	7.32	0.63	1	0.66	1.13	8	20	5	0.07	3	1	32	8	2	0	0	0	0	0	0	0	10	0	40	11.4	2.9	11	0	5	7	0.66	0.16	1.16	3	0.6	0	0	1	4	0	0	1	1	0	0	1
C=CC(=O)Nc1cc(Nc2ncc(c(n2)c2cnn3c2cccc3)Cl)c(cc1N(CCN(C)C)C)OC	3353404	5.17	521.08	7.9	0.64	1.01	0.67	1.14	7	24	10	0.15	2	0	29	8	2	0	0	0	1	0	0	1	11	1	39.4	12.1	3	6	0	4	5	0.57	0.1	1.1	3	0.75	0	0	1	3	0	0	1	0	0	0	1
Fc1ccc(cc1)c1[nH]c2c(c1)c(ccc2C(=O)N)NC1CCCNC1	4088986	5.17	352.45	7.5	0.64	1	0.67	1.13	3	17	4	0.08	1	0	21	4	1	0	0	1	0	0	0	0	6	1	42.6	8.5	2.1	5	0	4	5	0.81	0.1	1.1	3	0.75	0	0	1	3	0	0	1	0	0	0	2
CN(Cc1ccc2c(c1)CCO2)CC=Cc1ccc2c(c1)cccc2	4102178	5.17	329.47	6.86	0.64	0.98	0.68	1.11	1	18	5	0.1	1	0	23	1	1	0	0	0	0	0	0	0	2	0	47.9	2.1	2.1	5	0	4	6	0.76	0.21	1.21	2	0.5	0	0	1	3	0	0	1	1	0	0	3
O=C(C1CCCN1)Nc1c(C)[nH]c(c1C)C=C1C(=O)Nc2c1cc(F)cc2	4093614	5.17	368.45	7.68	0.64	1.01	0.66	1.14	5	14	3	0.06	3	0	21	4	2	0	0	1	0	0	0	0	7	1	41.7	8.3	4.2	6	0	4	5	0.7	0.11	1.11	3	0.75	0	0	3	1	0	0	1	0	0	0	1
OCC(N1CCOc2c(C1)cccc2c1noc(n1)c1ccc(c(c1)C#N)OC(C)C)CO	1836212	5.17	450.54	7.64	0.64	1.01	0.66	1.13	5	18	7	0.11	0	1	26	4	5	0	0	0	0	0	0	0	9	0	40.7	6.8	8.5	9	0	4	5	0.67	0.09	1.09	3	0.75	0	0	1	2	1	0	0	0	1	0	2
N#Cc1c(nc(cc1c1ccccc1)c1ccccc1)N=c1scc(n1c1ccccc1)c1ccccc1	3408392	5.17	506.66	8.44	0.72	0.99	0.76	1.09	1	33	5	0.08	2	1	22	4	0	0	1	0	0	0	0	1	5	0	55	6.7	0	0	0	6	6	0.92	0	1	6	1	0	0	1	5	0	0	0	0	0	0	4
O=C(C(c1ccc(cc1)C(=O)Nc1cc(ccc1N)c1cccs1)N)N(C)C	258132	5.17	394.54	7.89	0.65	1	0.69	1.12	6	19	5	0.1	2	0	22	4	2	0	1	0	0	0	0	1	7	0	42	8	4	3	0	3	3	0.61	0	1	3	1	0	0	1	2	0	0	0	0	0	0	2
OCCN1CCN(CC1)c1ncc2c(n1)nc(c(c2)c1ccccc1)c1ccc(cc1)CN1CCC(CC1)c1nnc([nH]1)c1ccc(=O)[nH]c1	502113	5.17	668.88	7.43	0.64	1	0.67	1.13	2	31	9	0.09	3	0	40	10	2	0	0	0	0	0	0	0	12	0	42.2	11.1	2.2	12	0	8	9	0.9	0.04	1.04	7	0.88	0	0	1	7	0	0	0	1	0	0	2
O=C(c1cc(n(c1C)C)c1cccnc1)NCCCN1CCN(CC1)c1cccc(c1Cl)Cl	1212957	5.17	486.49	7.85	0.63	1	0.68	1.13	5	18	7	0.11	1	0	29	5	1	0	0	0	2	0	0	2	8	2	40.3	8.1	1.6	9	0	4	4	0.7	0	1	4	1	0	0	1	3	0	0	0	0	0	0	1
Fc1cccc(c1)CN1CCc2c(CC1)cc1c(c2)sc(n1)N	2326478	5.17	327.46	7.99	0.66	1	0.7	1.12	2	16	2	0.05	0	0	18	3	0	0	1	1	0	0	0	1	5	1	43.9	7.3	0	5	0	4	7	0.87	0.2	1.2	2	0.5	0	0	1	2	1	0	1	0	1	0	2
CNc1nc2cc(sc2c(n1)NCCCN(C)C)c1ccc(nc1)OC	3120281	5.17	372.55	7.45	0.62	1	0.66	1.14	4	16	8	0.15	0	0	24	6	1	0	1	0	0	0	0	1	8	0	36	12	2	7	0	3	4	0.58	0.13	1.13	2	0.67	0	0	1	2	0	0	1	0	0	0	0
CC(Oc1cccc(c1)n1cc2c(n1)c(=O)n(c(n2)c1cccnc1C)CC1CCCN(C1)CC1CCCO1)C	3218914	5.17	542.75	6.96	0.61	1	0.65	1.13	4	19	8	0.1	2	0	38	6	3	0	0	0	0	0	0	0	9	0	39.7	7.7	3.8	15	0	6	7	0.8	0.06	1.06	5	0.83	0	0	2	4	0	0	1	0	0	0	1
OCCN1CCC(C(C1)O)c1ccc(c(c1)OC)Nc1ncc2n(n1)c(cc2)c1ccccc1OC	3398175	5.17	489.63	7.31	0.62	1.01	0.65	1.13	4	22	8	0.11	0	0	31	5	4	0	0	0	0	0	0	0	9	0	40.3	7.5	6	9	0	5	6	0.75	0.07	1.07	4	0.8	0	0	1	4	0	0	1	0	0	0	2
CC(N(C(=O)c1ccc(cc1)C1=CC2(CCNCC2)Oc2c1cccc2)C(C)C)C	561882	5.17	404.6	6.53	0.6	0.99	0.65	1.12	5	14	4	0.06	2	0	32	2	2	0	0	0	0	0	0	0	4	0	41.9	3.2	3.2	11	0	4	5	0.7	0.1	1.14	2	0.5	0	0	0	4	0	0	0	1	0	0	2
CNC1CCC(c2c1cccc2)c1ccc(c(c1)Cl)Cl	809	5.17	306.25	8.28	0.66	0.99	0.72	1.11	3	12	2	0.05	0	0	17	1	0	0	0	0	2	0	0	2	3	2	45.9	2.7	0	5	0	3	4	0.8	0.13	1.13	2	0.67	0	0	0	3	0	0	0	1	0	0	2
CNC(c1cc(F)ccc1Oc1ccc(c(c1)Cl)Cl)C	488437	5.17	314.2	9.24	0.68	1.02	0.71	1.13	5	12	4	0.11	0	0	14	1	1	0	0	1	2	0	0	2	5	3	44.1	2.9	2.9	3	0	2	2	0.6	0	1	2	1	0	0	0	2	0	0	0	0	0	0	2
COC1CN(CCCn2cccc2)CCC1NC(=O)c1cc(Cl)c(cc1OC)N	3758932	5.17	420.99	7.26	0.6	1	0.64	1.14	5	12	8	0.13	1	0	29	4	3	0	0	0	1	0	0	1	8	1	36.2	6.9	5.2	10	0	3	3	0.59	0	1	3	1	0	0	1	2	0	0	0	0	0	0	1
CC(Cc1cc(nn1c1ccccc1)CNS(=O)(=O)c1ccc(cc1)Cc1ccccc1)C	3946960	5.18	459.66	7.41	0.64	0.99	0.69	1.12	4	25	9	0.14	2	0	29	3	2	0	1	0	0	0	0	1	6	0	43.5	4.8	3.2	6	0	4	4	0.7	0	1	4	1	0	0	1	3	0	0	0	0	0	0	3
Oc1cccc(c1)C1C=C(CN1C(=O)N(C1CCNCC1)C)c1cc(F)ccc1F	206249	5.18	413.51	7.52	0.63	1.01	0.65	1.14	5	14	3	0.05	2	0	25	3	2	0	0	2	0	0	0	0	7	2	41.8	5.5	3.6	8	0	4	4	0.77	0	1	4	1	0	0	1	3	0	0	0	0	0	0	2
COc1cc(ccc1CN1CCC(CC1)NC(=O)c1cc(=O)c2c(o1)cc(cc2)F)C(=O)NCCN1CCCC1	246259	5.18	550.69	7.34	0.62	1.01	0.65	1.13	5	16	9	0.11	4	0	35	4	5	0	0	1	0	0	0	0	10	1	40	5.3	6.7	13	0	5	6	0.68	0.07	1.07	4	0.8	0	0	1	4	0	0	0	1	0	0	2
Cc1nnc(o1)c1cn2c(c1C(C)C)c(ncn2)Nc1cnc2c(c1)cc([nH]2)C	261592	5.18	388.48	7.93	0.65	1.01	0.68	1.14	4	25	4	0.08	0	0	20	8	1	0	0	0	0	0	0	0	9	0	40.8	16.3	2	5	0	5	7	0.79	0.17	1.17	3	0.6	0	0	3	2	0	0	2	0	0	0	0
Cc1nc2ccccc2c(=O)n1c1ccc(cc1)OCCCN1CCCCCC1	476579	5.18	391.56	6.75	0.61	0.99	0.65	1.13	2	14	6	0.1	2	0	29	3	2	0	0	0	0	0	0	0	5	0	41.4	5.2	3.4	10	0	4	5	0.79	0.09	1.09	3	0.75	0	0	0	3	1	0	0	1	0	0	2
OCC(=O)Nc1c2cc(c3ccc(cc3)Cl)c(nc2oc1C(=O)C(O)(C)C)c1ccccc1Cl	1092169	5.18	499.37	9.25	0.7	1.03	0.72	1.11	8	24	6	0.11	2	0	20	2	5	0	0	0	2	0	0	2	9	2	46.3	3.7	9.3	4	0	4	5	0.62	0.1	1.1	3	0.75	0	0	1	3	0	0	1	0	0	0	2
O=C1COc2c(N1CCCN1CCC(CC1)n1c(=O)[nH]c3c1cccc3)cccc2	2059311	5.18	406.53	7.26	0.63	1	0.66	1.13	2	14	5	0.08	2	0	26	4	3	0	0	0	0	0	0	0	7	0	41.1	7.1	5.4	9	0	5	7	0.83	0.16	1.16	3	0.6	0	0	1	4	0	0	1	1	0	0	2
Cc1cccc(n1)CCN1C(C(=O)NCc2ccc(cc2)OC(F)(F)F)c2c(C1=O)cccc2	2164356	5.18	469.5	8.38	0.66	1.03	0.67	1.14	6	20	7	0.12	2	0	22	3	3	0	0	3	0	0	0	0	9	3	44.6	5.4	5.4	6	0	4	5	0.62	0.1	1.1	3	0.75	0	0	1	3	0	0	1	0	0	0	2
O=C(NC1CN(C1)C1CCC(CC1)c1ccccc1O)CNc1ncnc2c1cc(cc2)C(F)(F)F	2315935	5.18	499.59	7.81	0.63	1.02	0.65	1.15	5	18	6	0.09	1	0	28	5	2	0	0	3	0	0	0	0	10	3	40.6	7.8	3.1	11	0	5	6	0.72	0.08	1.08	4	0.8	0	1	0	4	0	0	0	1	0	0	2
NCCCC(c1ccccc1)(c1ccccc1)c1ccc(cc1)OC	2325436	5.18	331.49	6.63	0.62	0.98	0.67	1.11	2	18	7	0.14	0	0	25	1	1	0	0	0	0	0	0	0	2	0	46	2	2	5	0	3	3	0.72	0	1	3	1	0	0	0	3	0	0	0	0	0	0	3
COc1cccc(c1)CN1CCc2c(CC1)cc1c(c2)sc(n1)N	2326480	5.18	339.5	7.54	0.64	0.99	0.69	1.12	2	16	3	0.06	0	0	21	3	1	0	1	0	0	0	0	1	5	0	42.2	6.7	2.2	6	0	4	7	0.83	0.2	1.2	2	0.5	0	0	1	2	1	0	1	0	1	0	2
O=C(NC(C)(C)C)NCCN1CCC(C1)NC(=O)c1cc(Cl)cc(c1)Cl	2337978	5.18	401.38	7.72	0.61	1.01	0.65	1.14	7	8	6	0.11	2	0	26	4	2	0	0	0	2	0	0	2	8	2	34.6	7.7	3.8	10	0	2	2	0.42	0	1	2	1	0	0	1	1	0	0	0	0	0	0	1
NCc1cc(cc(c1)C(F)(F)F)C(=O)NC1CCc2c(C1)cc(cc2)Oc1ccnc2c1CCC(=O)N2	3764101	5.18	510.56	8.24	0.66	1.03	0.67	1.14	6	20	5	0.08	2	0	25	4	3	0	0	3	0	0	0	0	10	3	43.5	6.5	4.8	8	0	5	7	0.7	0.15	1.15	3	0.6	0	0	0	5	0	0	0	2	0	0	2
COc1nn(cc1Nc1ncc(c(n1)c1cnc2n1cccc2)Cl)C1CCN(CC1)C(=O)C	3822858	5.18	466.98	8.34	0.65	1.02	0.68	1.14	4	22	5	0.08	1	0	23	8	2	0	0	0	1	0	0	1	11	1	39.3	14.3	3.6	7	0	5	6	0.79	0.08	1.08	4	0.8	0	0	2	3	0	0	1	0	0	0	0
Cc1nsc(c1)N1CCC2(C1=O)CCN(CC2)CC(c1ccc2c(c1C)COC2=O)O	4075906	5.18	441.6	7.61	0.63	1.01	0.67	1.13	5	13	4	0.07	2	0	27	3	4	0	1	0	0	0	0	1	8	0	39.7	5.2	6.9	12	0	5	6	0.77	0.08	1.13	3	0.6	0	0	3	2	0	0	1	0	0	0	1
CCN=C(N1CCCc2c1ccc(c2)C1=NNC(=O)SC1C)c1ccc(c(c1)OC)OC	1671890	5.18	452.63	7.54	0.63	1	0.67	1.13	5	15	6	0.1	3	0	28	4	3	0	1	0	0	0	0	1	8	0	40	6.7	5	9	0	4	5	0.69	0.09	1.09	3	0.75	0	0	0	4	0	0	0	1	0	0	2
Clc1c(cccc1Cl)OC(c1cccnc1)C1CCCNC1	549825	5.18	337.27	8.43	0.65	1	0.7	1.12	2	12	4	0.1	0	0	18	2	1	0	0	0	2	0	0	2	5	2	42.5	5	2.5	6	0	3	3	0.82	0	1	3	1	0	0	0	3	0	0	0	0	0	0	1
CCN1CCC(CC1)N(c1ccc(cc1)Cl)C(=O)NCc1ccc(cc1)F	1092105	5.18	389.94	7.5	0.62	1	0.66	1.13	4	13	5	0.09	1	0	25	3	1	0	0	1	1	0	0	1	6	2	40.4	5.8	1.9	8	0	3	3	0.67	0	1	3	1	0	0	0	3	0	0	0	0	0	0	2
COc1cc(F)ccc1c1cncc(c1)CNC(C)C	1779008	5.18	274.37	7.04	0.61	1	0.65	1.14	4	12	5	0.13	0	0	19	2	1	0	0	1	0	0	0	0	4	1	41	5.1	2.6	5	0	2	2	0.6	0	1	2	1	0	0	0	2	0	0	0	0	0	0	1
CCCN(Cc1ccc(cc1)C=CC(=O)NO)CCc1c[nH]c2c1cccc2	1819141	5.18	377.53	6.86	0.62	0.99	0.66	1.13	3	18	9	0.16	2	0	27	3	2	0	0	0	0	0	0	0	5	0	41.8	5.5	3.6	6	0	3	4	0.54	0.13	1.13	2	0.67	0	0	1	2	0	0	1	0	0	0	2
COc1cc(ccc1n1cnc(c1)C)c1nnn(c1)C1CC(C)c2c(N(C1=O)CC(F)(F)F)cccc2	3609633	5.18	510.57	8.24	0.65	1.03	0.66	1.15	7	23	5	0.08	1	0	25	6	2	0	0	3	0	0	0	0	11	3	41.9	9.7	3.2	8	0	5	6	0.73	0.07	1.07	4	0.8	0	0	2	2	1	0	0	0	1	0	2
C1CCN(CC1)C1CCN(CC1)c1nc2c(s1)cc(nc2)c1cncnc1	575234	5.19	380.57	7.46	0.63	0.99	0.68	1.13	0	16	3	0.06	0	0	24	6	0	0	1	0	0	0	0	1	7	0	39.2	11.8	0	10	0	5	6	1	0.07	1.07	4	0.8	0	0	1	4	0	0	1	0	0	0	0
NC(=O)c1ccc(cc1)C1(CC1)CN1CCN(C(C1)C)S(=O)(=O)c1ccc(cc1)C(C(F)(F)F)(O)C	516636	5.19	525.65	7.96	0.62	1.02	0.65	1.14	10	15	7	0.1	3	0	30	3	4	0	1	3	0	0	0	1	11	3	37.9	4.5	6.1	12	0	4	4	0.58	0	1	4	1	1	0	0	3	0	0	0	0	0	0	2
CC1CCCN1CCc1ccc2c(c1)ccc(n2)c1c(C)onc1c1ccccc1	1085398	5.19	397.56	6.98	0.63	0.99	0.68	1.12	2	22	5	0.08	0	0	27	3	1	0	0	0	0	0	0	0	4	0	45.6	5.3	1.8	8	0	5	6	0.87	0.08	1.08	4	0.8	0	0	2	3	0	0	0	1	0	0	2
COc1ncnc(c1)N1C(=O)N(C(=O)C21CCN(CC2)Cc1ncccc1C)c1ccc(cc1)c1ccc(cc1)C(=O)O	2043168	5.19	578.68	7.93	0.66	1.01	0.68	1.12	6	27	7	0.09	3	0	30	6	5	0	0	0	0	0	0	0	11	0	43.8	8.2	6.8	8	0	6	6	0.79	0	1.03	5	0.83	0	0	1	5	0	0	0	0	0	0	2
c1ccc(cn1)c1ccc(o1)c1noc(n1)C1CN2CCC1CC2	2069928	5.19	322.4	7.68	0.65	1.01	0.67	1.13	0	16	3	0.07	0	0	18	4	2	0	0	0	0	0	0	0	6	0	42.9	9.5	4.8	7	0	5	6	1	0.25	1.17	4	0.8	0	0	2	4	0	0	0	0	0	0	0
Cc1nc(C)cc(c1)C1(N=C(c2c1cccc2F)N)c1cccc(c1)c1cncnc1	2177910	5.19	409.5	8.03	0.68	1	0.71	1.12	4	25	3	0.06	1	0	20	5	0	0	0	1	0	0	0	0	6	1	49	9.8	0	3	0	5	6	0.87	0.07	1.07	4	0.8	0	0	1	4	0	0	1	0	0	0	2
CN1C2CCCC1CC(C2)NC(=O)c1cccc2c1nc(o2)N1C(C)CNCC1C	3084776	5.19	411.61	6.53	0.59	0.99	0.63	1.14	4	11	3	0.05	1	0	33	5	2	0	0	0	0	0	0	0	7	0	36.5	7.9	3.2	15	0	5	7	0.8	0.25	1.21	3	0.6	0	0	1	4	0	1	1	0	0	0	1
N#Cc1cc(ccc1COc1cnc(nc1)N1CCN(CC1C)c1nnc(o1)C(F)(F)F)S(=O)(=O)C	3357995	5.19	523.55	9.35	0.67	1.05	0.67	1.15	8	20	6	0.1	2	1	20	7	4	0	1	3	0	0	0	1	15	3	37.5	12.5	7.1	8	0	4	4	0.64	0	1	4	1	0	0	1	3	0	0	0	0	0	0	1
COc1cc(ncc1C#N)C(CN1CCN(CC1)CCc1ccc2c(c1C)COC2=O)O	3612806	5.19	436.56	7.28	0.62	1.01	0.65	1.13	5	14	7	0.11	1	1	28	4	4	0	0	0	0	0	0	0	8	0	40	6.7	6.7	11	0	4	5	0.66	0.1	1.1	3	0.75	0	0	1	3	0	0	1	0	0	0	1
Cc1cc2n(n1)c1CN(Cc1cn2)C1COC(C(C1)N)c1cc(F)c(cc1F)F	3806029	5.19	403.45	8.23	0.65	1.03	0.66	1.15	5	16	2	0.04	0	0	20	5	1	0	0	3	0	0	0	0	9	3	40.8	10.2	2	8	0	5	8	0.83	0.17	1.17	3	0.6	0	0	2	3	0	0	2	0	0	1	1
CCN(C(=O)c1ccc(cc1)C1=CC2(CNCC2)Oc2c1cccc2)CC	556439	5.19	362.51	6.84	0.62	0.99	0.66	1.12	3	14	4	0.07	2	0	26	2	2	0	0	0	0	0	0	0	4	0	43.4	3.8	3.8	8	0	4	5	0.74	0.1	1.15	2	0.5	0	0	1	3	0	0	0	1	0	0	2
CN(CCC=C1c2ccccc2OCc2c1cccc2)C	101740 1628227	5.19	279.41	6.65	0.62	0.98	0.67	1.12	2	13	3	0.07	1	0	21	1	1	0	0	0	0	0	0	0	2	0	45.2	2.4	2.4	5	0	3	6	0.71	0.27	1.27	1	0.33	0	0	0	2	1	0	0	0	2	0	2
CCC(c1ccc(cc1)Cl)NC(=O)C1(N)CCN(CC1)c1ncnc2c1cc[nH]2	2325982	5.19	412.97	7.65	0.63	1	0.67	1.14	4	17	5	0.09	1	0	25	6	1	0	0	0	1	0	0	1	8	1	38.9	11.1	1.9	8	0	4	5	0.72	0.1	1.1	3	0.75	0	0	1	3	0	0	1	0	0	0	1
N#Cc1ccc(cc1Cl)N(C1CC(=O)N(C1)C)Cc1ccccc1F	563283	5.19	357.84	8.52	0.67	1.01	0.7	1.13	5	14	4	0.09	1	1	17	3	1	0	0	1	1	0	0	1	6	2	45.2	7.1	2.4	5	0	3	3	0.68	0	1	3	1	0	0	1	2	0	0	0	0	0	0	2
FC(Oc1ccccc1CC(c1ccccc1F)N1CCNCC1)F	1084309	5.19	350.42	7.62	0.62	1.02	0.65	1.15	3	12	5	0.1	0	0	21	2	1	0	0	3	0	0	0	0	6	3	41.3	4.3	2.2	7	0	3	3	0.72	0	1	3	1	0	0	0	3	0	0	0	0	0	0	2
CCN(C(=O)Cc1ccc(cc1)S(=O)(=O)C)C1CCN(CC1)CCC(c1cc(Cl)cc(c1)Cl)C1CCN(CC1)S(=O)(=O)C	1952100	5.19	672.81	7.82	0.61	1	0.67	1.13	10	17	11	0.12	5	0	43	3	5	0	2	0	2	0	0	4	12	2	36	3.5	5.8	18	0	4	4	0.56	0	1	4	1	0	0	0	4	0	0	0	0	0	0	2
O=C(N(C1CCN(CC1)Cc1ccc(cc1)c1noc(n1)C)C)Cc1ccc(cc1)n1cnnn1	2010841	5.19	472.61	7.5	0.63	1.01	0.66	1.14	3	23	7	0.1	1	0	28	8	2	0	0	0	0	0	0	0	10	0	39.7	12.7	3.2	9	0	5	5	0.8	0	1	5	1	0	0	2	3	0	0	0	0	0	0	2
O=C(N1CCN(CC1)CCc1ccc2c(c1)CCC2=O)Cc1ccc(cc1)n1cnnn1	2441441	5.19	430.56	7.42	0.64	1	0.67	1.13	2	19	6	0.1	2	0	26	6	2	0	0	0	0	0	0	0	8	0	41.4	10.3	3.4	9	0	5	6	0.81	0.08	1.08	4	0.8	0	0	2	3	0	0	1	0	0	0	2
NC1CCCCC1Nc1cnc(c(c1)Nc1nc(C)cc(c1)C(O)(C)C)C(=O)N	3415596	5.19	398.57	6.76	0.59	1	0.63	1.14	7	13	6	0.1	1	0	30	6	2	0	0	0	0	0	0	0	8	0	35.6	10.2	3.4	10	0	3	3	0.62	0	1	3	1	0	0	0	3	0	0	0	0	0	0	0
COc1ccc2c(n1)c(c(cn2)F)C(CC12CCC(CC1)(CO2)NCc1ccc2c(n1)NC(=O)CO2)(O)C	3754192	5.19	523.62	7.7	0.63	1.02	0.65	1.14	5	18	7	0.1	1	0	30	5	5	0	0	1	0	0	0	0	11	1	39.7	7.4	7.4	13	0	6	9	0.74	0.36	1.29	3	0.5	0	0	0	7	0	0	0	2	0	0	0
COC(=O)c1ccc(cc1)C=CCN(Cc1ccc2c(c1)OCCC2)C	4084875	5.19	351.48	6.89	0.62	0.99	0.66	1.12	3	14	7	0.13	2	0	25	1	3	0	0	0	0	0	0	0	4	0	43.1	2	5.9	7	0	3	4	0.62	0.13	1.13	2	0.67	0	0	0	3	0	0	0	1	0	0	2
Fc1ccc2c(c1)oc(cc2=O)C(=O)NC1CCN(CC1)Cc1ccc(cc1)C(=O)NCCN1CCC(CC1)(F)F	246051	5.2	570.67	7.71	0.63	1.02	0.65	1.14	6	16	8	0.1	4	0	33	4	4	0	0	3	0	0	0	0	11	3	40.5	5.4	5.4	13	0	5	6	0.68	0.07	1.07	4	0.8	0	0	0	5	0	0	0	1	0	0	2
Cc1ccc2c(c1)N1N=C(C(C1CO2)(CCCN1CCOCC1)c1ccccc1)C(=O)C	399378	5.2	433.6	6.88	0.61	1	0.65	1.13	3	14	6	0.09	2	0	31	3	3	0	0	0	0	0	0	0	6	0	41.3	4.8	4.8	12	0	5	8	0.78	0.16	1.16	3	0.6	0	0	1	4	0	0	1	1	0	0	2
CCN1CCN(CC1)c1cc2[nH]c(nc2cc1Cl)SC1(C)CCC(CC1)c1nnnn1C	511205	5.2	475.13	7.54	0.61	1	0.66	1.14	4	15	5	0.08	0	0	31	8	0	0	1	0	1	0	0	2	10	1	34.9	12.7	0	14	0	5	6	0.81	0.08	1.08	4	0.8	0	0	2	3	0	0	1	0	0	0	1
CC(N1CC(C(C1)NS(=O)(=O)C(C)C)c1ccc(cc1)c1cccc(c1)NS(=O)(=O)C)C	1290059	5.2	479.73	7.38	0.6	1	0.66	1.13	9	16	8	0.12	4	0	33	3	4	0	2	0	0	0	0	2	9	0	35.4	4.6	6.2	11	0	3	3	0.53	0	1	3	1	0	0	1	2	0	0	0	0	0	0	2
CC(S(=O)(=O)NC1CN(CC1c1ccc(cc1)c1cccnc1F)C)C	1290732	5.2	377.53	7.55	0.62	1.01	0.66	1.14	6	14	5	0.1	2	0	24	3	2	0	1	1	0	0	0	1	7	1	38	6	4	8	0	3	3	0.65	0	1	3	1	0	0	1	2	0	0	0	0	0	0	1
Clc1ccc(cc1)Cn1c(=O)n2ncnc2c2c1sc1c2CCCC1	1463540	5.2	370.89	9.27	0.7	1.01	0.74	1.11	2	17	2	0.05	1	0	15	4	1	0	1	0	1	0	0	2	7	1	45	10	2.5	5	0	5	11	0.88	0.27	1.27	2	0.4	0	0	2	3	0	0	3	0	0	1	1
O=C(N1CCN(CC1)CC1CCCN(C1)C1CC1)Nc1ccc(c(c1)C(F)(F)F)Cl	2036761	5.2	444.98	7.67	0.61	1.02	0.64	1.16	5	7	4	0.07	1	0	28	4	1	0	0	3	1	0	0	1	9	4	36.2	6.9	1.7	14	0	4	4	0.7	0	1	4	1	1	0	0	3	0	0	0	0	0	0	1
O=C(N1CCN(CC1)CC1OCCN(C1)C(C)C)Nc1ccc(c(c1)Cl)Cl	2036775	5.2	415.41	7.55	0.6	1	0.65	1.14	5	7	4	0.07	1	0	28	4	2	0	0	0	2	0	0	2	8	2	34.5	7.3	3.6	12	0	3	3	0.67	0	1	3	1	0	0	0	3	0	0	0	0	0	0	1
O=C1CCc2c(N1CCCN1CCC(CC1)n1c(=O)[nH]c3c1cccc3)nccc2	2059310	5.2	405.55	7.12	0.62	1	0.66	1.13	2	14	5	0.08	2	0	27	5	2	0	0	0	0	0	0	0	7	0	40.4	8.8	3.5	10	0	5	7	0.83	0.16	1.16	3	0.6	0	0	1	4	0	0	1	1	0	0	1
O=C1COc2c(N1CCCN1CCC(CC1)n1c(=O)[nH]c3c1c(F)ccc3)cccc2	2059321	5.2	424.52	7.58	0.63	1.01	0.66	1.13	3	14	5	0.08	2	0	25	4	3	0	0	1	0	0	0	0	8	1	41.1	7.1	5.4	9	0	5	7	0.81	0.16	1.16	3	0.6	0	0	1	4	0	0	1	1	0	0	2
Cn1nc(c(c1)c1[nH]c2c(n1)c(N1CCN(CC1)Cc1noc(c1)C)c(cn2)Cl)C	2207518	5.2	426.96	8.06	0.64	1.01	0.67	1.14	4	20	4	0.07	0	0	23	8	1	0	0	0	1	0	0	1	10	1	37.7	15.1	1.9	8	0	5	6	0.83	0.08	1.08	4	0.8	0	0	3	2	0	0	1	0	0	0	0
OC1CC(O)CC(C1)Oc1ccc2c(n1)c(CCC13CCC(CC1)(CO3)NCc1ccc3c(n1)NC(=O)CO3)c(cn2)F	3605132	5.2	593.72	7.52	0.62	1.01	0.64	1.14	4	18	8	0.09	1	0	36	5	6	0	0	1	0	0	0	0	12	1	39.2	6.3	7.6	17	0	7	10	0.79	0.29	1.24	4	0.57	0	0	0	8	0	0	0	2	0	0	0
CN(Cc1cc(cc(c1)C(F)(F)F)C(=O)NC1CCc2c(C1)cc(cc2)Oc1ccnc2c1CCC(=O)N2)C	3764357	5.2	538.62	7.92	0.64	1.02	0.66	1.14	7	20	6	0.08	2	0	29	4	3	0	0	3	0	0	0	0	10	3	42.6	5.9	4.4	10	0	5	7	0.67	0.15	1.15	3	0.6	0	0	0	5	0	0	0	2	0	0	2
NC(=O)CCC1(CCN(C(=O)O1)C(c1ccc(cc1)Br)C)c1ccc(cc1)F	4099792	5.2	449.35	8.99	0.65	1.01	0.68	1.13	6	14	6	0.12	2	0	22	2	3	0	0	1	0	1	0	1	7	2	42	4	6	7	0	3	3	0.64	0	1	3	1	0	0	0	3	0	0	0	0	0	0	2
CCc1nc2c(o1)cc1c(c2)CCN(CC1)CCCSc1nnc(n1C)c1ocnc1C	272546	5.2	452.64	7.54	0.63	1	0.67	1.13	3	20	7	0.11	0	0	28	6	2	0	1	0	0	0	0	1	9	0	38.3	10	3.3	11	0	5	8	0.75	0.17	1.17	3	0.6	0	0	3	1	1	0	1	0	1	0	1
COc1ccc2c(c1)c(ccn2)C1OC(=O)N(C1)C1CCN(CC1)Cc1ccc(c(c1)C)C	397395	5.2	445.61	6.96	0.62	1	0.66	1.12	4	18	5	0.07	1	0	31	3	3	0	0	0	0	0	0	0	6	0	42.2	4.7	4.7	11	0	5	6	0.82	0.07	1.07	4	0.8	0	0	1	4	0	0	0	1	0	0	2
Cc1ccc2c(n1)cccc2c1nnc(n1C)SCCN1CCc2c(CC1)c(Br)c1c(c2)nc(o1)C	402015	5.2	563.57	8.95	0.66	1	0.71	1.12	4	26	5	0.07	0	0	27	6	1	0	1	0	0	1	0	2	9	1	42.9	9.5	1.6	9	0	6	10	0.81	0.21	1.21	3	0.5	0	0	2	3	1	0	1	1	1	0	2
Fc1ccc(cc1)C(=O)N1CCN(C(=O)C1)c1ccc(cc1)OCCCN1CCCC1	429458	5.2	425.55	7.21	0.62	1.01	0.65	1.13	3	14	7	0.11	2	0	28	3	3	0	0	1	0	0	0	0	7	1	40.7	5.1	5.1	10	0	4	4	0.74	0	1	4	1	0	0	1	3	0	0	0	0	0	0	2
CCc1oc2c(n1)c1CCN(CCc1cc2)CCCSc1nnc(n1C)c1cccc2c1ccc(n2)C	442456	5.2	512.74	7.43	0.64	0.99	0.68	1.12	3	26	7	0.1	0	0	32	6	1	0	1	0	0	0	0	1	8	0	42	8.7	1.4	11	0	6	10	0.78	0.21	1.21	3	0.5	0	0	2	3	1	0	1	1	1	0	2
O=C1N(CCN1Cc1cccc(c1)C(F)(F)F)CCN1Cc2c(C1)cccc2	552366	5.2	389.46	7.79	0.63	1.02	0.65	1.15	4	13	5	0.09	1	0	22	3	1	0	0	3	0	0	0	0	7	3	42	6	2	8	0	4	5	0.71	0.1	1.1	3	0.75	0	0	2	2	0	0	1	0	0	0	2
N#Cc1cc(ccc1F)N1CCN(C1=O)CCN1CCC(CC1)C(F)(F)F	554073	5.2	384.42	8.18	0.63	1.03	0.64	1.16	6	8	4	0.08	1	1	20	4	1	0	0	4	0	0	0	0	9	4	38.3	8.5	2.1	10	0	3	3	0.63	0	1	3	1	0	0	1	2	0	0	0	0	0	0	1
CN(CC12CCC(C2(C)C)CC1)CCN1CCN(C1=O)c1cccc(c1)C(F)(F)F	558058	5.2	423.58	6.83	0.59	1.01	0.62	1.15	7	7	6	0.09	1	0	32	3	1	0	0	3	0	0	0	0	7	3	37.1	4.8	1.6	16	0	4	5	0.6	0.22	1.17	3	0.75	0	0	3	2	0	0	0	0	0	0	1
Clc1cccc(c1)N1CCN(C1=O)CCN1CCN(CC1)C(C)C	560715	5.2	350.94	6.88	0.59	0.99	0.64	1.14	4	7	5	0.09	1	0	27	4	1	0	0	0	1	0	0	1	6	1	35.3	7.8	2	11	0	3	3	0.71	0	1	3	1	0	0	1	2	0	0	0	0	0	0	1
CN(CC12CCC(C2(C)C)CC1)CCN1CCN(C1=O)c1ccc2c(c1)OCO2	564347	5.2	399.59	6.45	0.58	0.99	0.63	1.14	4	7	6	0.09	1	0	33	3	3	0	0	0	0	0	0	0	6	0	37.1	4.8	4.8	16	0	5	7	0.72	0.29	1.24	3	0.6	0	0	4	2	0	0	1	0	0	0	1
CN(CC12CCC(C2(C)C)CC1)CCN1CCN(C1=O)C1COOC1	567919	5.2	351.55	6.06	0.55	0.99	0.6	1.14	4	1	6	0.1	1	0	33	3	3	0	0	0	0	0	0	0	6	0	32.8	5.2	5.2	18	0	4	5	0.68	0.24	1.18	3	0.75	0	0	4	1	0	0	0	0	0	0	0
Cn1c(SCCCN2CC3C(C2)(C3)c2ccccc2C(F)(F)F)nnc1c1ocnc1C	1080189	5.2	463.58	8.28	0.64	1.02	0.67	1.15	5	16	7	0.12	0	0	24	5	1	0	1	3	0	0	0	1	10	3	39.3	8.9	1.8	11	0	5	6	0.69	0.09	1.09	4	0.8	1	0	3	2	0	0	0	0	0	0	1
Fc1ccc2c(c1)C1(CCN(C1)CCCSc1nnc(n1C)c1sc(nc1C)C)CC2	1257214	5.2	457.7	7.76	0.63	1	0.69	1.13	4	16	6	0.1	0	0	28	5	0	0	2	1	0	0	0	2	8	1	39	8.5	0	12	0	5	6	0.74	0.09	1.13	3	0.6	0	0	4	1	0	0	1	0	0	0	1
Cn1c(SCCCN2CCC3C(C2)(C3)c2ccccc2)nnc1c1ocnc1C	1257447	5.2	409.61	7.31	0.62	0.99	0.67	1.13	2	16	7	0.12	0	0	27	5	1	0	1	0	0	0	0	1	7	0	39.3	8.9	1.8	11	0	5	6	0.79	0.09	1.09	4	0.8	1	0	2	2	1	0	0	0	0	0	1
COc1ccc2c(c1)C1(CCC2)CCN(C1)CCCSc1nnc(n1C)c1ocnc1C	1258605	5.2	453.67	7.2	0.61	1	0.66	1.13	3	16	7	0.1	0	0	31	5	2	0	1	0	0	0	0	1	8	0	38.1	7.9	3.2	13	0	5	6	0.75	0.08	1.13	3	0.6	0	0	3	2	0	0	0	1	0	0	1
Cn1c(SCCCN2CCC3(C2)CCOc2c3cccc2)nnc1c1ocnc1C	1258606	5.2	425.61	7.47	0.62	1	0.67	1.13	2	16	6	0.1	0	0	27	5	2	0	1	0	0	0	0	1	8	0	38.6	8.8	3.5	11	0	5	6	0.8	0.08	1.13	3	0.6	0	0	3	2	0	0	0	1	0	0	1
O=C1OC2(CN1c1ccccc1F)CCC(CC2)c1nc2c([nH]1)ccc(c2)OC(F)(F)F	1289268	5.2	449.44	8.81	0.67	1.04	0.66	1.15	5	17	3	0.06	1	0	19	3	3	0	0	4	0	0	0	0	10	4	43.1	5.9	5.9	8	0	5	6	0.78	0.08	1.12	3	0.6	0	0	2	3	0	0	1	0	0	0	2
O=C(c1ccccc1F)Nc1ccc(cc1)c1nnc(o1)NCCCN1CC2CC1CC2	2022504	5.2	435.55	7.51	0.63	1.01	0.66	1.14	2	18	8	0.13	1	0	26	5	2	0	0	1	0	0	0	0	8	1	41.4	8.6	3.4	9	0	5	6	0.75	0.17	1.13	4	0.8	0	0	3	3	0	0	0	0	0	0	2
Fc1cc(ccc1NC(=O)c1ccccc1F)c1nnc(o1)NCCCN1CCCCC1	2023921	5.2	441.53	7.75	0.63	1.02	0.65	1.14	3	18	8	0.13	1	0	25	5	2	0	0	2	0	0	0	0	9	2	40.4	8.8	3.5	8	0	4	4	0.72	0	1	4	1	0	0	1	3	0	0	0	0	0	0	2
CCCCOc1ccc(cc1)C(=O)NC1COc2c(C1)c(ccc2)N1CCN(CC1)C	2069399	5.2	423.61	6.62	0.6	0.99	0.64	1.13	3	13	7	0.1	1	0	33	3	3	0	0	0	0	0	0	0	6	0	39.1	4.7	4.7	12	0	4	5	0.71	0.09	1.09	3	0.75	0	0	0	4	0	0	0	1	0	0	2
O=C(c1ccc(nc1)OCC(F)(F)F)NC1COc2c(C1)c(ccc2)c1ccncc1	2069409	5.2	429.43	8.76	0.68	1.04	0.67	1.14	4	19	5	0.1	1	0	18	3	3	0	0	3	0	0	0	0	9	3	44.9	6.1	6.1	5	0	4	5	0.71	0.09	1.09	3	0.75	0	0	0	4	0	0	0	1	0	0	1
N#CC1(CC1)NC(=O)C1CCCCC1C(=O)N1CCN(CC1)c1scc(n1)C(C)(C)C	2070942	5.2	443.68	6.93	0.6	0.99	0.64	1.14	6	8	5	0.08	2	1	33	5	2	0	1	0	0	0	0	1	8	0	35.9	7.8	3.1	17	0	4	4	0.65	0	1	4	1	1	0	1	2	0	0	0	0	0	0	0
FC(Oc1ncc(nc1)c1ccccc1CCNC(=O)c1ccc(nc1)OCCC(F)(F)F)F	2147212	5.2	482.45	9.1	0.67	1.05	0.65	1.16	6	19	9	0.16	1	0	19	4	3	0	0	5	0	0	0	0	12	5	41.5	7.5	5.7	6	0	3	3	0.53	0	1	3	1	0	0	0	3	0	0	0	0	0	0	1
COc1ncc(cn1)c1cccc(c1CCNC(=O)c1ccc(nc1)OCCC(F)(F)F)C	2147221	5.2	460.5	8.22	0.65	1.03	0.65	1.15	6	19	9	0.16	1	0	23	4	3	0	0	3	0	0	0	0	10	3	41.1	7.1	5.4	7	0	3	3	0.55	0	1	3	1	0	0	0	3	0	0	0	0	0	0	1
Cc1ccc(cc1)CC(N1CCC(CC1)CN1CCC(CC1)Oc1ccc(c(c1)Cl)Cl)C(=O)O	2158774	5.2	505.53	7.43	0.62	1	0.66	1.13	5	13	8	0.11	1	0	34	2	3	0	0	0	2	0	0	2	7	2	39.7	2.9	4.4	14	0	4	4	0.71	0	1	4	1	0	0	0	4	0	0	0	0	0	0	2
O=C(c1ccccc1)NS(=O)(=O)N1CCC(CC1)N1CCC(CC1)Oc1ccc(c(c1)Cl)Cl	2171015	5.2	512.5	8.54	0.64	1.01	0.69	1.13	5	15	6	0.1	3	0	27	3	4	0	1	0	2	0	0	3	10	2	38.3	5	6.7	10	0	4	4	0.73	0	1	4	1	0	0	0	4	0	0	0	0	0	0	2
OC(CN1CCC(CC1)Oc1ccc(c(c1)Cl)Cl)CNC(=O)c1c[nH]c(=O)c2c1ccc(c2)S(=O)(=O)C	2207671	5.2	568.52	8.88	0.66	1.02	0.69	1.12	8	17	8	0.12	5	0	27	3	6	0	1	0	2	0	0	3	12	2	39.1	4.7	9.4	9	0	4	5	0.6	0.09	1.09	3	0.75	0	0	0	4	0	0	0	1	0	0	2
OC(CN1CCC(CC1)Oc1ccc(c(c1)Cl)Cl)CNC(=O)c1cnnc2c1cccc2	2208435	5.2	475.41	8.49	0.66	1.01	0.69	1.13	4	18	7	0.12	1	0	24	4	3	0	0	0	2	0	0	2	9	2	41.1	7.1	5.4	8	0	4	5	0.69	0.09	1.09	3	0.75	0	0	0	4	0	0	0	1	0	0	2
N#Cc1ccc(nc1)NC(=O)C(Oc1ncnc2c1cnn2c1c(Cl)cccc1Cl)CN1CC(C1)O	3221522	5.2	525.39	9.73	0.71	1.03	0.72	1.13	5	24	7	0.12	1	1	18	8	3	0	0	0	2	0	0	2	13	2	42.6	14.8	5.6	5	0	5	6	0.69	0.08	1.08	4	0.8	0	1	1	3	0	0	1	0	0	0	1
CCCc1cccc(n1)Nc1cc(nnc1C(=O)N)NC1CCCCC1N	3237557	5.2	369.53	6.84	0.6	1	0.63	1.15	4	13	7	0.13	1	0	27	7	1	0	0	0	0	0	0	0	8	0	35.2	13	1.9	9	0	3	3	0.67	0	1	3	1	0	0	0	3	0	0	0	0	0	0	0
NCCNc1nnc(c(c1)Nc1ccc(c(n1)C(C)C)C)C(=O)N	3237577	5.2	329.46	7.01	0.6	1	0.63	1.15	6	13	7	0.15	1	0	23	7	1	0	0	0	0	0	0	0	8	0	34	14.9	2.1	6	0	2	2	0.5	0	1	2	1	0	0	0	2	0	0	0	0	0	0	0
CC1CN(CC(N1)C)Cc1ccc(c(c1)CN1CCOCC1)c1cccc(c1)Oc1ncc(cc1C(=O)NC1CCC(CC1)NC(=O)c1cc(C)ccc1O)F	3288030	5.2	765.03	7.02	0.61	1	0.65	1.13	7	26	11	0.1	2	0	53	6	5	0	0	1	0	0	0	0	12	1	40.4	5.5	4.6	19	0	7	7	0.75	0	1	7	1	0	0	0	7	0	0	0	0	0	0	3
Fc1ccc(cc1)c1ncn(n1)C1CCc2c(C1)nnn2C(C)(C)C	3736345	5.2	340.45	7.4	0.62	1	0.65	1.15	4	16	3	0.06	0	0	21	6	0	0	0	1	0	0	0	0	7	1	39.1	13	0	8	0	4	5	0.8	0.1	1.1	3	0.75	0	0	2	2	0	0	1	0	0	0	1
Fc1c(F)ccc(c1F)OCc1cc(OCC2(F)COC2)nc(n1)c1ccccn1	3741735	5.2	421.38	9.36	0.69	1.05	0.67	1.15	4	18	7	0.15	0	0	15	3	3	0	0	4	0	0	0	0	10	4	44.4	6.7	6.7	5	0	4	4	0.73	0	1	4	1	0	1	0	3	0	0	0	0	0	0	1
Fc1cc(F)c(c(c1)F)N1CCC2C1CN(C2)CCCSc1nnc(n1C)c1ccn(c(=O)c1)C	3775350	5.2	504.64	8.14	0.64	1.02	0.66	1.15	6	14	7	0.11	3	0	27	6	1	0	1	3	0	0	0	1	11	3	38.7	9.7	1.6	11	0	5	6	0.71	0.08	1.08	4	0.8	0	0	3	2	0	1	0	0	0	0	1
OC(=O)CCc1ccc2c(n1)c(cc(c2)Cc1ccccc1)N1CCN(CC1)CCc1ccc(cc1)OCCCN1CCCCCC1	3917428	5.2	634.94	6.55	0.6	0.99	0.65	1.13	2	24	14	0.14	1	0	50	4	3	0	0	0	0	0	0	0	7	0	41.2	4.1	3.1	18	0	6	7	0.75	0.06	1.06	5	0.83	0	0	0	5	1	0	0	1	0	0	3
Cn1c(SCCCN2CCC3(C2)CC3c2ccc(cc2)C(F)(F)F)nnc1c1cccnc1C	3968272	5.2	487.65	7.87	0.63	1.01	0.67	1.14	5	17	7	0.11	0	0	28	5	0	0	1	3	0	0	0	1	9	3	40.3	8.1	0	12	0	5	5	0.71	0	1.04	4	0.8	1	0	2	2	0	0	0	0	0	0	1
OCC(NC(=O)c1c[nH]c2c1nc(cn2)c1nn(c2c1cc(cc2)OC(F)F)CCCN(C)C)(C)C	2347419	5.2	501.6	7.72	0.62	1.02	0.64	1.15	8	21	9	0.13	1	0	29	7	3	0	0	2	0	0	0	0	12	2	36.9	10.8	4.6	10	0	4	6	0.5	0.22	1.22	2	0.5	0	0	2	2	0	0	2	0	0	0	1
COc1ccnc(c1)C1=NC(C(N1)C)(c1ccc(cc1)F)c1ccc(nc1)F	490902	5.2	380.43	8.27	0.67	1.02	0.68	1.14	4	19	4	0.08	1	0	18	4	1	0	0	2	0	0	0	0	7	2	45.7	8.7	2.2	4	0	4	4	0.82	0	1	4	1	0	0	1	3	0	0	0	0	0	0	1
Clc1ccc(cc1Cl)n1nc(OCCCN2CCCCC2)ccc1=O	3805396	5.2	382.32	8.31	0.64	1.01	0.68	1.13	3	9	6	0.13	3	0	21	3	2	0	0	0	2	0	0	2	7	2	39.1	6.5	4.3	8	0	3	3	0.72	0	1	3	1	0	0	0	3	0	0	0	0	0	0	1
N#Cc1ccc(nc1)c1noc(n1)c1cc(F)cc(c1)C#N	2164552	5.2	291.26	10.4	0.78	1.04	0.76	1.12	3	19	2	0.07	0	2	6	5	1	0	0	1	0	0	0	0	7	1	53.6	17.9	3.6	0	0	3	3	0.77	0	1	3	1	0	0	1	2	0	0	0	0	0	0	1
COc1cc(CCNC(COc2c(C)cccc2C)C)ccc1OC	184014	5.21	343.51	6.36	0.58	0.99	0.63	1.13	5	12	9	0.16	0	0	29	1	3	0	0	0	0	0	0	0	4	0	38.9	1.9	5.6	9	0	2	2	0.48	0	1	2	1	0	0	0	2	0	0	0	0	0	0	2
CN1CCN(CC1)c1ncc2c(n1)nc(c(c2)c1ccccc1)c1ccc(cc1)CN1CCC(CC1)c1nnc([nH]1)c1ccc(nc1)N	445212	5.21	637.87	7.33	0.64	0.99	0.68	1.13	2	34	7	0.07	0	0	39	11	0	0	0	0	0	0	0	0	11	0	42.5	12.6	0	11	0	8	9	0.94	0.04	1.04	7	0.88	0	0	1	7	0	0	0	1	0	0	2
OCC1NC(=NC1(c1ccc(cc1)F)c1ccc(cc1)F)c1nccc(c1)C#N	523305	5.21	390.42	8.68	0.7	1.02	0.7	1.13	4	20	4	0.08	1	1	16	4	1	0	0	2	0	0	0	0	7	2	48.9	8.9	2.2	3	0	4	4	0.79	0	1	4	1	0	0	1	3	0	0	0	0	0	0	2
NC1CN(CC1c1cc(F)c(cc1F)F)c1ccc(cn1)n1ccc(cc1=O)OCc1ccccc1	2011534	5.21	492.54	8.35	0.67	1.02	0.68	1.14	5	21	6	0.1	3	0	23	4	2	0	0	3	0	0	0	0	9	3	45.8	6.8	3.4	5	0	5	5	0.81	0	1	5	1	0	0	1	4	0	0	0	0	0	0	2
[truncated: 4,389 more rows]
[truncated: 1,012 more columns]
