# Supplementary material for: Ligand-based prediction of hERG-mediated cardiotoxicity based on the integration of different machine learning techniques
Source: Front Pharmacol. 2022 Sep 5;13:951083. doi: 10.3389/fphar.2022.951083 (PMC9483173; doi:10.3389/fphar.2022.951083)
Supplement: Supplementary file 6 [file DataSheet2.CSV]

SMILES;ID;pIC50;MW;AMW;Mv;Me;Mp;Mi;nTA;nBM;RBN;RBF;nDB;nTB;nH;nN;nO;nP;nS;nF;nCL;nBR;nI;nHM;nHet;nX;C%;N%;O%;nCsp3;totalcharge;nCIC;nCIR;MCD;RFD;RCI;NRS;NNRS;nR03;nR04;nR05;nR06;nR07;nR08;nR09;nR10;nR11;nR12;nBnz;ARR;D/Dtr06;ZM1Kup;ZM2V;DBI;HNar;BLI;SPI;PJI2;DECC;Wap;S2K;S3K;PW2;PW3;PW4;PW5;MAXDN;MAXDP;TIE;LOC;SRW05;MPC08;piPC10;piID;PCR;X1A;X2A;X3A;X2v;X5v;X0Av;AAC;IDDE;IVDE;Ges;rGes;Yindex;IC1;…
COC1CC(C1)n2c(=O)n(c3c2c4cc(ccc4nc3)-c5ccc(nc5)OCCCN6CCCC6)C;3936943;INA;487.66;7.07;0.62;1;0.65;1.13;3;18;8;0.11;1;0;33;5;3;0;0;0;0;0;0;0;8;0;40.6;7.2;4.3;13;0;6;9;0.78;0.14;1.14;4;0.67;0;1;2;3;0;0;1;1;0;0;1;0.42;280.75;533.43;506;3.39;2.08;0.95;14.26;1;2.39;123371;9.97;4.48;0.59;0.36;0.19;0.1;1.67;6.17;56.79;0.59;3.05;5.6;8.66;12.51;1.39;0.43;0.27;0.17;10.05;3.65;0.58;1.51;4.63;1.3;33;0.92;0.34…
CCOC(=O)C1CCN(CC1)c2ccc3c(c2)nc(nc3Nc4n[nH]c(c4)C)-c5ccccc5;4282148;INA;456.6;7.37;0.64;1;0.67;1.13;3;23;7;0.11;1;0;28;6;2;0;0;0;0;0;0;0;8;0;41.9;9.7;3.2;8;0;5;6;0.79;0.07;1.07;4;0.8;0;0;1;4;0;0;0;1;0;0;2;0.58;397.49;502.72;495;3.32;2.04;0.92;14.24;0.89;2.04;47498;9.92;4.99;0.58;0.34;0.18;0.1;1.75;5.11;52.6;0.91;2.4;5.38;8.61;11.92;1.43;0.44;0.28;0.18;8.54;3.04;0.57;1.53;4.74;1.29;30;0.88;0.44;3.…
C=CC(=O)NC1CCN(C1)c2ccc(c(n2)Nc3ccc(cc3)C(=O)NC(C)(C)C)C(=O)N;4290066;INA;450.6;7.15;0.61;1;0.64;1.14;8;16;8;0.12;4;0;30;6;3;0;0;0;0;0;0;0;9;0;38.1;9.5;4.8;8;0;3;3;0.52;0;1;3;1;0;0;1;2;0;0;0;0;0;0;1;0.34;242.65;500.81;449;4.74;1.78;0.92;22.51;1;2.33;21976;10.26;6.72;0.59;0.32;0.16;0.08;2.27;5.34;88.76;1.45;2.4;4.87;7.34;10.17;1.33;0.44;0.3;0.19;8.98;2.19;0.58;1.57;4.72;1.7;29;0.88;0.53;3.73;4.77;…
O=C(c1cn(Cc2ccc(c(c2)Cl)Cl)c(=O)c3c1n(nc3)C4CCNCC4)Nc5ccncc5;4452711;INA;497.42;8.88;0.68;1.02;0.71;1.13;4;20;5;0.08;3;0;22;6;2;0;0;0;2;0;0;2;10;2;42.9;10.7;3.6;6;0;5;6;0.79;0.07;1.07;4;0.8;0;0;1;4;0;0;1;0;0;0;1;0.45;403.84;555.12;533;3.24;2;0.93;15.31;1;1.65;40350;9.88;4.78;0.59;0.35;0.19;0.11;1.99;6.44;69.73;0.51;2.4;5.4;7.72;10.96;1.34;0.43;0.28;0.18;9.06;3.3;0.58;1.74;4.62;1.38;30;0.88;0.51;4…
Fc1cc(cc(c1)C(c2ccc(c(c2)OC3CC3)F)(NC(=O)C(C(C(F)(F)F)(C(F)(F)F)O)N)Cc4ccccc4)OC(C(F)F)(F)F;4574163;INA;704.56;9.79;0.67;1.08;0.64;1.18;15;19;11;0.15;1;0;24;2;4;0;0;12;0;0;0;0;18;12;41.7;2.8;5.6;11;0;4;4;0.44;0;1;4;1;1;0;0;3;0;0;0;0;0;0;3;0.35;579.11;1596.34;834;6.86;1.69;0.81;36.63;0.86;1.55;24874;13.35;7.99;0.62;0.35;0.16;0.08;7.84;7.04;257.61;1.51;3.71;5.57;7.81;10.01;1.26;0.43;0.29;0.17;10.9;…
O=C(Nc1cccc(c1F)F)Cn2ncc(c2)Nc3nncc4c3ccc(c4)OCCCN5CCCC5COP(=O)(O)O;250766;INA;617.61;8.46;0.64;1.03;0.66;1.14;6;24;13;0.17;2;0;30;7;6;1;0;2;0;0;0;1;16;2;37;9.6;8.2;9;0;5;6;0.61;0.08;1.08;4;0.8;0;0;2;3;0;0;0;1;0;0;2;0.47;422.36;889.97;697;4.85;1.93;0.96;23.97;0.92;3.57;145057;13.98;8.62;0.59;0.32;0.17;0.09;5.29;5.83;113.11;0.9;3.05;5.09;7.81;13.36;1.49;0.44;0.3;0.19;11.2;3.36;0.55;1.91;5.22;1.51;…
N#Cc1cc(cnc1OC)-c2ccc3c(c2)c(ncn3)-c4cccc(c4)C(=O)N5CCN(CC5)C(=O)C;3977066;INA;492.58;8.08;0.67;1.01;0.69;1.12;5;26;4;0.06;2;1;24;6;3;0;0;0;0;0;0;0;9;0;45.9;9.8;4.9;6;0;5;6;0.76;0.07;1.07;4;0.8;0;0;0;5;0;0;0;1;0;0;2;0.56;548.17;615.08;566;3.67;1.97;0.87;19.22;0.9;2.27;95129;10.35;4.87;0.58;0.36;0.19;0.1;1.74;6.22;71.85;0.83;0;5.34;8.86;13.67;1.56;0.44;0.28;0.18;8.73;3.1;0.55;1.59;4.94;1.41;35;0.9…
Nc1nn2c(n1)cccc2-c3cccc(c3Cl)Cl;4570428;INA;279.14;10.74;0.74;1.03;0.77;1.12;3;16;1;0.04;0;0;8;4;0;0;0;0;2;0;0;2;6;2;46.2;15.4;0;0;0;3;4;0.83;0.13;1.13;2;0.67;0;0;1;2;0;0;1;0;0;0;1;0.8;88.64;300.65;325;1.87;1.93;0.9;8.42;1;0.94;5053;4.34;1.93;0.59;0.36;0.2;0.11;1.44;2.1;21.02;0.66;2.4;4.36;7.59;9.77;1.49;0.43;0.28;0.17;4.54;1.45;0.59;1.74;3.68;1.48;18;1;0.93;3.28;3.87;0.37;0.7;0.82;0.88;36.9;2.37…
ONC(=O)C(c1ccccc1F)c2ccc(cc2)-c3ncc(cn3)C(F)(F)F;4456445;INA;391.35;9.55;0.7;1.05;0.68;1.15;6;19;4;0.09;1;0;13;3;2;0;0;4;0;0;0;0;9;4;46.3;7.3;4.9;2;0;3;3;0.64;0;1;3;1;0;0;0;3;0;0;0;0;0;0;2;0.6;310.79;731.95;467;4;1.82;0.8;17.07;1;1.82;11918;7.85;4.25;0.59;0.35;0.18;0.1;5.79;6.13;84.94;1.09;0;4.65;7.66;10.35;1.44;0.44;0.29;0.18;5.85;1.8;0.5;1.86;4.25;1.68;22;0.79;0.59;3.63;4.3;0.35;0.68;0.8;0.84;9…
COc1cnc(cn1)C(=O)Nc2ccc(c(c2)C3(C)N=C(N)COC3F)F;3634125;INA;377.39;8.58;0.65;1.04;0.65;1.15;6;14;4;0.09;2;0;17;5;3;0;0;2;0;0;0;0;10;2;38.6;11.4;6.8;5;0;3;3;0.67;0;1;3;1;0;0;0;3;0;0;0;0;0;0;1;0.41;279.39;620.01;440;3.39;1.81;0.82;16.16;1;1.63;11343;7.55;3.89;0.59;0.36;0.18;0.1;3.22;6.36;73.09;0.83;0;4.5;6.81;9.57;1.34;0.44;0.29;0.18;5.97;1.65;0.54;1.88;4.39;1.7;27;1;0.62;4.24;5;0.35;0.78;0.92;0.9;…
COc1nc(OC)cc(c1)C(C(c2cc3cc(Br)ccc3nc2OC)c4ccc(c(c4)F)OC)(CCN(C)C)O;4560398;INA;614.56;8.42;0.64;1.01;0.67;1.13;9;23;11;0.15;0;0;33;3;5;0;0;1;0;1;0;1;10;2;41.1;4.1;6.8;10;0;4;5;0.55;0.09;1.09;3;0.75;0;0;0;4;0;0;0;1;0;0;2;0.54;522.54;712.79;594;4.85;1.81;0.93;25.51;1;1.35;27227;12.8;6.43;0.58;0.35;0.19;0.12;2.87;7.24;109.66;1.26;0;5.59;8.4;11.26;1.41;0.45;0.28;0.17;10.59;3.97;0.62;1.67;5.07;1.67;3…
OC(=O)CC(c1cccc(c1)-c2[nH]c(nc2C)C)CN3CCC(C3)CCc4ccc5c(n4)NCCC5;4249629;INA;487.71;6.68;0.6;0.99;0.65;1.13;4;18;9;0.12;1;0;37;5;2;0;0;0;0;0;0;0;7;0;39.7;6.8;2.7;14;0;5;6;0.72;0.08;1.08;4;0.8;0;0;2;3;0;0;0;1;0;0;1;0.43;355.59;461.49;447;3.87;2;0.99;16.65;0.9;2.2;63167;11.15;6.19;0.58;0.33;0.19;0.1;2.42;4.75;65.19;0.78;3.05;5.06;7.06;11.35;1.36;0.44;0.29;0.18;10.5;4.01;0.59;1.43;4.68;1.35;35;0.97;0…
COc1cc(CNC(=O)c2ccc3c(c2)sc(n3)N)cc(c1OC)OC;4554726;INA;373.47;8.3;0.65;1.02;0.68;1.12;5;17;6;0.13;1;0;19;3;4;0;1;0;0;0;0;1;8;0;40;6.7;8.9;4;0;3;4;0.58;0.13;1.13;2;0.67;0;0;1;2;0;0;1;0;0;0;2;0.57;165.83;463.09;415;3.46;1.86;0.92;14.83;1;1.58;11729;8.1;4.05;0.58;0.36;0.2;0.1;1.85;5.46;45.98;1;2.4;4.47;6.78;10.17;1.42;0.45;0.28;0.18;6.51;2.22;0.6;1.75;4.13;1.5;22;0.85;0.57;3.71;4.21;0.32;0.68;0.77;…
OC(=O)CC(c1cccc(c1)-n2nc(cc2C)C)C[N+]3(C)CCC(C3)CCc4ccc5c(n4)NCCC5;4468357;INA;502.75;6.53;0.59;0.99;0.64;1.13;5;18;9;0.11;1;0;40;5;2;0;0;0;0;0;0;0;7;0;39;6.5;2.6;15;1;5;6;0.7;0.08;1.08;4;0.8;0;0;2;3;0;0;0;1;0;0;1;0.42;367.68;455.49;450;4.18;1.96;1.01;18.61;0.9;2.26;64326;10.97;6.25;0.59;0.33;0.19;0.1;2.41;4.86;70.52;0.81;3.05;5.11;7.11;11.36;1.35;0.43;0.29;0.18;11.73;4.71;0.61;1.41;4.94;1.53;35;…
FC1CCN(C1)C(=O)C(Nc2[nH]c(=O)c3c(n2)n(nc3)C4CCCC4)C;4580164;INA;362.46;7.4;0.61;1.02;0.63;1.15;4;8;4;0.08;3;0;23;6;2;0;0;1;0;0;0;0;9;1;34.7;12.2;4.1;11;0;4;5;0.73;0.11;1.11;3;0.75;0;0;3;1;0;0;1;0;0;0;0;0.17;68.54;478.83;383;3.32;1.95;0.95;12.78;0.86;1.48;16065;7.09;3.44;0.59;0.35;0.19;0.09;2.29;5.43;58.5;0.6;3.43;4.83;6.47;8.93;1.21;0.43;0.28;0.18;7.22;1.98;0.57;1.72;4.21;1.46;24;0.92;0.54;3.49;4…
Cc1cccc(n1)Cn2nc(c3c2cccc3NC(=O)c4csc5c4ncnc5N)C;4483816;INA;429.55;8.59;0.68;1.01;0.71;1.12;4;27;4;0.07;1;0;19;7;1;0;1;0;0;0;0;1;9;0;44;14;2;3;0;5;7;0.77;0.17;1.17;3;0.6;0;0;2;3;0;0;2;0;0;0;1;0.74;251.07;492.47;519;3.24;2;0.91;14.59;0.88;1.98;53768;7.8;3.58;0.59;0.36;0.2;0.11;1.91;6.05;47.2;0.54;3.05;5.2;8.28;13.48;1.62;0.43;0.27;0.17;8.13;2.87;0.57;1.67;4.7;1.42;29;0.94;0.45;4.05;4.82;0.3;0.72;…
COC(=O)c1ccc(cc1)CNC(=O)c2ccc3c(c2)sc(n3)N;4579215;INA;341.42;8.75;0.68;1.02;0.71;1.12;4;18;5;0.12;2;0;15;3;3;0;1;0;0;0;0;1;7;0;43.6;7.7;7.7;2;0;3;4;0.63;0.13;1.13;2;0.67;0;0;1;2;0;0;1;0;0;0;2;0.62;152.78;415.36;381;3.46;1.9;0.92;12.76;0.88;1.79;9865;7.07;3.8;0.58;0.34;0.17;0.09;2.05;5.26;42.57;1;2.4;4.33;6.7;10.06;1.44;0.45;0.29;0.19;6.17;1.96;0.57;1.76;4.34;1.46;21;0.88;0.52;3.76;4.38;0.33;0.71…
O=C(N1CC2C(C1)C2CNC(=O)c3ccc4c(c3)oc(=O)[nH]4)OCC5CCCN(C5)C(=O)OC(C)(C)C;4159308;INA;514.64;7.25;0.61;1.01;0.63;1.14;7;10;8;0.11;4;0;34;4;7;0;0;0;0;0;0;0;11;0;36.6;5.6;9.9;16;0;5;7;0.57;0.19;1.19;3;0.6;1;0;2;3;0;0;1;0;0;0;1;0.15;398.14;654.11;536;5;1.89;0.94;22.92;1;2.86;95499;10.43;6.39;0.6;0.32;0.17;0.09;2.22;5.62;92.47;1.02;4.39;5.01;6.07;10;1.15;0.43;0.29;0.18;11.34;3.59;0.58;1.6;4.97;1.65;32…
S=C=NCCC=CS(=O)c1cc(cc(c1)C(F)(F)F)C(F)(F)F;4440028;INA;373.37;11.67;0.72;1.09;0.71;1.17;8;10;5;0.16;4;0;9;1;1;0;2;6;0;0;0;2;10;6;40.6;3.1;3.1;4;0;1;1;0.26;0;1;1;1;0;0;0;1;0;0;0;0;0;0;1;0.26;88.21;785.77;423;4.74;1.61;0.99;16.77;1;1.62;2810;7.88;6.27;0.59;0.3;0.13;0.08;6.22;4.86;121.24;2.29;0;3.78;5.48;8.04;1.31;0.46;0.33;0.19;5.69;1.85;0.56;2.06;3.47;1.81;15;0.65;1.1;3.63;4.05;0.41;0.73;0.81;0.7…
CCC(c1ccnc(c1)S(=O)(=O)C)NC(=O)c2cncc3c2cnn3-c4ccc(cc4)F;4464625;INA;453.54;8.72;0.67;1.02;0.69;1.13;6;25;6;0.11;3;0;20;5;3;0;1;1;0;0;0;1;10;1;42.3;9.6;5.8;4;0;4;5;0.66;0.1;1.1;3;0.75;0;0;1;3;0;0;1;0;0;0;1;0.63;297.93;615.09;542;4.24;1.87;1;18.55;1;2.03;32431;8.68;4.52;0.59;0.35;0.18;0.1;4.39;6.1;79.69;0.86;2.4;5.02;8.15;12.29;1.55;0.44;0.29;0.18;9.25;2.74;0.57;1.84;4.6;1.65;29;0.91;0.5;3.98;4.91…
Fc1cc(NCC2(F)CCNCC2)c3c(c1F)ccc(n3)-c4nnc5n4ncc6c5OCCN6C;4526558;INA;484.54;8.35;0.65;1.03;0.66;1.15;4;21;4;0.06;0;0;23;8;1;0;0;3;0;0;0;0;12;3;39.7;13.8;1.7;9;0;6;10;0.83;0.21;1.21;3;0.5;0;0;1;5;0;0;1;2;0;0;1;0.53;416.29;758.61;597;3.32;2.03;0.86;15.84;1;1.86;136275;8.59;3.88;0.6;0.37;0.2;0.11;2.7;7.15;80.07;0.5;2.4;5.65;9.05;13.62;1.49;0.42;0.27;0.17;8.96;3.21;0.54;1.78;4.79;1.53;33;0.94;0.41;4.…
COC1CC(C1)n2c3c4cc(ccc4ncc3n(c2=O)C)-c5ccc(nc5F)OCCCN(C)C;3958682;INA;479.61;7.38;0.62;1.01;0.65;1.14;6;18;8;0.12;1;0;30;5;3;0;0;1;0;0;0;0;9;1;40;7.7;4.6;11;0;5;8;0.66;0.17;1.17;3;0.6;0;1;1;3;0;0;1;1;0;0;1;0.44;269.05;613.54;521;3.81;1.93;0.91;20.06;0.9;2.21;83844;9.69;4.47;0.59;0.35;0.19;0.11;2.26;7.02;70.41;1.41;2.4;5.61;8.7;12.25;1.4;0.43;0.27;0.17;9.41;3.23;0.59;1.63;4.9;1.49;33;0.94;0.43;3.6…
COc1ccc(cc1)CN2CC3CN(CCC3Oc4c(C2=O)cccc4NC(=O)C5CC5)S(=O)(=O)c6ccc(cc6)Cl;4086823;INA;610.18;8.25;0.65;1.01;0.69;1.12;6;22;7;0.09;4;0;32;3;6;0;1;0;1;0;0;2;11;1;41.9;4.1;8.1;11;0;6;9;0.74;0.13;1.13;4;0.67;1;0;0;4;0;1;0;0;0;2;3;0.38;427.81;707.1;655;4.3;1.96;1.01;21.83;0.89;1.7;109559;11.98;6.39;0.6;0.35;0.17;0.1;4.71;7.07;112.42;0.66;3.71;5.63;7.48;11.77;1.31;0.43;0.28;0.18;13.38;5.5;0.59;1.7;4.72…
C1CCC(CN1)CNc2nc(cc3c2nccn3)N4CCNCC4;4454171;INA;327.49;6.68;0.59;0.99;0.63;1.15;0;11;4;0.08;0;0;25;7;0;0;0;0;0;0;0;0;7;0;34.7;14.3;0;10;0;4;5;0.92;0.09;1.09;3;0.75;0;0;0;4;0;0;0;1;0;0;0;0.41;249.4;305.58;305;2.24;2.18;0.99;0;1;1.35;14018;7.49;3.73;0.56;0.33;0.19;0.11;0.81;1.87;28.84;0;0;4.75;7.11;9.64;1.32;0.44;0.28;0.18;6.58;2.48;0.58;1.43;3.89;0.81;21;0.88;0.58;3.07;4.08;0.25;0.55;0.73;0.84;10…
NCc1ccc(cc1)-n2nc(c(c2C)-c3ccc(cc3)F)C;4518161;INA;295.39;7.39;0.64;1;0.68;1.13;4;17;3;0.07;0;0;18;3;0;0;0;1;0;0;0;0;4;1;45;7.5;0;3;0;3;3;0.77;0;1;3;1;0;0;1;2;0;0;0;0;0;0;2;0.71;143.47;344.71;315;2.24;1.89;0.9;11.55;0.86;1.55;7009;5.84;2.75;0.59;0.35;0.19;0.1;1.9;5.11;32.49;0.85;2.4;4.49;7.64;9.84;1.44;0.44;0.28;0.18;5.34;1.7;0.58;1.45;3.91;1.5;18;0.82;0.7;3.37;4.03;0.27;0.63;0.76;0.81;60.52;3.21…
O=C(c1cnc(c(c1)-c2ccn[nH]2)N3CCC(C3)(C)O)Nc4ccc(cc4)OC(F)(F)F;4114922;INA;447.46;8.61;0.66;1.04;0.66;1.15;6;18;5;0.09;1;0;20;5;3;0;0;3;0;0;0;0;11;3;40.4;9.6;5.8;6;0;4;4;0.69;0;1;4;1;0;0;2;2;0;0;0;0;0;0;1;0.49;236.97;741.56;529;4.18;1.86;0.84;18.91;1;2.02;20714;8.55;5.48;0.6;0.31;0.17;0.09;6.04;5.74;78.24;0.92;3.05;5;7.39;10.31;1.35;0.43;0.3;0.18;7.76;2.23;0.53;1.86;4.27;1.7;28;0.88;0.47;4.15;4.91…
OC(=O)CC(c1cccc(c1)N2CCOCC2)CN3CCC(C3)CCc4ccc5c(n4)NCCC5;4238909;INA;478.7;6.56;0.59;0.99;0.64;1.13;2;13;9;0.12;1;0;38;4;3;0;0;0;0;0;0;0;7;0;38.4;5.5;4.1;16;0;5;6;0.77;0.07;1.07;4;0.8;0;0;1;4;0;0;0;1;0;0;1;0.31;465.18;456.89;407;3.74;2.08;1.02;11.43;0.9;2.19;57210;11.73;6.55;0.57;0.32;0.18;0.1;2.39;4.71;62.24;0.68;2.4;5;6.38;10.46;1.26;0.44;0.29;0.18;10.28;4.1;0.59;1.44;4.82;1.15;32;0.91;0.36;3.3…
O=C(C1CCCCC1C(=O)c2ccc(cc2)-c3n[nH]cc3)Nc4cn(nc4C(F)(F)F)C;4463314;INA;445.49;8.25;0.65;1.03;0.66;1.15;6;18;5;0.09;2;0;22;5;2;0;0;3;0;0;0;0;10;3;40.7;9.3;3.7;8;0;4;4;0.69;0;1;4;1;0;0;2;2;0;0;0;0;0;0;1;0.46;217.72;705.41;501;4.12;1.87;0.88;18.13;0.88;2.06;27591;8.91;4.81;0.6;0.34;0.19;0.1;5.94;6.2;90.88;0.77;3.05;4.8;6.95;10.37;1.34;0.44;0.29;0.18;7.95;2.85;0.54;1.78;4.23;1.65;28;0.88;0.49;3.83;4.…
Nc1nc2c(s1)cc(cc2)C(=O)NCc3ccccc3[N+](=O)[O-];4582026;INA;328.38;9.38;0.7;1.03;0.72;1.12;4;19;4;0.11;3;0;12;4;3;0;1;0;0;0;0;1;8;0;42.9;11.4;8.6;1;0;3;4;0.65;0.13;1.13;2;0.67;0;0;1;2;0;0;1;0;0;0;2;0.64;139.97;427;392;3.32;1.89;0.9;12.04;1;1.57;8788;6.4;3.36;0.59;0.34;0.18;0.09;2.47;5.22;46.08;0.83;2.4;4.29;6.75;10.19;1.48;0.44;0.29;0.18;5.87;1.88;0.55;1.86;4.14;1.48;22;0.96;0.59;3.76;4.34;0.36;0.7…
C=CC(=O)NC1CCN(C1)c2ccc(c(n2)Nc3ccc(cc3)C(=O)N4CC(C)OC(C4)C)C(=O)N;4285083;INA;492.64;7.25;0.62;1.01;0.64;1.14;7;16;7;0.1;4;0;32;6;4;0;0;0;0;0;0;0;10;0;38.2;8.8;5.9;10;0;4;4;0.64;0;1;4;1;0;0;1;3;0;0;0;0;0;0;1;0.31;397.49;567.86;499;4.12;1.86;0.93;22.21;0.9;2.45;42427;11.31;6.38;0.59;0.34;0.18;0.09;2.27;5.95;88.14;1.12;2.4;5.01;7.44;10.67;1.31;0.44;0.29;0.18;9.24;2.83;0.57;1.59;4.78;1.51;30;0.83;0…
Nc1nc2c(s1)cc(cc2)C(=O)N(Cc3ccc(c(c3)Cl)Cl)Cc4ccccc4;4444333;INA;442.39;9.62;0.71;1.01;0.76;1.11;4;23;5;0.1;1;0;17;3;1;0;1;0;2;0;0;3;7;2;47.8;6.5;2.2;2;0;4;5;0.72;0.1;1.1;3;0.75;0;0;1;3;0;0;1;0;0;0;3;0.69;290.81;439.61;458;3.46;1.96;0.98;14.01;0.86;1.39;14085;8.7;4.72;0.59;0.34;0.18;0.1;1.74;6.38;50.45;0.56;2.4;4.85;7.38;10.36;1.41;0.44;0.29;0.19;8.51;2.85;0.61;1.73;4.65;1.42;27;0.93;0.55;3.48;4.…
COCC1SC(=O)N(C1)c2noc3c2cc4CC5(C(=O)NC(=O)NC5=O)C6N(c4c3F)CC(OC6C)C;4559406;INA;533.59;8.75;0.66;1.04;0.66;1.14;8;14;3;0.05;4;0;24;5;7;0;1;1;0;0;0;1;14;1;37.7;8.2;11.5;12;0;6;12;0.73;0.22;1.26;2;0.33;0;0;2;4;0;0;1;2;0;0;1;0.24;273.29;802.72;650;3.61;1.89;0.91;22.68;0.88;1.64;148241;8.83;3.6;0.61;0.38;0.23;0.13;3;8.18;111.59;0.9;3.05;6.09;8.51;11.72;1.26;0.42;0.26;0.15;11.04;4.88;0.57;1.91;4.89;1.…
COc1ncc(cc1NS(=O)(=O)c2ccc(cc2F)F)-c3cc(OC4CCOCC4)c5c(c3)c(C)nc(n5)NC;4166594;INA;571.66;8.53;0.66;1.03;0.67;1.14;7;25;8;0.11;2;0;27;5;5;0;1;2;0;0;0;1;13;2;40.3;7.5;7.5;8;0;5;6;0.7;0.07;1.07;4;0.8;0;0;0;5;0;0;0;1;0;0;2;0.52;600.31;837.36;684;4.06;1.9;0.95;22.94;0.89;1.86;73109;11.6;6.04;0.59;0.35;0.19;0.11;5.36;6.31;108.41;0.79;0;5.48;8.7;13.04;1.51;0.44;0.28;0.18;10.8;3.88;0.57;1.86;4.95;1.61;37…
CC1COCCN1c2nc(cc(n2)-c3cnc(cc3F)N)C4(CC4)S(=O)(=O)C;4211915;INA;407.52;8.15;0.63;1.02;0.66;1.14;6;14;4;0.08;2;0;22;5;3;0;1;1;0;0;0;1;10;1;36;10;6;9;0;4;4;0.75;0;1;4;1;1;0;0;3;0;0;0;0;0;0;0;0.39;272.91;544.07;467;3.61;1.85;1.06;16.35;0.83;1.13;12110;6.82;3.57;0.61;0.35;0.18;0.09;4.3;6.53;72.02;0.82;3.93;5.1;7.63;9.59;1.31;0.43;0.28;0.17;9.74;2.22;0.59;1.85;4.16;1.79;26;0.93;0.68;3.86;4.93;0.33;0.6…
CN1CCOc2c1cnn3c2nnc3-c4ccc5c(n4)c(NCC6(F)CCNCC6)ccc5F;4527736;INA;466.55;8.04;0.65;1.02;0.66;1.15;3;21;4;0.06;0;0;24;8;1;0;0;2;0;0;0;0;11;2;39.7;13.8;1.7;9;0;6;10;0.85;0.21;1.21;3;0.5;0;0;1;5;0;0;1;2;0;0;1;0.54;401.04;664.49;562;3.24;2.07;0.87;13.56;1;1.89;130945;8.38;3.8;0.6;0.36;0.2;0.11;2.57;7.14;66.58;0.46;2.4;5.6;9;13.58;1.5;0.42;0.27;0.17;8.83;3.18;0.55;1.72;4.69;1.46;32;0.94;0.41;4.05;4.98…
OCC1COCCN1Cc2cc(cc(c2)C(F)(F)F)C(=O)NC3CCc4c(C3)cc(cc4)Oc5ccnc6c5CCC(=O)N6;3764275;INA;610.69;7.93;0.64;1.02;0.65;1.14;6;20;7;0.09;2;0;33;4;5;0;0;3;0;0;0;0;12;3;41.6;5.2;6.5;13;0;6;8;0.73;0.13;1.13;4;0.67;0;0;0;6;0;0;0;2;0;0;2;0.37;805.35;901.38;650;4.42;1.96;0.9;23.04;0.91;2.51;214762;12.86;7.11;0.59;0.34;0.18;0.11;5.87;6.32;119.73;0.72;0;5.49;7.68;13.05;1.39;0.43;0.29;0.18;11.43;4.44;0.54;1.71;…
C=CC(=O)NC1CN(CC1F)c2nc(Nc3cn(nc3OC)C)c4c(n2)n(C)cn4;3989970;INA;415.49;7.99;0.63;1.02;0.64;1.16;6;17;6;0.11;2;0;22;9;2;0;0;1;0;0;0;0;12;1;34.6;17.3;3.8;7;0;4;5;0.63;0.11;1.11;3;0.75;0;0;3;1;0;0;1;0;0;0;0;0.46;78.57;591.76;494;3.54;1.88;0.84;17.86;1;1.62;26134;8.2;4.01;0.59;0.35;0.19;0.1;2.59;6.5;58.58;1.22;3.43;5.24;7.91;10.8;1.38;0.44;0.28;0.18;6.99;2.07;0.56;1.78;4.91;1.52;30;1;0.56;4.14;5.12;…
CCCC(Nc1nc(N)nc2c1cccc2F)CCO;4174813;INA;278.37;7.14;0.6;1.01;0.63;1.15;4;11;6;0.15;0;0;19;4;1;0;0;1;0;0;0;0;6;1;35.9;10.3;2.6;6;0;2;3;0.5;0.2;1.2;1;0.5;0;0;0;2;0;0;0;1;0;0;1;0.52;97.31;339.2;270;3.24;1.82;0.96;10.91;0.8;1.05;3889;6.71;3.5;0.56;0.33;0.19;0.11;2.09;5.77;43.27;1.78;0;4.14;6.58;8.74;1.37;0.46;0.3;0.18;4.71;1.4;0.57;1.64;3.38;1.49;20;1;0.96;3.64;4.54;0.31;0.69;0.86;0.89;28.19;3.03;2.…
O=C(c1cc(ccc1OC(C(F)(F)F)C)S(=O)(=O)C)N2Cc3c(C2)cn(n3)C4CCCC4;4218894;INA;471.55;8.42;0.64;1.03;0.65;1.15;8;14;5;0.09;3;0;24;3;4;0;1;3;0;0;0;1;11;3;37.5;5.4;7.1;11;0;4;5;0.59;0.11;1.11;3;0.75;0;0;3;1;0;1;0;0;0;0;1;0.31;115.97;749.07;539;4.8;1.79;1.05;20.99;1;1.81;30376;8.39;4.85;0.62;0.34;0.16;0.08;5.89;6.22;96.11;1.22;3.43;5.18;7.13;10.23;1.29;0.43;0.29;0.18;10.43;2.95;0.58;1.88;4.24;1.81;27;0.8…
CC1OCC2(C1N)CCN(CC2)c3nc4[nH]nc(c4c(=O)n3C)-c5ccncc5;4452417;INA;395.52;7.32;0.62;1.01;0.64;1.14;4;13;2;0.03;2;0;25;7;2;0;0;0;0;0;0;0;9;0;37;13;3.7;10;0;5;6;0.86;0.08;1.12;3;0.6;0;0;2;3;0;0;1;0;0;0;0;0.33;242.74;455.34;436;2.83;1.99;0.91;13.72;0.88;1.94;40322;6.91;2.9;0.6;0.38;0.2;0.11;1.78;6.17;51.18;0.56;3.05;5.34;7.63;10.57;1.29;0.42;0.26;0.17;8.2;3.26;0.57;1.6;4.44;1.6;25;0.86;0.48;3.94;4.99;…
N#Cc1ccc(cc1)CNC(=O)c2ccc3c(c2)sc(n3)N;4561783;INA;308.39;9.07;0.71;1.01;0.74;1.11;3;18;3;0.08;1;1;12;4;1;0;1;0;0;0;0;1;6;0;47.1;11.8;2.9;1;0;3;4;0.68;0.13;1.13;2;0.67;0;0;1;2;0;0;1;0;0;0;2;0.67;135.36;347.53;347;3;1.94;0.93;10.34;1;1.61;7797;6.13;3.26;0.58;0.34;0.17;0.09;1.82;5.18;34.71;0.8;2.4;4.25;6.68;9.97;1.47;0.44;0.29;0.19;5.79;1.86;0.56;1.71;4.1;1.4;20;0.91;0.55;3.73;4.27;0.34;0.73;0.84;0…
COCC1OC2SC(=NC2C(C1O)O)NCC;4570378;INA;262.37;7.5;0.58;1.02;0.62;1.15;4;1;4;0.11;1;0;18;2;4;0;1;0;0;0;0;1;7;0;28.6;5.7;11.4;9;0;2;3;0.53;0.22;1.22;1;0.5;0;0;1;1;0;0;1;0;0;0;0;0;41.04;298.61;229;2.65;1.79;1.09;9.58;1;1.19;2635;5.65;2.65;0.57;0.35;0.2;0.11;2.29;4;36.61;1.46;2.4;4.08;3.76;6.46;1.06;0.45;0.28;0.18;5.14;2.11;0.63;1.75;4.09;1.55;17;1;1.05;3.15;4.49;0.34;0.61;0.88;0.9;19.4;2.17;2.12;5.1…
Fc1ccc(cc1)NN=Cc2ccc(cc2)-c3cccc(c3)C=NNc4ccc(cc4)F;4435876;INA;426.5;8.2;0.68;1.01;0.71;1.12;2;26;7;0.13;2;0;20;4;0;0;0;2;0;0;0;0;6;2;50;7.7;0;0;0;4;4;0.75;0;1;4;1;0;0;0;4;0;0;0;0;0;0;4;0.69;486.83;558.18;462;3.16;2.04;0.85;11.7;1;2.94;33103;10.37;6.26;0.57;0.32;0.16;0.09;1.95;4.96;53.69;0.41;0;4.52;7.86;13.23;1.7;0.45;0.3;0.2;7;2.01;0.53;1.5;4.33;1.12;26;0.81;0.34;2.6;3.48;0.26;0.46;0.61;0.72;2…
CN1CCC(CC1)Nc2cccc3c2nc(cc3)-c4nnc5n4ncc6c5OCCN6C;4468395;INA;430.57;7.42;0.63;1;0.66;1.14;2;21;3;0.05;0;0;26;8;1;0;0;0;0;0;0;0;9;0;39.7;13.8;1.7;9;0;6;10;0.91;0.21;1.21;3;0.5;0;0;1;5;0;0;1;2;0;0;1;0.57;363.97;483.58;500;2.65;2.13;0.9;11.05;1;1.87;123824;7.96;3.52;0.59;0.36;0.2;0.11;1.06;2.4;40.23;0.41;2.4;5.56;8.94;13.53;1.5;0.42;0.27;0.17;8.68;3.33;0.57;1.54;4.63;1.25;30;0.94;0.41;3.78;4.85;0.2…
OC(=O)CC(c1cccc(n1)-n2c(cc3c2cc(cc3)OC(F)(F)F)C(=O)N)C;4215835;INA;407.38;9.05;0.67;1.05;0.66;1.15;8;18;6;0.13;2;0;16;3;4;0;0;3;0;0;0;0;10;3;42.2;6.7;8.9;4;0;3;4;0.52;0.13;1.13;2;0.67;0;0;1;2;0;0;1;0;0;0;1;0.52;167.24;726.29;496;4.53;1.75;0.82;19.97;0.86;1.51;17714;7.86;4.76;0.6;0.31;0.18;0.1;6.12;4.93;86.17;1.45;2.4;5.15;8.22;10.91;1.45;0.44;0.3;0.17;6.42;1.98;0.52;1.89;4.42;1.74;26;0.9;0.71;4.0…
C=CC(=O)N(c1ncnc2c1cc(OCCCN3CCOCC3)c(c2)OC)c4ccc(c(c4)Cl)F;4453748;INA;501;8.21;0.65;1.02;0.67;1.13;5;19;9;0.14;2;0;26;4;4;0;0;1;1;0;0;1;10;2;41;6.6;6.6;8;0;4;5;0.63;0.09;1.09;3;0.75;0;0;0;4;0;0;0;1;0;0;2;0.45;434.56;659.84;533;4.06;1.93;0.91;17.84;0.89;1.95;36061;11.78;5.91;0.57;0.35;0.19;0.11;2.26;5.86;80.42;0.93;0;5.15;8.02;11.29;1.41;0.45;0.28;0.18;8.26;2.78;0.58;1.76;4.96;1.4;33;0.94;0.51;3.…
COc1ncc(cc1NS(=O)(=O)c2ccc(cc2F)F)-c3cc(OC4CCOCC4)c5c(c3)c(C)nc(n5)N;4166144;INA;557.63;8.71;0.66;1.03;0.68;1.14;7;25;7;0.1;2;0;25;5;5;0;1;2;0;0;0;1;13;2;40.6;7.8;7.8;7;0;5;6;0.72;0.07;1.07;4;0.8;0;0;0;5;0;0;0;1;0;0;2;0.54;581.68;828.34;676;3.94;1.9;0.94;22.48;0.89;1.81;69040;10.99;5.8;0.59;0.35;0.19;0.11;5.37;6.28;106.41;0.72;0;5.43;8.65;13;1.52;0.43;0.28;0.17;10.58;3.75;0.56;1.88;4.91;1.62;35;0…
CC(c1ccc(cc1)-c2cc(nn2C3CCCCC3)CN4CCOCC4)C;4529897;INA;367.59;6.13;0.58;0.98;0.63;1.13;2;11;5;0.08;0;0;33;3;1;0;0;0;0;0;0;0;4;0;38.3;5;1.7;14;0;4;4;0.85;0;1;4;1;0;0;1;3;0;0;0;0;0;0;1;0.37;269.1;302.67;302;2.74;2.05;1.07;9.81;0.86;1.53;14242;8.68;4.51;0.57;0.33;0.18;0.1;0.78;2.1;37.06;0.63;2.4;4.93;7.19;9.37;1.27;0.44;0.29;0.18;8.42;3.15;0.63;1.32;4.09;1.22;20;0.74;0.57;2.98;4.32;0.22;0.51;0.73;0.…
CCOc1cc(cc(n1)N(C)C)C(C(c2cc(OC)nc(c2)OC)(CCN(C)C)O)c3cc4cc(C#N)ccc4nc3OC;4580150;INA;600.79;7.15;0.62;1;0.65;1.13;10;24;13;0.15;0;1;40;6;5;0;0;0;0;0;0;0;11;0;39.3;7.1;6;13;0;4;5;0.5;0.09;1.09;3;0.75;0;0;0;4;0;0;0;1;0;0;1;0.49;579.39;704.96;627;5.34;1.8;0.91;28.67;0.86;1.41;35417;14.3;7.29;0.58;0.34;0.19;0.12;2.84;7.21;116.74;1.36;0;5.71;8.6;11.62;1.42;0.45;0.28;0.17;10.88;4;0.6;1.55;4.82;1.66;38…
Nc1nc2c(s1)cc(cc2)S(=O)(=O)Cc3ccc(c(c3)Cl)Cl;4581441;INA;373.3;11.67;0.75;1.03;0.8;1.1;5;18;3;0.09;2;0;10;2;2;0;2;0;2;0;0;4;8;2;43.8;6.3;6.3;1;0;3;4;0.68;0.13;1.13;2;0.67;0;0;1;2;0;0;1;0;0;0;2;0.67;130.32;396.56;418;3.24;1.82;1.18;12.73;1;1.47;7195;5.87;3.34;0.61;0.34;0.17;0.09;4.41;5.53;46.73;0.69;2.4;4.43;7.11;9.81;1.44;0.43;0.29;0.18;8.56;3.4;0.65;2.05;4.19;1.74;21;0.96;0.68;3.72;4.2;0.41;0.74…
COc1ncc(cc1NS(=O)(=O)c2cn(c(n2)C)Cc3ccccc3)C4=CCOCC4;4435246;INA;440.57;8.01;0.64;1.01;0.68;1.13;4;20;7;0.12;3;0;24;4;4;0;1;0;0;0;0;1;9;0;40;7.3;7.3;6;0;4;4;0.74;0;1;4;1;0;0;1;3;0;0;0;0;0;0;1;0.5;332.86;525.07;492;3.61;1.95;1;14.12;1;1.89;22563;9.23;4.99;0.58;0.34;0.18;0.1;4.85;6.07;59.73;0.7;2.4;4.84;7.37;10.86;1.42;0.44;0.29;0.18;8.81;3.23;0.59;1.71;4.63;1.5;28;0.9;0.5;3.94;5.02;0.3;0.68;0.87;0…
COc1c(OCCCCCCC(=O)O)cc2c(c1CC=C(C)C)c(=O)c3c(o2)cc4c(c3O)C=CC(O4)(C)C;4471352;INA;536.67;7.16;0.62;1.01;0.65;1.12;9;16;11;0.14;4;0;36;0;8;0;0;0;0;0;0;0;8;0;41.3;0;10.7;13;0;4;10;0.46;0.33;1.33;1;0.25;0;0;0;4;0;0;0;3;0;0;2;0.29;330.31;654.71;561;4.95;1.81;0.95;26.06;1;2.18;79566;12.05;6.44;0.59;0.33;0.18;0.11;2.45;6.93;120.44;2.03;0;5.75;8.52;11.85;1.35;0.44;0.29;0.17;10.63;3.39;0.59;1.38;5.08;1.6…
O=C(N(C)C)Cn1ccc2c1cc(cn2)-c3ccccc3C(F)(F)F;4463483;INA;347.37;8.47;0.66;1.03;0.67;1.15;6;17;3;0.07;1;0;16;3;1;0;0;3;0;0;0;0;7;3;43.9;7.3;2.4;4;0;3;4;0.6;0.13;1.13;2;0.67;0;0;1;2;0;0;1;0;0;0;1;0.59;138.87;585;398;4;1.8;0.84;15.51;0.83;1.45;12622;6.44;3.48;0.6;0.34;0.17;0.1;5.7;5.25;59.71;1.34;2.4;4.83;8.02;10.59;1.46;0.44;0.29;0.18;5.9;1.77;0.55;1.73;4.29;1.74;22;0.88;0.71;3.6;4.34;0.32;0.67;0.81…
COc1nc2ccc(cc2cc1C(C(c3cc(OC)nc(c3)OC)(CCN(C)C)O)c4cccc5c4occ5)Br;4531693;INA;606.56;8.42;0.65;1.01;0.68;1.12;7;27;10;0.13;0;0;32;3;5;0;0;0;0;1;0;1;9;1;43.1;4.2;6.9;9;0;5;7;0.63;0.16;1.16;3;0.6;0;0;1;4;0;0;1;1;0;0;2;0.61;473.03;642.68;600;4.74;1.9;0.93;22.34;1;1.28;37283;11.85;5.63;0.58;0.35;0.2;0.12;2.75;7.08;84.2;1.17;2.4;5.72;8.71;12.11;1.47;0.44;0.28;0.17;10.88;4.25;0.62;1.59;4.93;1.61;34;0.8…
Fc1ccc2c(c1)cc([nH]2)C(=O)NC3Cc4c(C3NC(=O)C5CNCC5)cccc4;4160434;INA;406.5;7.67;0.65;1.01;0.67;1.13;3;18;4;0.07;2;0;23;4;2;0;0;1;0;0;0;0;7;1;43.4;7.5;3.8;7;0;5;7;0.77;0.17;1.17;3;0.6;0;0;3;2;0;0;2;0;0;0;2;0.47;163.22;498.91;423;3.54;2.05;0.91;12.25;1;1.53;37964;7.86;3.77;0.59;0.35;0.19;0.1;2.01;5.94;62.13;0.5;3.43;5.14;7.21;11.16;1.39;0.43;0.28;0.17;8.07;2.84;0.55;1.61;4.51;1.35;30;1;0.47;3.8;4.94…
COc1cc2c(cc1C#N)ccc3c2CC(N)C(O3)c4cc(F)c(cc4F)F;4550812;INA;384.38;8.94;0.69;1.03;0.69;1.13;6;18;2;0.04;0;1;15;2;2;0;0;3;0;0;0;0;7;3;48.8;4.7;4.7;4;0;4;7;0.71;0.2;1.2;2;0.5;0;0;0;4;0;0;0;2;0;0;3;0.55;250.05;648.76;461;2.83;1.87;0.83;16.76;1;1.82;30802;6.93;3.06;0.6;0.37;0.2;0.12;2.93;6.21;75.6;0.92;0;5.32;8.22;11.56;1.45;0.43;0.27;0.17;6.62;2.66;0.53;1.72;4.07;1.53;28;1;0.59;3.79;4.71;0.32;0.7;0.…
COc1cc2c(NC3CCN(C(=O)C3)C)cc(nc2cc1OCCCN4CCCC4)-c5ccc(o5)C;4217332;INA;492.68;6.84;0.6;1;0.64;1.13;4;17;9;0.12;1;0;36;4;4;0;0;0;0;0;0;0;8;0;38.9;5.6;5.6;14;0;5;6;0.72;0.08;1.08;4;0.8;0;0;2;3;0;0;0;1;0;0;1;0.4;308.55;536.21;488;3.46;2;0.97;16.56;0.89;2.15;46146;11.3;5.94;0.58;0.34;0.18;0.1;1.51;5.32;63.72;0.64;3.05;5.39;8.4;11.23;1.36;0.44;0.28;0.18;9.89;3.35;0.6;1.49;4.78;1.35;34;0.94;0.44;3.53;4…
O=C(C1CCCCC1C(=O)Nc2c(C)noc2C)c3ccc(cc3)-c4cc[nH]n4;4472275;INA;392.5;7.41;0.63;1;0.66;1.13;4;18;5;0.09;2;0;24;4;3;0;0;0;0;0;0;0;7;0;41.5;7.5;5.7;8;0;4;4;0.76;0;1;4;1;0;0;2;2;0;0;0;0;0;0;1;0.5;195.58;455.16;422;3.32;1.96;0.93;13.72;1;1.87;20301;8.34;4.04;0.59;0.36;0.19;0.09;1.8;6.22;62.99;0.56;3.05;4.71;6.89;10.06;1.34;0.44;0.28;0.18;7.59;2.72;0.57;1.56;4.14;1.42;27;0.93;0.51;3.67;4.5;0.27;0.64;0…
Nc1sc2c(n1)c(cc(c2O)O)C(=O)NCc3ccccc3;4456198;INA;315.38;9.01;0.69;1.02;0.71;1.12;4;17;3;0.08;1;0;13;3;3;0;1;0;0;0;0;1;7;0;42.9;8.6;8.6;1;0;3;4;0.68;0.13;1.13;2;0.67;0;0;1;2;0;0;1;0;0;0;2;0.67;130.44;376.19;360;2.92;1.89;0.91;11.24;0.83;1.26;7212;6;2.97;0.59;0.35;0.19;0.11;2.06;5.33;46.62;0.65;2.4;4.32;6.88;9.74;1.44;0.44;0.29;0.18;5.72;1.91;0.56;1.81;4.19;1.5;19;0.86;0.69;3.88;4.27;0.35;0.76;0.8…
OCCOc1cc2nccc(c2cc1S(=O)(=O)C(C)(C)C)Nc3n[nH]c(c3C)C;4289904;INA;418.57;7.61;0.62;1.01;0.65;1.13;8;18;7;0.12;2;0;26;4;4;0;1;0;0;0;0;1;9;0;36.4;7.3;7.3;8;0;3;4;0.52;0.13;1.13;2;0.67;0;0;1;2;0;0;0;1;0;0;1;0.52;152.6;482.17;462;4.47;1.74;1.04;19.42;0.86;1.5;16048;7.94;4.11;0.61;0.36;0.17;0.09;4.62;6.21;77.69;1.38;2.4;5.02;8.08;10.73;1.44;0.44;0.29;0.18;10.48;2.89;0.62;1.7;4.49;1.82;26;0.9;0.74;3.85;…
COc1cc(OC)c2c(c1)c3c(nn(c3nn2)C)-c4cccnc4C;4556703;INA;335.4;7.99;0.66;1.01;0.68;1.13;4;21;3;0.07;0;0;17;5;2;0;0;0;0;0;0;0;7;0;42.9;11.9;4.8;4;0;4;7;0.76;0.21;1.21;2;0.5;0;0;1;3;0;0;1;1;0;0;1;0.75;154.04;431.7;424;2.65;1.95;0.84;12.41;1;1.1;22282;5.98;2.41;0.58;0.37;0.21;0.13;1.05;1.97;31.44;0.9;2.4;5.28;8.97;12.06;1.56;0.43;0.27;0.17;5.73;2.15;0.58;1.63;4.37;1.47;25;1;0.75;3.66;4.51;0.3;0.68;0.8…
Nc1nc2c(s1)cc(cc2)SCc3ccc(cc3)C(=O)NCc4ccccc4;4562350;INA;405.58;8.63;0.69;1;0.74;1.1;2;23;6;0.12;1;0;19;3;1;0;2;0;0;0;0;2;6;0;46.8;6.4;2.1;2;0;4;5;0.75;0.1;1.1;3;0.75;0;0;1;3;0;0;1;0;0;0;3;0.71;290.99;386.75;415;3.24;2.05;1.03;10.01;1;2.38;22733;8.76;4.93;0.58;0.33;0.17;0.09;1.73;5.3;40.2;0.44;2.4;4.53;7.19;11.5;1.52;0.44;0.29;0.19;8.45;3.21;0.6;1.61;4.35;1.2;24;0.86;0.38;3.41;4.2;0.29;0.61;0.76…
CCOC(=O)C1=C(CN2CCOCC2C(=O)NS(=O)(=O)C)NC(=NC1c3ccc(cc3Br)F)c4nccs4;4082545;INA;630.57;10.01;0.67;1.03;0.69;1.13;8;17;9;0.14;6;0;25;5;6;0;2;1;0;1;0;3;15;2;36.5;7.9;9.5;9;0;4;4;0.61;0;1;4;1;0;0;1;3;0;0;0;0;0;0;1;0.27;381.19;782.5;647;4.58;1.83;1.1;23.6;1;1.41;29866;12.41;7.13;0.59;0.33;0.19;0.1;4.71;6.32;123.45;1.28;2.4;5.41;7.62;10.06;1.26;0.44;0.29;0.17;11.92;3.73;0.62;2.02;4.44;1.66;37;0.97;0.6…
OCCOc1cc(OC)cc(c1)NC(C(=O)c2c[nH]c3c2cccc3)c4ccccc4;4203293;INA;416.51;7.57;0.65;1;0.68;1.12;3;23;9;0.16;1;0;24;2;4;0;0;0;0;0;0;0;6;0;45.5;3.6;7.3;4;0;4;5;0.68;0.1;1.1;3;0.75;0;0;1;3;0;0;1;0;0;0;3;0.65;306.24;476.02;427;3.81;2;0.89;12.72;1;1.39;16740;9.79;4.8;0.56;0.34;0.19;0.11;1.95;6.66;56.92;1.06;2.4;4.98;7.65;10.56;1.41;0.45;0.28;0.18;7.07;2.41;0.55;1.49;4.63;1.28;29;0.94;0.57;3.54;4.45;0.26;…
CNc1nc(ncc1-c2cnn(c2)C)Nc3cnc(c(c3)OC4CCCNC4)C#N;4448921;INA;405.52;7.65;0.63;1.01;0.66;1.14;3;18;6;0.11;0;1;23;9;1;0;0;0;0;0;0;0;10;0;37.7;17;1.9;7;0;4;4;0.77;0;1;4;1;0;0;1;3;0;0;0;0;0;0;0;0.52;315.34;474.61;456;2.92;2;0.89;12.81;1;1.87;22197;9.19;4.77;0.57;0.34;0.19;0.1;1.41;3.37;45.44;0.76;2.4;4.82;7.66;10.71;1.4;0.44;0.28;0.18;7;2.18;0.56;1.6;4.55;1.3;30;1;0.47;3.98;5.04;0.28;0.7;0.88;0.89;17…
CC1C(CC2CC1C2(C)C)NC(=O)c3cc4c([nH]3)cc(cc4F)F;4464873;INA;332.43;7.23;0.62;1.01;0.65;1.14;6;11;2;0.04;1;0;22;2;1;0;0;2;0;0;0;0;5;2;41.3;4.3;2.2;10;0;4;6;0.67;0.38;1.31;2;0.5;0;1;1;3;0;0;1;0;0;0;1;0.37;211.36;444.62;337;3.39;1.83;0.95;14.9;1;1.46;16750;5.21;2.38;0.62;0.37;0.19;0.1;2.33;5.8;57.4;0.69;2.4;4.75;6.73;9.49;1.27;0.42;0.27;0.17;8.07;3.38;0.59;1.55;4.17;1.74;23;0.96;0.56;3.43;4.44;0.28;0…
COc1nc(OC(C)C)cc(c1)C(C(c2cccc3c2occ3)(CCN(C)C)O)c4cc5cc(Br)ccc5cc4OC;4227141;INA;633.63;8.02;0.63;1;0.68;1.12;8;27;11;0.13;0;0;37;2;5;0;0;0;0;1;0;1;8;1;43;2.5;6.3;11;0;5;7;0.6;0.16;1.16;3;0.6;0;0;1;4;0;0;1;1;0;0;3;0.59;503.48;633.04;602;5.05;1.87;0.96;24.76;1;1.28;41857;12.74;6.39;0.58;0.34;0.2;0.12;2.7;7.24;92.89;1.25;2.4;5.77;8.67;12.17;1.46;0.44;0.28;0.17;12;4.51;0.63;1.5;4.88;1.63;39;0.93;0.…
COc1cc2ncnc(c2cc1S(=O)(=O)C(C)(C)C)Nc3ccc4c(c3)ncs4;4473105;INA;428.58;8.75;0.67;1.01;0.71;1.12;6;23;5;0.1;2;0;20;4;3;0;2;0;0;0;0;2;9;0;40.8;8.2;6.1;5;0;4;6;0.66;0.21;1.21;2;0.5;0;0;1;3;0;0;1;1;0;0;2;0.66;214.55;496.2;510;4.24;1.85;1.05;16.66;1;1.55;28839;7.19;3.56;0.61;0.37;0.18;0.1;4.56;6.12;60.13;1.07;2.4;5.11;8.37;12.28;1.56;0.43;0.28;0.17;11.08;3.37;0.62;1.79;4.49;1.77;26;0.9;0.59;3.82;4.56;…
CCCC(Nc1nc(N)nc2c1ccc(c2)OC)CCO;4171368;INA;290.41;6.75;0.59;1;0.62;1.14;4;11;7;0.16;0;0;22;4;2;0;0;0;0;0;0;0;6;0;34.9;9.3;4.7;7;0;2;3;0.48;0.2;1.2;1;0.5;0;0;0;2;0;0;0;1;0;0;1;0.5;104.69;300.82;271;3.39;1.83;0.98;11.5;0.83;1.35;4497;7.43;3.96;0.55;0.32;0.19;0.11;1.45;3.16;36.4;1.81;0;4.3;6.72;8.84;1.37;0.46;0.29;0.18;4.96;1.49;0.59;1.55;4.11;1.46;21;1;0.91;3.58;4.64;0.29;0.66;0.86;0.88;31.11;3.1;…
CN1CCN(CC1)c2ncnc(c2)CN(C3CCCc4c3nccc4)C;4203703;INA;352.54;6.53;0.59;0.99;0.64;1.14;2;12;4;0.07;0;0;28;6;0;0;0;0;0;0;0;0;6;0;37;11.1;0;11;0;4;5;0.85;0.09;1.09;3;0.75;0;0;0;4;0;0;0;1;0;0;0;0.41;294.32;323.87;320;2.74;2.05;0.99;9.23;1;1.64;19491;7.79;3.96;0.58;0.34;0.19;0.11;0.96;1.67;32.42;0.47;0;4.64;6.5;9.76;1.3;0.44;0.28;0.18;7.53;3;0.61;1.37;4.13;1.24;24;0.92;0.51;3.14;4.6;0.24;0.55;0.8;0.83;…
O=C(Nc1cc(nn1-c2ccccc2)C(C)(C)C)Nc3ccc(c(c3)C)-c4cnc(c5n4ccn5)NC6CC6;4586372;INA;520.7;7.33;0.64;1;0.67;1.13;5;28;7;0.09;1;0;32;8;1;0;0;0;0;0;0;0;9;0;42.3;11.3;1.4;8;0;6;7;0.74;0.07;1.07;5;0.83;1;0;2;3;0;0;1;0;0;0;2;0.61;386.5;550.96;584;4.24;1.99;0.9;19.1;0.9;2.29;86255;10.05;5.5;0.6;0.33;0.18;0.1;2.01;6.07;60.44;0.65;4.11;5.38;8.36;13.59;1.57;0.43;0.28;0.17;11.05;2.99;0.58;1.49;5.01;1.54;34;0.8…
COCCNc1cc(O)c2c(c1)oc3c(c2=O)c([nH]c3Cc4ccc5c(c4)OCO5)-c6nccs6;4218772;INA;491.56;8.78;0.68;1.02;0.7;1.11;3;23;7;0.12;1;0;21;3;6;0;1;0;0;0;0;1;10;0;44.6;5.4;10.7;5;0;6;10;0.77;0.22;1.22;3;0.5;0;0;3;3;0;0;2;1;0;0;2;0.55;229.65;644;593;3.39;2.08;0.89;13.67;1;1.85;90531;9.28;4.1;0.58;0.35;0.2;0.11;1.99;6.68;63.12;1.04;3.43;5.77;8.66;12.46;1.41;0.43;0.27;0.17;9;3.24;0.56;1.73;4.96;1.31;35;1;0.45;4.26…
CNC(=O)C1CC(CN1C(=O)c2ccc(c(c2)OC)CN)N3CCc4c(C3)cccc4;4515510;INA;422.58;6.93;0.61;1;0.64;1.13;5;14;5;0.08;2;0;30;4;3;0;0;0;0;0;0;0;7;0;39.3;6.6;4.9;10;0;4;5;0.68;0.1;1.1;3;0.75;0;0;1;3;0;0;0;1;0;0;2;0.35;280.23;448.14;398;3.67;1.92;0.95;16.34;0.88;1.77;27743;9.39;4.33;0.58;0.36;0.2;0.11;1.82;6.41;66.71;1.07;2.4;5.11;6.7;9.94;1.26;0.44;0.27;0.18;8.2;3.38;0.59;1.5;4.83;1.46;31;1;0.55;3.62;4.98;0.2…
NC(=O)CCNc1nc(cc2c1nccn2)-c3ccc(nc3)N(C)C;4469541;INA;337.43;7.67;0.64;1.01;0.66;1.14;4;18;6;0.13;1;0;19;7;1;0;0;0;0;0;0;0;8;0;38.6;15.9;2.3;4;0;3;4;0.64;0.13;1.13;2;0.67;0;0;0;3;0;0;0;1;0;0;0;0.63;202.79;395.61;373;3.46;1.9;0.87;13.28;0.86;1.52;11505;7.41;4.01;0.58;0.32;0.17;0.09;2.04;3.95;38.74;1.46;0;4.74;8.06;10.61;1.48;0.45;0.3;0.18;5.72;1.56;0.56;1.6;4.32;1.44;24;0.96;0.65;3.71;4.62;0.29;0.…
N#CCC(=O)N1CCc2c(C1)cc(o2)-c3nc(ncc3C)Nc4ccc(cc4)N5CCOCC5;4590082;INA;458.57;7.64;0.64;1.01;0.67;1.13;3;19;5;0.08;1;1;26;6;3;0;0;0;0;0;0;0;9;0;41.7;10;5;9;0;5;6;0.79;0.07;1.07;4;0.8;0;0;1;4;0;0;1;0;0;0;1;0.45;452.87;551.77;501;3.32;2.04;0.9;13.99;1;2.41;69661;9.95;5;0.58;0.34;0.18;0.1;1.82;5.1;56.45;0.91;2.4;5.23;7.94;11.99;1.41;0.44;0.28;0.18;8.46;2.96;0.56;1.6;4.71;1.29;29;0.85;0.37;3.86;4.94;0…
COC1COCCC1NC2CC3C(C2)(CN(C3)C(=O)OCCN4CCCC4)C(=O)N5CCc6c(C5)cc(cn6)C(F)(F)F;3115110;INA;609.77;7.17;0.59;1.02;0.62;1.15;6;8;8;0.09;2;0;42;5;5;0;0;3;0;0;0;0;13;3;35.3;5.9;5.9;23;0;6;8;0.67;0.14;1.14;4;0.67;0;0;3;3;0;1;0;1;0;0;0;0.13;381.38;863.92;582;5;1.96;0.97;22.37;0.89;2.2;109062;12.8;6.55;0.6;0.35;0.18;0.1;5.76;7.44;124.3;0.73;3.43;5.65;6.8;10.06;1.12;0.43;0.28;0.17;12.75;5.39;0.58;1.68;5.18;…
OC(=O)CC(c1cccc(c1)OC2COC2)CN3CCC(C3)CCc4ccc5c(n4)NCCC5;4237498;INA;465.65;6.75;0.6;1;0.64;1.13;2;13;10;0.14;1;0;35;3;4;0;0;0;0;0;0;0;7;0;39.1;4.3;5.8;15;0;5;6;0.74;0.08;1.08;4;0.8;0;1;1;3;0;0;0;1;0;0;1;0.32;337.96;476.98;413;3.87;2.08;1;11.25;0.9;2.19;47383;11.07;6.31;0.58;0.32;0.17;0.1;2.42;4.62;61.85;0.69;2.4;4.93;6.27;10.28;1.26;0.44;0.29;0.18;9.94;3.64;0.58;1.46;4.85;1.17;32;0.94;0.36;3.49;4…
Clc1cc(COC(=O)N2CCC(CC2)CCN(C(=O)c3c[nH]c(=O)o3)C)cc(c1)Cl;3931791;INA;456.36;8.61;0.64;1.03;0.67;1.13;6;10;7;0.13;4;0;23;3;5;0;0;0;2;0;0;2;10;2;37.7;5.7;9.4;9;0;3;3;0.57;0;1;3;1;0;0;1;2;0;0;0;0;0;0;1;0.19;239.05;554.71;453;4.06;1.84;0.97;18.2;1;2.47;14150;10.6;6.68;0.59;0.33;0.16;0.08;2.32;5.31;75.88;0.63;2.4;4.17;5.28;8.49;1.18;0.45;0.3;0.2;8.19;2.44;0.6;1.79;4.12;1.51;25;0.83;0.44;3.65;4.6;0.3…
COc1ccc(cc1)NN=Cc2ccc(cc2)-c3ccc(cc3)C=NNc4ccc(cc4)OC;4475377;INA;450.58;7.51;0.66;1;0.69;1.12;2;26;9;0.14;2;0;26;4;2;0;0;0;0;0;0;0;6;0;46.7;6.7;3.3;2;0;4;4;0.71;0;1;4;1;0;0;0;4;0;0;0;0;0;0;4;0.65;550.02;481.43;466;3.46;2.04;0.88;12.38;0.92;3.31;41225;11.8;6.79;0.56;0.33;0.16;0.09;0.85;1.66;44.76;0.63;0;4.53;7.92;13.4;1.68;0.45;0.29;0.2;7.44;2.14;0.56;1.46;3.62;1.09;13;0.38;0.31;2.93;3.55;0.25;0.…
NC1CC(CC12CCN(CC2)c3nc(N)c(c(=O)n3C)Sc4cccnc4C(F)(F)F)C;4581388;INA;468.61;7.94;0.62;1.02;0.65;1.16;8;9;3;0.05;3;0;27;6;1;0;1;3;0;0;0;1;11;3;35.6;10.2;1.7;12;0;4;4;0.69;0;1.05;3;0.75;0;0;1;3;0;0;0;0;0;0;0;0.17;331.77;662.13;496;3.87;1.79;0.98;20.96;0.88;2.14;29697;8.55;4.41;0.61;0.36;0.19;0.1;5.89;6.04;89.53;0.81;2.4;5.09;6.92;9.87;1.25;0.43;0.28;0.17;9.99;4.29;0.59;1.8;4.24;1.81;28;0.88;0.51;3.9…
COC1CC(C1)n2c(=O)n(c3c2c4cc(-c5ccc(nc5)C(=O)NCCN(C)C)c(cc4nc3)F)C;4171626;INA;492.61;7.58;0.63;1.01;0.65;1.14;7;19;7;0.1;2;0;29;6;3;0;0;1;0;0;0;0;10;1;40;9.2;4.6;10;0;5;8;0.64;0.17;1.17;3;0.6;0;1;1;3;0;0;1;1;0;0;1;0.43;278.43;643.88;543;4.06;1.9;0.89;21.97;0.9;2.17;87341;9.74;4.47;0.59;0.35;0.19;0.11;2.12;7.18;83.05;1.41;2.4;5.68;8.77;12.33;1.4;0.43;0.27;0.17;9.53;3.26;0.58;1.66;4.43;1.52;34;0.94…
OC(=O)CC1CN2C(C1)C3N(C(C2=O)Cc4c3n(C(=O)OC(C)(C)C)c5c4cccc5)C(=O)CC6CCC(CC6)(F)F;4588734;INA;585.71;7.41;0.62;1.02;0.64;1.14;10;14;6;0.07;4;0;37;3;6;0;0;2;0;0;0;0;11;2;39.2;3.8;7.6;19;0;6;16;0.6;0.4;1.36;2;0.33;0;0;2;4;0;1;3;0;2;0;1;0.21;323.4;811.99;615;5.24;1.84;0.95;27.97;1;1.66;224348;10.5;5.35;0.61;0.33;0.19;0.12;3.97;7.12;147.04;1.17;3.05;6.31;8.37;11.95;1.24;0.42;0.28;0.16;13.42;6.02;0.58;…
COc1nc2ccc(cc2cc1C(C(c3cc(OC)nc(c3)OC)(CCN(C)C)O)c4cc(SC)nc(c4)SC)Br;4542973;INA;659.73;8.68;0.64;1;0.69;1.12;9;23;12;0.15;0;0;35;4;4;0;2;0;0;1;0;3;11;1;39.5;5.3;5.3;11;0;4;5;0.54;0.09;1.09;3;0.75;0;0;0;4;0;0;0;1;0;0;1;0.52;532.94;636.31;611;4.95;1.82;1.1;25.9;1;1.3;28918;13.94;7.12;0.58;0.35;0.19;0.13;2.71;7.12;98.91;1.28;0;5.61;8.43;11.32;1.41;0.45;0.28;0.17;12.33;4.98;0.67;1.71;4.85;1.66;32;0.…
Cc1onc(c1)COC(=O)N2CC3C(C2)C3CNC(=O)c4ccc5c(c4)oc(=O)[nH]5;4162674;INA;412.44;8.25;0.65;1.03;0.66;1.13;4;14;6;0.11;3;0;20;4;6;0;0;0;0;0;0;0;10;0;40;8;12;8;0;5;7;0.67;0.2;1.2;3;0.6;1;0;3;2;0;0;1;0;0;0;1;0.32;193.31;588.37;496;3.87;2;0.86;14.9;0.9;2.42;47919;7.6;4.05;0.6;0.34;0.18;0.09;2.22;5.4;56.89;0.55;4.51;4.87;6.16;10.1;1.24;0.43;0.28;0.18;7.82;2.57;0.54;1.72;4.55;1.43;27;0.9;0.33;3.89;4.77;0.…
O=C(C1(O)CCN(CC1)c2nccc(c2)C(F)(F)F)N3CCC(C3)NC4CCC(CC4)(O)c5ccc(cn5)-c6ncccn6;2029572;INA;611.74;7.65;0.62;1.02;0.64;1.15;6;19;6;0.07;1;0;36;7;3;0;0;3;0;0;0;0;13;3;38.8;8.8;3.8;16;0;6;6;0.8;0;1;6;1;0;0;1;5;0;0;0;0;0;0;0;0.37;868.42;852.57;640;4.53;1.95;0.92;23.28;0.92;3.19;195582;12.23;6.71;0.6;0.35;0.17;0.09;5.72;6.36;125.91;0.64;2.4;5.34;7.31;12.27;1.32;0.43;0.28;0.18;12.13;4.73;0.55;1.71;4.99…
OC(=O)CC(c1cc(cc(c1)N2CCOCC2)C3CC3)CN4CCC(C4)CCc5ccc6c(n5)NCCC6;4248589;INA;518.77;6.49;0.59;0.99;0.64;1.13;2;13;10;0.12;1;0;42;4;3;0;0;0;0;0;0;0;7;0;38.8;5;3.8;19;0;6;7;0.79;0.07;1.07;5;0.83;1;0;1;4;0;0;0;1;0;0;1;0.28;509.32;480.89;441;3.87;2.11;1.03;11.96;0.9;2.14;72318;11.94;6.91;0.58;0.32;0.18;0.1;2.37;4.94;66.28;0.64;3.93;5.26;6.65;10.7;1.26;0.43;0.28;0.18;11.82;4.62;0.59;1.41;4.91;1.17;34;0…
Clc1ccc(cc1)NC(=O)c2ccc(c(c2)C#Cc3cc(cnc3N)-c4cnn(c4)C)C;4576115;INA;441.95;8.5;0.69;1;0.72;1.12;5;25;3;0.06;1;1;20;5;1;0;0;0;1;0;0;1;7;1;48.1;9.6;1.9;2;0;4;4;0.72;0;1;4;1;0;0;1;3;0;0;0;0;0;0;2;0.66;345.17;482.52;490;3.32;1.92;0.88;17.09;1;2.15;27706;9.28;5.2;0.59;0.34;0.17;0.1;1.89;5.66;53.77;0.58;2.4;4.75;8.2;12.79;1.65;0.44;0.29;0.19;7.74;2.19;0.57;1.58;4.5;1.45;29;0.91;0.43;3.91;4.83;0.28;0.6…
O=C1c2ccccc2C(c3c1cccc3)(Cc4ccnnc4)Cc5c(F)cncc5F;4465132;INA;413.45;8.61;0.7;1.02;0.72;1.12;3;25;4;0.08;1;0;17;3;1;0;0;2;0;0;0;0;6;2;52.1;6.3;2.1;3;0;5;8;0.84;0.15;1.15;3;0.6;0;0;0;5;0;0;0;2;0;0;2;0.69;357.55;592.89;484;3.08;2.03;0.85;12.05;1;1.01;30249;7.49;3.12;0.58;0.36;0.21;0.13;2.38;6.75;73.16;0.49;0;5.52;8.2;11.51;1.44;0.43;0.27;0.17;7.69;3.53;0.53;1.58;4.12;1.46;22;0.71;0.69;3.28;4.12;0.28…
CCS(=O)(=O)c1ccc(c(c1)C(=O)N2Cc3c(C2)cn(n3)-c4ccccc4F)OC(C(F)(F)F)C;4209849;INA;511.54;9.14;0.67;1.04;0.67;1.15;9;20;6;0.1;3;0;21;3;4;0;1;4;0;0;0;1;12;4;41.1;5.4;7.1;7;0;4;5;0.57;0.1;1.1;3;0.75;0;0;2;2;0;1;0;0;0;0;2;0.45;251.39;883.18;623;4.95;1.78;0.97;23.82;0.88;1.94;43079;9.29;5.07;0.61;0.35;0.16;0.09;5.94;6.32;118.64;1.27;3.05;5.28;7.69;11.56;1.41;0.43;0.29;0.18;10.3;3.02;0.56;1.93;4.71;1.8;3…
CN(c1ccc(cn1)-c2nc(NCC(F)(F)F)c3c(c2)nccn3)C;4444533;INA;348.37;8.71;0.66;1.04;0.66;1.16;5;17;4;0.1;0;0;15;6;0;0;0;3;0;0;0;0;9;3;40;15;0;4;0;3;4;0.64;0.13;1.13;2;0.67;0;0;0;3;0;0;0;1;0;0;0;0.63;201.65;594.89;417;3.74;1.84;0.82;14.52;1;1.54;11335;6.72;4.08;0.6;0.31;0.16;0.09;5.61;4.54;45.13;1.31;0;4.75;8.06;10.55;1.47;0.44;0.3;0.18;5.55;1.51;0.54;1.75;4.21;1.67;21;0.84;0.67;3.63;4.38;0.33;0.68;0.8…
COc1ccc(cc1OC)CN(C(=O)c2ccc3c(c2)sc(n3)N)Cc4ccc(c(c4)Cl)Cl;4462566;INA;502.45;9.31;0.69;1.02;0.73;1.11;6;23;7;0.12;1;0;21;3;3;0;1;0;2;0;0;3;9;2;44.4;5.6;5.6;4;0;4;5;0.64;0.1;1.1;3;0.75;0;0;1;3;0;0;1;0;0;0;3;0.61;341.28;551.08;531;3.87;1.89;0.96;18.96;1;1.51;19369;10.37;5.48;0.59;0.35;0.18;0.1;1.8;6.6;64.82;0.85;2.4;5.01;7.51;10.63;1.4;0.44;0.28;0.18;9.21;3.12;0.62;1.8;4.98;1.5;32;0.97;0.54;3.79;4…
N#Cc1cc(cc(c1)F)Oc2ccc(c3c2C(F)C(C3O)F)S(=O)(=O)C;4585668;INA;383.37;10.09;0.71;1.06;0.7;1.14;8;15;3;0.08;2;1;12;1;4;0;1;3;0;0;0;1;9;3;44.7;2.6;10.5;4;0;3;4;0.58;0.13;1.13;2;0.67;0;0;1;2;0;0;1;0;0;0;2;0.43;148.01;686.2;466;3.61;1.72;0.99;17.95;0.83;1.22;11966;6.41;3.23;0.61;0.36;0.19;0.11;4.78;6.38;97.34;0.99;2.4;4.89;7.56;9.83;1.35;0.43;0.28;0.17;7.83;2.66;0.54;1.95;4.21;1.74;25;0.96;0.77;4.02;4…
N#Cc1ccc(cc1)OC2C(CC3C2CCC3=O)N4CCCC(C4)N;4126041;INA;339.48;6.79;0.61;0.99;0.65;1.13;3;8;3;0.06;1;1;25;3;2;0;0;0;0;0;0;0;5;0;40;6;4;12;0;4;5;0.8;0.1;1.1;3;0.75;0;0;2;2;0;1;0;0;0;0;1;0.21;140.48;336.07;301;2.55;2;1;11.18;1;1.34;16192;6.88;3.23;0.58;0.35;0.19;0.11;1.3;5.3;49.65;0.74;3.05;5;6.35;8.69;1.17;0.43;0.28;0.18;7.69;3.53;0.58;1.46;4.29;1.39;23;0.92;0.62;3.43;4.64;0.26;0.61;0.82;0.88;110.44…
Fc1ccc(cc1)-c2c(C)nn(c2C)-c3ncnc4c3CNC4;4442568;INA;309.38;7.93;0.66;1.01;0.68;1.14;3;17;2;0.05;0;0;16;5;0;0;0;1;0;0;0;0;6;1;43.6;12.8;0;4;0;4;5;0.87;0.1;1.1;3;0.75;0;0;2;2;0;0;1;0;0;0;1;0.65;125.45;403.02;369;2.12;2;0.87;10;0.83;1.5;13449;5.34;2.28;0.59;0.36;0.21;0.11;1.91;5.18;30.53;0.58;3.05;4.86;7.85;10.47;1.43;0.43;0.27;0.17;5.69;1.88;0.56;1.57;4.26;1.42;21;0.91;0.66;3.67;4.38;0.3;0.7;0.83;0…
NC(=O)C(C(c1nc2c([nH]1)cc(cc2)C(C)(C)C)N)C;4297317;INA;274.41;6.53;0.58;0.99;0.63;1.14;7;11;4;0.09;1;0;22;4;1;0;0;0;0;0;0;0;5;0;35.7;9.5;2.4;7;0;2;3;0.45;0.22;1.22;1;0.5;0;0;1;1;0;0;1;0;0;0;1;0.48;53.4;260.34;254;4.12;1.66;0.96;14.2;1;1.36;3816;5.1;2.98;0.62;0.34;0.15;0.08;2.09;4.22;43.28;1.51;2.4;4.36;6.69;8.52;1.33;0.44;0.3;0.19;6.32;1.32;0.62;1.47;3.58;1.78;18;0.9;0.91;3.43;4.05;0.27;0.64;0.75…
CCc1ccc(nc1)C(=O)COc2ccc(cc2)CC3SC(=O)NC3=O;146624;INA;370.46;8.42;0.67;1.02;0.7;1.12;4;15;7;0.15;3;0;18;2;4;0;1;0;0;0;0;1;7;0;43.2;4.5;9.1;5;0;3;3;0.65;0;1;3;1;0;0;1;2;0;0;0;0;0;0;1;0.43;195.42;453.78;388;3.24;1.9;0.98;13.65;0.89;2.12;10937;8.37;4.87;0.58;0.33;0.17;0.09;1.97;5.12;59.41;0.78;2.4;4.21;6.34;9.31;1.33;0.45;0.29;0.2;7.02;2.05;0.58;1.69;4.16;1.42;24;0.92;0.47;3.71;4.62;0.31;0.68;0.85;…
CN(CCCOc1ccc(cn1)-c2ccc3c(c2)c4c(cn3)n(c(=O)n4C5COC5)C)C;3924247;INA;433.56;7.35;0.63;1;0.66;1.13;4;18;7;0.11;1;0;27;5;3;0;0;0;0;0;0;0;8;0;40.7;8.5;5.1;9;0;5;8;0.72;0.17;1.17;3;0.6;0;1;1;3;0;0;1;1;0;0;1;0.47;241.77;509.43;472;3.54;2;0.9;15.62;0.89;2.2;60713;8.66;3.96;0.59;0.35;0.18;0.1;1.7;5.92;49.5;1.31;2.4;5.45;8.62;11.97;1.41;0.43;0.27;0.17;8.52;2.8;0.58;1.56;4.39;1.41;30;0.94;0.42;3.56;4.74;0…
CCCCC(Nc1nc(N)nc2c1CN(CC2)C(=O)c3csc(n3)C)CCO;4284935;INA;404.6;7.23;0.6;1;0.64;1.14;5;12;8;0.14;1;0;28;6;2;0;1;0;0;0;0;1;9;0;33.9;10.7;3.6;11;0;3;4;0.54;0.13;1.13;2;0.67;0;0;1;2;0;0;0;1;0;0;0;0.37;149.81;406.97;386;3.94;1.87;1.06;15.6;1;1.63;14377;9.73;5.26;0.57;0.33;0.18;0.1;1.74;5.82;61.41;1.67;2.4;4.84;6.78;9.35;1.27;0.45;0.29;0.18;8.14;2.76;0.62;1.65;4.59;1.47;28;1;0.65;3.64;5.03;0.28;0.63;0…
N#CC=Cc1cc(C)c(c(c1)C)Oc2nc(Nc3ccc(c(c3)F)C#N)nc4c2scc4;4442726;INA;441.52;9.2;0.72;1.02;0.74;1.11;5;25;5;0.1;1;2;16;5;1;0;1;1;0;0;0;1;8;1;50;10.4;2.1;2;0;4;5;0.66;0.1;1.1;3;0.75;0;0;1;3;0;0;1;0;0;0;2;0.63;291.07;577.62;533;3.39;1.92;0.89;17.16;1;2.02;32693;9.14;4.62;0.58;0.34;0.19;0.1;2.29;5.97;61.05;1.14;2.4;5.08;8.31;12.62;1.59;0.44;0.28;0.18;7.88;2.34;0.56;1.72;4.75;1.45;29;0.91;0.49;4.14;4.7…
COc1ncc(cc1NS(=O)(=O)c2ccc(cc2F)F)-c3cc(OC4COCC4)c5c(c3)c(C)nc(n5)NC;4174909;INA;557.63;8.71;0.66;1.03;0.68;1.14;7;25;8;0.12;2;0;25;5;5;0;1;2;0;0;0;1;13;2;40.6;7.8;7.8;7;0;5;6;0.69;0.07;1.07;4;0.8;0;0;1;4;0;0;0;1;0;0;2;0.54;471.77;833.36;680;4.06;1.9;0.94;22.55;0.89;1.81;65763;10.99;5.66;0.59;0.35;0.19;0.1;5.36;6.28;103.86;0.8;2.4;5.46;8.69;12.96;1.52;0.43;0.28;0.18;10.47;3.5;0.57;1.88;4.96;1.62;…
CC1(C)CC(Nc2ccc(nn2)-c3cccc4c3cccc4)CC(N1)(C)C;4277857;INA;360.55;6.56;0.61;0.98;0.66;1.13;4;17;3;0.05;0;0;28;4;0;0;0;0;0;0;0;0;4;0;41.8;7.3;0;9;0;4;5;0.82;0.09;1.09;3;0.75;0;0;0;4;0;0;0;1;0;0;2;0.57;313.95;307.96;343;3.16;1.93;0.97;13.42;0.86;1.79;23834;6.71;4.02;0.6;0.33;0.19;0.1;1.14;1.51;39.4;0.58;0;4.79;7.84;11.13;1.45;0.43;0.29;0.17;8.97;2.61;0.61;1.3;4.09;1.64;21;0.78;0.49;3.15;3.94;0.22;0…
OCC1OC2SC(=NC2C(C1O)O)N(CC)C;4483089;INA;262.37;7.5;0.58;1.02;0.62;1.15;5;1;3;0.08;1;0;18;2;4;0;1;0;0;0;0;1;7;0;28.6;5.7;11.4;9;0;2;3;0.53;0.22;1.22;1;0.5;0;0;1;1;0;0;1;0;0;0;0;0;41.15;294.34;232;2.83;1.73;1.09;10.56;0.8;1.08;2577;5.22;2.36;0.59;0.38;0.19;0.1;2.42;3.94;39.32;1.36;2.4;4.09;3.61;6.46;1.06;0.45;0.28;0.18;5.31;2.15;0.63;1.75;3.57;1.57;17;1;1.1;3.05;4.41;0.34;0.59;0.86;0.9;18.6;2.13;2…
Fc1ccc(c(c1)F)C(=O)CN2C(=O)NC(C2=O)(C)c3ccccc3;4557053;INA;344.34;8.83;0.68;1.04;0.68;1.13;6;15;4;0.1;3;0;14;2;3;0;0;2;0;0;0;0;7;2;46.2;5.1;7.7;3;0;3;3;0.68;0;1;3;1;0;0;1;2;0;0;0;0;0;0;2;0.44;175.02;569.41;403;3.24;1.8;0.83;14.91;0.86;1.41;8405;6.29;3;0.6;0.36;0.19;0.1;2.71;5.72;84.49;0.68;2.4;4.44;6.21;8.92;1.29;0.44;0.28;0.18;5.86;1.72;0.53;1.77;4.32;1.74;23;0.92;0.69;3.53;4.27;0.34;0.67;0.81;0…
Fc1ccc(c(c1)F)-c2c(Cl)cc(cc2C3CC3)CN4CCC5(CC4)CN(C(=O)O5)c6ccc(cc6)C(=O)O;4287248;INA;553.04;8.38;0.67;1.02;0.69;1.13;6;20;6;0.09;2;0;27;2;4;0;0;2;1;0;0;1;9;3;45.5;3;6.1;10;0;6;6;0.8;0;1.03;5;0.83;1;0;1;4;0;0;0;0;0;0;3;0.41;573.98;749.07;599;3.67;1.96;0.92;21.64;0.91;2.39;94058;10.2;5.41;0.6;0.34;0.19;0.11;2.68;6.64;97.1;0.69;3.93;5.44;7.6;11.93;1.35;0.43;0.27;0.17;11.11;4.46;0.56;1.69;4.81;1.6;3…
O=C(Cc1ccccc1)Nc2ccc(c(c2)S(=O)(=O)N)Oc3cccc(c3)Cl;4521594;INA;416.91;9.27;0.69;1.02;0.72;1.11;5;21;6;0.13;3;0;17;2;4;0;1;0;1;0;0;2;8;1;44.4;4.4;8.9;1;0;3;3;0.64;0;1;3;1;0;0;0;3;0;0;0;0;0;0;3;0.6;313.09;489.65;461;3.87;1.86;1.02;15.08;0.88;1.9;11114;8.65;5.73;0.59;0.31;0.17;0.09;5.01;5.22;67.6;0.79;0;4.48;7.17;10.11;1.42;0.44;0.31;0.19;7.94;2.21;0.58;1.81;4.33;1.6;25;0.89;0.58;3.34;4.14;0.33;0.61…
Clc1ccc(cc1)-c2ccc(cc2)OCCCCCN3CCN(S3(=O)=O)c4ccncc4;4210362;INA;472.05;8.14;0.65;1.01;0.69;1.12;3;20;9;0.15;2;0;26;3;3;0;1;0;1;0;0;2;8;1;41.4;5.2;5.2;7;0;4;4;0.72;0;1;4;1;0;0;1;3;0;0;0;0;0;0;2;0.51;373.83;491.21;486;3.54;1.99;1.07;13.42;0.91;2.41;28854;10.56;5.76;0.58;0.33;0.17;0.09;4.36;5.75;65.06;0.48;2.4;4.53;6.86;10.63;1.38;0.44;0.29;0.19;9.91;3.56;0.6;1.69;4.31;1.36;25;0.78;0.33;3.36;4.34;0…
COc1cc2c(NC3CCN(CC3)C)cc(nc2cc1OCCCN4CCCC4)-c5ccc(o5)C;4170114;INA;478.7;6.56;0.59;0.99;0.64;1.13;3;16;9;0.12;0;0;38;4;3;0;0;0;0;0;0;0;7;0;38.4;5.5;4.1;15;0;5;6;0.74;0.08;1.08;4;0.8;0;0;2;3;0;0;0;1;0;0;1;0.41;298.59;476.48;450;3.39;2.04;1;14.15;0.89;2.13;42451;11.3;6;0.58;0.33;0.18;0.1;0.92;2.71;52.95;0.6;3.05;5.36;8.36;11.12;1.36;0.44;0.28;0.18;9.96;3.48;0.61;1.44;4.84;1.27;31;0.89;0.44;3.28;4.6…
Cn1cnc(c1)-c2ccc(c(c2)C(=O)N)OC3CCN(CC3)C(=O)Cc4ccc(c(c4)F)OC5CC5;4208942;INA;492.6;7.58;0.63;1.01;0.66;1.13;5;19;8;0.12;2;0;29;4;4;0;0;1;0;0;0;0;9;1;41.5;6.2;6.2;10;0;5;5;0.72;0;1;5;1;1;0;1;3;0;0;0;0;0;0;2;0.43;415.44;637.3;524;3.81;1.96;0.91;18.54;0.91;2.51;47570;10.51;6.21;0.59;0.33;0.17;0.09;2.24;6.3;83.9;0.68;3.93;5.04;7.11;11.02;1.35;0.43;0.29;0.18;9.46;3.03;0.56;1.63;4.76;1.43;33;0.92;0.33…
CC1OC(C)C2N(C1)c3c(CC24C(=O)NC(=O)NC4=O)cc5c(c3F)onc5N6CCSC6=O;4435962;INA;489.53;9.07;0.67;1.04;0.68;1.14;7;14;1;0.02;4;0;20;5;6;0;1;1;0;0;0;1;13;1;38.9;9.3;11.1;10;0;6;12;0.79;0.22;1.26;2;0.33;0;0;2;4;0;0;1;2;0;0;1;0.26;238.73;744.99;618;3.24;1.92;0.91;19.72;1;1.28;109135;7.57;3;0.61;0.39;0.23;0.12;2.98;8.01;96.95;0.62;3.05;6.04;8.45;11.5;1.27;0.42;0.26;0.15;10.03;4.38;0.56;1.94;4.74;1.67;31;0.…
COc1cc2c(NCC3CCN(CC3)C)cc(nc2cc1OCCCN4CCCC4)-c5ccc(o5)CC;4212905;INA;506.76;6.42;0.59;0.99;0.63;1.13;3;16;11;0.13;0;0;42;4;3;0;0;0;0;0;0;0;7;0;38;5.1;3.8;17;0;5;6;0.7;0.08;1.08;4;0.8;0;0;2;3;0;0;0;1;0;0;1;0.39;327;484.48;458;3.67;2.04;1.03;14.85;1;2.28;49506;12.62;6.67;0.57;0.34;0.18;0.1;0.92;2.73;59.18;0.66;3.05;5.34;8.37;11.26;1.35;0.44;0.28;0.18;10.57;3.73;0.61;1.41;4.89;1.24;33;0.89;0.42;3.24…
O=C(NC(c1c[nH]c(=O)c(c1)Cl)c2ccc(cc2)F)CC3CCN(CC3)Cc4ccn(c4)-c5ccc(cc5)C(F)(F)F;540930;INA;601.09;8.47;0.66;1.02;0.68;1.14;7;21;8;0.11;4;0;29;4;2;0;0;4;1;0;0;1;11;5;43.7;5.6;2.8;9;0;5;5;0.69;0;1;5;1;0;0;1;4;0;0;0;0;0;0;2;0.37;676.96;884.08;623;4.53;1.9;0.91;25.03;1;2.86;71497;12.87;7.73;0.6;0.33;0.17;0.09;5.62;6.1;117.26;0.69;2.4;5.13;7.31;11.31;1.33;0.44;0.29;0.19;10.97;3.88;0.55;1.75;4.95;1.58;…
CCOC(=O)N1CCC(=CC#Cc2cccc(n2)C)C1;4551786;INA;270.36;7.12;0.62;1;0.66;1.13;3;9;2;0.05;2;1;18;2;2;0;0;0;0;0;0;0;4;0;42.1;5.3;5.3;6;0;2;2;0.55;0;1;2;1;0;0;1;1;0;0;0;0;0;0;0;0.29;74.32;302.76;264;3.16;1.88;0.96;9.86;0.86;1.7;3533;7;4.29;0.56;0.31;0.16;0.08;1.91;4.55;30.1;1.28;2.4;3.56;6.66;8.83;1.43;0.46;0.31;0.2;4.61;1.08;0.59;1.48;3.92;1.35;17;0.85;0.64;3.46;4.66;0.28;0.66;0.89;0.87;36.09;5.01;2.1…
O=C(NC(c1ccccc1)C)Nc2ncc3c(c2)[nH]nc3-c4cnn(c4)C;3654680;INA;361.45;7.86;0.65;1.01;0.68;1.14;3;22;4;0.08;1;0;19;7;1;0;0;0;0;0;0;0;8;0;41.3;15.2;2.2;3;0;4;5;0.74;0.1;1.1;3;0.75;0;0;2;2;0;0;1;0;0;0;1;0.7;170.95;421.32;418;3.39;2;0.86;11.67;1;2.01;19500;7.31;3.75;0.58;0.34;0.19;0.09;1.98;5.26;37.6;0.53;3.05;4.78;7.82;11.19;1.49;0.44;0.29;0.18;6.32;1.74;0.55;1.59;4.39;1.35;25;0.93;0.45;3.95;4.79;0.29…
N#Cc1ccc(c(c1)C(=O)N2Cc3c(C2)cn(n3)-c4ccnc(c4)C)OCC5CC5;4218903;INA;399.49;7.83;0.66;1.01;0.69;1.12;3;19;5;0.09;1;1;21;5;2;0;0;0;0;0;0;0;7;0;45.1;9.8;3.9;7;0;5;6;0.77;0.09;1.09;4;0.8;1;0;2;2;0;1;0;0;0;0;1;0.5;207.67;475.7;455;3.32;2.05;0.89;12.53;0.88;1.93;36361;7.59;3.98;0.59;0.33;0.18;0.1;1.8;6.26;49.49;0.66;4.11;5.14;7.66;11.38;1.42;0.43;0.27;0.18;7.94;2.33;0.56;1.56;4.44;1.35;29;0.97;0.43;3.9…
O=C(Nc1cnc(cn1)-c2ccc3c(c2)CCC(C3=O)(CC(=O)O)CC(F)(F)F)Nc4ccc(c(c4)F)F;4173715;INA;534.48;9.38;0.69;1.06;0.67;1.15;9;21;6;0.1;3;0;19;4;4;0;0;5;0;0;0;0;13;5;43.9;7;7;6;0;4;5;0.58;0.09;1.09;3;0.75;0;0;0;4;0;0;0;1;0;0;2;0.44;516.51;1001.87;636;4.85;1.8;0.82;26.03;1;2.7;59160;10.47;6.35;0.6;0.32;0.18;0.1;5.96;6.04;143.28;1.08;0;5.21;7.88;11.79;1.4;0.44;0.3;0.18;8.84;3.02;0.51;1.9;4.91;1.76;36;0.95;0.…
COC(=O)C1CCN(CC1)C(=O)c2ccc(cc2)CS(=O)(=O)c3ccc4c(c3)sc(n4)N;4476655;INA;473.62;8.61;0.66;1.02;0.7;1.12;6;20;6;0.1;4;0;23;3;5;0;2;0;0;0;0;2;10;0;40;5.5;9.1;7;0;4;5;0.66;0.1;1.1;3;0.75;0;0;1;3;0;0;1;0;0;0;2;0.46;336.57;565;521;4.24;1.87;1.08;18.74;0.9;2.31;31102;9.26;5.03;0.6;0.35;0.17;0.09;4.48;5.87;85.11;0.92;2.4;4.92;7.32;11;1.4;0.44;0.28;0.18;10.78;4.38;0.6;1.77;4.18;1.65;27;0.84;0.41;3.92;4.7…
COc1cc2c(ccnc2cc1OC)Oc3ccc(cc3)NC(=O)C(C(=O)Nc4ccc(cc4)F)(C)C;4215501;INA;503.57;7.99;0.66;1.02;0.67;1.13;7;25;8;0.12;2;0;26;3;5;0;0;1;0;0;0;0;9;1;44.4;4.8;7.9;5;0;4;5;0.6;0.09;1.09;3;0.75;0;0;0;4;0;0;0;1;0;0;3;0.58;509.97;695.1;572;4.64;1.86;0.85;22.29;0.91;2.46;47795;11.06;5.95;0.59;0.35;0.17;0.1;2.64;5.86;93.35;0.82;0;5.02;7.84;12.43;1.52;0.44;0.29;0.19;8.7;2.45;0.56;1.64;4.7;1.62;32;0.87;0.39…
COc1cccc(c1)C(=O)COc2ccc(cc2)CC3SC(=O)NC3=O;4291468;INA;371.44;8.64;0.67;1.02;0.7;1.11;4;15;7;0.16;3;0;17;1;5;0;1;0;0;0;0;1;7;0;44.2;2.3;11.6;4;0;3;3;0.65;0;1;3;1;0;0;1;2;0;0;0;0;0;0;2;0.43;193.66;477.87;394;3.24;1.9;0.95;13.56;1;2.08;10937;8.39;4.88;0.58;0.33;0.17;0.09;1.98;5.19;58.92;0.78;2.4;4.23;6.33;9.32;1.33;0.45;0.3;0.19;6.85;2.08;0.57;1.66;4.24;1.42;24;0.92;0.48;3.55;4.46;0.31;0.65;0.82;0…
C=CC(=O)NC1CCN(C1)c2ccc(c(n2)Nc3ccc(cc3)N4CCC(CC4)(F)F)C(=O)N;4288997;INA;470.58;7.59;0.62;1.01;0.64;1.15;6;15;7;0.11;3;0;28;6;2;0;0;2;0;0;0;0;10;2;38.7;9.7;3.2;9;0;4;4;0.68;0;1;4;1;0;0;1;3;0;0;0;0;0;0;1;0.32;368.48;634.61;485;4;1.88;0.91;19.99;0.9;2.34;37483;10.18;6;0.59;0.33;0.16;0.09;3.84;5.43;86.9;1.13;2.4;4.98;7.4;10.54;1.31;0.44;0.29;0.19;8.59;2.84;0.55;1.69;4.6;1.61;29;0.85;0.43;3.77;4.7;0…
NC1C(C)OCC12CCN(CC2)c3ncc(c(=O)[nH]3)Sc4cccnc4C(F)(F)F;4447768;INA;441.53;8.49;0.64;1.03;0.65;1.15;6;9;3;0.06;3;0;22;5;2;0;1;3;0;0;0;1;11;3;36.5;9.6;3.8;10;0;4;4;0.73;0;1.05;3;0.75;0;0;1;3;0;0;0;0;0;0;0;0.18;311.18;677.25;483;3.74;1.86;0.95;17.77;0.88;2.1;27457;8.06;4.21;0.61;0.36;0.18;0.09;5.85;5.51;77.3;0.79;2.4;4.9;6.78;9.81;1.26;0.43;0.28;0.18;8.83;3.46;0.57;1.91;4.19;1.75;26;0.87;0.47;4.12;5…
CNC(=O)c1cnc(cc1Nc2cccc(c2OC)-c3ncn(n3)C)Nc4cc(C)nc(n4)C;4580625;INA;459.57;7.79;0.64;1.01;0.66;1.14;6;24;7;0.11;1;0;25;9;2;0;0;0;0;0;0;0;11;0;39;15.3;3.4;5;0;4;4;0.68;0;1;4;1;0;0;1;3;0;0;0;0;0;0;1;0.62;352.63;566.34;543;3.54;1.89;0.85;19.39;0.88;1.71;30397;10.06;5.29;0.58;0.34;0.19;0.1;1.95;5.54;57.24;0.98;2.4;5.04;8.03;11.92;1.51;0.44;0.29;0.18;7.51;2.11;0.58;1.63;4.68;1.48;33;0.97;0.52;3.94;5.…
Fc1ccccc1CCN2CCC3(CC2)CN(c4cccnc4C(F)(F)F)C(=O)C5(O3)CC5;4461774;INA;463.52;7.99;0.64;1.03;0.65;1.15;5;13;4;0.07;1;0;25;3;2;0;0;4;0;0;0;0;9;4;41.4;5.2;3.4;12;0;5;5;0.76;0;1.08;3;0.6;1;0;0;4;0;0;0;0;0;0;1;0.32;443.08;756.85;508;4.18;1.93;0.91;17;0.88;1.91;36280;8.16;4.42;0.61;0.34;0.18;0.1;5.91;6.13;90.63;0.72;3.93;5.25;6.54;10.04;1.25;0.43;0.28;0.17;9.22;3.77;0.55;1.71;4.66;1.68;28;0.85;0.46;3.6;…
Clc1ccc(cc1)-c2c(Cn3cncn3)c(nn2-c4ccc(cc4Cl)Cl)-c5nnc(s5)C6(CCC6)C(F)(F)F;1222969;INA;610.91;10.91;0.74;1.04;0.75;1.14;6;27;6;0.1;0;0;17;7;0;0;1;3;3;0;0;4;14;6;44.6;12.5;0;6;0;6;6;0.8;0;1;6;1;0;1;3;2;0;0;0;0;0;0;2;0.61;262.08;851.32;728;4;1.95;0.93;20.85;0.86;1.5;43128;10.15;4.76;0.6;0.36;0.19;0.1;5.67;6.07;88.92;0.69;3.43;5.73;8.9;11.58;1.39;0.42;0.27;0.16;11.39;4.1;0.59;1.97;4.86;1.66;34;0.87;0…
OC(=O)CNC(=O)c1c(O)cc(n2c1ncn2)CCc3ccccc3;4166742;INA;340.37;8.3;0.66;1.03;0.67;1.13;4;18;6;0.14;2;0;16;4;4;0;0;0;0;0;0;0;8;0;41.5;9.8;9.8;3;0;3;4;0.6;0.13;1.13;2;0.67;0;0;1;2;0;0;1;0;0;0;1;0.59;150.82;453.04;387;3.61;1.9;0.85;12.7;1;1.98;9801;7.43;3.84;0.58;0.33;0.18;0.1;2.84;5.16;55.12;1.35;2.4;4.59;7.34;10.02;1.42;0.45;0.29;0.18;5.45;1.71;0.53;1.71;4.16;1.44;23;0.92;0.64;3.93;4.52;0.32;0.73;0.…
O=C(C1CCC(CC1)(F)F)NC(c2ccsc2)CCN3C4CCC3CC(C4)n5c(C)nnc5C(C)C;4249798;INA;519.78;6.93;0.59;1;0.64;1.14;6;11;8;0.1;1;0;39;5;1;0;1;2;0;0;0;1;9;2;36;6.7;1.3;20;0;5;6;0.67;0.17;1.13;4;0.8;0;0;3;2;1;0;0;0;0;0;0;0.25;245.97;577.73;469;4.42;1.92;1.09;20.37;0.89;2.01;47319;10.77;5.73;0.6;0.35;0.18;0.09;3.87;6.02;89.23;0.72;3.43;5.23;6.35;9.51;1.15;0.43;0.28;0.18;12.2;5.33;0.62;1.59;4.45;1.61;29;0.81;0.41…
FC(c1nccc(c1)-c2ccnc3c2nc(cc3)-c4cccc(c4)S(=O)(=O)N)(F)F;4129258;INA;430.44;10.01;0.72;1.05;0.72;1.14;6;25;3;0.07;2;0;13;4;2;0;1;3;0;0;0;1;10;3;46.5;9.3;4.7;1;0;4;5;0.73;0.09;1.09;3;0.75;0;0;0;4;0;0;0;1;0;0;1;0.7;325.81;714.91;553;4;1.86;0.92;17.77;0.86;1.66;34081;7.18;4.05;0.61;0.34;0.17;0.1;5.83;5.07;71.02;0.89;0;5.12;8.76;12.69;1.59;0.43;0.29;0.17;7.99;2.54;0.53;1.95;4.46;1.75;27;0.9;0.56;3.36…
Cn1cc(c(n1)C(=O)N2CC(C(C2)O)N(C)C)NC(=O)c3cccc(n3)-c4ccnc(c4)NCC5CC5;4518357;INA;504.66;7.31;0.62;1.01;0.65;1.14;6;19;8;0.11;2;0;32;8;3;0;0;0;0;0;0;0;11;0;37.7;11.6;4.3;11;0;5;5;0.68;0;1;5;1;1;0;2;2;0;0;0;0;0;0;0;0.42;256.73;578.16;530;4.18;1.93;0.91;20.37;0.9;2.25;58192;10.68;6.05;0.59;0.33;0.18;0.09;2.11;6.23;81.89;0.71;4.11;5.04;7.59;11.73;1.41;0.43;0.28;0.18;9.99;2.69;0.57;1.6;4.94;1.47;35;0.…
FCCNC(=O)c1cccc2c1ncn2Cc3ncnc(c3C)OC;4473847;INA;343.4;7.99;0.64;1.02;0.66;1.14;4;17;5;0.11;1;0;18;5;2;0;0;1;0;0;0;0;8;1;39.5;11.6;4.7;5;0;3;4;0.6;0.13;1.13;2;0.67;0;0;1;2;0;0;1;0;0;0;1;0.59;143.01;486.5;380;3.39;1.9;0.86;12.91;1;1.78;12644;7.58;3.47;0.57;0.35;0.19;0.1;2.11;5.16;45.8;1.46;2.4;4.71;7.74;10.56;1.46;0.45;0.28;0.18;5.45;1.66;0.56;1.75;4.48;1.44;25;1;0.65;3.94;4.96;0.32;0.73;0.91;0.88…
COc1cc(cc(c1C(=O)N)F)-c2cncc(c2C)-c3ccc(cc3)N4CCN(CC4)C(C)C;4548795;INA;462.62;7.12;0.62;1;0.65;1.13;7;19;6;0.09;1;0;31;4;2;0;0;1;0;0;0;0;7;1;41.5;6.2;3.1;9;0;4;4;0.71;0;1;4;1;0;0;0;4;0;0;0;0;0;0;2;0.49;479.94;539.83;467;3.54;1.86;0.93;21.2;1;2.28;41407;10.13;4.97;0.59;0.36;0.19;0.1;2.53;6.67;73.45;0.93;0;5.11;8.17;11.66;1.43;0.44;0.28;0.18;8.92;2.98;0.59;1.53;4.44;1.53;29;0.85;0.45;3.6;4.72;0.25…
CN1CCC(CC1)Nc2cc(nc3c2cc(Cl)c(c3)OCCCN4CCCC4)-c5ccc(o5)C;4215377;INA;483.11;7;0.61;0.99;0.65;1.13;3;16;8;0.11;0;0;35;4;2;0;0;0;1;0;0;1;7;1;39.1;5.8;2.9;14;0;5;6;0.77;0.08;1.08;4;0.8;0;0;2;3;0;0;0;1;0;0;1;0.42;288.5;454.94;448;3.24;2.04;1.02;13.75;0.89;2.13;40567;10.86;5.9;0.58;0.33;0.18;0.1;1.04;2.61;52.16;0.46;3.05;5.3;8.29;11.07;1.36;0.44;0.29;0.18;10.15;3.56;0.62;1.5;4.46;1.29;30;0.88;0.43;3.3…
O=C(C1CCCCC1C(=O)c2ccc(cc2)-c3n[nH]c(c3)C)Nc4cn(nc4C)C;4528928;INA;405.55;7.12;0.62;1;0.66;1.13;5;18;5;0.08;2;0;27;5;2;0;0;0;0;0;0;0;7;0;40.4;8.8;3.5;9;0;4;4;0.73;0;1;4;1;0;0;2;2;0;0;0;0;0;0;1;0.49;205.78;437.07;416;3.39;1.92;0.95;16.12;1;2;23323;8.57;4.42;0.59;0.35;0.19;0.1;1.76;6.27;64.38;0.59;3.05;4.75;7.04;10.2;1.34;0.44;0.28;0.18;8.17;2.93;0.59;1.52;4.57;1.48;28;0.93;0.49;3.59;4.61;0.26;0.62…
CN1CCN(CC1)c2cnc3c(c2)ncnc3C4CCN(CC4)C(=O)c5ccc(cc5N)OC(F)(F)F;4445670;INA;515.6;7.93;0.63;1.02;0.65;1.15;6;18;4;0.06;1;0;28;7;2;0;0;3;0;0;0;0;12;3;38.5;10.8;3.1;11;0;5;6;0.76;0.07;1.07;4;0.8;0;0;0;5;0;0;0;1;0;0;1;0.42;587.89;778.99;575;3.94;1.92;0.89;21.07;0.91;2.6;91118;10.41;5.8;0.6;0.33;0.18;0.1;6.08;6.02;84.34;0.85;0;5.36;7.68;12.15;1.39;0.43;0.29;0.18;9.47;3.61;0.55;1.76;4.79;1.6;31;0.84;0.…
OC(=O)c1ccc(cc1)N2CC3(CC2=O)CCN(CC3)Cc4cc(Cl)c5c(c4)C(C)(C)CCO5;4284867;INA;483.05;7.43;0.63;1;0.66;1.12;6;14;4;0.06;2;0;31;2;4;0;0;0;1;0;0;1;7;1;41.5;3.1;6.2;13;0;5;6;0.77;0.08;1.12;3;0.6;0;0;1;4;0;0;0;1;0;0;2;0.32;423.84;512.85;466;3.81;1.91;0.98;19.59;1;2.33;74460;8.85;4.61;0.61;0.36;0.18;0.1;2.63;5.84;72.68;0.74;2.4;5.27;6.86;10.85;1.26;0.43;0.28;0.17;11.13;4.58;0.6;1.53;4.4;1.71;29;0.85;0.38…
COc1nc(OC)c(c(c1)C(C(c2cc(OC)nc(c2)OC)(CCN(C)C)O)c3cc4cc(Br)ccc4nc3OC)OC;4553146;INA;657.62;8.22;0.63;1.01;0.66;1.13;10;23;13;0.16;0;0;37;4;7;0;0;0;0;1;0;1;12;1;38.8;5;8.8;12;0;4;5;0.51;0.09;1.09;3;0.75;0;0;0;4;0;0;0;1;0;0;1;0.5;558.52;749.8;649;5.1;1.8;0.93;27.99;1;1.26;32194;14.27;6.94;0.58;0.35;0.2;0.13;2.9;7.22;112.07;1.29;0;5.69;8.5;11.44;1.41;0.45;0.28;0.17;10.99;4.25;0.63;1.65;5.15;1.67;38…
OC1CCN(C1)c2ncc(cc2-c3[nH]ncc3F)C(=O)Nc4ccc(cc4)OC(Cl)(F)F;4213152;INA;467.87;9.55;0.68;1.05;0.68;1.15;6;18;5;0.1;1;0;17;5;3;0;0;3;1;0;0;1;12;4;40.8;10.2;6.1;5;0;4;4;0.69;0;1;4;1;0;0;2;2;0;0;0;0;0;0;1;0.49;234.52;767.76;551;3.94;1.87;0.85;18.85;1;1.97;20808;9.08;5.42;0.6;0.32;0.18;0.09;5.1;6.25;86.4;0.92;3.05;5;7.43;10.41;1.36;0.43;0.29;0.18;7.54;2.08;0.54;2;4.58;1.65;29;0.91;0.48;4.37;5.01;0.36;…
OC(=O)Cc1ccc(cc1)Cc2cc(nc(c2)C(F)(F)F)-c3cccc(c3)Cl;4541964;INA;405.82;9.44;0.7;1.04;0.71;1.13;6;19;5;0.11;1;0;15;1;2;0;0;3;1;0;0;1;7;4;48.8;2.3;4.7;3;0;3;3;0.64;0;1;3;1;0;0;0;3;0;0;0;0;0;0;2;0.6;291.09;640.07;440;3.81;1.82;0.87;17.07;1;1.65;12644;8.14;5.42;0.59;0.31;0.16;0.1;5.83;5.31;72.88;1.09;0;4.7;7.68;10.49;1.45;0.44;0.31;0.18;6.75;2.12;0.55;1.76;4.01;1.68;24;0.86;0.61;3.43;4.06;0.33;0.63;0…
CC1CC2(C(C1F)N)CCN(CC2)c3nc(N)c(c(=O)n3C)Sc4cccnc4C(F)(F)F;4537504;INA;486.6;8.25;0.63;1.03;0.64;1.16;9;9;3;0.05;3;0;26;6;1;0;1;4;0;0;0;1;12;4;35.6;10.2;1.7;12;0;4;4;0.67;0;1.05;3;0.75;0;0;1;3;0;0;0;0;0;0;0;0.17;344.98;754.25;523;3.94;1.77;0.96;22.77;0.88;2.16;33136;8.76;4.36;0.62;0.37;0.19;0.1;5.92;6.37;108.55;0.82;2.4;5.15;6.94;9.95;1.24;0.43;0.28;0.17;9.99;4.28;0.58;1.85;4.7;1.81;29;0.88;0.51;…
Nc1nc2c(s1)cc(cc2)C(=O)NCc3ccccc3;4469761;INA;283.38;8.59;0.69;1;0.73;1.11;2;17;3;0.09;1;0;13;3;1;0;1;0;0;0;0;1;5;0;45.5;9.1;3;1;0;3;4;0.75;0.13;1.13;2;0.67;0;0;1;2;0;0;1;0;0;0;2;0.73;118.71;295.89;305;2.74;2;0.96;7.6;1;1.5;5903;5.59;2.99;0.58;0.33;0.17;0.09;1.76;5.11;27.12;0.55;2.4;4.16;6.56;9.54;1.45;0.44;0.29;0.19;5.47;1.76;0.57;1.67;3.82;1.3;16;0.8;0.61;3.39;3.99;0.33;0.67;0.79;0.84;58.8;4.21…
N#Cc1ccc(cc1)OC2C(CC3C2(C)CCC(C3)O)N4CCCC(C4)N;4125756 4129913;INA;369.56;6.37;0.58;0.99;0.63;1.13;4;7;3;0.05;0;1;31;3;2;0;0;0;0;0;0;0;5;0;37.9;5.2;3.4;15;0;4;5;0.78;0.1;1.1;3;0.75;0;0;1;3;0;0;1;0;0;0;1;0.2;219.54;326.49;302;3;1.94;1.03;13.3;1;1.35;19025;7.53;3.65;0.59;0.35;0.19;0.11;1.51;4.24;56.24;0.76;2.4;5.17;6.3;8.73;1.15;0.43;0.28;0.17;9.01;4.54;0.6;1.4;4.43;1.6;25;0.93;0.64;3.28;4.59;0.24;…
CC1OC(C)C2N(C1)c3c(CC24C(=O)NC(=O)NC4=O)cc5c(c3F)onc5N6CC(SC6=O)C;4447387 4460834;INA;503.56;8.83;0.66;1.04;0.67;1.14;8;14;1;0.02;4;0;22;5;6;0;1;1;0;0;0;1;13;1;38.6;8.8;10.5;11;0;6;12;0.77;0.22;1.26;2;0.33;0;0;2;4;0;0;1;2;0;0;1;0.25;249.65;750.99;629;3.32;1.88;0.91;21.68;0.86;1.35;121364;7.82;3.17;0.62;0.38;0.23;0.13;2.98;8.08;102.54;0.63;3.05;6.07;8.48;11.58;1.26;0.42;0.26;0.15;10.91;4.71;0.57;1…
O=C1c2ccccc2C(c3c1cccc3)(Cc4ccncc4)Cc5ccncc5;342375 4473641;INA;376.48;7.68;0.68;0.99;0.72;1.1;1;25;4;0.08;1;0;20;2;1;0;0;0;0;0;0;0;3;0;53.1;4.1;2;3;0;5;8;0.9;0.15;1.15;3;0.6;0;0;0;5;0;0;0;2;0;0;2;0.73;330.64;385.03;398;2.92;2.14;0.89;6.58;1;1.02;25797;7.11;2.96;0.57;0.35;0.21;0.13;1.59;6.28;44.42;0.34;0;5.43;8.12;11.32;1.44;0.43;0.27;0.17;7.57;3.56;0.55;1.32;3.69;1.2;14;0.48;0.69;2.82;3.64;0.23;…
NC1CCN(C1)c2cc3c(cc2F)n4ccnc4c(=O)n3C5CC5;4210894 4218256;INA;327.4;7.8;0.64;1.01;0.66;1.14;3;12;2;0.04;1;0;18;5;1;0;0;1;0;0;0;0;7;1;40.5;11.9;2.4;7;0;5;8;0.88;0.19;1.19;3;0.6;1;0;2;2;0;0;1;1;0;0;1;0.39;89.14;429.74;383;2.35;2.06;0.89;10.27;1;1.19;20547;5.04;2.21;0.6;0.36;0.21;0.11;1.95;6.78;41.87;0.57;4.11;5.34;7.68;9.97;1.3;0.42;0.26;0.16;6.81;2.39;0.55;1.67;4.5;1.42;23;0.96;0.66;3.76;4.64;0.31…
CC(OC(=O)C(NP(=O)(Oc1ccccc1)OCC2OC(C(C2O)(F)Br)n3ccc(=O)[nH]c3=O)C)C;4455349 4469773;INA;594.37;9.59;0.64;1.04;0.66;1.14;10;11;11;0.17;5;0;26;3;9;1;0;1;0;1;0;2;15;2;33.9;4.8;14.5;10;0;3;3;0.47;0;1;3;1;0;0;1;2;0;0;0;0;0;0;1;0.16;285.51;794.72;602;5.15;1.73;1.04;25.36;1;1.72;16573;11.8;7.22;0.6;0.34;0.17;0.09;5.13;7.35;149.78;1.38;2.4;4.87;5.82;8.62;1.15;0.44;0.3;0.18;11.11;3.54;0.61;1.96;4.84;1.79…
OC1CCN(C1)c2ncc(cc2-c3ccn[nH]3)C(=O)Nc4ccc(cc4)OC(F)(F)F;4217559;INA;433.43;8.85;0.67;1.04;0.66;1.15;5;18;5;0.1;1;0;18;5;3;0;0;3;0;0;0;0;11;3;40.8;10.2;6.1;5;0;4;4;0.71;0;1;4;1;0;0;2;2;0;0;0;0;0;0;1;0.5;228.15;733.56;516;3.87;1.91;0.83;16.96;1;1.98;18810;8.67;5.23;0.59;0.32;0.17;0.09;6.04;5.69;71.31;0.9;3.05;4.93;7.34;10.26;1.36;0.44;0.3;0.18;6.98;2;0.52;1.89;4.41;1.6;27;0.87;0.47;4.15;4.88;0.34;…
Cc1cccc(c1)-n2nc3c(c2)CN(C3)C(=O)c4cc(ccc4OC(C(F)(F)F)C)S(=O)(=O)C;4206122 4206639 4218366;INA;493.55;8.81;0.66;1.04;0.67;1.14;9;20;5;0.09;3;0;22;3;4;0;1;3;0;0;0;1;11;3;41.1;5.4;7.1;7;0;4;5;0.59;0.1;1.1;3;0.75;0;0;2;2;0;1;0;0;0;0;2;0.46;243.14;793.07;590;4.85;1.77;0.99;23.44;0.88;1.94;40543;8.76;5.16;0.62;0.34;0.16;0.09;5.9;6.28;100.48;1.2;3.05;5.25;7.68;11.48;1.41;0.43;0.29;0.18;10.29;2.95;0.57;…
O=C(N(C)C)Cn1ccc2c1cc(cn2)-c3ccc(s3)Cl;4211247 4575739;INA;319.84;9.14;0.68;1.01;0.73;1.12;4;16;3;0.08;1;0;14;3;1;0;1;0;1;0;0;2;6;1;42.9;8.6;2.9;3;0;3;4;0.67;0.14;1.14;2;0.67;0;0;2;1;0;0;1;0;0;0;0;0.65;50.98;335.74;340;3.16;1.88;1;11.41;0.83;1.36;7345;5.78;2.97;0.59;0.34;0.17;0.09;1.61;4.88;29.86;1.29;3.05;4.61;7.75;9.78;1.43;0.44;0.29;0.18;6.68;2.03;0.63;1.8;4.01;1.51;19;0.91;0.71;3.72;4.34;0.35…
O=C(NC(c1ccccc1)C)Nc2ncc3c(c2)[nH]nc3-c4ccnc(c4)C;2408789 3663084;INA;372.47;7.76;0.66;1;0.68;1.13;3;23;4;0.08;1;0;20;6;1;0;0;0;0;0;0;0;7;0;43.8;12.5;2.1;3;0;4;5;0.75;0.1;1.1;3;0.75;0;0;1;3;0;0;1;0;0;0;1;0.71;266.46;417.67;418;3.39;2;0.87;11.93;1;2.07;22575;7.79;4.05;0.58;0.33;0.19;0.1;1.98;5.3;40.22;0.52;2.4;4.82;7.96;11.56;1.52;0.44;0.29;0.18;6.6;1.91;0.56;1.54;4.45;1.33;26;0.93;0.45;3.8;4.7;0.…
N#Cc1c2nc3c(n2c(cc1C(F)(F)F)NCc4cccs4)cc(c(c3)Cl)Cl;4457843 4466654;INA;441.28;11.93;0.78;1.06;0.78;1.13;6;21;3;0.08;0;1;9;4;0;0;1;3;2;0;0;3;10;5;48.6;10.8;0;2;0;4;7;0.64;0.22;1.22;2;0.5;0;0;2;2;0;0;2;0;0;0;1;0.65;121.16;672.87;532;3.74;1.86;0.92;16.31;0.83;1.21;23201;7.11;3.45;0.6;0.35;0.19;0.11;5.96;5.59;65.75;0.92;3.05;5.43;8.88;11.72;1.5;0.43;0.28;0.17;7.73;2.52;0.58;2.01;4.18;1.71;26;0.93;0.…
Nc1ncc(cn1)-c2nn3cc(nc3c(n2)N4CCOCC4)CN5CCN(CC5)S(=O)(=O)C;4208064 4212439 4217392;INA;474.62;8.04;0.62;1.02;0.65;1.15;4;18;5;0.08;2;0;26;10;3;0;1;0;0;0;0;1;14;0;32.2;16.9;5.1;10;0;5;6;0.82;0.07;1.07;4;0.8;0;0;1;4;0;0;1;0;0;0;0;0.43;401.28;590.19;556;3.46;1.99;1.02;16;1;1.89;44798;9.08;4.93;0.6;0.33;0.17;0.1;4.08;4.77;58.23;0.68;2.4;5.38;8.37;11.29;1.36;0.43;0.29;0.18;10.11;3.3;0.58;1.8;4.48;1.52…
CCOc1ccc2c(c1)ccc(c2)-c3nn(c4c3c(N)ncn4)CC5CCOCC5;4537636 4573817;INA;403.53;7.34;0.63;1;0.67;1.13;2;21;5;0.09;0;0;25;5;2;0;0;0;0;0;0;0;7;0;41.8;9.1;3.6;8;0;5;7;0.83;0.16;1.16;3;0.6;0;0;1;4;0;0;1;1;0;0;2;0.62;299.29;445.36;439;2.83;2.09;0.92;10.39;1;1.73;46113;8.21;3.77;0.58;0.34;0.2;0.11;1.21;2.27;40.8;0.75;2.4;5.4;8.82;12.53;1.52;0.43;0.27;0.17;7.7;2.98;0.57;1.53;4.77;1.23;27;0.9;0.48;3.7;4.77;…
COC1CCC2(C(C1)CC(C2Oc3ccc(cc3)C#N)N4CCCC(C4)N)C;4126989 4127992;INA;383.59;6.29;0.58;0.99;0.63;1.13;4;7;4;0.06;0;1;33;3;2;0;0;0;0;0;0;0;5;0;37.7;4.9;3.3;16;0;4;5;0.75;0.1;1.1;3;0.75;0;0;1;3;0;0;1;0;0;0;1;0.19;230.77;342.07;311;3.16;1.94;1.04;13.73;0.86;1.33;20561;8.12;3.87;0.59;0.35;0.19;0.11;1.19;3.19;54;0.85;2.4;5.23;6.35;8.79;1.15;0.44;0.27;0.18;9.21;4.69;0.61;1.39;4.52;1.57;25;0.89;0.64;3.18;…
COC1COCCC1NC2CC3C(C2)(CN(C3)C(=O)OCCC4CCOCC4)C(=O)N5CCc6c(C5)cc(cn6)C(F)(F)F;3115108 3115111;INA;624.78;7.18;0.59;1.02;0.62;1.15;6;8;8;0.09;2;0;43;4;6;0;0;3;0;0;0;0;13;3;35.6;4.6;6.9;24;0;6;8;0.68;0.13;1.13;4;0.67;0;0;2;4;0;1;0;1;0;0;0;0.12;556.01;892.02;590;5;1.96;0.97;22.72;1;2.27;118714;13.41;6.93;0.59;0.35;0.18;0.1;5.76;7.46;131.84;0.72;3.05;5.65;6.81;10.11;1.12;0.43;0.28;0.17;13.04;5.72;0.58…
CCS(=O)(=O)c1ccc(c(c1)C(=O)N2Cc3c(C2)cn(n3)-c4ccnc(c4)C)OC(C(F)(F)F)C;4206403 4214756;INA;508.57;8.77;0.66;1.04;0.67;1.14;9;20;6;0.1;3;0;23;4;4;0;1;3;0;0;0;1;12;3;39.7;6.9;6.9;8;0;4;5;0.57;0.1;1.1;3;0.75;0;0;2;2;0;1;0;0;0;0;1;0.45;251.98;816.72;612;4.95;1.78;0.98;23.9;0.88;1.97;43079;9.29;5.22;0.61;0.35;0.16;0.09;5.91;6.36;106.47;1.27;3.05;5.28;7.7;11.53;1.4;0.43;0.29;0.18;10.5;3.06;0.57;1.91;4.7…
COc1ccc(c(c1)C)NC(=O)N2CCN(C(C2)C)c3nc(N)nc4c3ncn4C;4209793 4211181;INA;410.54;7.33;0.61;1.01;0.64;1.15;6;17;3;0.05;1;0;26;8;2;0;0;0;0;0;0;0;10;0;35.7;14.3;3.6;8;0;4;5;0.7;0.1;1.1;3;0.75;0;0;1;3;0;0;1;0;0;0;1;0.49;290.11;484.99;460;3.24;1.88;0.89;17.63;1;1.97;27665;8.28;4.05;0.59;0.36;0.19;0.11;1.79;5.84;49.21;0.79;2.4;4.99;7.01;10.8;1.38;0.44;0.28;0.18;7.53;2.55;0.59;1.62;4.46;1.52;29;0.97;0.49;…
Cn1ncc(c1)-c2nc(OCC3CNCC(C3)(F)F)c4c(c2)nccn4;4473150 4520397;INA;360.41;8.19;0.64;1.03;0.65;1.15;3;16;4;0.09;0;0;18;6;1;0;0;2;0;0;0;0;9;2;38.6;13.6;2.3;7;0;4;5;0.81;0.1;1.1;3;0.75;0;0;1;3;0;0;0;1;0;0;0;0.55;206.89;550.52;417;2.92;1.99;0.86;11.5;1;1.46;17442;6.77;3.78;0.59;0.33;0.18;0.1;3.96;5.56;48.76;0.54;2.4;4.87;7.83;10.51;1.41;0.43;0.29;0.18;6.51;1.99;0.55;1.78;4.39;1.51;25;0.96;0.56;3.87;4.…
CCNC1=NC2C(S1)OC(C(C2O)O)CO;1213603 4448352 4543991 4554360;INA;248.34;7.76;0.59;1.02;0.62;1.15;4;1;3;0.09;1;0;16;2;4;0;1;0;0;0;0;1;7;0;28.1;6.3;12.5;8;0;2;3;0.56;0.22;1.22;1;0.5;0;0;1;1;0;0;1;0;0;0;0;0;37.65;283.02;221;2.45;1.78;1.09;9.08;0.8;1.09;2251;5;2.28;0.57;0.36;0.2;0.11;2.42;3.85;35.66;1.38;2.4;3.93;3.43;6.35;1.06;0.45;0.28;0.18;4.87;1.99;0.61;1.8;3.33;1.56;16;1;1.11;3.21;4.37;0.36;0.64;…
O=C(N(C)C)Cn1ccc2c1cc(cn2)-c3cncc(c3)C(F)(F)F;4442512 4462073 4513602 4571666;INA;348.36;8.71;0.67;1.04;0.67;1.15;6;17;3;0.07;1;0;15;4;1;0;0;3;0;0;0;0;8;3;42.5;10;2.5;4;0;3;4;0.6;0.13;1.13;2;0.67;0;0;1;2;0;0;1;0;0;0;0;0.59;141.74;604.65;409;4;1.8;0.83;15.73;1;1.58;12622;6.4;3.61;0.61;0.34;0.16;0.09;5.71;4.91;56.81;1.34;2.4;4.77;8.08;10.5;1.45;0.44;0.3;0.18;5.82;1.64;0.54;1.8;4.29;1.74;22;0.88;0.6…
Cn1ncc(c1)-c2nc(NCC3CCCNC3)c4c(c2)nccn4;4458845 4466696 4590420;INA;323.45;7.19;0.62;1;0.65;1.14;1;16;4;0.08;0;0;21;7;0;0;0;0;0;0;0;0;7;0;37.8;15.6;0;7;0;4;5;0.88;0.1;1.1;3;0.75;0;0;1;3;0;0;0;1;0;0;0;0.59;186.19;334.89;341;2.35;2.12;0.93;6.34;1;1.35;13794;6.74;3.37;0.57;0.33;0.19;0.1;0.87;1.78;28.37;0.38;2.4;4.8;7.8;10.34;1.42;0.44;0.28;0.18;6.28;2.15;0.57;1.46;4.05;1.1;24;1;0.58;3.6;4.67;0.27;0.…
Oc1cccc(c1)-c2oc3ccc(cc3c(=O)c2O)O;4464764;4;270.25;9.01;0.71;1.04;0.7;1.1;4;14;1;0.03;2;0;10;0;5;0;0;0;0;0;0;0;5;0;50;0;16.7;0;0;3;4;0.8;0.13;1.13;2;0.67;0;0;0;3;0;0;0;1;0;0;2;0.55;145.63;385.92;335;2;1.88;0.8;10.46;1;1.35;6536;4.67;2.19;0.6;0.35;0.19;0.11;2.31;5.08;43.94;0.68;0;4.55;7.16;9.41;1.39;0.43;0.28;0.18;4.34;1.37;0.51;1.46;3.68;1.52;20;1;0.84;2.99;3.74;0.3;0.61;0.76;0.84;44.12;2.4;2.2;…
N#CCC(=O)N1CCC(C1)N(c2ncnc3c2cc[nH]3)C;4224807;4.03;284.36;7.69;0.64;1.01;0.66;1.14;3;12;3;0.08;1;1;16;6;1;0;0;0;0;0;0;0;7;0;37.8;16.2;2.7;6;0;3;4;0.67;0.14;1.14;2;0.67;0;0;2;1;0;0;1;0;0;0;0;0.44;55.36;342.29;307;3.24;1.94;0.9;9.67;0.83;1.47;6698;5.71;2.57;0.58;0.35;0.19;0.09;1.76;4.78;33.44;1.24;3.05;4.37;6.48;8.97;1.33;0.44;0.28;0.18;5.17;1.58;0.56;1.62;4.01;1.42;21;1;0.7;3.76;4.76;0.31;0.72;0.…
COc1ccccc1C23COC(CC2CSC(=N3)N)C;4209354;4.07;292.44;7.31;0.61;1;0.66;1.13;3;7;2;0.05;1;0;20;2;2;0;1;0;0;0;0;1;5;0;37.5;5;5;8;0;3;4;0.8;0.13;1.13;2;0.67;0;0;0;3;0;0;0;1;0;0;1;0.27;139;285.29;272;2.55;1.92;1.07;9.18;1;0.93;5769;5.49;2.43;0.58;0.36;0.21;0.13;1.64;2.43;31.37;0.84;0;4.43;5.83;8.08;1.21;0.44;0.27;0.17;6.48;3.44;0.63;1.6;3.68;1.6;20;1;1.01;3.54;4.63;0.3;0.67;0.87;0.88;42.39;2.01;2.2;5.6…
CC1OCC2(C(C1)CSC(=N2)N)c3ccccc3;4207711;4.07;262.41;7.29;0.62;0.99;0.67;1.12;2;7;1;0.03;1;0;18;2;1;0;1;0;0;0;0;1;4;0;38.9;5.6;2.8;7;0;3;4;0.89;0.13;1.13;2;0.67;0;0;0;3;0;0;0;1;0;0;1;0.3;121.73;229.55;235;2.24;1.98;1.1;6.92;1;0.87;4319;4.69;2.13;0.59;0.35;0.21;0.13;1.51;2.38;25.41;0.58;0;4.23;5.48;7.75;1.2;0.44;0.28;0.17;6.15;3.25;0.63;1.55;3.28;1.5;16;0.89;1.03;3.41;4.31;0.3;0.66;0.83;0.84;33.95;…
CC1CCCN1CCCOc2ccc3c(c2)CCC4C3CCC5(C4C(CC5=O)C(=O)N6CCCC6)C;4474244;4.1;492.77;6.16;0.58;0.98;0.63;1.13;4;8;6;0.07;2;0;44;2;3;0;0;0;0;0;0;0;5;0;38.8;2.5;3.8;23;0;6;12;0.75;0.22;1.22;3;0.5;0;0;3;3;0;0;1;2;0;0;1;0.15;207.3;430.5;402;3.94;2.03;1.08;16.19;1;2.47;132963;9.97;4.43;0.6;0.37;0.2;0.1;1.56;6.54;77.99;0.5;3.43;5.7;7.15;10.42;1.15;0.43;0.27;0.17;12.65;6.24;0.62;1.32;4.87;1.51;34;0.94;0.36;2.9…
CNC(=O)c1cnc(c(c1)OC2CN(CC2(F)F)C(=O)Cc3ccc(cc3)OC(F)(F)F)N;4207042;4.1;474.43;9.12;0.66;1.06;0.64;1.17;9;14;6;0.11;2;0;19;4;4;0;0;5;0;0;0;0;13;5;38.5;7.7;7.7;7;0;3;3;0.52;0;1;3;1;0;0;1;2;0;0;0;0;0;0;1;0.34;251.5;932.43;561;4.74;1.74;0.82;23.43;1;2.29;21625;9.6;6.38;0.6;0.32;0.16;0.09;6.11;6.53;126.44;1.15;2.4;4.79;6.37;9.74;1.28;0.44;0.3;0.19;7.2;2.04;0.52;1.96;4.54;1.8;27;0.82;0.52;4.07;4.95;0.…
CCOc1c(C2CNC(=O)C2)c(F)c(cc1C(n3nc(c4c3ncnc4N)C)C)Cl;4297615;4.12;432.93;8.33;0.64;1.02;0.67;1.14;7;17;5;0.09;1;0;22;6;2;0;0;1;1;0;0;1;10;2;38.5;11.5;3.8;8;0;4;5;0.67;0.1;1.1;3;0.75;0;0;2;2;0;0;1;0;0;0;1;0.49;174.86;564.01;491;3.32;1.84;0.92;18.38;1;1.33;22183;8.1;3.57;0.59;0.37;0.22;0.12;2.23;7.11;74.05;0.98;3.05;5.16;7.96;11.01;1.42;0.43;0.27;0.17;7.71;2.88;0.59;1.82;4.48;1.54;30;1;0.66;4.12;5.…
OCc1nc2c(cc1Cc3ccc(cc3)F)N(CC2(C)C)C(=O)CN4CC(C)NCC4CN5CCOCC5C;4173974;4.16;539.77;6.66;0.59;1;0.63;1.14;7;13;7;0.08;1;0;42;5;3;0;0;1;0;0;0;0;9;1;37;6.2;3.7;18;0;5;6;0.69;0.07;1.07;4;0.8;0;0;1;4;0;0;1;0;0;0;1;0.28;488.59;592.65;486;4;1.9;0.99;22.46;1;2.08;80541;11.7;6.25;0.59;0.35;0.18;0.11;1.95;6.95;92.92;0.72;2.4;5.45;7.42;10.75;1.24;0.43;0.28;0.18;12.1;4.68;0.61;1.52;5.08;1.62;36;0.92;0.44;3.4…
Fc1ccc(cc1)-n2ncc3c2cncc3C(=O)NC4(CC4)c5ccnc(c5)S(=O)(=O)C;4456123;4.17;451.52;9.03;0.69;1.03;0.71;1.13;5;25;5;0.09;3;0;18;5;3;0;1;1;0;0;0;1;10;1;44;10;6;4;0;5;6;0.75;0.08;1.08;4;0.8;1;0;1;3;0;0;1;0;0;0;1;0.61;294.48;625.09;562;4.12;1.94;0.98;16.97;1;2.02;34584;7.39;3.88;0.61;0.34;0.18;0.1;4.38;6.19;73.12;0.73;4.11;5.12;8.19;12.31;1.54;0.42;0.28;0.17;9.81;2.85;0.56;1.85;4.54;1.68;27;0.84;0.45;4;4…
O=C(Nc1cc[nH]c(=O)n1)CCCS(=O)(=O)c2ccccc2;4520260;4.17;321.39;8.69;0.66;1.03;0.68;1.13;4;12;6;0.16;6;0;15;3;4;0;1;0;0;0;0;1;8;0;37.8;8.1;10.8;3;0;2;2;0.55;0;1;2;1;0;0;0;2;0;0;0;0;0;0;1;0.26;170.94;414.11;353;3.81;1.82;1.08;11.48;0.86;1.55;3585;7.23;4.99;0.58;0.31;0.16;0.08;4.3;5.03;59.98;0.65;0;3.47;4.89;7.78;1.26;0.46;0.31;0.2;6.67;2.04;0.57;1.84;3.7;1.55;19;0.86;0.64;3.73;4.44;0.35;0.72;0.85;0.…
NCc1ccc(s1)S(=O)(=O)c2ccc(c(c2)-c3ccc(cc3)C)S(=O)(=O)C;4434955;4.17;421.6;9.17;0.68;1.01;0.73;1.11;7;21;5;0.1;4;0;19;1;4;0;3;0;0;0;0;3;8;0;41.3;2.2;8.7;3;0;3;3;0.63;0;1;3;1;0;0;1;2;0;0;0;0;0;0;2;0.59;179.84;456.84;476;4.06;1.76;1.27;17.26;0.86;1.35;9558;7.29;4.04;0.61;0.35;0.17;0.1;4.68;5.98;78.85;0.96;2.4;4.71;7.77;10.05;1.42;0.44;0.29;0.18;11.55;4.72;0.64;1.74;4.18;1.82;23;0.85;0.74;3.46;4.39;0…
NCc1ncc(s1)S(=O)(=O)c2cc(F)cc(c2)-c3cnn(c3)C;4460845;4.18;352.45;9.79;0.69;1.03;0.72;1.13;5;18;4;0.11;2;0;13;4;2;0;2;1;0;0;0;2;9;1;38.9;11.1;5.6;2;0;3;3;0.7;0;1;3;1;0;0;2;1;0;0;0;0;0;0;1;0.64;77.5;471.55;429;3.24;1.83;1.07;13.02;1;1.32;6642;6.02;3.14;0.6;0.35;0.18;0.1;4.76;5.91;55.33;0.87;3.05;4.43;7.32;9.51;1.4;0.44;0.29;0.18;8.15;3.28;0.6;2.02;4.44;1.72;22;0.96;0.74;4.06;4.68;0.39;0.79;0.91;0.8…
CC(NC(C(C(F)(F)F)(C(F)(F)F)O)C(=O)NC(c1cc(F)cc(c1)C(F)(F)F)(c2ccc(cc2)F)Cc3ccccc3)C;4452514;4.2;642.56;9.31;0.66;1.07;0.64;1.18;15;19;9;0.13;1;0;25;2;2;0;0;11;0;0;0;0;15;11;42;2.9;2.9;10;0;3;3;0.41;0;1;3;1;0;0;0;3;0;0;0;0;0;0;3;0.39;536.32;1399.77;732;6.71;1.65;0.83;34.3;0.83;1.28;14894;12.48;7.43;0.62;0.34;0.17;0.1;7.74;6.75;274.23;1.54;0;5.38;7.6;9.48;1.25;0.44;0.3;0.17;10.31;3.29;0.52;1.78;4.5…
Cc1cncc(n1)-c2ccc(cc2)C(=O)N(c3ncccc3Cl)C4CCCNC4;4127458;4.22;407.94;8;0.66;1;0.69;1.13;3;19;4;0.07;1;0;22;5;1;0;0;0;1;0;0;1;7;1;43.1;9.8;2;6;0;4;4;0.83;0;1;4;1;0;0;0;4;0;0;0;0;0;0;1;0.56;417.12;426.85;420;3.08;2;0.94;11.91;0.86;1.64;13874;8.79;4.35;0.58;0.34;0.19;0.11;1.78;6.47;50.66;0.51;0;4.8;7.42;10.19;1.39;0.44;0.28;0.18;7.51;2.67;0.58;1.6;4.42;1.31;27;0.93;0.54;3.66;4.71;0.28;0.65;0.83;0.87…
CC1OCC2(C(C1)CSC(=N2)N)c3ccccc3C(F)(F)F;4209994;4.26;330.41;8.47;0.64;1.03;0.66;1.15;5;7;1;0.02;1;0;17;2;1;0;1;3;0;0;0;1;7;3;38.5;5.1;2.6;8;0;3;4;0.73;0.13;1.13;2;0.67;0;0;0;3;0;0;0;1;0;0;1;0.25;157.18;513.89;342;3.39;1.81;1.01;12.39;1;1;7305;5.56;2.81;0.61;0.35;0.2;0.13;5.67;5.41;55.98;0.89;0;4.59;6.05;8.34;1.21;0.43;0.29;0.16;6.82;3.53;0.59;1.83;3.66;1.8;20;0.91;1;3.68;4.53;0.35;0.7;0.86;0.85;5…
NCc1ncc(s1)S(=O)(=O)c2ccc3c(c2)cccc3;4457629;4.29;304.42;9.51;0.7;1.01;0.75;1.1;3;18;3;0.09;2;0;12;2;2;0;2;0;0;0;0;2;6;0;43.8;6.3;6.3;1;0;3;4;0.75;0.13;1.13;2;0.67;0;0;1;2;0;0;0;1;0;0;2;0.73;98.63;328.15;353;3.08;1.92;1.13;8.97;0.83;1.29;5734;5.06;2.41;0.59;0.36;0.18;0.1;4.44;5.54;36.59;0.84;2.4;4.28;7.45;9.74;1.47;0.44;0.28;0.18;7.58;3.3;0.61;1.8;4.02;1.6;19;0.95;0.77;3.39;3.93;0.36;0.68;0.79;0.…
O=C1NCCN(C1)c2nc(NCC3CCCNC3)c4c(c2)nccn4;4436508;4.3;341.47;7.11;0.61;1;0.64;1.15;1;12;4;0.08;1;0;23;7;1;0;0;0;0;0;0;0;8;0;35.4;14.6;2.1;9;0;4;5;0.88;0.09;1.09;3;0.75;0;0;0;4;0;0;0;1;0;0;0;0.39;262.52;365.32;341;2.35;2.11;0.95;6.44;1;1.41;15847;7.5;3.83;0.57;0.33;0.18;0.11;1.64;4.7;36;0.37;0;4.82;7.23;9.82;1.33;0.44;0.29;0.18;6.62;2.41;0.57;1.56;4.4;1.08;24;0.96;0.58;3.39;4.52;0.28;0.61;0.81;0.88…
CN1CCC(CC1)C(=O)Nc2nc(c(s2)-c3ccnc(n3)Nc4ccc(cc4)N5CCNCC5)-c6ccc(cc6)F;4459919;4.3;572.78;7.74;0.64;1;0.68;1.13;3;24;7;0.09;1;0;33;8;1;0;1;1;0;0;0;1;11;1;40.5;10.8;1.4;10;0;6;6;0.85;0;1;6;1;0;0;1;5;0;0;0;0;0;0;2;0.5;731.12;643.93;601;3.32;2.07;0.96;15.84;0.91;2.38;100096;12.7;6.79;0.58;0.33;0.18;0.1;1.99;6.04;73.63;0.41;2.4;5.39;8.27;12.89;1.46;0.44;0.28;0.18;11.44;4.41;0.58;1.65;4.92;1.24;33;0.8…
CON=C1CCC(CC1)CN2CCN(CC2)c3nc(=O)c4c(s3)c(cc(c4)C(F)(F)F)[N+](=O)[O-];4475126;4.32;499.57;8.61;0.64;1.04;0.65;1.15;7;11;5;0.08;5;0;24;5;4;0;1;3;0;0;0;1;13;3;36.2;8.6;6.9;12;0;4;5;0.65;0.09;1.09;3;0.75;0;0;0;4;0;0;0;1;0;0;1;0.16;431.03;806.36;564;4.12;1.85;0.95;21.06;0.9;2.33;46358;10.23;5.76;0.59;0.33;0.17;0.11;6.05;5.55;103.85;1.08;0;5.23;7.12;10.2;1.24;0.44;0.29;0.18;9.48;4.35;0.57;1.95;4.29;1.…
CCNC(=O)Nc1ccc(cc1)-c2nc(N3CCOCC3C)c4c(n2)C(C)(C)S(=O)(=O)C4;4577549;4.32;459.63;7.54;0.61;1.01;0.65;1.14;7;15;4;0.06;3;0;29;5;4;0;1;0;0;0;0;1;10;0;36.1;8.2;6.6;11;0;4;5;0.66;0.1;1.1;3;0.75;0;0;1;3;0;0;1;0;0;0;1;0.34;276.99;529.4;498;4;1.83;1.07;19.63;0.88;1.78;29876;8.62;4.25;0.6;0.36;0.18;0.1;4.32;5.95;78.45;1.26;2.4;5.42;8.03;10.4;1.3;0.43;0.28;0.17;11.19;4.03;0.61;1.69;4.66;1.77;28;0.88;0.57;…
CCc1cc(cc(c1)S(=O)(=O)c2cnc(s2)CN)-c3cnn(c3)C;4444163;4.33;362.52;8.63;0.66;1.01;0.7;1.12;5;18;5;0.11;2;0;18;4;2;0;2;0;0;0;0;2;8;0;38.1;9.5;4.8;4;0;3;3;0.67;0;1;3;1;0;0;2;1;0;0;0;0;0;0;1;0.62;81.69;389.44;411;3.39;1.83;1.13;13.51;1;1.31;7175;6.65;3.4;0.59;0.35;0.18;0.1;4.53;5.93;49.87;0.96;3.05;4.54;7.39;9.55;1.39;0.44;0.28;0.18;8.69;3.71;0.63;1.8;4.42;1.7;23;0.96;0.75;3.93;4.82;0.33;0.73;0.89;0.…
O=C(N(c1ncccc1Cl)C2CCCNC2)c3ccc(cc3)-c4cncc(n4)N(C)C;4127311;4.37;436.99;7.8;0.64;1;0.68;1.13;4;19;5;0.09;1;0;25;6;1;0;0;0;1;0;0;1;8;1;41.1;10.7;1.8;7;0;4;4;0.77;0;1;4;1;0;0;0;4;0;0;0;0;0;0;1;0.53;451.41;456.5;446;3.54;1.96;0.94;14.69;1;1.78;17470;9.63;4.81;0.58;0.35;0.19;0.11;1.78;6.55;56.1;0.7;0;4.86;7.55;10.43;1.39;0.44;0.28;0.18;8.13;2.77;0.59;1.6;4.41;1.38;28;0.9;0.52;3.63;4.7;0.28;0.62;0.81…
CCNC(=O)c1cnc(c(c1)OC2CN(CC2(F)F)C(=O)Cc3ccc(cc3)OC(F)(F)F)N;4216371;4.37;488.46;8.88;0.65;1.06;0.64;1.17;9;14;7;0.12;2;0;21;4;4;0;0;5;0;0;0;0;13;5;38.2;7.3;7.3;8;0;3;3;0.5;0;1;3;1;0;0;1;2;0;0;0;0;0;0;1;0.33;260.6;936.43;567;4.85;1.74;0.84;23.94;0.9;2.38;23755;10.22;6.86;0.6;0.32;0.16;0.09;6.11;6.58;133.04;1.29;2.4;4.83;6.4;9.82;1.28;0.44;0.3;0.18;7.48;2.12;0.53;1.93;4.65;1.78;29;0.85;0.51;4.01;4…
CNC(=O)c1cnc(cc1Nc2ccccc2S(=O)(=O)C)Nc3ccc(nn3)C;4453545;4.37;412.52;8.42;0.66;1.02;0.68;1.13;6;21;6;0.12;3;0;20;6;3;0;1;0;0;0;0;1;10;0;38.8;12.2;6.1;3;0;3;3;0.62;0;1;3;1;0;0;0;3;0;0;0;0;0;0;1;0.58;300.03;506;482;3.94;1.82;1.02;17.25;0.86;1.61;13797;8.56;5.08;0.59;0.33;0.17;0.09;4.38;5.26;68.57;1.07;0;4.72;7.59;10.76;1.48;0.44;0.3;0.18;8.26;2.19;0.58;1.79;4.39;1.66;28;0.97;0.65;3.84;4.8;0.32;0.68…
O=C(Nc1nc(=O)[nH]cc1F)CCCS(=O)(=O)c2ccccc2;4445189;4.39;339.38;9.17;0.67;1.04;0.68;1.14;5;12;6;0.16;6;0;14;3;4;0;1;1;0;0;0;1;9;1;37.8;8.1;10.8;3;0;2;2;0.52;0;1;2;1;0;0;0;2;0;0;0;0;0;0;1;0.25;178.65;508.23;388;3.87;1.78;1.05;13.26;0.86;1.55;4086;7.38;4.9;0.58;0.32;0.16;0.09;4.39;5.32;76.42;0.68;0;3.53;4.94;7.89;1.25;0.45;0.31;0.2;6.8;2.07;0.56;1.98;4;1.64;20;0.87;0.65;3.84;4.44;0.38;0.74;0.85;0.85…
CC(c1ccc2c(c1)nc([nH]2)C(N)(C)C)(C)C;4466809;4.39;231.38;6.09;0.57;0.98;0.63;1.14;6;10;2;0.05;0;0;21;3;0;0;0;0;0;0;0;0;3;0;36.8;7.9;0;7;0;2;3;0.53;0.22;1.22;1;0.5;0;0;1;1;0;0;1;0;0;0;1;0.56;41.47;185.29;209;3.74;1.65;1;11.5;1;1.2;2525;3.66;2.41;0.63;0.32;0.14;0.09;1.68;2.05;26.73;1.13;2.4;4.17;6.02;8.16;1.34;0.43;0.31;0.18;6.29;1.26;0.66;1.29;2.82;1.9;14;0.82;1.04;3.03;3.35;0.25;0.58;0.64;0.71;18…
NCC1CN(C1)C(=O)c2nn(cc2NC(=O)c3cccc(n3)-c4ccnc(c4)NCC5CC5)C;4434908;4.4;460.6;7.43;0.63;1.01;0.65;1.14;4;19;8;0.12;2;0;28;8;2;0;0;0;0;0;0;0;10;0;38.7;12.9;3.2;9;0;5;5;0.71;0;1;5;1;1;1;1;2;0;0;0;0;0;0;0;0.45;235.91;519.68;493;3.87;2;0.91;15.73;0.9;2.14;42701;9.63;5.36;0.59;0.33;0.17;0.1;2.08;6.01;65.37;0.66;3.93;4.93;7.54;11.47;1.42;0.43;0.28;0.18;8.99;2.39;0.56;1.59;4.68;1.38;32;0.94;0.38;3.83;4.…
CC1OCC2(C(C1)CSC(=N2)N)c3cscc3;4203347;4.4;268.44;8.14;0.63;1;0.7;1.12;2;6;1;0.03;1;0;16;2;1;0;2;0;0;0;0;2;5;0;36.4;6.1;3;7;0;3;4;0.88;0.13;1.13;2;0.67;0;0;1;2;0;0;0;1;0;0;0;0.26;71.91;230.41;244;2.24;1.98;1.23;6.63;0.75;0.91;3567;4.47;1.99;0.59;0.36;0.21;0.12;1.47;2.36;23.33;0.6;2.4;4.11;4.89;7.36;1.16;0.43;0.27;0.17;6.57;3.43;0.67;1.68;3.38;1.55;17;1;1.09;3.63;4.6;0.33;0.72;0.91;0.88;30.36;1.6;…
Fc1ccc(c(c1)F)C(=O)CN2C(=O)NC(C2=O)(C)c3ccc(cc3)NS(=O)(=O)C;4534405;4.4;437.46;9.31;0.68;1.05;0.68;1.14;9;17;6;0.12;5;0;17;3;5;0;1;2;0;0;0;1;11;2;40.4;6.4;10.6;4;0;3;3;0.57;0;1;3;1;0;0;1;2;0;0;0;0;0;0;2;0.38;220.92;710.07;527;4.24;1.71;0.99;21.48;1;2.11;15093;7.79;4.53;0.61;0.34;0.18;0.09;4.4;5.88;126.22;1.01;2.4;4.81;6.62;9.57;1.3;0.43;0.29;0.18;8.69;2.22;0.56;1.97;4.42;1.83;27;0.9;0.6;3.94;4.72…
OC(=O)CC(c1cccc(c1)C2CCOC2)CN3CCC(C3)CCc4ccc5c(n4)NCCC5;4244784;4.4;463.68;6.53;0.59;0.99;0.64;1.13;2;13;9;0.12;1;0;37;3;3;0;0;0;0;0;0;0;6;0;39.4;4.2;4.2;16;0;5;6;0.77;0.08;1.08;4;0.8;0;0;2;3;0;0;0;1;0;0;1;0.32;333.51;433.24;387;3.74;2.08;1.03;11.23;1;2.12;50178;11.09;6.13;0.58;0.33;0.18;0.1;2.39;4.67;61.95;0.69;3.05;4.97;6.33;10.34;1.26;0.44;0.29;0.18;10.32;3.96;0.59;1.41;4.79;1.17;32;0.94;0.36;…
CNC(=O)c1cnc(cc1Nc2ccccc2S(=O)(=O)C)Nc3ccc(cn3)N4CCOCC4;4472802;4.4;482.62;8.04;0.64;1.01;0.67;1.13;5;21;7;0.11;3;0;26;6;4;0;1;0;0;0;0;1;11;0;38.3;10;6.7;6;0;4;4;0.71;0;1;4;1;0;0;0;4;0;0;0;0;0;0;1;0.49;486.8;577.74;532;4;1.92;1.02;17.57;1;2.05;33487;10.49;5.92;0.58;0.33;0.18;0.1;4.4;5.41;74.8;0.95;0;4.97;7.73;11.51;1.45;0.44;0.29;0.18;9.7;2.84;0.58;1.74;4.46;1.53;31;0.91;0.47;3.82;4.85;0.3;0.65;0…
CCON=C1CCC(CC1)CN2CCN(CC2)c3nc(=O)c4c(s3)c(cc(c4)C(F)(F)F)[N+](=O)[O-];4571987;4.41;513.6;8.42;0.63;1.03;0.65;1.15;7;11;6;0.09;5;0;26;5;4;0;1;3;0;0;0;1;13;3;36.1;8.2;6.6;13;0;4;5;0.63;0.09;1.09;3;0.75;0;0;0;4;0;0;0;1;0;0;1;0.16;450.19;810.36;572;4.24;1.85;0.97;21.57;1;2.5;51500;10.86;6.17;0.59;0.33;0.17;0.11;6.06;5.57;108.69;1.21;0;5.25;7.13;10.31;1.24;0.44;0.29;0.18;9.71;4.42;0.57;1.92;4.52;1.65…
CNC(=O)c1cnc(cc1Nc2cccc(c2OC)-c3ncn(n3)C)Nc4ncc(c(c4)C)F;4557190;4.42;462.54;8.12;0.65;1.02;0.67;1.14;6;24;7;0.12;1;0;23;8;2;0;0;1;0;0;0;0;11;1;40.4;14;3.5;4;0;4;4;0.68;0;1;4;1;0;0;1;3;0;0;0;0;0;0;1;0.62;354.36;632.81;550;3.54;1.89;0.84;19.46;1;1.79;30397;10.06;5.13;0.58;0.35;0.19;0.1;2.07;5.57;67.12;0.98;2.4;5.04;8.02;11.91;1.51;0.44;0.28;0.18;7.39;2.13;0.56;1.73;4.79;1.48;33;0.97;0.52;4.08;5.05…
CC(=O)Nc1sc(c(n1)-c2ccc(cc2)F)-c3ccnc(n3)Nc4ccc(cc4)N5CCNCC5;4451783;4.42;489.63;8.3;0.66;1.01;0.69;1.13;3;24;6;0.1;1;0;24;7;1;0;1;1;0;0;0;1;10;1;42.4;11.9;1.7;5;0;5;5;0.83;0;1;5;1;0;0;1;4;0;0;0;0;0;0;2;0.59;477.57;590.29;548;3.16;2.04;0.93;14.36;1;2.15;59253;10.57;5.71;0.58;0.32;0.18;0.1;2;5.49;57.13;0.74;2.4;5.2;8.18;12.71;1.52;0.44;0.29;0.18;9.06;3.31;0.57;1.72;4.5;1.27;29;0.83;0.39;3.79;4.61;…
CCc1cc(cc(c1)S(=O)(=O)c2cnc(s2)CN)-c3ccccc3;4564074;4.44;358.52;8.54;0.67;1;0.72;1.11;4;19;5;0.11;2;0;18;2;2;0;2;0;0;0;0;2;6;0;42.9;4.8;4.8;3;0;3;3;0.71;0;1;3;1;0;0;1;2;0;0;0;0;0;0;2;0.65;158.86;358.15;387;3.32;1.88;1.15;11.94;1;1.31;7327;6.94;3.49;0.58;0.35;0.18;0.1;4.51;5.94;49.48;0.92;2.4;4.48;7.48;9.77;1.43;0.44;0.28;0.18;8.66;3.82;0.62;1.68;4.25;1.6;21;0.88;0.74;3.53;4.31;0.31;0.66;0.8;0.84;…
CNC(=O)c1cnc(cc1Nc2ccccc2S(=O)(=O)C)Nc3ccccn3;4544320;4.44;397.5;8.46;0.66;1.02;0.69;1.13;5;21;6;0.12;3;0;19;5;3;0;1;0;0;0;0;1;9;0;40.4;10.6;6.4;2;0;3;3;0.64;0;1;3;1;0;0;0;3;0;0;0;0;0;0;1;0.6;286.8;478.36;454;3.87;1.86;1.02;15.16;1;1.49;12230;8.38;4.87;0.58;0.33;0.17;0.09;4.37;5.23;63.72;1.06;0;4.68;7.52;10.64;1.48;0.45;0.3;0.18;7.91;2.14;0.58;1.77;4.28;1.6;27;0.96;0.67;3.65;4.53;0.32;0.66;0.82;0…
Fc1ccc(cc1)-c2nc(sc2-c3ccnc(n3)Nc4ccc(cc4)N5CCNCC5)N;4459320;4.45;447.59;8.29;0.67;1.01;0.7;1.13;2;23;5;0.09;0;0;22;7;0;0;1;1;0;0;0;1;9;1;42.6;13;0;4;0;5;5;0.91;0;1;5;1;0;0;1;4;0;0;0;0;0;0;2;0.64;425.49;517.53;500;2.45;2.09;0.93;10.96;1;2.11;51136;9.29;4.81;0.58;0.33;0.19;0.11;1.96;5.35;46.09;0.41;2.4;5.05;8.01;12.65;1.54;0.44;0.28;0.18;8.44;3.09;0.57;1.65;4.27;1.2;26;0.81;0.39;3.71;4.45;0.29;0.6…
FC1CN(CCC1Oc2cc(OCC(O)(C)C)ccc2C(=O)N)C(=O)Cc3ccc(cc3)OC(F)(F)F;4203759 4206532 4216925 4217454;4.45;528.55;8.13;0.63;1.04;0.63;1.15;10;14;9;0.13;2;0;28;2;6;0;0;4;0;0;0;0;12;4;38.5;3.1;9.2;11;0;3;3;0.49;0;1;3;1;0;0;0;3;0;0;0;0;0;0;2;0.31;434.45;906.23;563;5.2;1.73;0.88;27.14;1;2.61;30978;11.78;8.97;0.6;0.3;0.15;0.09;6.07;7.01;154.15;1.31;0;4.87;6.32;10.05;1.28;0.44;0.31;0.19;9.29;2.61;0.55;1.77;4…
NCCCCNc1nc(cc2c1nccn2)-c3ccc(nc3)N(C)C;4437415 4439653;4.45;337.48;7.03;0.61;1;0.65;1.14;3;17;7;0.14;0;0;23;7;0;0;0;0;0;0;0;0;7;0;37.5;14.6;0;6;0;3;4;0.64;0.13;1.13;2;0.67;0;0;0;3;0;0;0;1;0;0;0;0.63;203.28;339.87;343;3.32;1.95;0.93;11.62;1;1.66;11591;8.08;4.15;0.56;0.32;0.17;0.1;0.92;1.75;34.56;1.59;0;4.72;8.04;10.55;1.47;0.45;0.29;0.18;6;1.66;0.58;1.44;4.4;1.32;24;0.96;0.64;3.48;4.52;0.26;0.62;0…
OCC(Oc1ccc(c(c1)OC2CCN(CC2F)C(=O)Cc3ccc(cc3)OC(F)(F)F)C(=O)N)(C)C;4208638;4.46;528.55;8.13;0.63;1.04;0.63;1.15;10;14;9;0.13;2;0;28;2;6;0;0;4;0;0;0;0;12;4;38.5;3.1;9.2;11;0;3;3;0.49;0;1;3;1;0;0;0;3;0;0;0;0;0;0;2;0.31;433.68;906.23;565;5.2;1.73;0.88;27;1;2.56;30696;11.78;8.41;0.6;0.32;0.15;0.09;6.07;7.03;153.27;1.31;0;4.93;6.33;10.05;1.28;0.44;0.31;0.19;9.21;2.55;0.55;1.77;4.81;1.78;32;0.87;0.48;3.…
CN(CC=CC(=O)Nc1ccc(cc1)-n2nc3c(c2-c4oc5c(c4C)cc(cc5)Cl)c(N)n[nH]c3=O)C;4462946 4463714;4.48;518.02;8.49;0.67;1.02;0.69;1.13;7;25;6;0.09;4;0;24;7;3;0;0;0;1;0;0;1;11;1;42.6;11.5;4.9;4;0;5;7;0.65;0.17;1.17;3;0.6;0;0;2;3;0;0;2;0;0;0;2;0.51;311.51;627.97;611;4.06;1.9;0.86;22.25;1;1.99;80683;10.05;4.88;0.59;0.34;0.19;0.11;2.14;5.61;73.88;1.44;3.05;5.71;8.99;13.42;1.54;0.43;0.28;0.17;9.26;2.99;0.57;1.72…
CS(=O)c1ccc(cc1)Nc2ccc3n(n2)c(cn3)-c4ccc(cc4)S(=O)C;4443635;4.49;410.56;8.93;0.69;1.01;0.73;1.11;4;24;5;0.1;2;0;18;4;2;0;2;0;0;0;0;2;8;0;43.5;8.7;4.3;2;0;4;5;0.75;0.1;1.1;3;0.75;0;0;1;3;0;0;1;0;0;0;2;0.71;254.64;450.46;477;3.32;1.95;1.12;14.51;1;1.99;28177;7.86;4.04;0.59;0.34;0.17;0.09;2.23;4.59;47.3;0.85;2.4;4.98;8.42;12.16;1.55;0.44;0.29;0.18;8.97;2.53;0.61;1.75;4.38;1.43;24;0.86;0.47;3.46;4.03…
CC(=O)Nc1sc(c(n1)C)-c2cc3CN(C(=O)c3c(c2)S(=O)(=O)C)C(C4CC4)C;4126156;4.5;433.6;8.34;0.65;1.01;0.69;1.12;8;15;5;0.09;4;0;23;3;4;0;2;0;0;0;0;2;9;0;38.5;5.8;7.7;9;0;4;5;0.59;0.12;1.12;3;0.75;1;0;2;1;0;0;1;0;0;0;1;0.34;76.75;500.29;487;4.24;1.79;1.14;19.39;0.86;1.42;18934;7.17;3.97;0.61;0.33;0.18;0.1;4.52;6.08;74.71;1.11;4.11;5.29;7.9;9.95;1.3;0.42;0.28;0.16;10.89;3.91;0.64;1.75;4.35;1.72;27;0.93;0.6…
CC(c1ccc(cc1)-c2cc(nn2C3CCC3)CN4CCOCC4)C;4476297;4.5;339.53;6.29;0.59;0.98;0.64;1.13;2;11;5;0.09;0;0;29;3;1;0;0;0;0;0;0;0;4;0;38.9;5.6;1.9;12;0;4;4;0.84;0;1;4;1;0;1;1;2;0;0;0;0;0;0;1;0.39;170.84;294.67;294;2.74;2.06;1.04;9.32;0.86;1.61;11018;7.41;3.72;0.58;0.34;0.17;0.09;0.76;1.99;31.94;0.66;2.4;4.81;7.12;9.19;1.28;0.44;0.28;0.18;7.72;2.4;0.62;1.35;4.16;1.26;18;0.72;0.56;3.09;4.41;0.24;0.54;0.77;…
Fc1nccc(c1)CC2(Cc3ccnc(c3)F)c4ccccc4C(=O)c5c2cccc5;343822 4447214;4.5;412.46;8.42;0.7;1.01;0.72;1.12;3;25;4;0.08;1;0;18;2;1;0;0;2;0;0;0;0;5;2;53.1;4.1;2;3;0;5;8;0.84;0.15;1.15;3;0.6;0;0;0;5;0;0;0;2;0;0;2;0.69;362.1;573.25;470;3.08;2.03;0.86;12.41;1;1.05;30287;7.52;3.33;0.58;0.35;0.21;0.12;2.23;6.27;64.7;0.49;0;5.52;8.21;11.47;1.43;0.43;0.27;0.17;7.83;3.57;0.53;1.51;3.66;1.46;17;0.55;0.66;3.08;3.8…
CC(c1ccc(cc1)N(C)C)NC(=O)C2CNCC2c3ccc(cc3)C(F)(F)F;4436020 4438229;4.5;405.51;7.37;0.61;1.01;0.64;1.15;7;13;5;0.09;1;0;26;3;1;0;0;3;0;0;0;0;7;3;40;5.5;1.8;9;0;3;3;0.59;0;1;3;1;0;0;1;2;0;0;0;0;0;0;2;0.39;202.94;580.38;390;4.36;1.79;0.93;18.99;1;2.04;15106;8.67;5.05;0.6;0.34;0.16;0.08;5.61;5.88;79.31;0.93;2.4;4.54;5.95;9.32;1.28;0.44;0.3;0.18;7.71;2.24;0.58;1.6;3.91;1.71;22;0.76;0.54;3.43;4.32;0.28…
ON=C(c1nonc1NCCN2CCOC2=O)Nc3ccc(c(c3)Br)F;4443777;4.51;429.24;10.73;0.68;1.05;0.67;1.15;4;13;7;0.17;2;0;14;6;4;0;0;1;0;1;0;1;12;2;35;15;10;4;0;3;3;0.62;0;1;3;1;0;0;2;1;0;0;0;0;0;0;1;0.39;91.71;589.37;470;3.39;1.9;0.89;13.37;1;1.89;10078;8.66;4.65;0.58;0.35;0.18;0.08;2.09;5.31;55.95;0.78;3.05;4.29;6.33;9.11;1.31;0.45;0.29;0.19;6.05;1.42;0.57;2.07;4.47;1.42;26;1;0.56;4.27;4.77;0.39;0.8;0.9;0.91;105…
OCc1c(cccc1-n2ccc3c(c2=O)c(F)cc(c3)C4CC4)-c5nc(N)nc(n5)Nc6cc(n(c6)C(C)C)C#N;4208062;4.52;550.65;8.1;0.67;1.01;0.68;1.13;7;26;7;0.1;2;1;27;8;2;0;0;1;0;0;0;0;11;1;44.1;11.8;2.9;7;0;6;7;0.73;0.07;1.07;5;0.83;1;0;1;4;0;0;0;1;0;0;2;0.5;488.56;705.51;652;3.74;1.94;0.87;23.51;0.9;2.38;134494;10.54;5.12;0.59;0.35;0.21;0.11;2.23;7.15;93.27;0.84;3.93;5.6;8.54;14.14;1.56;0.43;0.27;0.17;10.39;3.27;0.55;1.65;…
Fc1ccc(cc1)-n2ncc3c2cncc3C(=O)NCc4ccnc(c4)S(=O)(=O)C;4441094;4.52;425.48;9.25;0.7;1.03;0.71;1.13;5;25;5;0.1;3;0;16;5;3;0;1;1;0;0;0;1;10;1;43.5;10.9;6.5;2;0;4;5;0.7;0.1;1.1;3;0.75;0;0;1;3;0;0;1;0;0;0;1;0.67;274.53;605.09;526;3.87;1.91;0.98;16.42;1;2.13;30279;7.85;4.2;0.6;0.34;0.18;0.1;4.36;5.73;68.58;0.76;2.4;4.92;8.12;12.27;1.56;0.43;0.29;0.18;8.57;2.46;0.55;1.9;4.39;1.62;27;0.9;0.47;3.95;4.74;0.…
COCCOc1cc2nccc(c2cc1S(=O)(=O)C(C)(C)C)Nc3n[nH]c(c3C)C;4292228;4.52;432.6;7.46;0.61;1.01;0.65;1.13;8;18;8;0.13;2;0;28;4;4;0;1;0;0;0;0;1;9;0;36.2;6.9;6.9;9;0;3;4;0.5;0.13;1.13;2;0.67;0;0;1;2;0;0;0;1;0;0;1;0.5;160.42;497.76;470;4.58;1.75;1.04;19.94;1;1.66;17467;8.54;4.49;0.6;0.35;0.16;0.09;4.59;6.31;77.92;1.52;2.4;5.06;8.1;10.78;1.43;0.44;0.29;0.18;10.75;2.92;0.63;1.67;4.3;1.81;27;0.9;0.72;3.73;4.68…
CS(=O)c1ccc(cc1)-c2cnc3n2nc(cc3)NC4CCS(=O)(=O)CC4;4445885;4.54;404.56;8.61;0.66;1.01;0.7;1.12;4;19;4;0.08;3;0;20;4;3;0;2;0;0;0;0;2;9;0;38.3;8.5;6.4;6;0;4;5;0.78;0.1;1.1;3;0.75;0;0;1;3;0;0;1;0;0;0;1;0.53;241.44;454.2;457;3.24;1.94;1.21;14.02;0.88;1.91;25030;7.25;4.02;0.6;0.34;0.17;0.1;3.8;4.58;55.6;0.76;2.4;4.95;8.15;11.14;1.44;0.43;0.29;0.18;10.36;4.05;0.61;1.81;4.09;1.6;22;0.82;0.5;3.76;4.57;0.3…
CCc1cc(cc(c1)S(=O)(=O)c2csc(n2)CN)-c3cnn(c3)C;4463882;4.54;362.52;8.63;0.66;1.01;0.7;1.12;5;18;5;0.11;2;0;18;4;2;0;2;0;0;0;0;2;8;0;38.1;9.5;4.8;4;0;3;3;0.67;0;1;3;1;0;0;2;1;0;0;0;0;0;0;1;0.62;81.69;389.44;410;3.39;1.83;1.13;13.51;1;1.31;7175;6.65;3.4;0.59;0.35;0.18;0.1;4.59;5.9;48.88;0.96;3.05;4.54;7.39;9.55;1.39;0.44;0.28;0.18;8.25;3.55;0.63;1.8;4.42;1.7;23;0.96;0.75;3.98;4.86;0.33;0.74;0.9;0.87…
Fc1ccc(cc1)-c2nc(sc2-c3ccnc(n3)NCC(c4ccncc4)O)C5CCNCC5;4436765;4.55;476.63;8.08;0.66;1.01;0.69;1.13;2;23;7;0.11;0;0;25;6;1;0;1;1;0;0;0;1;9;1;42.4;10.2;1.7;7;0;5;5;0.85;0;1;5;1;0;0;1;4;0;0;0;0;0;0;1;0.61;462.89;546.37;503;3.08;2.08;0.96;11.27;1;1.93;38291;10.54;5.43;0.58;0.33;0.18;0.1;2.04;5.57;59.94;0.39;2.4;5.19;8.01;11.94;1.48;0.44;0.28;0.18;9.23;3.75;0.57;1.68;4.74;1.17;28;0.82;0.43;3.86;4.82;…
O=C(Nc1cc(Br)c(cc1OCC2CNCCO2)C)Nc3cnc(cn3)C;3039517;4.55;436.35;8.91;0.63;1.01;0.67;1.14;4;13;5;0.1;1;0;22;5;3;0;0;0;0;1;0;1;9;1;36.7;10.2;6.1;7;0;3;3;0.67;0;1;3;1;0;0;0;3;0;0;0;0;0;0;1;0.41;287.88;450.15;396;3.24;1.91;0.98;13.43;0.88;1.72;10774;9.46;5.88;0.58;0.32;0.16;0.1;2.09;5.33;47.61;0.58;0;4.32;6.3;9.25;1.32;0.45;0.3;0.2;7.08;1.99;0.62;1.75;4.39;1.4;27;1;0.57;3.87;4.85;0.31;0.69;0.86;0.9;1…
COc1ccc(cc1)NC(=O)N2CCN(CC2)c3nc(N)nc4c3ncs4;4217096;4.55;385.5;8.38;0.65;1.02;0.68;1.14;3;17;3;0.06;1;0;19;7;2;0;1;0;0;0;0;1;10;0;37;15.2;4.3;5;0;4;5;0.78;0.1;1.1;3;0.75;0;0;1;3;0;0;1;0;0;0;1;0.53;260.16;460.2;441;3;2;0.93;11.86;0.88;2.05;21215;7.82;3.92;0.58;0.35;0.19;0.1;1.79;5.5;38.76;0.7;2.4;4.79;6.81;10.51;1.39;0.44;0.28;0.18;6.88;2.39;0.58;1.79;4.39;1.35;23;0.85;0.46;3.85;4.42;0.32;0.7;0.8…
CN1CCC(CC1)c2sc(c(n2)-c3ccc(cc3)F)-c4ccnc(n4)Nc5ccc(cc5)N6CCNCC6;4288103;4.55;529.75;7.57;0.64;1;0.68;1.13;2;23;6;0.08;0;0;32;7;0;0;1;1;0;0;0;1;9;1;41.4;10;0;10;0;6;6;0.92;0;1;6;1;0;0;1;5;0;0;0;0;0;0;2;0.54;651.26;561.86;545;2.65;2.11;0.98;12.48;0.9;2.2;87173;11.45;5.91;0.58;0.34;0.18;0.11;1.92;5.69;56.98;0.36;2.4;5.42;8.29;12.83;1.47;0.43;0.28;0.18;11.02;4.68;0.59;1.55;4.62;1.17;30;0.79;0.35;3.6…
OCCN(C1CCN(CC1)c2ccc(cc2F)Nc3ncc(c(n3)-c4cnn(c4)C(C)C)C)C;4447631;4.55;467.66;6.88;0.6;1;0.63;1.15;6;17;8;0.11;0;0;34;7;1;0;0;1;0;0;0;0;9;1;36.8;10.3;1.5;12;0;4;4;0.68;0;1;4;1;0;0;1;3;0;0;0;0;0;0;1;0.46;377.27;522.46;460;3.74;1.89;0.96;19.94;1;2.51;39498;10.81;5.77;0.58;0.34;0.18;0.09;1.93;7.02;68.1;1.13;2.4;5;7.71;11.18;1.39;0.44;0.29;0.18;9.24;2.87;0.6;1.55;4.71;1.48;30;0.88;0.41;3.75;5.1;0.25;…
OC(c1ccc2c(c1C)COC2=O)CN3CCN(CC3)CC(c4ccc5c(c4C)COC5=O)O;3696475 3696476 3696477 4559965 4573466;4.56;466.58;7.29;0.62;1.01;0.65;1.13;6;14;6;0.09;2;0;30;2;6;0;0;0;0;0;0;0;8;0;40.6;3.1;9.4;12;0;5;7;0.71;0.17;1.17;3;0.6;0;0;2;3;0;0;2;0;0;0;2;0.32;316.69;562.53;472;3.74;1.93;0.93;19.37;0.9;2.28;62522;9.31;4.37;0.6;0.37;0.2;0.1;1.98;4.88;75.25;0.59;3.05;5.06;6.47;10.8;1.29;0.43;0.27;0.18;9.4;3.44;0.5…
OC1CCCCC1n2cnc3c(c2=O)cc(c4c3cccc4)Cc5ccc(nc5)C;4078588 4206036;4.56;399.53;7.26;0.64;0.99;0.68;1.12;3;19;3;0.05;2;0;25;3;2;0;0;0;0;0;0;0;5;0;45.5;5.5;3.6;8;0;5;8;0.87;0.15;1.15;3;0.6;0;0;0;5;0;0;0;2;0;0;2;0.5;340.72;414.82;412;2.55;2.05;0.94;12.3;1;1.57;45884;7.75;3.48;0.59;0.36;0.2;0.12;1.83;6.47;54.16;0.5;0;5.45;8.42;11.86;1.43;0.43;0.27;0.17;8.34;3.54;0.57;1.44;4.35;1.35;30;1;0.53;3.62;4.76;0…
COc1cc(ccc1-c2cc(ccc2F)-c3cnnc4c3ncn4CC)S(=O)(=O)CC;3647536;4.57;440.54;8.47;0.66;1.02;0.69;1.13;6;24;6;0.11;2;0;21;4;3;0;1;1;0;0;0;1;9;1;42.3;7.7;5.8;5;0;4;5;0.68;0.1;1.1;3;0.75;0;0;1;3;0;0;1;0;0;0;2;0.65;277.96;590.76;532;3.74;1.87;1.01;18.07;0.88;1.69;33138;8.28;3.77;0.59;0.37;0.19;0.11;4.33;6.84;72.87;1.1;2.4;5.19;8.59;12.53;1.57;0.44;0.27;0.17;9.2;2.94;0.59;1.8;4.89;1.66;30;0.97;0.56;3.75;4.…
COCc1ccc(cn1)-c2cc3c(cc2F)ncc4c3n(C5CCC(CC5)OC)c(=O)n4C;4171264;4.57;450.56;7.51;0.63;1.01;0.66;1.13;5;18;5;0.08;1;0;27;4;3;0;0;1;0;0;0;0;8;1;41.7;6.7;5;10;0;5;8;0.76;0.16;1.16;3;0.6;0;0;1;4;0;0;1;1;0;0;1;0.46;321.73;583.9;489;3.08;1.96;0.91;17.15;0.89;1.71;70693;8.89;3.84;0.59;0.36;0.2;0.12;2.04;7.1;66.73;0.96;2.4;5.66;8.69;12.04;1.39;0.43;0.27;0.17;8.69;3.71;0.58;1.62;4.68;1.46;31;0.94;0.51;3.6…
COCc1ccc(cn1)-c2cc3c(cc2F)ncc4c3n(C5CCOCC5)c(=O)n4C;4162952;4.57;422.5;7.82;0.65;1.01;0.67;1.13;4;18;4;0.07;1;0;23;4;3;0;0;1;0;0;0;0;8;1;42.6;7.4;5.6;8;0;5;8;0.81;0.16;1.16;3;0.6;0;0;1;4;0;0;1;1;0;0;1;0.49;293.31;573.9;477;2.83;2;0.88;14.5;0.88;1.66;56641;8.06;3.42;0.59;0.36;0.21;0.12;2.05;7.01;59;0.86;2.4;5.59;8.68;11.88;1.4;0.43;0.27;0.17;7.87;3.2;0.56;1.67;4.54;1.42;29;0.94;0.53;3.74;4.99;0.29…
CN(CCCOc1ccc(cn1)-c2ccc3c(c2)c4c(cn3)n(c(=O)n4C5CCCOC5)C)C;3890490 3960662 4111966;4.57;461.62;7.1;0.62;1;0.65;1.13;4;18;7;0.1;1;0;31;5;3;0;0;0;0;0;0;0;8;0;40;7.7;4.6;11;0;5;8;0.74;0.16;1.16;3;0.6;0;0;1;4;0;0;1;1;0;0;1;0.45;350.12;517.43;480;3.54;2;0.94;16.21;1;2.19;79985;9.87;4.64;0.58;0.34;0.19;0.11;1.69;6.19;56.07;1.26;2.4;5.53;8.64;12.16;1.4;0.44;0.28;0.17;9.2;3.32;0.59;1.53;4.65;1.38;33;0.97…
OC1CN(C(C1)Cc2ccc(cc2)Cl)C3CCN(CC3)c4[nH]nc(n4)N;4442663 4547227;4.57;376.94;7.39;0.61;1;0.65;1.14;3;11;4;0.07;0;0;25;6;1;0;0;0;1;0;0;1;8;1;35.3;11.8;2;10;0;4;4;0.85;0;1;4;1;0;0;2;2;0;0;0;0;0;0;1;0.38;165.92;358.58;349;2.35;2;0.99;11.7;0.88;1.83;17757;7.73;4.17;0.59;0.33;0.18;0.1;1.57;4.25;40.64;0.54;3.05;4.76;6.09;9.12;1.22;0.43;0.29;0.18;7.74;3.2;0.59;1.62;4.32;1.37;21;0.81;0.5;3.68;4.63;0.29;0…
Fc1cccc(c1CNc2cc(F)c(c(c2)F)S(=O)(=O)Nc3ncsc3)CN(C(C)(C)C)C;4471825;4.58;498.65;8.6;0.64;1.02;0.68;1.14;9;19;9;0.15;2;0;25;4;2;0;2;3;0;0;0;2;11;3;37.9;6.9;3.4;7;0;3;3;0.52;0;1;3;1;0;0;1;2;0;0;0;0;0;0;2;0.49;247.63;707.48;544;4.8;1.74;1.07;22.83;1;1.96;18022;10;6.26;0.61;0.34;0.17;0.08;5.44;6.63;122.94;1.12;2.4;4.64;7.15;10.43;1.4;0.44;0.3;0.18;10.84;2.93;0.61;1.88;4.39;1.8;26;0.79;0.55;3.83;4.68;…
COc1ccccc1-n2nc(cc2-c3csc(c3)Cl)C4CC(C)(C)OC(C4)(C)C;4277584;4.58;431.04;7.7;0.63;1;0.68;1.12;6;16;4;0.07;0;0;27;2;2;0;1;0;1;0;0;2;6;1;41.1;3.6;3.6;10;0;4;4;0.76;0;1;4;1;0;0;2;2;0;0;0;0;0;0;1;0.5;190.04;411.83;432;3.32;1.85;1.04;16.93;0.67;1.23;17020;7.72;4.4;0.6;0.33;0.19;0.1;1.44;2.79;49.51;0.81;3.05;5.22;7.8;10.12;1.34;0.43;0.29;0.17;10.45;3.34;0.66;1.59;4.31;1.77;24;0.83;0.66;3.42;4.28;0.27;0…
CS(=O)c1ccc(cc1)-c2cnc3n2nc(cc3)Nc4ccc(cc4)S(=O)(=O)C;4444857;4.58;426.56;9.08;0.69;1.02;0.72;1.11;5;25;5;0.1;3;0;18;4;3;0;2;0;0;0;0;2;9;0;42.6;8.5;6.4;2;0;4;5;0.72;0.1;1.1;3;0.75;0;0;1;3;0;0;1;0;0;0;2;0.69;267.27;498.2;513;3.74;1.9;1.14;16.47;1;2.07;31122;7.62;4.19;0.6;0.34;0.17;0.09;4.15;4.59;56.22;0.87;2.4;5;8.45;12.33;1.56;0.43;0.29;0.18;9.93;2.61;0.6;1.81;4.35;1.64;24;0.83;0.47;3.67;4.43;0.3…
CS(=O)c1ccc(cc1)-c2cnc3n2nc(cc3)NC4CCN(CC4)S(=O)(=O)C;4445827;4.59;433.61;8.34;0.64;1.01;0.68;1.13;5;19;5;0.09;3;0;23;5;3;0;2;0;0;0;0;2;10;0;36.5;9.6;5.8;7;0;4;5;0.72;0.1;1.1;3;0.75;0;0;1;3;0;0;1;0;0;0;1;0.5;267.27;483.84;489;3.74;1.9;1.19;16.47;1;2.07;31122;8.06;4.47;0.6;0.34;0.17;0.09;4.05;4.67;61.13;0.87;2.4;5;8.13;11.28;1.43;0.43;0.29;0.18;10.55;3.36;0.62;1.79;4.35;1.64;24;0.83;0.47;3.78;4.72…
OC(=O)CC(c1cccc(c1)-c2[nH]nc(c2)C)CN3CCC(C3)CCc4ccc5c(n4)NCCC5;4240155;4.6;473.68;6.77;0.61;0.99;0.65;1.13;3;18;9;0.12;1;0;35;5;2;0;0;0;0;0;0;0;7;0;40;7.1;2.9;13;0;5;6;0.74;0.08;1.08;4;0.8;0;0;2;3;0;0;0;1;0;0;1;0.44;345.5;453.49;435;3.81;2.04;0.99;14.21;0.9;2.19;56668;10.93;6.12;0.58;0.32;0.18;0.1;2.42;4.69;61.97;0.74;3.05;5.02;6.97;11.19;1.35;0.44;0.29;0.18;10.14;3.86;0.59;1.45;4.96;1.27;33;0.94…
CON=C1CCC2(C(C1)CC(C2Oc3ccc(cc3)C#N)N4CCCC(C4)N)C;4128782;4.6;396.59;6.5;0.59;0.99;0.63;1.14;4;8;4;0.06;1;1;32;4;2;0;0;0;0;0;0;0;6;0;37.7;6.6;3.3;15;0;4;5;0.72;0.1;1.1;3;0.75;0;0;1;3;0;0;1;0;0;0;1;0.19;242.54;377.72;347;3.32;1.94;1.01;14.14;1;1.49;22246;8.54;4.11;0.58;0.35;0.19;0.11;1.23;3.18;56.35;1;2.4;5.27;6.49;8.99;1.16;0.44;0.28;0.17;9.12;4.5;0.6;1.44;4.53;1.55;27;0.93;0.62;3.4;4.86;0.24;0.5…
CCc1nn2c(c1Cc3ccc(cc3)C=CCN4CCNCC4=O)nc(cc2C)C;4207309;4.6;403.58;6.84;0.61;0.99;0.66;1.13;4;18;6;0.1;2;0;29;5;1;0;0;0;0;0;0;0;6;0;40.7;8.5;1.7;9;0;4;5;0.7;0.1;1.1;3;0.75;0;0;1;3;0;0;1;0;0;0;1;0.49;296.3;398.65;400;3.16;1.96;0.97;14.78;1;2.17;30390;9.01;4.6;0.58;0.34;0.19;0.11;1.5;4.84;46.26;0.72;2.4;4.86;7.78;11.64;1.49;0.44;0.28;0.18;7.89;2.72;0.6;1.43;4.71;1.4;28;0.93;0.42;3.62;4.94;0.24;0.62;…
Cn1nc(c(c1)NC(=O)c2cccc(n2)-c3ccnc(c3)N)C(=O)N;4447180;4.6;337.38;8.43;0.67;1.02;0.68;1.14;5;19;4;0.1;2;0;15;7;2;0;0;0;0;0;0;0;9;0;40;17.5;5;1;0;3;3;0.68;0;1;3;1;0;0;1;2;0;0;0;0;0;0;0;0.63;166.28;441.01;407;3.24;1.85;0.81;14.22;1;1.6;9849;6.81;3.71;0.59;0.34;0.18;0.1;2.4;5.45;47.34;0.84;2.4;4.34;7.27;10.19;1.46;0.44;0.29;0.18;5.26;1.41;0.53;1.72;4.48;1.52;25;1;0.62;3.81;4.54;0.32;0.72;0.85;0.87;8…
Fc1ccc(cc1)-n2nc(cc2-c3ccc(cc3)C(C)C)CN4CCN(CC4)c5ccccn5;4591121;4.6;455.63;7.12;0.63;0.99;0.67;1.13;3;23;6;0.09;0;0;30;5;0;0;0;1;0;0;0;0;6;1;43.8;7.8;0;8;0;5;5;0.85;0;1;5;1;0;0;1;4;0;0;0;0;0;0;2;0.61;484.8;490.34;463;3;2.04;0.94;14.16;0.89;1.96;39368;9.99;5.18;0.58;0.34;0.18;0.1;1.91;5.57;50.09;0.61;2.4;5.22;7.92;11.31;1.39;0.44;0.28;0.18;9.14;3.12;0.58;1.42;4.56;1.29;27;0.79;0.41;3.33;4.46;0.24…
Cc1ccc(cc1)-c2nc(NCC3CCCNC3)c4c(c2)ncn(c4=O)C;4526150;4.6;363.51;6.99;0.62;0.99;0.66;1.13;3;14;4;0.07;2;0;25;5;1;0;0;0;0;0;0;0;6;0;40.4;9.6;1.9;8;0;4;5;0.82;0.09;1.09;3;0.75;0;0;0;4;0;0;0;1;0;0;1;0.4;289.62;367.34;363;2.55;2;0.95;11.55;0.86;1.35;18536;7.69;3.84;0.58;0.34;0.18;0.11;1.74;5.72;42.78;0.53;0;5;7.78;10.09;1.34;0.44;0.28;0.18;7.37;2.6;0.59;1.47;4.46;1.35;25;0.93;0.59;3.64;4.77;0.26;0.64…
CCOc1cc(CN2CCC3(CC2)NC(=O)NC3=O)cc(c1-c4ccc(cc4)F)OCC;4289922;4.6;441.55;7.36;0.62;1.01;0.65;1.13;5;14;7;0.11;2;0;28;3;4;0;0;1;0;0;0;0;8;1;40;5;6.7;10;0;4;4;0.69;0;1.05;3;0.75;0;0;1;3;0;0;0;0;0;0;2;0.34;337.68;571.36;456;3.54;1.91;0.94;17.25;1;1.8;25651;9.57;4.83;0.58;0.34;0.2;0.12;2.08;5.46;73.79;1.08;2.4;5.06;7.31;10.05;1.29;0.44;0.28;0.17;8.11;3.19;0.57;1.62;4.14;1.57;23;0.72;0.51;3.65;4.66;0.…
Cn1ncc(c1)-c2nc(NCC3CNCCC3(F)F)c4c(c2)nccn4;4439328 4561098;4.6;359.43;7.99;0.64;1.02;0.65;1.16;3;16;4;0.08;0;0;19;7;0;0;0;2;0;0;0;0;9;2;37.8;15.6;0;7;0;4;5;0.81;0.1;1.1;3;0.75;0;0;1;3;0;0;0;1;0;0;0;0.55;204.5;521.11;407;2.92;1.99;0.88;11.27;1;1.39;17442;6.77;3.5;0.59;0.34;0.18;0.1;3.94;6.09;49.7;0.54;2.4;4.9;7.85;10.51;1.41;0.43;0.28;0.18;6.48;2.11;0.55;1.67;4.24;1.51;24;0.92;0.58;3.83;4.76;0.31…
OC(=O)CC(c1cccc(c1)OC2COCC2)CN3CCC(C3)CCc4ccc5c(n4)NCCC5;4239085 4249172;4.6;479.68;6.66;0.6;1;0.64;1.13;2;13;10;0.13;1;0;37;3;4;0;0;0;0;0;0;0;7;0;38.9;4.2;5.6;16;0;5;6;0.74;0.08;1.08;4;0.8;0;0;2;3;0;0;0;1;0;0;1;0.31;347.69;480.98;417;3.87;2.08;1.01;11.45;0.9;2.24;54411;11.73;6.75;0.57;0.32;0.18;0.1;2.42;4.67;65.59;0.68;3.05;4.96;6.32;10.4;1.26;0.44;0.29;0.18;10.26;3.73;0.58;1.45;4.84;1.15;34;0.9…
CC1OCCN(C1)C2CCC(CC2)Oc3ncnc4c3c(C)c[nH]4;4203802 4215476;4.6;330.48;6.61;0.59;1;0.63;1.14;2;10;3;0.06;0;0;26;4;2;0;0;0;0;0;0;0;6;0;36;8;4;12;0;4;5;0.88;0.1;1.1;3;0.75;0;0;1;3;0;0;1;0;0;0;0;0.37;214.71;338.74;314;2.24;2.06;1;8.91;1;1.73;16861;6.89;3.41;0.58;0.34;0.19;0.1;1.08;2.75;32.03;0.49;2.4;4.65;6.43;9.42;1.27;0.43;0.28;0.18;7.1;2.86;0.6;1.5;4.34;1.28;22;0.92;0.51;3.24;4.65;0.27;0.58;0.83;0.…
N#Cc1ccc(cc1)C2(C)NC(=O)N(C2=O)CC(=O)c3ncc(cc3F)F;4457226 4466173;4.6;370.34;9.5;0.71;1.05;0.69;1.14;7;16;4;0.1;3;1;12;4;3;0;0;2;0;0;0;0;9;2;46.2;10.3;7.7;3;0;3;3;0.63;0;1;3;1;0;0;1;2;0;0;0;0;0;0;1;0.41;192.78;640.7;459;3.46;1.77;0.8;17.32;0.88;1.79;10875;6.78;3.25;0.6;0.37;0.19;0.09;2.85;5.75;96.33;0.86;2.4;4.6;6.49;9.34;1.31;0.44;0.28;0.18;6.04;1.7;0.52;1.88;4.53;1.74;25;0.93;0.65;4.07;4.66;0.3…
OCCCC(=C(c1cccc(c1)O)c2ccc(cc2)N3CCN(CC3)C(C)C)c4ccccc4;4451327;4.61;456.68;6.52;0.61;0.98;0.66;1.12;4;19;8;0.11;1;0;36;2;2;0;0;0;0;0;0;0;4;0;42.9;2.9;2.9;10;0;4;4;0.71;0;1;4;1;0;0;0;4;0;0;0;0;0;0;3;0.49;517.46;391.59;391;3.94;1.96;1;16.22;0.88;1.77;19145;11.59;6.04;0.57;0.33;0.18;0.11;1.41;4.24;59.32;1.05;0;5.06;7.88;10.23;1.34;0.45;0.29;0.18;9.26;3.36;0.6;1.31;4.54;1.33;27;0.79;0.53;3.2;4.37;0.…
CN(CCCOc1ccc(cn1)-c2ccc3c(c2)c(NC(C4CCOCC4)C)c(nn3)C(=O)N)C;4217549;4.62;478.66;6.94;0.6;1;0.64;1.14;5;18;10;0.14;1;0;34;6;3;0;0;0;0;0;0;0;9;0;37.7;8.7;4.3;12;0;4;5;0.63;0.09;1.09;3;0.75;0;0;0;4;0;0;0;1;0;0;1;0.45;431.27;517.43;466;4.24;1.93;0.96;18.41;0.9;2.3;43972;11.76;6.46;0.58;0.32;0.17;0.1;2.27;5.19;70.35;1.37;0;5.15;8.41;11.63;1.42;0.45;0.29;0.18;9.29;2.89;0.59;1.54;4.73;1.4;32;0.91;0.46;3…
COCc1ccc(c(n1)F)-c2cc3c(cc2F)ncc(c3NC(c4ccn(n4)C)C)C(=O)N;4563993;4.62;452.51;8.23;0.66;1.02;0.67;1.14;7;23;7;0.12;1;0;22;6;2;0;0;2;0;0;0;0;10;2;41.8;10.9;3.6;5;0;4;5;0.64;0.1;1.1;3;0.75;0;0;1;3;0;0;0;1;0;0;1;0.61;279.71;667.92;527;3.81;1.85;0.84;20.13;1;1.67;33425;9.22;4.56;0.59;0.35;0.19;0.11;2.5;6.97;85.82;1.03;2.4;5.29;8.61;12.05;1.5;0.44;0.28;0.17;7.62;2.47;0.55;1.75;4.84;1.53;33;1;0.57;4.15…
CCc1nn2c(c1Cc3ccc(cc3)CCCC4(O)CCNCC4)nc(cc2C)C;4213196;4.62;406.63;6.35;0.59;0.98;0.64;1.13;4;16;7;0.1;0;0;34;4;1;0;0;0;0;0;0;0;5;0;39.1;6.3;1.6;13;0;4;5;0.7;0.1;1.1;3;0.75;0;0;1;3;0;0;1;0;0;0;1;0.49;298.43;349.42;365;3.46;1.95;1.03;14.67;1;2.14;28382;8.97;4.83;0.58;0.34;0.18;0.1;1.71;4.66;52.71;0.72;2.4;4.85;7.63;10.99;1.41;0.44;0.28;0.18;8.87;3.26;0.62;1.36;4.57;1.52;26;0.87;0.43;3.31;4.66;0.23…
COC1CC(C1)n2c(=O)n(c3c2c4cc(-c5ccc(nc5)OCCN(C)C)c(cc4nc3)F)C;4173181 4175071;4.62;465.58;7.51;0.63;1.01;0.65;1.14;6;18;7;0.11;1;0;28;5;3;0;0;1;0;0;0;0;9;1;40.3;8.1;4.8;10;0;5;8;0.68;0.17;1.17;3;0.6;0;1;1;3;0;0;1;1;0;0;1;0.45;254.4;609.54;515;3.67;1.93;0.89;19.58;1;2.09;74749;9.1;4.14;0.59;0.35;0.19;0.11;2.06;7.12;69.12;1.28;2.4;5.65;8.71;12.13;1.4;0.43;0.27;0.17;9.07;3.14;0.58;1.65;4.85;1.5;31;0.…
CCc1nn2c(c1Cc3ccc(cc3)CCC(=O)N4CCNCC4)nc(cc2C)C;4212656;4.64;405.6;6.65;0.6;0.99;0.65;1.13;4;17;6;0.09;1;0;31;5;1;0;0;0;0;0;0;0;6;0;39.3;8.2;1.6;11;0;4;5;0.7;0.1;1.1;3;0.75;0;0;1;3;0;0;1;0;0;0;1;0.49;298.51;388.65;389;3.39;1.96;1;14.62;1;2.12;28291;9.18;4.7;0.58;0.34;0.19;0.11;1.41;5.38;48.9;0.72;2.4;4.87;7.64;11.04;1.42;0.44;0.28;0.18;8.18;2.93;0.61;1.42;4.57;1.4;26;0.87;0.43;3.29;4.53;0.24;0.56…
COC1CC(C1)n2c(=O)n(c3c2c4cc(-c5ccc(nc5)CO)c(cc4nc3)F)C;4164853;4.64;408.47;8.01;0.65;1.02;0.67;1.13;5;18;4;0.07;1;0;21;4;3;0;0;1;0;0;0;0;8;1;43.1;7.8;5.9;7;0;5;8;0.77;0.17;1.17;3;0.6;0;1;1;3;0;0;1;1;0;0;1;0.5;206.15;560.31;473;2.92;1.96;0.86;16.01;0.88;1.47;49993;7.19;2.96;0.59;0.37;0.2;0.12;2.08;6.9;60.55;0.86;2.4;5.6;8.68;11.78;1.4;0.43;0.26;0.17;7.73;3;0.56;1.69;4.57;1.48;29;0.97;0.54;3.93;5.0…
CC1Cn2cc(nc2C(=O)N1Cc3ccc(c(c3)F)F)-c4nc(ncc4C)Nc5ccnn5C;4440109;4.64;464.53;8.3;0.66;1.02;0.67;1.15;6;23;5;0.08;1;0;22;8;1;0;0;2;0;0;0;0;11;2;41.1;14.3;1.8;6;0;5;6;0.77;0.08;1.08;4;0.8;0;0;2;3;0;0;1;0;0;0;1;0.58;315.68;683.81;569;3;1.93;0.85;19.2;0.89;2.18;62409;8.71;4.26;0.6;0.36;0.19;0.1;2.6;6.25;71.24;0.59;3.05;5.36;8.03;12.32;1.45;0.43;0.28;0.18;8.32;2.64;0.55;1.73;5.09;1.5;32;0.94;0.43;4.1;…
O=C1N(CCn2c1nc(c2)-c3nc(ncc3C)Nc4ccnn4C)Cc5ccc(c(c5)F)F;4458562;4.64;450.5;8.5;0.67;1.03;0.67;1.15;5;23;5;0.09;1;0;20;8;1;0;0;2;0;0;0;0;11;2;41.5;15.1;1.9;5;0;5;6;0.79;0.08;1.08;4;0.8;0;0;2;3;0;0;1;0;0;0;1;0.6;306.65;677.81;559;2.92;1.96;0.83;17.37;0.89;2.22;59857;8.47;4.16;0.6;0.36;0.18;0.1;2.6;6.04;65.86;0.57;3.05;5.28;7.99;12.3;1.46;0.43;0.28;0.18;7.81;2.46;0.54;1.76;4.8;1.46;31;0.94;0.41;4.08…
Fc1cccc(c1CNc2cc(F)c(c(c2)F)S(=O)(=O)Nc3ncsc3)CN4CCC4(C)C;4460028;4.65;496.63;8.87;0.66;1.03;0.69;1.14;7;19;8;0.14;2;0;23;4;2;0;2;3;0;0;0;2;11;3;39.3;7.1;3.6;7;0;4;4;0.64;0;1;4;1;0;1;1;2;0;0;0;0;0;0;2;0.47;241.44;713.48;557;4.18;1.83;1.05;19.99;1;1.96;25713;9.25;5.18;0.61;0.35;0.18;0.08;5.43;6.63;103.09;0.63;2.4;4.79;7.22;10.74;1.39;0.43;0.29;0.18;10.8;3.19;0.6;1.9;4.48;1.75;28;0.85;0.46;3.95;4.8…
COc1cc(ccc1CN)C(=O)N2CC(CC2C(=O)NC3CC3c4ccccc4)n5nnc(c5)C6CC6;4466010;4.66;500.66;7.26;0.63;1;0.66;1.13;4;19;8;0.11;2;0;32;6;3;0;0;0;0;0;0;0;9;0;40.6;8.7;4.3;12;0;6;6;0.76;0;1;6;1;2;0;2;2;0;0;0;0;0;0;2;0.41;263.28;549.43;517;3.87;2.04;0.93;16.3;1;1.85;50536;10.02;5.19;0.59;0.34;0.19;0.09;1.93;6.73;77.78;0.72;4.71;5.33;7.05;10.42;1.25;0.43;0.27;0.17;10.36;3.4;0.57;1.55;4.62;1.37;34;0.92;0.4;3.79;5…
CCCC(Nc1nc(N)nc2c1CN(CC2)C(=O)c3csc(n3)C)CCO;4276988;4.66;390.57;7.37;0.6;1;0.65;1.14;5;12;7;0.13;1;0;26;6;2;0;1;0;0;0;0;1;9;0;34;11.3;3.8;10;0;3;4;0.56;0.13;1.13;2;0.67;0;0;1;2;0;0;0;1;0;0;0;0.38;142.23;402.97;382;3.81;1.86;1.05;15.16;0.86;1.53;13154;9.05;4.81;0.57;0.33;0.19;0.1;1.74;5.78;57.46;1.54;2.4;4.82;6.76;9.28;1.28;0.45;0.29;0.18;7.79;2.58;0.61;1.68;4.53;1.49;27;1;0.67;3.72;5.07;0.29;0.6…
O=C(CC(C(F)(F)F)(C(F)(F)F)O)NC(c1cc(F)cc(c1)C(F)(F)F)(c2ccc(cn2)Cl)Cc3ccccc3;4436115;4.66;602.89;10.58;0.7;1.08;0.67;1.18;13;19;7;0.12;1;0;17;2;2;0;0;10;1;0;0;1;15;11;43.9;3.5;3.5;7;0;3;3;0.45;0;1;3;1;0;0;0;3;0;0;0;0;0;0;2;0.43;477.24;1325.18;708;6.25;1.66;0.81;30.29;0.83;1.3;12848;11.01;6.78;0.62;0.34;0.17;0.09;7.62;6.54;205.86;1.47;0;5.26;7.53;9.42;1.27;0.44;0.3;0.17;9.17;2.79;0.51;1.92;4.23;1.…
COCc1ccc(cn1)-c2cc3c(cc2F)ncc(c3NC(c4ccn(n4)C)C)C(=O)N;4166405;4.66;434.52;7.9;0.65;1.01;0.67;1.14;6;23;7;0.12;1;0;23;6;2;0;0;1;0;0;0;0;9;1;41.8;10.9;3.6;5;0;4;5;0.66;0.1;1.1;3;0.75;0;0;1;3;0;0;0;1;0;0;1;0.63;271.05;573.81;490;3.74;1.88;0.86;18.38;1;1.73;30648;9.03;4.5;0.59;0.35;0.19;0.1;2.3;6.96;69.25;1.02;2.4;5.24;8.56;11.93;1.5;0.44;0.28;0.18;7.51;2.45;0.56;1.68;4.54;1.51;32;1;0.56;4.07;5.17;0…
COC1CC(C1)n2c3c4cc(c(cc4ncc3n(c2=O)C)F)-c5ccc(nc5F)OCCCN(C)C;3898577;4.66;497.6;7.66;0.63;1.02;0.65;1.14;7;18;8;0.12;1;0;29;5;3;0;0;2;0;0;0;0;10;2;40;7.7;4.6;11;0;5;8;0.64;0.17;1.17;3;0.6;0;1;1;3;0;0;1;1;0;0;1;0.43;275.33;707.65;556;3.87;1.9;0.9;21.82;0.9;2.21;87059;9.89;4.55;0.59;0.35;0.19;0.11;2.5;7.17;88.67;1.41;2.4;5.7;8.76;12.29;1.4;0.43;0.27;0.17;9.53;3.27;0.58;1.69;4.36;1.52;34;0.94;0.44;3…
[O-][N+](=O)c1ccc2c(c1)ncn2Cc3ccc(c4c3cccn4)O;4518465;4.66;320.33;8.9;0.7;1.03;0.71;1.12;3;23;3;0.08;2;0;12;4;3;0;0;0;0;0;0;0;7;0;47.2;11.1;8.3;1;0;4;6;0.79;0.21;1.21;2;0.5;0;0;1;3;0;0;1;1;0;0;2;0.78;163.41;440.2;407;2.83;2;0.81;10.93;1;1.54;19738;5.59;2.51;0.59;0.36;0.19;0.11;2.43;3.93;38.24;0.76;2.4;4.88;8.24;12.07;1.6;0.43;0.28;0.17;5.45;1.95;0.52;1.69;4.25;1.41;23;0.96;0.58;3.61;4.51;0.33;0.7…
COc1ccc(nc1)C(=O)Nc2csc(n2)C34COC(CC3CSC(=N4)N)C;3922902 3941301 4217023;4.66;419.58;8.56;0.65;1.02;0.69;1.13;4;13;4;0.08;2;0;21;5;3;0;2;0;0;0;0;2;10;0;36.7;10.2;6.1;8;0;4;5;0.75;0.1;1.1;3;0.75;0;0;1;3;0;0;0;1;0;0;0;0.36;245.05;475.51;451;3.39;1.94;1.04;13.94;0.88;1.72;21713;8.07;3.97;0.59;0.35;0.19;0.11;2;5.45;52.25;0.74;2.4;4.86;6.8;9.83;1.29;0.44;0.28;0.18;8.71;4.22;0.61;1.83;4.38;1.57;28;1;0.…
Fc1cc(cc(c1)C(c2ccc(c(c2)OC(C)C)F)(NC(=O)C(C(C(F)(F)F)(C(F)(F)F)O)O)Cc3ccccc3)OC(C(F)F)(F)F;4439823 4457286;4.66;707.56;9.69;0.67;1.08;0.63;1.18;17;19;11;0.15;1;0;25;1;5;0;0;12;0;0;0;0;18;12;41.1;1.4;6.8;11;0;3;3;0.38;0;1;3;1;0;0;0;3;0;0;0;0;0;0;3;0.36;581.72;1613.17;830;7.04;1.63;0.81;39.18;0.86;1.55;21851;14.07;8.34;0.62;0.35;0.17;0.09;7.97;7.01;306.75;1.62;0;5.53;7.77;9.89;1.26;0.44;0.3;0.18;1…
c1ccc(cc1)Cc2cc3c(s2)CCN4C3Cc5ccccc5C4;4161395;4.67;331.51;7.37;0.66;0.98;0.72;1.1;0;17;2;0.04;0;0;21;1;0;0;1;0;0;0;0;1;2;0;48.9;2.2;0;6;0;5;11;0.96;0.26;1.26;2;0.4;0;0;1;4;0;0;1;2;0;0;2;0.61;183.15;262.51;312;2.24;2.25;1.03;0;0.86;1.64;37306;5.95;2.68;0.58;0.34;0.2;0.11;0.75;0.68;23.94;0;2.4;5.27;7.59;11.21;1.39;0.42;0.27;0.17;8.18;4.35;0.61;1.26;4.09;0.92;22;0.92;0.52;2.9;4.01;0.23;0.53;0.73;0.…
CS(=O)c1ccc(cc1)-c2ccc3n(n2)c(cn3)-c4cccc(c4)S(=O)C;4451616;4.68;395.54;8.99;0.69;1.01;0.74;1.11;4;24;4;0.09;2;0;17;3;2;0;2;0;0;0;0;2;7;0;45.5;6.8;4.5;2;0;4;5;0.78;0.1;1.1;3;0.75;0;0;1;3;0;0;1;0;0;0;2;0.73;233.15;432.13;461;3.16;1.95;1.14;13.9;1;1.75;25608;7.28;3.54;0.59;0.35;0.18;0.1;2.27;4.8;46.13;0.86;2.4;5.02;8.69;12.18;1.56;0.43;0.28;0.18;8.85;2.69;0.61;1.72;4.31;1.45;25;0.93;0.53;3.26;3.95;…
O=C(NC1CCN(CC1)C(=O)OCc2cc(Cl)cc(c2)Cl)CCCc3nn[nH]c3;3827512;4.68;440.37;8.47;0.64;1.02;0.67;1.14;4;13;8;0.15;2;0;23;5;3;0;0;0;2;0;0;2;10;2;36.5;9.6;5.8;9;0;3;3;0.59;0;1;3;1;0;0;1;2;0;0;0;0;0;0;1;0.36;230.05;493.21;421;3.87;1.91;0.99;14.45;1;2.63;12910;10.93;7.27;0.57;0.31;0.16;0.08;2.04;5.26;67.5;0.56;2.4;4.17;5.21;8.65;1.22;0.45;0.31;0.2;7.85;2.23;0.6;1.79;4.31;1.36;24;0.83;0.42;3.8;4.77;0.32;0…
CC(Cc1cc(nn1-c2ccccc2)CNC(=O)C3C4C3CN(C4)C(=O)Cc5ccccc5)C;4451905;4.68;456.64;6.92;0.62;0.99;0.66;1.13;4;19;8;0.11;2;0;32;4;2;0;0;0;0;0;0;0;6;0;42.4;6.1;3;11;0;5;6;0.68;0.09;1.09;4;0.8;1;0;2;3;0;0;0;0;0;0;2;0.45;382.04;452.74;436;4.18;2;0.97;15.89;0.9;2.4;54650;9.76;5.28;0.58;0.33;0.18;0.1;1.58;5.85;66.38;0.81;4.39;5.01;6.98;11.01;1.33;0.43;0.28;0.17;10.01;3.41;0.58;1.43;4.56;1.38;27;0.79;0.35;3.…
FC1CNCCC1N2C(=O)SC(=Cc3ccc4c(c3)cnn4Cc5ccc(cc5C(F)(F)F)Cl)C2=O;4171419;4.68;538.99;9.8;0.7;1.04;0.71;1.14;7;19;4;0.07;3;0;19;4;2;0;1;4;1;0;0;2;12;5;43.6;7.3;3.6;7;0;5;6;0.72;0.08;1.08;4;0.8;0;0;2;3;0;0;1;0;0;0;2;0.4;339.56;860.25;617;3.81;1.89;0.92;21.76;1;2.31;83062;9.74;5.03;0.6;0.35;0.19;0.11;5.81;6.33;108.15;0.75;3.05;5.28;8.32;12.61;1.45;0.43;0.28;0.17;9.98;3.85;0.56;1.99;4.59;1.66;34;0.94;0…
O=C(N1CCN2C(C1)COC(C2)c3ccc4c(c3)COC4=O)Cc5ccc(cc5)-n6cnnn6;4544141;4.68;460.54;7.94;0.65;1.02;0.67;1.13;2;19;4;0.06;2;0;24;6;4;0;0;0;0;0;0;0;10;0;41.4;10.3;6.9;9;0;6;8;0.88;0.13;1.13;4;0.67;0;0;2;4;0;0;1;1;0;0;2;0.44;391.68;592.81;527;3.08;2.13;0.88;11.27;1;2.68;102046;8.91;4.26;0.59;0.35;0.19;0.1;1.92;5.97;55.39;0.39;3.05;5.31;7.12;11.75;1.33;0.43;0.27;0.18;8.9;3.52;0.55;1.66;4.51;1.22;32;0.94;…
O=C(NC1CCCC1)CCCC(=O)c2cccc(c2)[N+](=O)[O-];4589017;4.69;304.38;7.25;0.61;1.01;0.64;1.13;4;10;7;0.16;4;0;20;2;4;0;0;0;0;0;0;0;6;0;38.1;4.8;9.5;8;0;2;2;0.5;0;1;2;1;0;0;1;1;0;0;0;0;0;0;1;0.26;84.8;374.92;286;3.81;1.83;1;11.73;0.86;1.64;3697;7.93;5.12;0.57;0.32;0.16;0.07;2.52;4.99;64.57;0.85;2.4;3.43;4.87;7.59;1.22;0.46;0.31;0.2;5.63;1.39;0.56;1.57;3.91;1.44;19;0.86;0.62;3.2;4.08;0.29;0.59;0.76;0.84…
CN(C1CCCc2c1nccc2)CC3NCc4c(C3)c(ccc4)N5CCNCC5;4172669;4.69;391.62;6.32;0.59;0.98;0.64;1.13;1;12;4;0.06;0;0;33;5;0;0;0;0;0;0;0;0;5;0;38.7;8.1;0;13;0;5;7;0.9;0.15;1.15;3;0.6;0;0;0;5;0;0;0;2;0;0;1;0.36;359.71;315.6;331;2.83;2.15;1.02;6.62;1;1.56;44725;8.53;3.97;0.58;0.35;0.2;0.11;0.88;1.75;36.21;0.34;0;5.05;6.57;10.51;1.29;0.43;0.27;0.17;8.83;4.12;0.61;1.31;4.38;1.09;27;0.93;0.46;3.25;4.74;0.22;0.55…
Cn1nnc(c1)S(=O)(=O)N2CCN(CC2)C3(CCC(CC3)(F)F)C(NC(=O)c4ccc(cc4Cl)C(F)(F)F)C;4448986;4.7;599.09;8.94;0.64;1.04;0.65;1.16;11;14;6;0.09;3;0;28;6;3;0;1;5;1;0;0;2;16;6;34.3;9;4.5;14;0;4;4;0.59;0;1;4;1;0;0;1;3;0;0;0;0;0;0;1;0.26;459.79;993.38;676;5.34;1.73;1;28.39;1;2.27;25511;10.77;6.19;0.62;0.36;0.17;0.09;5.88;6.18;166.81;0.79;2.4;5.07;6.36;9.3;1.19;0.43;0.29;0.18;12.26;4.92;0.58;2.03;4.86;1.87;31;0.…
COCC1Cn2cc(cc2C(=O)N1Cc3cccc(n3)C)-c4nc(ncc4C)Nc5ccnn5C;4551714;4.7;472.61;7.5;0.63;1.01;0.66;1.14;5;23;7;0.1;1;0;28;8;2;0;0;0;0;0;0;0;10;0;39.7;12.7;3.2;8;0;5;6;0.74;0.08;1.08;4;0.8;0;0;2;3;0;0;1;0;0;0;0;0.56;323.45;555.32;531;3.24;1.96;0.88;17.87;1;2.04;62019;9.7;4.76;0.59;0.35;0.19;0.1;1.72;6.6;57.11;0.84;3.05;5.43;8.06;12.25;1.44;0.43;0.28;0.18;8.77;2.9;0.58;1.59;4.96;1.44;34;0.97;0.44;3.96;5…
COc1ccccc1-n2nc(cc2-c3ccc(cc3)Cl)C4CC(C)(C)OC(C4)(C)C;4279774;4.7;425.01;7.2;0.62;0.99;0.67;1.12;6;17;4;0.07;0;0;29;2;2;0;0;0;1;0;0;1;5;1;42.4;3.4;3.4;10;0;4;4;0.77;0;1;4;1;0;0;1;3;0;0;0;0;0;0;2;0.52;290.99;410.97;420;3.32;1.86;0.98;17.4;0.83;1.33;19029;7.94;4.55;0.6;0.33;0.19;0.11;1.44;2.8;51.7;0.79;2.4;5.24;7.95;10.41;1.36;0.43;0.29;0.17;9.71;3.09;0.63;1.46;4.37;1.75;22;0.73;0.64;3.25;4.15;0.25…
NCCCOc1cccc(c1-c2[nH]nc(c2)Nc3cnc(cn3)C#N)OC;3544911;4.7;365.44;7.94;0.65;1.02;0.66;1.14;3;18;8;0.17;0;1;19;7;2;0;0;0;0;0;0;0;9;0;39.1;15.2;4.3;4;0;3;3;0.63;0;1;3;1;0;0;1;2;0;0;0;0;0;0;1;0.59;188.89;452.03;412;3.24;1.95;0.86;12.25;1;1.7;13900;9.11;4.6;0.55;0.33;0.18;0.1;1.42;2.78;42.74;1.41;2.4;4.59;7.5;10.73;1.48;0.46;0.29;0.19;5.52;1.55;0.55;1.67;4.53;1.28;27;1;0.58;4;4.94;0.3;0.72;0.9;0.88;103…
NCC1(O)CN(CC1Oc2ccc(c(c2)F)C#N)S(=O)(=O)c3ccc(cn3)Cl;4550510;4.7;426.89;9.7;0.68;1.04;0.7;1.14;7;15;5;0.11;2;1;16;4;4;0;1;1;1;0;0;2;11;2;38.6;9.1;9.1;5;0;3;3;0.61;0;1;3;1;0;0;1;2;0;0;0;0;0;0;1;0.4;202.49;592.78;493;3.94;1.77;0.99;17.87;0.88;1.74;11484;7.73;4.04;0.6;0.36;0.17;0.09;4.95;5.8;95.07;0.94;2.4;4.67;6.5;9.29;1.29;0.44;0.28;0.18;8.6;3.35;0.57;2.06;4.52;1.8;27;0.96;0.66;4.2;4.75;0.38;0.77;…
CCc1c([nH]c(=O)c2c1s[nH]c2=O)-c3ccc(cc3)N4CCC(C4)N(C)C;4526887;4.7;384.55;7.54;0.63;1;0.67;1.13;5;10;4;0.07;4;0;24;4;2;0;1;0;0;0;0;1;7;0;39.2;7.8;3.9;8;0;4;5;0.74;0.1;1.1;3;0.75;0;0;2;2;0;0;1;0;0;0;1;0.2;151.57;400.29;397;3;1.91;1.01;15.18;1;1.7;22513;7.34;3.31;0.59;0.37;0.2;0.11;1.99;5.42;48.14;0.91;3.05;4.99;7.36;9.67;1.26;0.43;0.27;0.17;8.11;3.03;0.62;1.62;4.13;1.51;24;0.89;0.53;3.69;4.73;0.29…
CC(=O)Nc1sc(c(n1)C)-c2cc3CN(C(=O)c3c(c2)NS(=O)(=O)C)C(C4CC4)C;4127396;4.7;448.62;8.31;0.64;1.01;0.68;1.13;8;15;6;0.11;4;0;24;4;4;0;2;0;0;0;0;2;10;0;37;7.4;7.4;9;0;4;5;0.57;0.12;1.12;3;0.75;1;0;2;1;0;0;1;0;0;0;1;0.33;80.83;518.62;503;4.36;1.79;1.13;20.08;0.86;1.48;20389;7.7;4.61;0.61;0.31;0.18;0.09;4.49;6.15;75.33;1.19;4.11;5.34;7.9;9.99;1.3;0.43;0.29;0.16;10.81;3.44;0.63;1.78;4.31;1.72;28;0.93;0.…
N#Cc1cnccc1COc2cnc(nc2)N3CCN(CC3)c4nnc(o4)C(F)(F)F;4229220;4.7;432.41;9.4;0.68;1.05;0.67;1.16;4;18;5;0.1;0;1;15;8;2;0;0;3;0;0;0;0;13;3;39.1;17.4;4.3;6;0;4;4;0.74;0;1;4;1;0;0;1;3;0;0;0;0;0;0;0;0.5;345.74;778.97;554;3.61;1.95;0.81;15.56;1;2.57;32500;8.85;4.91;0.59;0.34;0.17;0.09;5.92;4.61;57.66;0.8;2.4;4.73;7.06;11.09;1.41;0.44;0.29;0.19;6.51;1.9;0.52;1.95;4.39;1.5;25;0.81;0.38;3.91;4.42;0.35;0.71;…
CN(CCNC(=O)C1C(Cc2c1cccc2)NC(=O)c3cc4c([nH]3)cccc4)C;4164328 4172217;4.7;390.53;7.1;0.62;1;0.66;1.13;4;18;6;0.1;2;0;26;4;2;0;0;0;0;0;0;0;6;0;41.8;7.3;3.6;7;0;4;6;0.62;0.22;1.22;2;0.5;0;0;2;2;0;0;2;0;0;0;2;0.5;160.08;404.12;377;4.06;1.96;0.93;14.06;1;1.66;25662;8.4;4.21;0.58;0.33;0.19;0.1;1.86;5.97;56.87;1.4;3.05;4.98;7.15;10.86;1.4;0.44;0.29;0.17;7.83;2.68;0.58;1.49;4.28;1.42;28;0.97;0.53;3.51;4.…
CN1CCOc2c1cnn3c2nnc3-c4ccc5c(c4)c(ncc5)NCC6(F)CCNCC6;4460019 4576509;4.71;448.56;7.73;0.64;1.01;0.66;1.14;2;21;4;0.06;0;0;25;8;1;0;0;1;0;0;0;0;10;1;39.7;13.8;1.7;9;0;6;10;0.88;0.21;1.21;3;0.5;0;0;1;5;0;0;1;2;0;0;1;0.55;386.89;570.38;525;3.16;2.12;0.89;10.95;1;1.94;125652;8.17;3.7;0.59;0.36;0.2;0.11;2.48;7.13;53.76;0.4;2.4;5.54;8.93;13.53;1.5;0.42;0.27;0.17;8.74;3.19;0.56;1.65;4.8;1.36;31;0.94;0.4…
COc1cc(cc(c1C(=O)N)F)-c2cncc(c2C)-c3ccc(cc3)N4CC(C)N(C(C4)C)C;4434717;4.72;462.62;7.12;0.62;1;0.65;1.13;8;19;5;0.07;1;0;31;4;2;0;0;1;0;0;0;0;7;1;41.5;6.2;3.1;9;0;4;4;0.71;0;1;4;1;0;0;0;4;0;0;0;0;0;0;2;0.49;473.53;541.83;471;3.24;1.82;0.93;22.45;0.89;2.18;40895;9.73;4.69;0.6;0.37;0.2;0.1;2.53;6.68;75.24;0.88;0;5.13;8.18;11.66;1.43;0.44;0.28;0.18;9.08;3.09;0.6;1.53;4.44;1.55;29;0.85;0.47;3.66;4.86;…
OCCCC(=C(c1ccc(cc1)C)c2ccc(cc2)N3CCN(CC3)C)c4ccccc4;4472718;4.72;426.65;6.46;0.61;0.98;0.66;1.12;3;19;7;0.1;1;0;34;2;1;0;0;0;0;0;0;0;3;0;43.9;3;1.5;9;0;4;4;0.75;0;1;4;1;0;0;0;4;0;0;0;0;0;0;3;0.51;481.17;349.44;359;3.54;2;1;13.48;1;1.66;15309;10.74;5.57;0.57;0.33;0.18;0.11;1.31;3.59;47.39;0.95;0;5.02;7.86;10.07;1.35;0.45;0.29;0.18;8.75;3.34;0.6;1.26;4.09;1.26;22;0.69;0.56;3.08;4.26;0.21;0.51;0.71;…
Clc1ccc(cc1)CCN(C2CCN(CC2)c3[nH]nc(n3)N)CC(O)(C)C;4446970;4.72;392.99;7.02;0.59;1;0.63;1.15;5;11;7;0.12;0;0;29;6;1;0;0;0;1;0;0;1;8;1;33.9;10.7;1.8;11;0;3;3;0.63;0;1;3;1;0;0;1;2;0;0;0;0;0;0;1;0.38;204.99;358.58;345;3.87;1.85;1.02;15.26;0.88;1.75;9193;8.78;6.08;0.59;0.3;0.16;0.09;1.98;4.38;50.81;0.98;2.4;4.49;5.83;8.54;1.22;0.44;0.31;0.19;8.33;2.84;0.62;1.57;4.28;1.62;22;0.82;0.57;3.58;4.57;0.27;0.…
CCc1nn2c(c1Cc3ccc(cc3)-c4nnc(o4)C5CCNCC5)nc(cc2C)C;3675743 4204864;4.72;416.58;7.06;0.62;0.99;0.66;1.13;3;21;5;0.08;0;0;28;6;1;0;0;0;0;0;0;0;7;0;40.7;10.2;1.7;10;0;5;6;0.84;0.08;1.08;4;0.8;0;0;2;3;0;0;1;0;0;0;1;0.6;290.82;434.29;458;2.74;2.04;0.95;12.95;1;2.14;53280;8.43;3.97;0.58;0.35;0.2;0.11;1.07;2.5;42.64;0.65;3.05;5.12;8.09;12.45;1.5;0.43;0.27;0.17;8.4;3.04;0.59;1.47;4.52;1.33;27;0.87;0.4;3.…
CCc1cc2nccc(c2cc1S(=O)(=O)C(C)(C)C)Nc3n[nH]c(c3C)C;4285837 4293287;4.73;386.57;7.29;0.61;1;0.66;1.13;8;18;5;0.09;2;0;26;4;2;0;1;0;0;0;0;1;7;0;37.7;7.5;3.8;8;0;3;4;0.56;0.13;1.13;2;0.67;0;0;1;2;0;0;0;1;0;0;1;0.55;138.09;398.29;422;4.24;1.72;1.09;18.38;0.83;1.35;13548;6.83;3.43;0.62;0.37;0.17;0.09;4.4;6.15;65.34;1.15;2.4;4.91;8.01;10.61;1.45;0.43;0.28;0.18;10.42;3.17;0.65;1.6;4.28;1.85;24;0.89;0.76…
CS(=O)c1ccc(cc1)-c2cnc3n2nc(cc3)Nc4cccc(c4)S(=O)C;4562181;4.74;410.56;8.93;0.69;1.01;0.73;1.11;4;24;5;0.1;2;0;18;4;2;0;2;0;0;0;0;2;8;0;43.5;8.7;4.3;2;0;4;5;0.75;0.1;1.1;3;0.75;0;0;1;3;0;0;1;0;0;0;2;0.71;250.49;450.46;477;3.32;1.95;1.12;14.37;0.88;1.93;28177;7.86;4.04;0.59;0.34;0.18;0.1;2.27;4.69;47.66;0.85;2.4;4.97;8.43;12.19;1.56;0.44;0.29;0.18;8.98;2.61;0.61;1.75;4.45;1.43;26;0.93;0.49;3.46;4.1…
COc1nn(cc1Nc2ncc(c(n2)-c3c[nH]c4c3cccc4NC(=O)C(N5CCN(CC5)C)C)Cl)C;4064366 4450982 4541637 4577393;4.74;524.09;7.82;0.63;1.01;0.66;1.14;6;22;7;0.1;1;0;30;9;2;0;0;0;1;0;0;1;12;1;37.3;13.4;3;9;0;5;6;0.7;0.08;1.08;4;0.8;0;0;2;3;0;0;1;0;0;0;1;0.51;343.2;592.54;571;3.87;1.93;0.91;20.64;0.9;2.42;81636;10.87;5.41;0.59;0.35;0.19;0.1;1.7;6.09;63.92;0.71;3.05;5.29;8.42;12.91;1.5;0.44;0.28;0.18;9.58;3.16;0.6…
CS(=O)c1ccc(cc1)-c2ccc3n(n2)c(cn3)-c4ccc(cc4)S(=O)(=O)C;4528812;4.75;411.54;9.15;0.7;1.01;0.73;1.11;5;25;4;0.08;3;0;17;3;3;0;2;0;0;0;0;2;8;0;44.4;6.7;6.7;2;0;4;5;0.75;0.1;1.1;3;0.75;0;0;1;3;0;0;1;0;0;0;2;0.71;249.49;479.86;497;3.61;1.9;1.15;15.95;0.88;1.93;28367;7.07;3.71;0.6;0.34;0.17;0.09;4.16;4.66;54.61;0.89;2.4;5.05;8.77;12.32;1.57;0.43;0.29;0.18;9.8;2.64;0.6;1.77;4.28;1.66;23;0.82;0.5;3.47;4…
CC1OCC2(C(C1)CSC(=N2)N)c3scc(n3)NC(=O)c4ncc(cc4C)F;3983988;4.75;421.57;8.78;0.66;1.02;0.69;1.13;5;13;3;0.06;2;0;20;5;2;0;2;1;0;0;0;2;10;1;37.5;10.4;4.2;8;0;4;5;0.75;0.1;1.1;3;0.75;0;0;1;3;0;0;0;1;0;0;0;0.36;242.27;521.88;460;3.32;1.9;1.04;15.4;1;1.55;21551;7.7;3.83;0.6;0.35;0.2;0.11;2.15;5.5;61.19;0.62;2.4;4.88;6.83;9.86;1.29;0.43;0.28;0.17;8.95;4.21;0.61;1.9;4.45;1.66;28;1;0.54;4.24;5.22;0.34;0.…
Oc1ccc(c2c1nccc2)Cn3c(nc4c3cccc4)-c5ncsc5;4448093;4.75;358.45;8.96;0.72;1.01;0.75;1.11;1;26;3;0.07;0;0;14;4;1;0;1;0;0;0;0;1;6;0;50;10;2.5;1;0;5;7;0.92;0.17;1.17;3;0.6;0;0;2;3;0;0;1;1;0;0;2;0.87;170.52;397.59;430;2.35;2.17;0.92;6.46;1;1.1;29401;6.19;2.6;0.58;0.36;0.21;0.11;1.47;4.11;30.71;0.36;3.05;5.2;8.52;12.98;1.65;0.43;0.27;0.17;6.75;2.52;0.56;1.63;4.39;1.14;26;1;0.58;3.55;4.62;0.31;0.67;0.87;…
COC1CC(C1)n2c(=O)n(c3c2c4cc(-c5ccc(nc5)NC(=O)CCCN(C)C)c(cc4nc3)F)C;4161022;4.75;506.64;7.45;0.63;1.01;0.65;1.14;7;19;8;0.11;2;0;31;6;3;0;0;1;0;0;0;0;10;1;39.7;8.8;4.4;11;0;5;8;0.62;0.17;1.17;3;0.6;0;1;1;3;0;0;1;1;0;0;1;0.42;292.23;647.88;547;4.18;1.9;0.91;22.52;1;2.3;95285;10.33;4.92;0.59;0.35;0.18;0.11;2.1;7.21;86.34;1.53;2.4;5.68;8.73;12.39;1.4;0.43;0.28;0.17;9.92;3.37;0.58;1.64;4.94;1.51;35;0.…
COc1ccc(cn1)-c2ccc3c(c2)c(ncn3)-c4cncc(c4)C(=O)N5CCN(CC5)C;4460621 4581278;4.75;440.55;7.73;0.65;1;0.68;1.13;3;24;4;0.07;1;0;24;6;2;0;0;0;0;0;0;0;8;0;43.9;10.5;3.5;6;0;5;6;0.85;0.07;1.07;4;0.8;0;0;0;5;0;0;0;1;0;0;1;0.62;472.12;519.34;492;3;2.04;0.88;13.75;1;2.06;64299;9.13;4.37;0.58;0.35;0.18;0.11;1.67;6.06;49.66;0.62;0;5.23;8.73;13.05;1.54;0.44;0.28;0.18;8.1;2.87;0.56;1.56;4.68;1.3;31;0.94;0.44;…
Fc1cc2ncc3c(c2cc1-c4ccc(nc4)OCCCN5CCCCC5)n(C6CCOCC6)c(=O)n3C;3946515 3972724;4.75;519.68;7.22;0.62;1;0.65;1.14;3;18;7;0.09;1;0;34;5;3;0;0;1;0;0;0;0;9;1;40.3;6.9;4.2;14;0;6;9;0.82;0.13;1.13;4;0.67;0;0;1;5;0;0;1;1;0;0;1;0.4;541.51;629.54;541;3.24;2.07;0.96;14.29;1;2.47;145780;11.13;5.13;0.58;0.35;0.2;0.11;2.04;7.28;73.41;0.43;2.4;5.66;8.7;12.64;1.39;0.43;0.27;0.17;10.39;4.27;0.58;1.58;4.86;1.28;34;…
O=C(c1ccc(c(c1)F)S(=O)(=O)Nc2nccs2)NCc3ccc(c(c3)Cl)OC(F)(F)F;4276884 4293085;4.75;509.92;11.59;0.74;1.08;0.73;1.15;8;20;7;0.15;3;0;12;3;4;0;2;4;1;0;0;3;14;5;40.9;6.8;9.1;2;0;3;3;0.53;0;1;3;1;0;0;1;2;0;0;0;0;0;0;2;0.5;253.16;889.62;628;4.74;1.76;0.99;21.51;1;2.32;16184;9.71;6.63;0.6;0.32;0.16;0.08;6.15;6.39;118.62;0.97;2.4;4.47;6.83;10.14;1.38;0.44;0.31;0.18;9.04;2.75;0.56;2.26;4.48;1.77;28;0.88;0…
COc1cc(F)cc2c1nnc3c2c(nn3C)-c4ccncc4C;4456157;4.76;323.36;8.51;0.68;1.02;0.69;1.14;4;21;2;0.05;0;0;14;5;1;0;0;1;0;0;0;0;7;1;44.7;13.2;2.6;3;0;4;7;0.79;0.21;1.21;2;0.5;0;0;1;3;0;0;1;1;0;0;1;0.78;145.53;470.07;420;2.45;1.95;0.82;11.95;1;1.08;20116;5.41;2.22;0.59;0.37;0.22;0.13;2.06;6.07;36.73;0.81;2.4;5.23;8.92;11.99;1.57;0.43;0.27;0.16;5.57;2.02;0.56;1.71;4.25;1.48;24;1;0.77;3.91;4.7;0.33;0.75;0.9…
COc1nc(NC2CCC(CC2)NS(=O)(=O)CCC(F)(F)F)nc3c1c(n[nH]3)-c4ccccc4OC;4516798;4.76;528.62;8.39;0.63;1.03;0.64;1.16;7;18;9;0.14;2;0;27;6;4;0;1;3;0;0;0;1;14;3;34.9;9.5;6.3;11;0;4;5;0.58;0.1;1.1;3;0.75;0;0;1;3;0;0;1;0;0;0;1;0.41;354;820.07;603;4.74;1.85;1;22.34;0.9;2.4;51778;10.89;6.67;0.59;0.32;0.18;0.11;5.76;4.98;97.57;1.48;2.4;5.2;8.14;11.57;1.39;0.44;0.29;0.18;10.42;4.07;0.57;1.93;4.87;1.69;31;0.86;0…
CCNC(=O)C1CC(=O)C2(C1C3CCc4c(C3CC2)ccc(c4)OCCCN5CCCC5C)C;4457100;4.76;466.73;6.14;0.58;0.99;0.63;1.13;5;8;7;0.09;2;0;42;2;3;0;0;0;0;0;0;0;5;0;38.2;2.6;3.9;21;0;5;11;0.65;0.27;1.27;2;0.4;0;0;2;3;0;0;1;2;0;0;1;0.16;195.26;409.19;376;4.12;1.95;1.08;17.74;1;2.43;88106;9.84;4.44;0.59;0.36;0.2;0.11;1.58;6.04;78.56;1.01;3.05;5.57;7.09;10.12;1.15;0.43;0.27;0.17;11.51;5.88;0.63;1.33;4.71;1.58;34;1;0.41;3.…
COC1CN(C(C1)Cc2ccc(cc2)Cl)C3CCN(CC3)c4[nH]nc(n4)N;4470253 4537828;4.76;390.97;7.24;0.6;1;0.64;1.14;3;11;5;0.09;0;0;27;6;1;0;0;0;1;0;0;1;8;1;35.2;11.1;1.9;11;0;4;4;0.82;0;1;4;1;0;0;2;2;0;0;0;0;0;0;1;0.37;174.51;374.16;358;2.55;2;1;12.11;0.88;1.79;18759;8.35;4.4;0.58;0.34;0.18;0.1;1.36;2.2;38.37;0.7;3.05;4.83;6.16;9.14;1.22;0.44;0.28;0.18;7.95;3.37;0.61;1.6;4.13;1.35;23;0.85;0.51;3.56;4.69;0.28;0.6…
ON=C(c1nonc1NCCN2CCCS2(=O)=O)Nc3ccc(c(c3)Br)F;4451860 4589417;4.76;463.33;10.78;0.67;1.05;0.68;1.15;5;14;7;0.16;3;0;16;6;4;0;1;1;0;1;0;2;13;2;32.6;14;9.3;5;0;3;3;0.59;0;1;3;1;0;0;2;1;0;0;0;0;0;0;1;0.38;95.26;596.23;508;3.74;1.85;1.07;15.29;1;1.93;11473;8.63;4.83;0.59;0.35;0.17;0.08;4.1;5.33;72.46;0.8;3.05;4.34;6.39;9.28;1.31;0.45;0.29;0.19;8.6;2.25;0.6;2.15;4.53;1.62;26;0.96;0.56;4.18;4.82;0.4;0.…
CNC(=O)c1cnc(cc1Nc2ccccc2S(=O)(=O)C)Nc3ccc(cn3)OC;4444606;4.77;427.53;8.38;0.65;1.02;0.68;1.13;6;21;7;0.13;3;0;21;5;4;0;1;0;0;0;0;1;10;0;39.2;9.8;7.8;3;0;3;3;0.6;0;1;3;1;0;0;0;3;0;0;0;0;0;0;1;0.56;313.78;534.09;490;4.06;1.83;1.01;17.75;1;1.77;15496;9.22;5.35;0.58;0.34;0.17;0.09;4.39;5.29;71.65;1.12;0;4.75;7.62;10.86;1.47;0.45;0.3;0.19;8.28;2.23;0.58;1.78;4.39;1.64;29;0.97;0.63;3.84;4.77;0.32;0.68…
COc1ccc(cc1)Oc2nc(ncc2NC(=O)c3cc(OC)cc(c3)OC)Nc4ccc(nc4)N5CCOCC5;4461911;4.77;558.65;7.87;0.64;1.02;0.66;1.13;4;25;10;0.13;1;0;30;6;6;0;0;0;0;0;0;0;12;0;40.8;8.5;8.5;7;0;5;5;0.73;0;1;5;1;0;0;0;5;0;0;0;0;0;0;2;0.53;770.77;731.66;635;3.81;2;0.86;18.27;0.9;2.28;59507;13.61;7.42;0.57;0.34;0.18;0.1;2.09;6.19;71;0.73;0;5.18;7.93;11.94;1.42;0.45;0.29;0.19;8.88;2.74;0.56;1.66;4.77;1.28;33;0.81;0.38;3.75;…
COc1ccc(cc1)NC(=O)N2CCN(C(C2)C)c3nc(N)nc4c3ncs4;4203041;4.77;399.53;8.15;0.64;1.01;0.67;1.14;4;17;3;0.06;1;0;21;7;2;0;1;0;0;0;0;1;10;0;36.7;14.3;4.1;6;0;4;5;0.75;0.1;1.1;3;0.75;0;0;1;3;0;0;1;0;0;0;1;0.52;270.2;466.2;451;3.08;1.95;0.95;13.74;0.88;2.01;22186;8.05;4.01;0.59;0.35;0.19;0.1;1.79;5.65;43.09;0.74;2.4;4.88;6.9;10.53;1.38;0.44;0.28;0.18;7.39;2.57;0.59;1.76;4.25;1.43;26;0.93;0.48;3.9;4.78;0…
CC1OCC2(C1N)CCN(CC2)c3nc4[nH]nc(c4c(=O)n3C)-c5ccnc(c5Cl)NC6CC6;4439006;4.77;485.05;7.7;0.62;1.01;0.65;1.14;5;13;4;0.06;2;0;29;8;2;0;0;0;1;0;0;1;11;1;36.5;12.7;3.2;13;0;6;7;0.82;0.07;1.11;4;0.67;1;0;2;3;0;0;1;0;0;0;0;0.28;295;531.88;524;3.24;1.99;0.94;17.15;0.89;2.25;80874;8.28;3.78;0.61;0.37;0.2;0.1;1.83;6.5;64.87;0.56;4.11;5.54;7.96;11.31;1.3;0.42;0.26;0.17;10.28;3.86;0.59;1.68;4.74;1.61;31;0.91…
OCCCC(=C(c1ccc(cc1)C)c2ccc(cc2)N3CCN(CC3)CC)c4ccccc4;4580171;4.77;440.68;6.39;0.61;0.98;0.66;1.12;3;19;8;0.11;1;0;36;2;1;0;0;0;0;0;0;0;3;0;43.5;2.9;1.4;10;0;4;4;0.73;0;1;4;1;0;0;0;4;0;0;0;0;0;0;3;0.5;500.75;353.44;366;3.67;2;1.02;13.85;0.88;1.77;17226;11.43;5.81;0.56;0.33;0.18;0.11;1.31;3.61;50.09;1.02;0;5.04;7.87;10.15;1.35;0.45;0.29;0.18;8.88;3.41;0.61;1.25;4.56;1.24;25;0.76;0.54;3.06;4.27;0.2;…
N#Cc1ccc(cc1)OC2C(CC3C2C4CC3CC4=O)N5CCCC(C5)N;4129805;4.77;365.52;6.77;0.61;0.99;0.65;1.13;3;8;3;0.05;1;1;27;3;2;0;0;0;0;0;0;0;5;0;40.7;5.6;3.7;14;0;5;8;0.82;0.27;1.23;3;0.6;0;0;3;3;0;1;1;0;0;0;1;0.19;209.58;354.07;327;2.74;2.05;1;11.76;1;1.31;31216;6.71;2.92;0.59;0.35;0.2;0.11;1.29;5.47;51.49;0.7;3.43;5.49;6.71;9.21;1.15;0.42;0.27;0.17;8.93;4.84;0.58;1.44;4.31;1.39;25;0.93;0.57;3.4;4.74;0.25;0.5…
COCc1ccc(cn1)-c2cc3c(cc2F)ncc(c3NC(c4nn(cc4C)C)C)C(=O)N;4215266 4517663;4.77;448.55;7.73;0.64;1.01;0.66;1.14;7;23;7;0.12;1;0;25;6;2;0;0;1;0;0;0;0;9;1;41.4;10.3;3.4;6;0;4;5;0.64;0.1;1.1;3;0.75;0;0;1;3;0;0;0;1;0;0;1;0.61;279.95;581.81;501;3.81;1.85;0.87;20.21;1;1.78;34036;9.26;4.59;0.59;0.35;0.19;0.1;2.3;7.01;73.75;1.03;2.4;5.27;8.59;12.07;1.5;0.44;0.28;0.17;7.97;2.55;0.57;1.66;4.68;1.53;33;1;0.56;…
CC(OCc1ccccc1CNC(=O)c2c3CCC(Cc3c(n2C)Cl)(C)C)C;4202587;4.78;403.01;6.83;0.6;0.99;0.65;1.13;7;12;6;0.1;1;0;31;2;2;0;0;0;1;0;0;1;5;1;39;3.4;3.4;12;0;3;4;0.54;0.13;1.13;2;0.67;0;0;1;2;0;0;1;0;0;0;1;0.37;173.57;367.65;348;4.06;1.78;1.04;18.16;1;1.47;15222;8.5;4.77;0.6;0.33;0.18;0.1;1.73;6.04;59.77;1.19;2.4;4.67;6.41;9.48;1.29;0.44;0.29;0.18;9.17;3.26;0.65;1.45;4.38;1.73;26;0.93;0.61;3.24;4.56;0.25;0.…
COCCN1CCN(S1(=O)=O)CCNc2nonc2C(=NO)Nc3ccc(c(c3)Br)F;4447439;4.78;522.41;10.05;0.65;1.04;0.66;1.15;6;14;10;0.19;3;0;21;7;5;0;1;1;0;1;0;2;15;2;30.8;13.5;9.6;7;0;3;3;0.52;0;1;3;1;0;0;2;1;0;0;0;0;0;0;1;0.33;112.13;677.61;564;4.18;1.83;1.03;18.49;1;1.96;17805;10.78;5.78;0.58;0.35;0.18;0.09;4.46;5.5;91.45;1.19;3.05;4.5;6.44;9.56;1.29;0.45;0.29;0.19;9.17;2.81;0.61;2.1;4.76;1.62;30;0.97;0.51;4.01;4.67;0.…
Fc1ccc(c(c1)-c2ccccc2)N3CCN(CC3)CCCc4c[nH]c5c4cc(F)cc5;4289783;4.78;431.57;7.32;0.64;1;0.67;1.13;2;22;6;0.1;0;0;27;3;0;0;0;2;0;0;0;0;5;2;45.8;5.1;0;7;0;5;6;0.84;0.07;1.07;4;0.8;0;0;1;4;0;0;1;0;0;0;3;0.61;408.33;513.85;428;2.83;2.09;0.94;11.08;0.89;2.12;54221;9.34;4.69;0.58;0.34;0.19;0.11;1.87;5.99;51.98;0.41;2.4;4.95;7.13;12.45;1.51;0.44;0.28;0.18;8.46;3.37;0.56;1.42;4.33;1.2;28;0.88;0.36;3.31;4.…
OCCCC(=C(c1ccc(cc1)O)c2ccc(cc2)N3CCN(CC3)C(C)C)c4ccccc4;4436391 4437929 4541589;4.78;456.68;6.52;0.61;0.98;0.66;1.12;4;19;8;0.11;1;0;36;2;2;0;0;0;0;0;0;0;4;0;42.9;2.9;2.9;10;0;4;4;0.71;0;1;4;1;0;0;0;4;0;0;0;0;0;0;3;0.49;520.32;391.59;391;3.94;1.96;1;16.33;0.88;1.8;19145;11.59;6.04;0.57;0.33;0.18;0.11;1.41;3.88;58.52;1.05;0;5.07;7.89;10.22;1.34;0.45;0.29;0.18;9.26;3.37;0.6;1.31;4.38;1.33;25;0.74;0…
CNC(=O)c1cnc(cc1Nc2cccc(c2OC)-c3ncn(n3)C)Nc4ccc(cn4)C(F)(F)F;4559585;4.8;498.52;8.75;0.67;1.04;0.66;1.15;7;24;7;0.12;1;0;21;8;2;0;0;3;0;0;0;0;13;3;40.4;14;3.5;4;0;4;4;0.64;0;1;4;1;0;0;1;3;0;0;0;0;0;0;1;0.59;384.09;815.03;611;4.24;1.85;0.81;22.03;0.89;1.93;36699;10.42;5.71;0.59;0.34;0.18;0.09;5.74;5.49;82.52;1.05;2.4;5.08;8.03;12.08;1.5;0.44;0.29;0.18;7.5;2.16;0.54;1.85;4.82;1.64;33;0.92;0.49;4.1;…
NCCCCNc1nc(cc2c1nccn2)-c3ccc(cc3)C;4436576;4.8;307.44;6.99;0.62;0.99;0.66;1.13;2;17;6;0.13;0;0;21;5;0;0;0;0;0;0;0;0;5;0;40.9;11.4;0;5;0;3;4;0.7;0.13;1.13;2;0.67;0;0;0;3;0;0;0;1;0;0;1;0.68;178.66;290.58;303;2.83;2;0.95;9.01;0.86;1.4;9059;7.28;3.7;0.56;0.32;0.17;0.1;0.89;1.75;29.86;1.49;0;4.64;7.91;10.32;1.48;0.45;0.29;0.19;5.57;1.7;0.58;1.39;3.94;1.21;21;0.91;0.68;3.49;4.41;0.26;0.64;0.81;0.83;70.…
CNC(=O)c1cnc(cc1Nc2ccccc2S(=O)(=O)C)Nc3nccc(c3)C;4548200;4.8;411.53;8.23;0.65;1.01;0.68;1.13;6;21;6;0.12;3;0;21;5;3;0;1;0;0;0;0;1;9;0;40;10;6;3;0;3;3;0.62;0;1;3;1;0;0;0;3;0;0;0;0;0;0;1;0.58;298.3;486.36;464;3.94;1.82;1.03;17.17;1;1.5;13797;8.6;5.11;0.59;0.33;0.17;0.09;4.38;5.28;68.16;1.07;0;4.73;7.6;10.76;1.48;0.44;0.3;0.18;8.42;2.21;0.59;1.74;4.56;1.66;28;0.97;0.66;3.78;4.73;0.31;0.67;0.84;0.88;…
Nc1ccn(n1)-c2ccc(c(c2)O)-c3ccc(nn3)N(C4CC(C)(C)NC(C4)(C)C)C;4286948;4.8;421.61;6.8;0.6;0.99;0.64;1.14;7;17;4;0.06;0;0;31;7;1;0;0;0;0;0;0;0;8;0;37.1;11.3;1.6;10;0;4;4;0.74;0;1;4;1;0;0;1;3;0;0;0;0;0;0;1;0.5;334.89;418.02;436;3.61;1.82;0.93;19.56;1;2.25;27520;7.9;4.74;0.61;0.34;0.18;0.09;1.55;4.55;57.4;0.65;2.4;4.88;7.87;10.82;1.38;0.43;0.29;0.18;9.73;2.86;0.61;1.48;4.35;1.78;26;0.84;0.45;3.66;4.58;…
OCc1cnn(c1)-c2ccc(c(c2)O)-c3ccc(nn3)N(C4CC(C)(C)NC(C4)(C)C)C;4291213;4.8;436.62;6.82;0.6;1;0.64;1.14;7;17;5;0.08;0;0;32;6;2;0;0;0;0;0;0;0;8;0;37.5;9.4;3.1;11;0;4;4;0.72;0;1;4;1;0;0;1;3;0;0;0;0;0;0;1;0.49;348.89;444.86;440;3.74;1.83;0.94;20.08;0.89;2.38;31240;8.47;4.98;0.61;0.34;0.18;0.09;1.58;4.59;63.65;0.79;2.4;4.92;7.93;10.96;1.38;0.43;0.29;0.18;10;2.95;0.61;1.51;4.23;1.77;27;0.84;0.44;3.73;4.7…
CC1OCC2(C(C1)CSC(=N2)N)c3ccc(cc3F)F;3414707;4.8;298.39;8.29;0.64;1.02;0.67;1.14;4;7;1;0.03;1;0;16;2;1;0;1;2;0;0;0;1;6;2;38.9;5.6;2.8;7;0;3;4;0.8;0.13;1.13;2;0.67;0;0;0;3;0;0;0;1;0;0;1;0.27;141.52;417.78;304;2.45;1.86;1.03;10.53;0.8;0.87;5699;5.1;2.4;0.6;0.35;0.2;0.12;2.26;6.21;47.43;0.68;0;4.47;5.84;8.05;1.2;0.43;0.28;0.17;6.4;3.28;0.6;1.8;3.78;1.72;20;1;0.98;3.68;4.63;0.35;0.71;0.9;0.89;41.76;2.…
Fc1cc(cc(c1)C(F)(F)F)C(c2ccc(cc2)F)(NC(=O)C(C(C(F)(F)F)(C(F)(F)F)O)N(C)C)Cc3ccccc3;4468680;4.8;628.53;9.52;0.67;1.07;0.64;1.18;15;19;8;0.12;1;0;23;2;2;0;0;11;0;0;0;0;15;11;42.4;3;3;9;0;3;3;0.42;0;1;3;1;0;0;0;3;0;0;0;0;0;0;3;0.4;521.06;1401.09;727;6.63;1.64;0.81;33.69;0.83;1.25;14273;11.89;6.86;0.62;0.35;0.18;0.1;7.72;6.72;257.9;1.48;0;5.36;7.6;9.46;1.25;0.44;0.3;0.17;9.92;3.13;0.52;1.79;4.26;1.89…
CC(c1ccc(cc1)CN2CCC3(CC2)CCCCO3)(C)C;4293735;4.8;301.52;5.69;0.56;0.98;0.62;1.13;3;6;3;0.06;0;0;31;1;1;0;0;0;0;0;0;0;2;0;37.7;1.9;1.9;14;0;3;3;0.77;0;1.06;2;0.67;0;0;0;3;0;0;0;0;0;0;1;0.25;227.29;215.38;212;3.39;1.91;1.12;10.33;0.86;1.7;7480;6.33;3.93;0.6;0.33;0.16;0.09;1.02;2.63;33.23;0.8;0;4.29;5.53;7.89;1.16;0.44;0.3;0.19;8.21;2.9;0.66;1.2;3.48;1.51;16;0.73;0.56;2.62;3.87;0.21;0.46;0.68;0.74;6…
CC(c1ccc(cc1)-c2cc(c(n2C(C)C)C)CN3CCOCC3)C;4294266;4.8;340.56;5.98;0.57;0.98;0.63;1.13;5;11;5;0.09;0;0;32;2;1;0;0;0;0;0;0;0;3;0;38.6;3.5;1.8;12;0;3;3;0.68;0;1;3;1;0;0;1;2;0;0;0;0;0;0;1;0.41;172.61;273.03;275;3.24;1.85;1.07;14.07;0.86;1.63;8895;7.86;4.05;0.59;0.34;0.18;0.1;0.88;1.99;35.24;0.94;2.4;4.69;6.99;9.02;1.29;0.44;0.29;0.18;7.77;2.48;0.66;1.27;4.08;1.52;19;0.76;0.68;2.93;4.27;0.22;0.5;0.73…
CC(Cn1c(cc(c1C)CN2CCOCC2)-c3ccc(cc3)C(C)C)C;4280239;4.8;354.59;5.91;0.57;0.98;0.63;1.13;5;11;6;0.1;0;0;34;2;1;0;0;0;0;0;0;0;3;0;38.3;3.3;1.7;13;0;3;3;0.65;0;1;3;1;0;0;1;2;0;0;0;0;0;0;1;0.39;180.95;277.03;276;3.39;1.86;1.08;14.62;0.86;1.55;9604;8.52;4.66;0.58;0.33;0.17;0.1;0.76;2;38.32;1.1;2.4;4.73;7.09;9.08;1.29;0.45;0.29;0.18;8.31;2.73;0.66;1.26;4.06;1.5;20;0.77;0.68;2.89;4.29;0.21;0.49;0.73;0.7…
CNS(=O)(=O)CCN(C1CCN(CC1)c2[nH]nc(n2)N)CCc3ccc(cc3)Cl;4453964;4.8;442.05;7.76;0.6;1.01;0.65;1.15;5;13;9;0.15;2;0;28;7;2;0;1;0;1;0;0;2;11;1;31.6;12.3;3.5;10;0;3;3;0.59;0;1;3;1;0;0;1;2;0;0;0;0;0;0;1;0.36;225.12;445.09;425;4.12;1.86;1.13;16.22;0.88;1.71;10330;10.09;6.56;0.59;0.32;0.15;0.08;4.17;4.95;64.12;1.28;2.4;4.52;5.91;8.63;1.22;0.45;0.3;0.2;9.65;3.34;0.62;1.78;4.42;1.57;24;0.83;0.56;3.69;4.77;…
COCc1nnc(n1-c2ccc(nc2)OC)N3CC4C(C3)(C4)c5ccc(cc5Cl)F;4591825;4.8;429.92;8.43;0.66;1.02;0.68;1.14;4;17;6;0.11;0;0;21;5;2;0;0;1;1;0;0;1;9;2;41.2;9.8;3.9;8;0;5;6;0.77;0.09;1.09;4;0.8;1;0;2;3;0;0;0;0;0;0;1;0.5;273.15;562.01;486;3.32;1.99;0.89;14.76;0.88;1.62;38754;7.49;3.39;0.59;0.35;0.2;0.11;1.98;5.54;49.75;0.98;4.39;5.41;7.61;11.26;1.38;0.43;0.26;0.16;8.21;3.21;0.58;1.79;4.57;1.58;30;1;0.5;3.87;4.9…
CN1CCNCC1CNc2nc(cc3c2nccn3)-c4ccc(nc4)N(C)C;4468195 4469408;4.8;378.54;7.01;0.61;1;0.65;1.14;3;17;5;0.09;0;0;26;8;0;0;0;0;0;0;0;0;8;0;37;14.8;0;8;0;4;5;0.79;0.09;1.09;3;0.75;0;0;0;4;0;0;0;1;0;0;0;0.55;308.43;386.54;387;3;2;0.92;12.28;1;1.71;22280;8.25;4.19;0.58;0.34;0.18;0.1;0.92;1.85;36.45;0.69;0;4.93;8.12;10.99;1.44;0.44;0.28;0.18;7.3;2.28;0.59;1.45;4.01;1.33;26;0.93;0.53;3.41;4.5;0.25;0.59;0.7…
Cc1ncn(c1)-c2ccc3n(c2=O)CCN(C3=O)CC45CC4C(Oc6c5cc(cc6)C(F)(F)F)(C)C;4280986;4.81;498.55;8.17;0.65;1.03;0.66;1.14;8;15;3;0.05;4;0;25;4;3;0;0;3;0;0;0;0;10;3;42.6;6.6;4.9;11;0;6;10;0.72;0.23;1.23;3;0.5;1;0;1;4;1;0;0;2;1;0;1;0.27;345.96;786.12;599;4.36;1.87;0.87;22.7;1;2.06;115184;7.57;3.67;0.63;0.36;0.19;0.11;5.72;6.49;93.69;0.77;4.26;5.76;7.59;11.69;1.29;0.41;0.27;0.16;10.54;4.19;0.56;1.74;4.74;1.8…
Cc1c(C)[nH]nc1Nc2ccnc3c2cc(cc3)S(=O)(=O)C(C)(C)C;4285462;4.81;358.51;7.63;0.63;1;0.67;1.13;7;18;4;0.08;2;0;22;4;2;0;1;0;0;0;0;1;7;0;38.3;8.5;4.3;6;0;3;4;0.6;0.13;1.13;2;0.67;0;0;1;2;0;0;0;1;0;0;1;0.59;125.63;386.29;405;4.06;1.74;1.06;16.4;0.83;1.34;11492;6.03;3.11;0.62;0.37;0.16;0.08;4.36;5.77;55.46;1.07;2.4;4.76;7.87;10.47;1.46;0.43;0.29;0.18;9.8;2.4;0.63;1.66;4.37;1.85;22;0.88;0.73;3.66;4.3;0.3…
Cn1cnc(c1)-c2cnc(c(c2)OC3CN(CC3F)C(=O)Cc4ccc(cc4)OC(F)(F)F)N;4208124 4213038;4.81;479.48;8.72;0.66;1.04;0.65;1.16;7;18;6;0.1;1;0;21;5;3;0;0;4;0;0;0;0;12;4;40;9.1;5.5;7;0;4;4;0.65;0;1;4;1;0;0;2;2;0;0;0;0;0;0;1;0.46;254.58;847.54;559;4.12;1.85;0.83;21.31;0.9;2.41;35551;9.71;6.13;0.6;0.32;0.17;0.09;6.05;6.67;93.44;0.92;3.05;4.93;6.94;10.82;1.36;0.43;0.3;0.18;7.87;2.29;0.53;1.88;4.65;1.67;30;0.88;0.4…
Clc1ccc(cc1)CCN(C2CCN(CC2)c3[nH]nc(n3)N)CC4CCCO4;4541831;4.82;405;7.11;0.6;1;0.64;1.14;2;11;7;0.12;0;0;29;6;1;0;0;0;1;0;0;1;8;1;35.1;10.5;1.8;12;0;4;4;0.79;0;1;4;1;0;0;2;2;0;0;0;0;0;0;1;0.36;207.68;376.16;359;3.08;2.05;1.02;10.27;0.88;1.71;12004;9.44;5.39;0.58;0.33;0.17;0.09;1.36;2.43;39.99;0.44;3.05;4.64;5.91;8.65;1.2;0.44;0.29;0.19;8.18;3.02;0.61;1.57;4.31;1.2;24;0.86;0.48;3.47;4.61;0.27;0.59;0…
CNC(=O)c1nnc2c(c1NC(C3CCOCC3)C)cc(cc2)-c4ccc(nc4)OCCCN(C)C;4218854;4.82;492.69;6.84;0.6;1;0.64;1.14;5;18;10;0.13;1;0;36;6;3;0;0;0;0;0;0;0;9;0;37.5;8.3;4.2;13;0;4;5;0.61;0.09;1.09;3;0.75;0;0;0;4;0;0;0;1;0;0;1;0.44;445.36;526.45;474;4.36;1.93;0.97;18.8;0.9;2.3;46230;12.44;6.71;0.57;0.33;0.17;0.1;1.94;5.67;72.3;1.43;0;5.2;8.44;11.67;1.42;0.45;0.29;0.19;9.51;2.97;0.6;1.52;4.59;1.39;33;0.92;0.46;3.62;…
N#Cc1ccc(cc1)OC2C(CC3C2(C)CCC(C3)C(F)F)N4CCCC(C4)N;4129002;4.82;403.57;6.73;0.59;1;0.63;1.14;5;7;3;0.05;0;1;31;3;1;0;0;2;0;0;0;0;6;2;38.3;5;1.7;16;0;4;5;0.72;0.1;1.1;3;0.75;0;0;1;3;0;0;1;0;0;0;1;0.19;241.99;476.56;338;3.46;1.9;1.02;15.69;0.86;1.4;22099;8.3;4.06;0.59;0.35;0.18;0.11;3.57;5.44;73.34;0.87;2.4;5.28;6.39;8.84;1.14;0.43;0.28;0.17;9.45;4.81;0.59;1.5;4.46;1.64;26;0.9;0.63;3.28;4.61;0.25;0…
CCOc1cc(CN2CCC3C2CCC3Nc4nc5c(o4)cc(cc5)C(=O)O)cc(c1-c6ccc(cc6)F)OCC;4277106;4.82;559.69;7.46;0.63;1.01;0.66;1.13;5;23;10;0.13;1;0;34;3;5;0;0;1;0;0;0;0;9;1;42.7;4;6.7;12;0;6;8;0.71;0.14;1.14;4;0.67;0;0;3;3;0;1;1;0;0;0;3;0.48;395.96;700.83;602;4;2;0.93;20.78;0.91;2.47;189065;11.91;5.75;0.58;0.34;0.2;0.11;2.66;5.64;80.48;0.99;3.43;5.58;7.93;13.36;1.43;0.43;0.28;0.17;10.67;4.38;0.57;1.57;4.82;1.4;33;…
COCc1ccc(cn1)-c2cc3c(cc2F)ncc4c3n(C5CC(C5)O)c(=O)n4C;4176135;4.82;408.47;8.01;0.65;1.02;0.67;1.13;5;18;4;0.07;1;0;21;4;3;0;0;1;0;0;0;0;8;1;43.1;7.8;5.9;7;0;5;8;0.77;0.17;1.17;3;0.6;0;1;1;3;0;0;1;1;0;0;1;0.5;207.74;560.31;472;2.92;1.96;0.86;16.02;0.88;1.62;48940;7.19;3.05;0.59;0.36;0.2;0.11;2.07;6.93;62.09;0.92;2.4;5.58;8.68;11.79;1.41;0.43;0.27;0.16;7.8;2.86;0.56;1.69;4.42;1.48;29;0.97;0.53;3.93;…
Cn1cnc(c1)S(=O)(=O)NCCOc2ccc3c(c2)C(Cc4ccccc4)C(CC3)N5CCC5;4169829;4.82;480.69;7.28;0.62;1;0.66;1.13;3;19;9;0.13;2;0;32;4;3;0;1;0;0;0;0;1;8;0;39.4;6.1;4.5;11;0;5;6;0.74;0.08;1.08;4;0.8;0;1;1;3;0;0;0;1;0;0;2;0.45;298.35;487.34;479;3.94;2.03;1.07;13.88;0.89;1.92;38323;10.11;5.35;0.59;0.34;0.17;0.1;4.55;5.35;61.15;0.46;2.4;5.11;7.07;10.63;1.32;0.43;0.28;0.18;10.99;4.42;0.6;1.58;4.65;1.4;30;0.88;0.39…
FCC(CCCOc1cccc(c1)CCNCC(=O)N(C)C)(F)F;4575754;4.82;346.44;7.07;0.58;1.02;0.61;1.16;6;7;10;0.2;1;0;25;2;2;0;0;3;0;0;0;0;7;3;34.7;4.1;4.1;10;0;1;1;0.25;0;1;1;1;0;0;0;1;0;0;0;0;0;0;1;0.25;97.38;533.78;286;4.69;1.7;0.99;16.13;1;2.33;3665;10.45;8.87;0.57;0.3;0.12;0.06;4.51;4.76;90.77;2.48;0;3.61;5.1;7.41;1.2;0.47;0.33;0.23;5.8;1.22;0.59;1.65;3.49;1.6;22;0.92;0.76;3.35;4.69;0.29;0.6;0.84;0.86;0;6.42;2;…
COCc1ccc(cn1)-c2cc3c(cc2F)ncc4c3n(C(C5CCOCC5)C)c(=O)n4C;4170883;4.82;450.56;7.51;0.63;1.01;0.66;1.13;5;18;5;0.08;1;0;27;4;3;0;0;1;0;0;0;0;8;1;41.7;6.7;5;10;0;5;8;0.76;0.16;1.16;3;0.6;0;0;1;4;0;0;1;1;0;0;1;0.46;325.73;583.9;489;3.32;1.96;0.91;16.73;1;1.67;64389;8.89;3.84;0.59;0.36;0.2;0.12;2.04;7.11;66.71;0.87;2.4;5.61;8.68;11.96;1.4;0.43;0.27;0.17;8.71;3.45;0.58;1.62;4.8;1.46;31;0.94;0.52;3.71;5.…
CC(Cc1cc(nn1-c2ccccc2)CNC(=O)C3C4C3CN(C4)C(=O)c5ccccc5)C;4463242;4.82;442.61;7.03;0.63;0.99;0.66;1.12;4;19;7;0.1;2;0;30;4;2;0;0;0;0;0;0;0;6;0;42.9;6.3;3.2;10;0;5;6;0.7;0.09;1.09;4;0.8;1;0;2;3;0;0;0;0;0;0;2;0.46;363.9;448.74;436;4.06;2;0.95;15.54;1;2.27;50037;9.15;4.74;0.58;0.33;0.19;0.1;1.61;5.83;63.18;0.83;4.39;5.04;7.04;10.99;1.33;0.43;0.28;0.17;9.62;3.27;0.58;1.44;4.56;1.39;26;0.79;0.36;3.41;4…
Cn1cnc(c1)-c2cnc(c(c2)OC3CN(CC3(F)F)C(=O)Cc4ccc(cc4)OC(F)(F)F)N;4211534 4216500;4.82;497.47;9.05;0.66;1.05;0.65;1.16;8;18;6;0.1;1;0;20;5;3;0;0;5;0;0;0;0;13;5;40;9.1;5.5;7;0;4;4;0.63;0;1;4;1;0;0;2;2;0;0;0;0;0;0;1;0.45;262.15;941.66;599;4.42;1.81;0.81;22.96;0.9;2.41;36808;9.54;6.15;0.61;0.32;0.16;0.09;6.09;6.69;106.68;0.93;3.05;5;7.01;10.84;1.35;0.43;0.3;0.18;8.04;2.33;0.52;1.92;4.71;1.76;30;0.86;0…
COC1CC(C1)n2c(=O)n(c3c2c4cc(ccc4nc3)-c5ccc(nc5)OCCCN6CCCCC6)C;3960323;4.85;501.69;6.97;0.61;1;0.65;1.13;3;18;8;0.1;1;0;35;5;3;0;0;0;0;0;0;0;8;0;40.3;6.9;4.2;14;0;6;9;0.78;0.14;1.14;4;0.67;0;1;1;4;0;0;1;1;0;0;1;0.41;430.27;537.43;510;3.39;2.08;0.96;14.56;0.91;2.46;139683;10.57;4.81;0.58;0.35;0.19;0.11;1.67;6.18;59.57;0.58;2.4;5.6;8.66;12.6;1.39;0.43;0.27;0.17;10.41;4.12;0.59;1.49;4.76;1.29;34;0.92…
COc1cc(ccc1CN)C(=O)N2CC(CC2C(=O)N3CCC(C3)c4ccccc4)n5nnc(c5)C6CC6;4475317;4.85;514.69;7.15;0.62;1;0.65;1.13;4;19;7;0.09;2;0;34;6;3;0;0;0;0;0;0;0;9;0;40.3;8.3;4.2;13;0;6;6;0.79;0;1;6;1;1;0;3;2;0;0;0;0;0;0;2;0.4;267.47;558.74;524;3.74;2.04;0.94;16.54;1;1.83;53927;10.61;5.16;0.59;0.35;0.19;0.1;1.89;6.94;80.29;0.7;4.26;5.41;7.13;10.45;1.24;0.43;0.27;0.17;10.67;3.73;0.57;1.53;5.09;1.36;35;0.92;0.41;3.6…
COCc1ccc(c(n1)F)-c2ccc3c(c2)c(NC(c4ccn(n4)C)C)c(cn3)C(=O)N;4548927;4.85;434.52;7.9;0.65;1.01;0.67;1.14;6;23;7;0.12;1;0;23;6;2;0;0;1;0;0;0;0;9;1;41.8;10.9;3.6;5;0;4;5;0.66;0.1;1.1;3;0.75;0;0;1;3;0;0;0;1;0;0;1;0.63;271.92;573.81;492;3.74;1.88;0.86;18.42;1;1.7;31905;9.03;4.5;0.59;0.35;0.19;0.1;2.28;6.72;66.7;1.02;2.4;5.18;8.56;12.02;1.51;0.44;0.28;0.18;7.5;2.43;0.56;1.68;4.6;1.51;32;1;0.55;4.04;5.13…
COC1CC(C1)n2c(=O)n(c3c2c4cc(-c5ccc(nc5)CS(=O)(=O)C)c(cc4nc3)F)C;4172761;4.85;470.57;8.4;0.66;1.02;0.68;1.13;7;20;5;0.08;3;0;23;4;4;0;1;1;0;0;0;1;10;1;41.1;7.1;7.1;8;0;5;8;0.7;0.17;1.17;3;0.6;0;1;1;3;0;0;1;1;0;0;1;0.46;240.77;642.49;553;3.81;1.88;1.02;20.49;1;1.78;67183;7.93;3.84;0.61;0.35;0.19;0.11;4.14;7.04;80.25;1.03;2.4;5.66;8.74;12.2;1.42;0.42;0.28;0.16;10.78;3.54;0.58;1.81;4.72;1.69;31;0.94;…
OCc1c(cccc1-n2ccc3c(c2=O)c(F)cc(c3)C4CC4)-c5nc(N)nc(n5)Nc6cnn(c6)C(C7CC7)C;4211893;4.87;552.67;7.9;0.65;1.01;0.68;1.13;5;25;8;0.11;2;0;29;8;2;0;0;1;0;0;0;0;11;1;42.9;11.4;2.9;9;0;7;8;0.81;0.06;1.06;6;0.86;2;0;1;4;0;0;0;1;0;0;2;0.49;488.1;689.51;646;3.61;2.03;0.88;19.55;1;2.43;160073;10.15;5.15;0.6;0.35;0.2;0.1;2.21;7.16;83.33;0.63;4.51;5.6;8.49;14.14;1.54;0.42;0.27;0.17;10.95;3.28;0.55;1.64;5.21;…
CCOc1nc(OCC)cc(c1)C(C(c2cccc3c2OCCO3)c4cc5cc(Br)ccc5nc4OC)(CCN(C)C)O;4554862;4.88;652.64;8.06;0.63;1.01;0.66;1.12;7;23;12;0.14;0;0;38;3;6;0;0;0;0;1;0;1;10;1;40.7;3.7;7.4;13;0;5;7;0.61;0.15;1.15;3;0.6;0;0;0;5;0;0;0;2;0;0;2;0.49;620.7;688.42;629;4.95;1.9;0.97;23.55;0.86;1.32;46301;13.89;6.83;0.57;0.34;0.2;0.13;2.78;7.28;97.98;1.27;0;5.78;8.5;11.71;1.4;0.44;0.28;0.17;11.52;4.5;0.62;1.57;4.92;1.57;37…
COc1ccc(cc1Cl)-c2nn(cc2-c3ccncc3)-c4cccc(c4)NC(=O)c5cccc(c5)C(F)(F)F;4553144;4.88;548.98;9.31;0.71;1.03;0.72;1.13;6;30;6;0.1;1;0;20;4;2;0;0;3;1;0;0;1;10;4;49.2;6.8;3.4;2;0;5;5;0.74;0;1;5;1;0;0;1;4;0;0;0;0;0;0;3;0.67;545.93;825.28;647;4.06;1.93;0.84;21.53;1;2.08;61173;10.94;5.83;0.59;0.34;0.18;0.1;5.8;5.72;86.76;0.77;2.4;5.36;8.6;12.82;1.51;0.44;0.29;0.18;8.91;2.83;0.54;1.78;4.96;1.57;35;0.9;0.41;…
CN1CCN(CC1)c2ccc(cc2)Nc3nccc(n3)-c4sc(nc4-c5ccc(cc5)F)C6CCNCC6;4531058;4.88;529.75;7.57;0.64;1;0.68;1.13;2;23;6;0.08;0;0;32;7;0;0;1;1;0;0;0;1;9;1;41.4;10;0;10;0;6;6;0.92;0;1;6;1;0;0;1;5;0;0;0;0;0;0;2;0.54;651.76;561.86;545;2.65;2.11;0.98;12.68;0.9;2.28;90609;11.45;5.91;0.58;0.34;0.18;0.11;1.92;5.67;57.01;0.36;2.4;5.4;8.28;12.91;1.48;0.43;0.28;0.18;11.02;4.64;0.59;1.55;4.77;1.17;30;0.79;0.35;3.61;…
CNC(C(C(F)(F)F)(C(F)(F)F)O)C(=O)NC(c1cc(F)cc(c1)C(F)(F)F)(c2ccc(cc2)F)Cc3ccccc3;4545593;4.89;614.5;9.75;0.68;1.08;0.65;1.18;14;19;8;0.12;1;0;21;2;2;0;0;11;0;0;0;0;15;11;42.9;3.2;3.2;8;0;3;3;0.43;0;1;3;1;0;0;0;3;0;0;0;0;0;0;3;0.41;506.34;1389.77;718;6.48;1.65;0.8;32.19;0.83;1.26;13776;11.65;6.63;0.62;0.35;0.18;0.1;7.73;6.65;244.04;1.49;0;5.33;7.58;9.45;1.26;0.44;0.3;0.17;9.27;2.98;0.51;1.81;4.35;1…
NC(=O)c1cnc2c(c1NC3CCOCC3)c(F)c(cc2)-c4cccnc4;4532124;4.89;366.43;7.97;0.66;1.01;0.67;1.13;3;18;4;0.08;1;0;19;4;2;0;0;1;0;0;0;0;7;1;43.5;8.7;4.3;5;0;4;5;0.82;0.09;1.09;3;0.75;0;0;0;4;0;0;0;1;0;0;1;0.57;284.2;484.52;400;2.83;2;0.88;11.03;1;1.32;19225;7.49;3.45;0.58;0.35;0.2;0.11;2.32;7.53;56.9;0.7;0;5.06;8.32;10.93;1.44;0.44;0.28;0.17;6.51;2.4;0.54;1.67;4.16;1.35;25;0.93;0.66;3.86;4.68;0.3;0.7;0.8…
CCCCCCCc1[nH]c2ccc(cc2c(=O)c1CO)[N+](=O)[O-];3235396;4.89;318.41;7.08;0.6;1.01;0.63;1.13;5;10;8;0.17;4;0;22;2;4;0;0;0;0;0;0;0;6;0;37.8;4.4;8.9;8;0;2;3;0.44;0.2;1.2;1;0.5;0;0;0;2;0;0;0;1;0;0;1;0.25;122.43;375.33;305;3.61;1.79;1;13.62;1;1.72;5994;8.12;4.11;0.56;0.33;0.18;0.1;2.53;5.49;68.36;2.04;0;4.47;6.61;8.52;1.27;0.46;0.29;0.18;5.72;1.9;0.58;1.55;4.23;1.51;22;0.96;0.8;3.39;4.26;0.28;0.62;0.78;0…
N#Cc1ccc(cc1)OC2C(CC3C2(C)CCC(C3)(C)O)N4CCCC(C4)N;4126938 4128079;4.89;383.59;6.29;0.58;0.99;0.63;1.13;5;7;3;0.05;0;1;33;3;2;0;0;0;0;0;0;0;5;0;37.7;4.9;3.3;16;0;4;5;0.75;0.1;1.1;3;0.75;0;0;1;3;0;0;1;0;0;0;1;0.19;230.11;334.49;315;3.39;1.89;1.04;15.15;1;1.39;20415;7.43;3.87;0.6;0.34;0.18;0.11;1.82;4.7;62.37;0.79;2.4;5.25;6.36;8.79;1.15;0.43;0.28;0.17;9.78;4.94;0.61;1.39;4.45;1.72;26;0.93;0.65;3.28…
COc1nc(OC)cc(c1)C(C(c2cccc(c2F)OC)c3cc4cc(Br)ccc4nc3OC)(CCN(C)C)O;4529465 4548735;4.89;614.56;8.42;0.64;1.01;0.67;1.13;9;23;11;0.15;0;0;33;3;5;0;0;1;0;1;0;1;10;2;41.1;4.1;6.8;10;0;4;5;0.55;0.09;1.09;3;0.75;0;0;0;4;0;0;0;1;0;0;2;0.54;515.55;712.79;595;4.85;1.81;0.93;25.3;1;1.3;27227;12.8;6.27;0.58;0.35;0.19;0.12;2.96;8.18;113.25;1.26;0;5.59;8.39;11.28;1.41;0.45;0.28;0.17;10.55;4.02;0.62;1.67;4.9;1…
OC(=O)CC(c1cccc(c1)-c2c(C)cnn2C)CN3CCC(C3)CCc4ccc5c(n4)NCCC5;4250148;4.9;487.71;6.68;0.6;0.99;0.65;1.13;4;18;9;0.12;1;0;37;5;2;0;0;0;0;0;0;0;7;0;39.7;6.8;2.7;14;0;5;6;0.72;0.08;1.08;4;0.8;0;0;2;3;0;0;0;1;0;0;1;0.43;353.7;464.8;448;3.87;2;0.99;16.54;1;2.2;63167;11.15;6.01;0.58;0.33;0.19;0.1;2.41;4.76;65.03;0.78;3.05;5.06;7.02;11.37;1.36;0.44;0.29;0.18;10.51;3.98;0.6;1.43;4.65;1.35;35;0.97;0.37;3.5…
NC(=O)c1cccc2c1NC(=NC2NCc3c(F)cccc3C(F)(F)F)N4Cc5c(C4)c(n[nH]5)C;4226243;4.9;487.51;8.71;0.66;1.04;0.66;1.16;7;19;5;0.08;2;0;21;7;1;0;0;4;0;0;0;0;12;4;41.1;12.5;1.8;6;0;5;7;0.69;0.17;1.17;3;0.6;0;0;2;3;0;1;0;1;0;0;2;0.44;280.95;815.43;583;4.12;1.88;0.83;20.97;0.86;1.56;60179;8.76;4.32;0.61;0.36;0.19;0.1;5.97;6.41;90.1;0.85;3.05;5.43;7.76;11.72;1.38;0.43;0.28;0.17;8.38;2.94;0.53;1.81;4.88;1.67;32;…
COc1ncnc(c1)NC(=O)C2CCCCC2C(=O)c3ccc(cc3)-c4n[nH]cc4;4528662;4.9;405.5;7.65;0.64;1.01;0.67;1.13;3;19;6;0.11;2;0;23;5;3;0;0;0;0;0;0;0;8;0;41.5;9.4;5.7;7;0;4;4;0.77;0;1;4;1;0;0;1;3;0;0;0;0;0;0;1;0.52;306.54;484.81;432;3.39;2;0.91;12.25;1;2.06;23126;9.19;4.6;0.57;0.35;0.19;0.09;1.86;6.22;62.48;0.66;2.4;4.71;6.94;10.34;1.36;0.44;0.28;0.19;7.33;2.71;0.56;1.61;4.55;1.3;28;0.93;0.48;3.74;4.63;0.28;0.65;…
OC(=O)CC(c1cccc(c1)-n2nc(nc2C)C)CN3CCC(C3)CCc4ccc5c(n4)NCCC5;4237868 4241824;4.9;488.7;6.79;0.6;0.99;0.64;1.13;4;18;9;0.12;1;0;36;6;2;0;0;0;0;0;0;0;8;0;38.9;8.3;2.8;14;0;5;6;0.72;0.08;1.08;4;0.8;0;0;2;3;0;0;0;1;0;0;1;0.43;355.59;484.44;468;3.87;2;0.98;16.65;0.9;2.2;63167;11.11;6.16;0.58;0.33;0.19;0.1;2.43;4.74;64.56;0.78;3.05;5.06;7.06;11.35;1.36;0.44;0.29;0.18;10.3;3.89;0.59;1.47;4.68;1.35;35;0.…
Fc1cncc(c1CC2(Cc3c(F)cncc3F)c4ccccc4C(=O)c5c2cccc5)F;4471453;4.92;448.44;9.15;0.72;1.03;0.72;1.13;5;25;4;0.08;1;0;16;2;1;0;0;4;0;0;0;0;7;4;53.1;4.1;2;3;0;5;8;0.79;0.15;1.15;3;0.6;0;0;0;5;0;0;0;2;0;0;2;0.65;384.47;761.47;538;3.24;1.95;0.83;16.23;1;0.99;34893;7.94;3.33;0.59;0.37;0.21;0.12;2.59;6.77;103.95;0.57;0;5.62;8.27;11.67;1.44;0.43;0.27;0.17;8.02;3.65;0.52;1.61;3.61;1.6;15;0.46;0.69;3.31;3.86…
FC(Oc1ccc(nc1)C(=O)Nc2cnc(s2)C34COC(CC3CSC(=N4)N)C)F;4574502;4.92;455.56;9.3;0.67;1.04;0.69;1.14;5;13;4;0.08;2;0;19;5;3;0;2;2;0;0;0;2;12;2;36.7;10.2;6.1;8;0;4;5;0.7;0.1;1.1;3;0.75;0;0;1;3;0;0;0;1;0;0;0;0.33;271.47;657.73;506;3.81;1.91;1;16.55;1;1.96;26959;8.83;4.67;0.59;0.34;0.19;0.11;4.29;5.45;66.44;0.92;2.4;4.95;6.85;10.02;1.29;0.44;0.29;0.17;9.05;4.32;0.58;2.02;4.31;1.62;29;0.97;0.47;4.31;5.23…
COc1cc(ccc1CN)C(=O)N2CC(CC2C(=O)NC3CCCCC3c4ccccc4)n5nnc(c5)C6CC6;4441232;4.92;542.75;6.96;0.61;1;0.65;1.13;4;19;8;0.1;2;0;38;6;3;0;0;0;0;0;0;0;9;0;39.7;7.7;3.8;15;0;6;6;0.78;0;1;6;1;1;0;2;3;0;0;0;0;0;0;2;0.38;402.56;561.43;529;3.87;2.03;0.97;17.1;1;1.78;61645;11.82;5.88;0.58;0.35;0.19;0.1;1.94;6.97;89.01;0.68;4.11;5.39;7.06;10.48;1.23;0.43;0.27;0.17;11.41;4.4;0.58;1.5;5.07;1.34;37;0.93;0.41;3.63;…
OC1CCCCC1n2cnc3c(c2=O)cc(c4c3cccc4)Cc5cccnc5;4205624;4.92;385.5;7.41;0.65;1;0.68;1.12;2;19;3;0.05;2;0;23;3;2;0;0;0;0;0;0;0;5;0;46.2;5.8;3.8;7;0;5;8;0.9;0.15;1.15;3;0.6;0;0;0;5;0;0;0;2;0;0;2;0.52;323.29;406.82;400;2.45;2.1;0.93;9.48;0.86;1.42;41177;7.51;3.27;0.58;0.35;0.2;0.12;1.82;6.42;51.08;0.43;0;5.42;8.37;11.75;1.43;0.43;0.27;0.17;7.89;3.38;0.56;1.45;4.72;1.25;29;1;0.55;3.59;4.67;0.26;0.63;0.8…
CN1CCCC(C1)CNC(=O)c2nn(cc2NC(=O)c3cccc(n3)-c4ccnc(c4)NCC5CC5)C;4466893;4.92;502.69;7.08;0.61;1;0.65;1.14;4;19;9;0.12;2;0;34;8;2;0;0;0;0;0;0;0;10;0;38;11.3;2.8;12;0;5;5;0.7;0;1;5;1;1;0;1;3;0;0;0;0;0;0;0;0.42;393.36;536.7;504;4;2;0.95;16.56;1;2.45;56161;11.51;7.01;0.58;0.32;0.17;0.09;2.07;6.1;71.99;0.49;3.93;4.91;7.54;11.65;1.41;0.44;0.29;0.18;10.16;2.99;0.58;1.54;4.99;1.34;36;0.97;0.36;3.63;4.85;0…
CN(Cc1ccc2c(c1)OCCO2)CC=CC=Cc3ccc(cc3)C(F)(F)F;4288408;4.92;389.45;7.79;0.64;1.02;0.66;1.14;4;14;6;0.12;2;0;22;1;2;0;0;3;0;0;0;0;6;3;44;2;4;6;0;3;4;0.57;0.13;1.13;2;0.67;0;0;0;3;0;0;0;1;0;0;2;0.4;285.77;597.45;393;4.18;1.9;0.9;14.41;1;2.21;14660;9.2;6.06;0.58;0.31;0.16;0.08;5.55;4.54;56.3;0.74;0;4.22;6.28;10.48;1.46;0.45;0.31;0.19;6.58;1.86;0.56;1.58;4.08;1.49;23;0.82;0.4;3.34;4.39;0.28;0.59;0.78…
Cc1cc(ccc1-c2c(C)ncc3n2ccn3)Oc4nccc5c4cco5;4277264;4.92;356.41;8.29;0.69;1.01;0.71;1.11;2;26;3;0.06;0;0;16;4;2;0;0;0;0;0;0;0;6;0;48.8;9.3;4.7;2;0;5;7;0.89;0.17;1.17;3;0.6;0;0;2;3;0;0;2;0;0;0;1;0.84;215.18;446.05;458;2.45;2.1;0.83;9.05;1;1.69;34978;6.22;2.68;0.59;0.36;0.21;0.11;1.14;2.52;29.44;0.45;3.05;5.05;8.37;13.11;1.64;0.43;0.27;0.17;6.38;2.13;0.55;1.56;4.53;1.28;27;1;0.48;3.76;4.69;0.29;0.69…
Fc1cc(cc(c1)C(c2ccc(c(c2)OC(C)C)F)(Cc3ccccc3)NCC(C(C(F)(F)F)(C(F)(F)F)O)N)OC(C(F)F)(F)F;4468692 4552555;4.92;692.6;9.24;0.65;1.07;0.63;1.18;16;18;12;0.16;0;0;28;2;3;0;0;12;0;0;0;0;17;12;40;2.7;4;12;0;3;3;0.38;0;1;3;1;0;0;0;3;0;0;0;0;0;0;3;0.37;567.74;1530.6;786;6.89;1.64;0.83;37.77;0.86;1.56;21314;14.04;8.41;0.62;0.35;0.16;0.08;7.61;7.02;283.69;1.63;0;5.49;7.74;9.87;1.26;0.44;0.3;0.18;10.77;3.13;…
CC1OCC2(C(C1)CSC(=N2)N)c3scc(n3)NC(=O)c4ccc(cn4)C(F)(F)F;3917530;4.93;457.55;9.53;0.67;1.04;0.69;1.15;6;13;3;0.06;2;0;18;5;2;0;2;3;0;0;0;2;12;3;37.5;10.4;4.2;8;0;4;5;0.7;0.1;1.1;3;0.75;0;0;1;3;0;0;0;1;0;0;0;0.33;270.64;704.11;521;4.06;1.86;1;17.96;0.88;1.79;26617;8.1;4.37;0.61;0.35;0.18;0.1;5.76;5.37;75.13;0.79;2.4;4.89;6.87;10.02;1.29;0.43;0.29;0.17;9.06;4.25;0.58;2.03;4.22;1.75;28;0.93;0.49;4.3…
O=C(Nc1nccnc1OCc2ccccc2)Nc3ccc(c(c3)Cl)Cl;4293473;4.95;389.26;9.73;0.71;1.03;0.73;1.12;3;19;5;0.12;1;0;14;4;2;0;0;0;2;0;0;2;8;2;45;10;5;1;0;3;3;0.69;0;1;3;1;0;0;0;3;0;0;0;0;0;0;2;0.64;273.69;449.83;416;3.16;1.95;0.9;11.46;0.88;1.85;10715;8.85;5.33;0.57;0.32;0.17;0.09;2.17;5.18;42.89;0.54;0;4.19;6.63;10.24;1.47;0.45;0.3;0.2;6.01;1.54;0.58;1.81;4.1;1.3;24;0.92;0.54;3.54;4.25;0.34;0.67;0.8;0.86;105.…
CCN1CCN(CC1)Cc2ccc(nc2)Nc3ncc(c(n3)-c4cc(F)c5c(c4)n(C(C)C)c(n5)C)F;3301610;4.96;506.67;7.34;0.62;1.01;0.65;1.15;6;22;7;0.1;0;0;32;8;0;0;0;2;0;0;0;0;10;2;39.1;11.6;0;11;0;5;6;0.73;0.07;1.07;4;0.8;0;0;1;4;0;0;1;0;0;0;1;0.54;497.51;644.07;550;3.54;1.93;0.93;20.79;1;2.5;88870;10.69;5.44;0.59;0.35;0.19;0.11;2.3;6.94;74.97;0.79;2.4;5.32;8.47;13.04;1.5;0.44;0.28;0.18;9.73;3.22;0.59;1.55;4.89;1.47;34;0.9…
N#CC1(CC1)c2ccc(cc2)-c3c(cnc4c3cc(F)cc4)C(=O)N5CCN(CC5)S(=O)(=O)C;4206272;4.96;478.59;8.4;0.67;1.01;0.69;1.12;6;21;4;0.07;3;1;23;4;3;0;1;1;0;0;0;1;9;1;43.9;7;5.3;8;0;5;6;0.74;0.08;1.08;4;0.8;1;0;0;4;0;0;0;1;0;0;2;0.45;382.58;620.76;550;4.18;1.91;1.02;19.3;0.88;1.76;43150;8.26;4.25;0.61;0.35;0.18;0.09;4.24;6.54;90.43;0.83;3.93;5.37;8.43;12.1;1.47;0.43;0.27;0.17;10.92;3.44;0.57;1.75;4.34;1.71;28;0.…
Clc1ccc(cc1)CCN(C2CCN(CC2)c3[nH]nc(n3)N)CC4CCCCO4;4464754;4.96;419.03;6.98;0.59;1;0.64;1.14;2;11;7;0.11;0;0;31;6;1;0;0;0;1;0;0;1;8;1;35;10;1.7;13;0;4;4;0.79;0;1;4;1;0;0;1;3;0;0;0;0;0;0;1;0.34;326.17;380.16;363;3.08;2.05;1.04;10.51;0.88;1.71;13312;10.12;5.85;0.57;0.32;0.17;0.09;1.36;2.55;42.9;0.43;2.4;4.67;5.93;8.7;1.2;0.44;0.29;0.19;8.53;3.42;0.61;1.55;4.25;1.18;25;0.86;0.48;3.4;4.59;0.26;0.58;0.…
Cn1c(=O)n(c2c1cnc3c2cc(cc3)-c4cccnc4)C5CCOCC5;4169828;4.96;360.45;7.67;0.65;1;0.68;1.12;2;18;2;0.04;1;0;20;4;2;0;0;0;0;0;0;0;6;0;44.7;8.5;4.3;6;0;5;8;0.93;0.16;1.16;3;0.6;0;0;1;4;0;0;1;1;0;0;1;0.55;239.22;420.05;408;2.24;2.1;0.89;8.93;1;1.28;38094;6.5;2.65;0.59;0.36;0.21;0.12;1.66;6.03;37.55;0.45;2.4;5.43;8.5;11.49;1.41;0.43;0.27;0.17;7.02;2.97;0.56;1.54;4.39;1.28;25;0.93;0.6;3.53;4.64;0.28;0.64;…
COc1ncc(cc1C#N)-c2ccc3c(c2)c(ncn3)-c4cccc(c4)C(=O)N5CCN(CC5)C;4467868;4.96;464.57;7.87;0.67;1;0.69;1.12;4;25;4;0.06;1;1;24;6;2;0;0;0;0;0;0;0;8;0;45.8;10.2;3.4;6;0;5;6;0.8;0.07;1.07;4;0.8;0;0;0;5;0;0;0;1;0;0;2;0.59;506.65;551.34;523;3.24;2;0.87;16.46;1;2.13;77717;9.7;4.54;0.58;0.36;0.19;0.11;1.63;6.14;59.09;0.74;0;5.3;8.85;13.44;1.56;0.44;0.27;0.18;8.52;3.08;0.56;1.55;4.84;1.37;33;0.94;0.43;3.66;4…
COCC1Cn2cc(nc2C(=O)N1Cc3ccc(c(c3)F)F)-c4nc(ncc4C)Nc5ccnn5C;4482864;4.96;494.56;8.24;0.65;1.02;0.66;1.15;6;23;7;0.11;1;0;24;8;2;0;0;2;0;0;0;0;12;2;40;13.3;3.3;7;0;5;6;0.72;0.08;1.08;4;0.8;0;0;2;3;0;0;1;0;0;0;1;0.55;335.88;735.54;590;3.32;1.93;0.84;20.06;0.89;2.09;68198;9.86;4.81;0.59;0.35;0.19;0.1;2.63;6.47;79.51;0.86;3.05;5.46;8.09;12.35;1.44;0.43;0.28;0.18;8.58;2.81;0.55;1.77;5.11;1.48;36;1;0.44…
CNC(=O)C1CC(CN1C(=O)c2ccc(c(c2)OC)CN)N3CCc4c(C3)ncnc4OCCC5CC5;4475942 4528713;4.96;508.69;6.97;0.6;1;0.63;1.14;5;14;9;0.12;2;0;36;6;4;0;0;0;0;0;0;0;10;0;37;8.2;5.5;15;0;5;6;0.65;0.08;1.08;4;0.8;1;0;1;3;0;0;0;1;0;0;1;0.29;341.09;567.17;495;4.18;1.97;0.96;18.61;0.9;2.17;61908;11.44;5.8;0.58;0.35;0.19;0.1;1.88;6.57;82.2;0.97;3.93;5.33;6.96;10.67;1.26;0.44;0.27;0.18;10.11;3.61;0.58;1.56;4.94;1.41;36;…
COc1nc(OC(C)C)cc(c1)C(C(c2cc(OC)nc(c2)OC)(CCN(C)C)O)c3cc4cc(C#N)ccc4nc3OC;4550410;4.97;601.77;7.25;0.62;1.01;0.65;1.13;10;24;13;0.15;0;1;39;5;6;0;0;0;0;0;0;0;11;0;39.8;6;7.2;13;0;4;5;0.5;0.09;1.09;3;0.75;0;0;0;4;0;0;0;1;0;0;1;0.49;580.08;729.05;637;5.34;1.8;0.9;28.76;0.86;1.43;35564;14.3;7.47;0.58;0.34;0.19;0.12;2.87;7.16;119.74;1.36;0;5.71;8.59;11.62;1.42;0.45;0.29;0.17;10.91;3.89;0.6;1.56;4.97;…
CCc1sc2c(c1)C3Cc4ccccc4CN3CC2;4169575;4.98;269.44;7.09;0.63;0.98;0.7;1.11;1;11;1;0.02;0;0;19;1;0;0;1;0;0;0;0;1;2;0;44.7;2.6;0;7;0;4;10;0.9;0.35;1.35;1;0.25;0;0;1;3;0;0;1;2;0;0;1;0.5;83.66;202.51;246;2.12;2.15;1.1;5.39;1;1.19;13866;4.54;1.89;0.58;0.36;0.21;0.12;0.7;0.68;18.34;0.67;2.4;5.01;7.05;9.51;1.3;0.43;0.26;0.17;6.88;3.8;0.64;1.3;3.72;1.21;19;1;0.76;2.93;4.2;0.25;0.56;0.8;0.85;50.95;1.94;2.3…
CN(CCN1CCc2c(C1)ccc(n2)Nc3ncc(c(n3)-c4cc(F)c5c(c4)n(C(C)C)c(n5)C)F)C;4448494;5;506.67;7.34;0.62;1.01;0.65;1.15;7;22;7;0.1;0;0;32;8;0;0;0;2;0;0;0;0;10;2;39.1;11.6;0;11;0;5;7;0.68;0.16;1.16;3;0.6;0;0;1;4;0;0;1;1;0;0;1;0.54;421.59;648.07;555;3.94;1.9;0.92;22.54;0.9;2.41;103713;10.32;5.3;0.6;0.34;0.19;0.11;2.3;6.97;76.18;1.1;2.4;5.44;8.53;13.26;1.5;0.43;0.28;0.17;10.1;3.36;0.59;1.55;5.05;1.51;35;0.95…
CCOc1nc(OCC)cc(c1)C(C(c2cccc(c2F)OC)c3cc4cc(Br)ccc4nc3OC)(CCN(C)C)O;4565089;5;642.62;8.13;0.63;1.01;0.66;1.13;9;23;13;0.16;0;0;37;3;5;0;0;1;0;1;0;1;10;2;40.5;3.8;6.3;12;0;4;5;0.52;0.09;1.09;3;0.75;0;0;0;4;0;0;0;1;0;0;2;0.51;548.03;720.79;611;5.05;1.82;0.97;26.25;0.86;1.33;30969;14.11;7.06;0.57;0.34;0.2;0.12;2.97;8.29;123.26;1.37;0;5.64;8.42;11.38;1.41;0.45;0.28;0.17;11.01;4.11;0.63;1.63;4.87;1.65…
COc1nc2ccc(cc2cc1C(C(c3cccc4c3cccc4)(CCN(C)C)O)c5ccccc5)CC(=O)C;4159990;5;532.73;7.01;0.63;0.99;0.68;1.11;6;29;10;0.13;1;0;36;2;3;0;0;0;0;0;0;0;5;0;46.1;2.6;3.9;9;0;5;7;0.65;0.15;1.15;3;0.6;0;0;0;5;0;0;0;2;0;0;4;0.64;570;530.91;516;4.85;1.93;0.93;20.93;1;1.49;44159;11.7;5.72;0.58;0.34;0.2;0.12;2.55;7.11;87.83;1.17;0;5.66;8.66;12.6;1.52;0.44;0.28;0.17;10.84;4.37;0.59;1.35;4.65;1.55;34;0.85;0.58;3.…
O=C(c1cc(ccc1OCC2CC2)S(=O)(=O)C)N3Cc4c(C3)cn(n4)-c5ccccc5F;4211426;5;455.55;8.44;0.66;1.02;0.69;1.13;5;20;6;0.1;3;0;22;3;4;0;1;1;0;0;0;1;9;1;42.6;5.6;7.4;7;0;5;6;0.72;0.09;1.09;4;0.8;1;0;2;2;0;1;0;0;0;0;2;0.47;224.09;612.85;532;4;1.95;1.02;16.64;0.88;1.9;41069;8.02;4.46;0.61;0.33;0.17;0.09;4.4;6.34;75.93;0.73;4.11;5.2;7.69;11.51;1.41;0.43;0.28;0.17;10.36;2.91;0.57;1.78;4.45;1.62;30;0.94;0.44;3.85…
FC(c1nc(NCc2ccccn2)c3c(n1)cccc3-c4ccccc4)(F)F;4521058;5;380.4;8.85;0.7;1.03;0.7;1.14;3;23;4;0.09;0;0;15;4;0;0;0;3;0;0;0;0;7;3;48.8;9.3;0;2;0;4;5;0.79;0.09;1.09;3;0.75;0;0;0;4;0;0;0;1;0;0;2;0.74;294.9;605.6;452;3.39;1.99;0.83;11.59;1;1.25;20993;7.38;3.88;0.58;0.33;0.18;0.11;5.89;5.32;48.28;0.69;0;5.06;8.27;11.81;1.55;0.44;0.29;0.18;6.13;2.12;0.52;1.62;3.97;1.45;24;0.86;0.63;3.23;4;0.3;0.6;0.74;0.8…
CC1OCC2(C(C1)CSC(=N2)N)c3scc(n3)NC(=O)c4ccc(cn4)OC(F)(F)F;3947194;5;473.55;9.66;0.67;1.05;0.69;1.15;6;13;4;0.08;2;0;18;5;3;0;2;3;0;0;0;2;13;3;36.7;10.2;6.1;8;0;4;5;0.68;0.1;1.1;3;0.75;0;0;1;3;0;0;0;1;0;0;0;0.32;284.67;751.84;553;4.18;1.86;0.98;18.53;1;2;29585;8.66;5.03;0.6;0.33;0.18;0.1;6.08;5.43;75.43;0.94;2.4;4.99;6.87;10.11;1.29;0.43;0.29;0.17;9.06;4.25;0.58;2.08;4.41;1.73;29;0.94;0.46;4.4;5.2…
COc1nc2ccc(cc2cc1C(C(c3cccc4c3cccc4)(CCN(C)C)O)c5ccccc5)C(=O)O;4170272;5;520.67;7.33;0.65;1;0.68;1.11;6;29;9;0.12;1;0;32;2;4;0;0;0;0;0;0;0;6;0;46.5;2.8;5.6;7;0;5;7;0.67;0.15;1.15;3;0.6;0;0;0;5;0;0;0;2;0;0;4;0.65;550.08;559.06;532;4.74;1.93;0.9;20.42;0.86;1.36;40501;11.05;5.21;0.58;0.35;0.2;0.12;2.67;7.03;88.32;1.11;0;5.64;8.65;12.54;1.52;0.44;0.28;0.17;10.15;4.19;0.57;1.41;4.93;1.57;35;0.9;0.6;3.…
OC(=O)CC(c1cccc(c1)-n2ccc(n2)C)CN3CCC(C3)CCc4ccc5c(n4)NCCC5;4247149 4247617;5;473.68;6.77;0.61;0.99;0.65;1.13;3;18;9;0.12;1;0;35;5;2;0;0;0;0;0;0;0;7;0;40;7.1;2.9;13;0;5;6;0.74;0.08;1.08;4;0.8;0;0;2;3;0;0;0;1;0;0;1;0.44;345.5;456.8;440;3.81;2.04;0.99;14.21;0.9;2.19;56668;10.93;6.12;0.58;0.32;0.18;0.1;2.42;4.69;61.16;0.74;3.05;5.02;6.97;11.19;1.35;0.44;0.29;0.18;10.09;3.82;0.59;1.45;4.96;1.27;35;1;…
CC1OCC2(C1N)CCN(CC2)c3nc(N)c(c(=O)n3C)Sc4ccnc(c4Cl)C5CC5;4578698;5.01;477.09;7.82;0.62;1;0.67;1.14;6;9;4;0.06;3;0;29;6;2;0;1;0;1;0;0;2;10;1;36.1;9.8;3.3;13;0;5;5;0.78;0;1.04;4;0.8;1;0;1;3;0;0;0;0;0;0;0;0.17;332.74;479.74;480;3.16;1.91;1.03;17.98;1;2.22;35206;8.48;4.09;0.61;0.37;0.19;0.1;1.84;6.24;67.21;0.61;3.93;5.18;7.01;9.97;1.24;0.43;0.27;0.17;10.7;4.33;0.62;1.73;4.33;1.67;29;0.91;0.44;3.9;5.0…
OCc1c(cccc1-n2ccc3c(c2=O)c(F)cc(c3)C4CC4)-c5nc(N)nc(n5)Nc6cnn(c6)C7CC7;4216862;5.02;524.61;8.2;0.67;1.02;0.68;1.13;4;25;7;0.1;2;0;25;8;2;0;0;1;0;0;0;0;11;1;43.8;12.5;3.1;7;0;7;8;0.85;0.06;1.06;6;0.86;2;0;1;4;0;0;0;1;0;0;2;0.51;455.58;679.51;634;3.16;2.07;0.86;16.64;0.9;2.27;136137;9.35;4.72;0.6;0.34;0.2;0.1;2.21;7.12;76.1;0.61;4.51;5.57;8.49;13.97;1.54;0.42;0.27;0.16;10.1;3.14;0.54;1.68;4.98;1.37…
CN(C(=O)CNCCc1cccc(c1)OCCCCC(F)(F)F)C;4555166;5.02;346.44;7.07;0.58;1.02;0.61;1.16;6;7;10;0.2;1;0;25;2;2;0;0;3;0;0;0;0;7;3;34.7;4.1;4.1;10;0;1;1;0.25;0;1;1;1;0;0;0;1;0;0;0;0;0;0;1;0.25;97.57;533.78;296;4.69;1.7;1;16.25;1;2.42;3729;10.45;10.16;0.57;0.28;0.12;0.06;5.35;4.42;85.29;2.48;0;3.61;5.06;7.41;1.2;0.47;0.34;0.22;5.78;1.28;0.59;1.65;3.49;1.6;21;0.88;0.74;3.29;4.52;0.29;0.59;0.81;0.85;0;6.58;…
NC(=N)NCC(c1ccccc1)Oc2noc3c2cc(cc3)-c4ccccc4Cl;4592805;5.02;406.9;8.48;0.68;1.01;0.71;1.12;3;23;7;0.14;1;0;19;4;2;0;0;0;1;0;0;1;7;1;45.8;8.3;4.2;2;0;4;5;0.72;0.1;1.1;3;0.75;0;0;1;3;0;0;1;0;0;0;3;0.69;267.48;447.3;446;3.54;2;0.88;12.42;0.86;1.64;22295;8.66;4.43;0.58;0.33;0.18;0.1;1.79;2.67;44.95;1.01;2.4;5;8.15;11.58;1.51;0.44;0.29;0.18;6.9;2.22;0.56;1.65;4.39;1.31;27;0.93;0.54;3.55;4.28;0.3;0.64;…
O=C(NC1CCN(CC1)C(=O)OCc2cc(Cl)cc(c2)Cl)CCCCc3c[nH]nn3;3890736;5.03;454.4;8.26;0.63;1.02;0.66;1.14;4;13;9;0.16;2;0;25;5;3;0;0;0;2;0;0;2;10;2;36.4;9.1;5.5;10;0;3;3;0.57;0;1;3;1;0;0;1;2;0;0;0;0;0;0;1;0.34;241.09;497.21;425;4;1.92;1.01;14.84;0.9;2.74;14120;11.66;7.84;0.57;0.31;0.16;0.08;2.04;5.28;71.5;0.55;2.4;4.17;5.29;8.68;1.21;0.45;0.31;0.2;8.21;2.37;0.6;1.77;3.92;1.34;25;0.83;0.41;3.72;4.71;0.31;…
CC1OCC2(C(C1)CSC(=N2)N)c3scc(n3)NC(=O)c4ccn(n4)C(F)F;4215837;5.03;428.54;9.32;0.66;1.04;0.68;1.15;5;12;3;0.06;2;0;18;6;2;0;2;2;0;0;0;2;12;2;34.8;13;4.3;8;0;4;5;0.71;0.1;1.1;3;0.75;0;0;2;2;0;0;0;1;0;0;0;0.32;150.71;613.64;479;3.67;1.9;1.01;15.59;1;1.61;21448;7.79;3.89;0.6;0.35;0.19;0.11;4.14;5.27;62.24;0.79;3.05;4.88;6.79;9.62;1.26;0.43;0.28;0.17;8.59;4.11;0.59;2.03;4.45;1.66;27;0.96;0.52;4.34;5.2…
COc1cc(cc(n1)N(C)C)C(C(c2cc(OC)nc(c2)OC)(CCN(C)C)O)c3cc4cc(C#N)ccc4nc3OC;4591849;5.03;586.76;7.24;0.62;1.01;0.65;1.13;10;24;12;0.14;0;1;38;6;5;0;0;0;0;0;0;0;11;0;39.5;7.4;6.2;12;0;4;5;0.51;0.09;1.09;3;0.75;0;0;0;4;0;0;0;1;0;0;1;0.5;563.43;700.96;619;5.24;1.8;0.89;28.2;0.86;1.38;33431;13.64;6.88;0.58;0.35;0.19;0.12;2.83;7.15;111.99;1.29;0;5.68;8.59;11.57;1.42;0.45;0.28;0.17;10.65;3.96;0.6;1.57;4.9…
CCCCOc1cccc(c1)CCNCC(=O)N(C)C;4286909;5.03;278.44;6.05;0.56;0.99;0.61;1.14;4;7;9;0.2;1;0;26;2;2;0;0;0;0;0;0;0;4;0;34.8;4.3;4.3;9;0;1;1;0.3;0;1;1;1;0;0;0;1;0;0;0;0;0;0;1;0.3;77.79;253.45;202;3.87;1.77;1.09;11.62;1;1.95;2198;9.65;7.24;0.55;0.29;0.13;0.07;1.57;4.4;44.36;2.44;0;3.37;4.78;7.06;1.21;0.48;0.33;0.22;5.06;1.11;0.64;1.39;3.92;1.37;19;0.95;0.82;3.08;4.52;0.25;0.56;0.82;0.85;0;5.35;2;4.7;1.3…
N#Cc1ccc(c(c1)C(=O)N2Cc3c(C2)nn(c3)-c4cncc(c4)F)-c5cccc(c5)F;4206650 4212425;5.03;427.44;9.09;0.72;1.03;0.72;1.13;4;25;3;0.06;1;1;15;5;1;0;0;2;0;0;0;0;8;2;51.1;10.6;2.1;2;0;5;6;0.81;0.08;1.08;4;0.8;0;0;2;3;0;1;0;0;0;0;2;0.64;314.64;648.18;529;3.08;2;0.82;15.12;0.88;1.9;52598;7.91;3.76;0.59;0.35;0.19;0.11;2.13;6.39;67.83;0.69;3.05;5.28;8.06;12.67;1.52;0.43;0.28;0.17;7.45;2.56;0.52;1.68;4.54;1.41;3…
NCCCCN(C1CCCc2c1nccc2)CC3NCc4c(C3)cccc4;3091687;5.05;364.59;6.18;0.58;0.98;0.64;1.13;1;12;7;0.11;0;0;32;4;0;0;0;0;0;0;0;0;4;0;39;6.8;0;12;0;4;6;0.74;0.2;1.2;2;0.5;0;0;0;4;0;0;0;2;0;0;1;0.4;274.9;270.94;283;3.32;2.1;1.05;7.06;1;1.34;18586;8.97;4.4;0.56;0.33;0.19;0.11;0.88;1.79;37.65;1.06;0;4.85;6.26;9.64;1.28;0.45;0.28;0.18;8;3.62;0.6;1.27;4.61;1.04;27;1;0.57;3.21;4.6;0.22;0.55;0.78;0.87;134.97;3.…
O=C(C1CNCC1c2ccc(cc2)C(F)(F)F)NCc3ccc(cc3)C;4536433;5.05;362.43;7.71;0.63;1.02;0.65;1.15;5;13;4;0.08;1;0;21;2;1;0;0;3;0;0;0;0;6;3;42.6;4.3;2.1;7;0;3;3;0.65;0;1;3;1;0;0;1;2;0;0;0;0;0;0;2;0.43;178.09;544.74;353;3.74;1.85;0.92;14.92;0.88;1.92;11451;7.61;4.53;0.6;0.33;0.16;0.08;5.6;5.56;65.68;0.82;2.4;4.45;5.82;9.09;1.28;0.44;0.3;0.19;6.69;2.1;0.56;1.61;4.13;1.65;20;0.77;0.56;3.33;4.03;0.29;0.6;0.73;…
CCON=Cc1ccc(cc1)OCCCCCN2CCN(S2(=O)=O)c3ccnc(c3)N;4215737;5.05;447.62;7.46;0.61;1.01;0.64;1.14;4;15;11;0.18;3;0;29;5;4;0;1;0;0;0;0;1;10;0;35;8.3;6.7;9;0;3;3;0.55;0;1;3;1;0;0;1;2;0;0;0;0;0;0;1;0.36;243.43;503.7;467;4;1.91;1.07;15.34;0.91;2.5;18276;11.44;6.65;0.57;0.32;0.17;0.09;4.43;5.77;74.49;1.18;2.4;4.39;5.82;9.57;1.3;0.46;0.3;0.19;8.9;3.08;0.6;1.7;4.54;1.41;28;0.9;0.4;3.65;4.79;0.29;0.62;0.81;0…
COCc1ccc(cn1)-c2cc3c(cc2F)ncc(c3NC(C4CCOCC4)C)C(=O)N;4533539;5.05;438.55;7.43;0.63;1.01;0.65;1.14;5;18;7;0.11;1;0;27;4;3;0;0;1;0;0;0;0;8;1;40.7;6.8;5.1;9;0;4;5;0.69;0.09;1.09;3;0.75;0;0;0;4;0;0;0;1;0;0;1;0.49;370.53;554.25;445;3.67;1.92;0.92;16.65;1;1.73;31007;9.81;4.87;0.58;0.34;0.19;0.11;2.25;6.98;73.35;0.98;0;5.22;8.45;11.35;1.43;0.44;0.28;0.18;8.11;2.85;0.57;1.63;4.38;1.45;30;0.94;0.56;3.88;5…
CC1NCC(N(C1)CC(=O)N2CC(c3c2cc(cn3)Cc4ccc(cc4)F)(C)C)CN5CCOCC5C;4064619;5.05;509.74;6.62;0.59;1;0.63;1.14;6;13;6;0.07;1;0;40;5;2;0;0;1;0;0;0;0;8;1;37.7;6.5;2.6;17;0;5;6;0.73;0.07;1.07;4;0.8;0;0;1;4;0;0;1;0;0;0;1;0.29;462.71;548.5;459;3.81;1.92;0.99;20.13;1;2.15;73848;10.88;5.95;0.6;0.34;0.18;0.11;1.91;6.84;78.7;0.57;2.4;5.31;7.33;10.69;1.25;0.43;0.29;0.18;11.69;4.4;0.61;1.5;4.89;1.6;34;0.92;0.43;3…
Fc1ccc(cc1)-n2c(C)c(cc2-c3ccc(cc3)C(C)C)CN4CCOCC4;4069395 4288827;5.05;392.56;6.77;0.61;0.99;0.66;1.13;4;17;5;0.08;0;0;29;2;1;0;0;1;0;0;0;0;4;1;43.1;3.4;1.7;9;0;4;4;0.79;0;1;4;1;0;0;1;3;0;0;0;0;0;0;2;0.53;291.61;417.14;368;2.92;1.96;0.98;14.15;0.86;1.52;16476;8.63;4.35;0.58;0.34;0.18;0.1;1.88;5.53;44.19;0.73;2.4;5.09;7.88;10.33;1.38;0.44;0.28;0.18;8.12;2.81;0.6;1.39;4.31;1.42;22;0.76;0.59;3.25;4.…
COCc1ccc(cn1)-c2cc3c(cc2F)ncc4c3n(C5CC(C5)OC)c(=O)n4C;4160664 4168290;5.05;422.5;7.82;0.65;1.01;0.67;1.13;5;18;5;0.09;1;0;23;4;3;0;0;1;0;0;0;0;8;1;42.6;7.4;5.6;8;0;5;8;0.74;0.17;1.17;3;0.6;0;1;1;3;0;0;1;1;0;0;1;0.49;217.69;575.9;481;3.08;1.96;0.87;16.45;1;1.63;55721;7.74;3.24;0.59;0.37;0.2;0.12;2.05;6.99;60.14;1;2.4;5.62;8.69;11.88;1.4;0.43;0.26;0.17;8.01;3.08;0.57;1.67;4.7;1.48;30;0.97;0.52;3.74…
CN(Cc1ccc2c(c1)OCCO2)CC=CC=CC=Cc3ccc(cc3)C(F)(F)F;4284707;5.06;415.49;7.69;0.64;1.01;0.66;1.14;4;15;7;0.13;3;0;24;1;2;0;0;3;0;0;0;0;6;3;44.4;1.9;3.7;6;0;3;4;0.53;0.13;1.13;2;0.67;0;0;0;3;0;0;0;1;0;0;2;0.38;318.65;615.45;411;4.42;1.91;0.91;15.28;1;2.45;17314;10.4;6.98;0.58;0.31;0.15;0.08;5.55;4.54;62.1;0.72;0;4.23;6.5;11.16;1.54;0.45;0.31;0.2;6.97;1.94;0.56;1.55;4.35;1.43;26;0.87;0.36;3.31;4.38;0.…
O=C(NC1CCN(CC1)C(=O)OCc2cc(Cl)cc(c2)Cl)CCc3c[nH]nn3;3906229;5.06;426.34;8.7;0.65;1.02;0.67;1.14;4;13;7;0.14;2;0;21;5;3;0;0;0;2;0;0;2;10;2;36.7;10.2;6.1;8;0;3;3;0.61;0;1;3;1;0;0;1;2;0;0;0;0;0;0;1;0.37;219.04;489.21;417;3.74;1.91;0.98;14.06;0.89;2.46;11764;10.21;6.73;0.58;0.32;0.16;0.08;2.05;5.24;63.55;0.57;2.4;4.17;5.27;8.62;1.22;0.45;0.31;0.2;7.5;2.14;0.6;1.83;4.01;1.38;23;0.82;0.44;3.87;4.78;0.3…
O=C1CN(CCN1Cc2ccccc2C(F)(F)F)c3cn[nH]c(=O)c3Cl;4530872;5.06;386.79;9.67;0.68;1.05;0.67;1.16;6;10;3;0.07;4;0;14;4;2;0;0;3;1;0;0;1;10;4;40;10;5;5;0;3;3;0.69;0;1;3;1;0;0;0;3;0;0;0;0;0;0;1;0.21;264.82;661.28;438;3.32;1.8;0.86;15.81;1;1.76;11660;7.3;4.05;0.6;0.35;0.18;0.09;5.73;5.39;76.22;0.85;0;4.51;6.09;8.93;1.25;0.44;0.29;0.18;6.17;2.03;0.54;2.02;4.29;1.72;24;0.92;0.63;3.86;4.45;0.38;0.73;0.84;0.85…
O=S(=O)(C(C)(C)C)c1ccc2c(c1)c(ccn2)Nc3n[nH]c4c3CCCC4;4286477;5.06;384.55;7.54;0.63;1;0.67;1.13;5;18;4;0.07;2;0;24;4;2;0;1;0;0;0;0;1;7;0;39.2;7.8;3.9;8;0;4;6;0.7;0.21;1.21;2;0.5;0;0;1;3;0;0;1;1;0;0;1;0.53;195.69;400.29;425;4.06;1.88;1.07;14.55;1;1.46;25646;6.52;3.21;0.61;0.37;0.17;0.09;4.36;5.86;54.43;0.98;2.4;5.02;8.01;11.19;1.44;0.43;0.28;0.18;10.72;3.21;0.62;1.62;4.26;1.74;23;0.85;0.6;3.68;4.47…
OC1CCN(CC1)S(=O)(=O)c2cc(c(cc2F)N)C(=O)Nc3cc(F)c(c(c3)F)F;4463663;5.06;447.45;9.52;0.67;1.06;0.66;1.16;9;15;4;0.08;3;0;17;3;4;0;1;4;0;0;0;1;12;4;38.3;6.4;8.5;5;0;3;3;0.6;0;1;3;1;0;0;0;3;0;0;0;0;0;0;2;0.38;324.1;805.95;537;3.87;1.72;0.95;21.14;0.88;1.73;13548;8.42;4.56;0.61;0.36;0.18;0.09;5.26;6.39;141.13;0.69;0;4.65;6.96;9.57;1.31;0.44;0.29;0.18;8.62;3.33;0.54;2.04;4.32;1.74;24;0.8;0.64;4;4.56;0.…
CCCC(Nc1nc(N)nc2c1ccc(c2)F)CCO;4168028 4168533;5.06;278.37;7.14;0.6;1.01;0.63;1.15;4;11;6;0.15;0;0;19;4;1;0;0;1;0;0;0;0;6;1;35.9;10.3;2.6;6;0;2;3;0.5;0.2;1.2;1;0.5;0;0;0;2;0;0;0;1;0;0;1;0.52;98.15;339.2;269;3.24;1.82;0.96;11.02;1;1.14;3891;6.71;3.71;0.56;0.32;0.19;0.11;2.03;5.25;41.53;1.78;0;4.22;6.58;8.72;1.37;0.46;0.3;0.18;4.73;1.4;0.57;1.64;3.72;1.49;19;0.95;0.94;3.64;4.54;0.31;0.69;0.86;0.89;…
N#Cc1ccc(cc1)OC2C(CC3C2(C)CCC(=C3)F)N4CCCC(C4)N;4129456;5.07;369.53;6.72;0.6;0.99;0.64;1.14;4;8;3;0.05;1;1;28;3;1;0;0;1;0;0;0;0;5;1;40;5.5;1.8;13;0;4;5;0.78;0.1;1.1;3;0.75;0;0;1;3;0;0;1;0;0;0;1;0.2;219.54;392.45;326;3;1.94;1;13.3;1;1.35;19025;7.36;3.55;0.59;0.35;0.19;0.11;1.65;6.02;58.33;0.76;2.4;5.17;6.48;9.04;1.19;0.43;0.28;0.17;8.6;4.08;0.59;1.46;4.43;1.6;25;0.93;0.64;3.49;4.79;0.25;0.6;0.83;0…
CS(=O)c1cccc(c1)-c2ccc3n(n2)c(cn3)-c4cccc(c4)S(=O)C;4476063;5.07;395.54;8.99;0.69;1.01;0.74;1.11;4;24;4;0.09;2;0;17;3;2;0;2;0;0;0;0;2;7;0;45.5;6.8;4.5;2;0;4;5;0.78;0.1;1.1;3;0.75;0;0;1;3;0;0;1;0;0;0;2;0.73;228.71;432.13;461;3.16;1.95;1.14;13.74;0.86;1.61;25608;7.28;3.54;0.59;0.35;0.18;0.1;2.28;4.81;46.56;0.86;2.4;5.04;8.67;12.21;1.57;0.43;0.28;0.18;8.86;2.83;0.61;1.72;4.39;1.45;26;0.96;0.56;3.26;…
O=C(N(c1ncccc1Cl)C2CCCNC2)c3ccc(cc3)-n4nnc5c4nccc5;4109308;5.07;433.94;8.51;0.67;1.01;0.7;1.13;2;23;4;0.07;1;0;20;7;1;0;0;0;1;0;0;1;9;1;43.1;13.7;2;5;0;5;6;0.87;0.07;1.07;4;0.8;0;0;1;4;0;0;1;0;0;0;1;0.63;409.05;492.14;497;3.16;2.09;0.9;9.89;1;1.72;28950;8.62;3.87;0.58;0.35;0.2;0.11;1.8;6.56;49.87;0.42;2.4;5.08;8.1;11.74;1.49;0.44;0.27;0.17;7.79;2.86;0.56;1.67;4.54;1.22;29;0.94;0.46;3.83;4.69;0.29…
Clc1cc(Cl)cc(c1)C(OC(=O)N2CC3C(C2)C3CNC(=O)c4ccc5c(c4)oc(=O)[nH]5)C;4164658;5.07;490.37;9.08;0.68;1.03;0.7;1.12;6;15;6;0.1;3;0;21;3;5;0;0;0;2;0;0;2;10;2;42.6;5.6;9.3;8;0;5;7;0.64;0.19;1.19;3;0.6;1;0;2;3;0;0;1;0;0;0;2;0.32;344.86;605.4;535;4.18;1.92;0.92;19.3;0.9;2.46;63043;8.89;4.88;0.6;0.34;0.18;0.1;2.22;5.57;70.96;0.6;4.39;4.96;6.27;10.56;1.26;0.43;0.28;0.17;9.43;3.21;0.58;1.78;4.54;1.5;27;0.82…
Clc1cc(COC(=O)N2CCC(CC2)CCN(C(=O)c3c[nH]nn3)C)cc(c1)Cl;3974814;5.07;440.37;8.47;0.64;1.02;0.67;1.14;5;13;7;0.13;2;0;23;5;3;0;0;0;2;0;0;2;10;2;36.5;9.6;5.8;9;0;3;3;0.59;0;1;3;1;0;0;1;2;0;0;0;0;0;0;1;0.36;229.31;500.53;430;4;1.87;0.98;16.11;0.89;2.43;12472;10.39;6.41;0.58;0.33;0.17;0.08;2;5.3;66.44;0.61;2.4;4.14;5.34;8.65;1.22;0.45;0.3;0.2;8.01;2.38;0.61;1.79;4.38;1.45;23;0.79;0.44;3.68;4.58;0.32;0…
O=C(Nc1ccc(cc1)Oc2ccccc2)CSc3nc4c([nH]3)ccc(c4)[N+](=O)[O-];4441783;5.08;420.48;9.14;0.7;1.02;0.72;1.11;3;25;7;0.14;3;0;16;4;4;0;1;0;0;0;0;1;9;0;45.7;8.7;8.7;1;0;4;5;0.7;0.1;1.1;3;0.75;0;0;1;3;0;0;1;0;0;0;3;0.67;321.86;543.76;499;3.67;2;0.91;12.96;0.9;2.42;28416;9.09;5.26;0.58;0.32;0.17;0.1;2.47;5.23;54.33;0.66;2.4;4.71;7.32;11.84;1.53;0.44;0.29;0.19;7.24;2.39;0.55;1.78;4.31;1.3;25;0.83;0.37;3.44…
O=S(=O)(C(C)(C)C)c1ccc2c(c1)c(ccn2)Nc3n[nH]cc3;4293701;5.08;330.45;8.06;0.64;1.01;0.68;1.13;5;18;4;0.09;2;0;18;4;2;0;1;0;0;0;0;1;7;0;39;9.8;4.9;4;0;3;4;0.65;0.13;1.13;2;0.67;0;0;1;2;0;0;0;1;0;0;1;0.64;113.82;370.29;382;3.94;1.82;1.04;12.83;1;1.27;8587;5.54;2.91;0.61;0.36;0.16;0.08;4.34;5.67;47.04;1.07;2.4;4.64;7.72;10.15;1.46;0.43;0.29;0.18;8.94;2.19;0.61;1.72;3.88;1.77;20;0.87;0.76;3.69;4.21;0.3…
COc1cncc(c1)-c2nc(NCc3ccccn3)c4c(n2)cccc4-c5ccccc5;4449766;5.08;419.52;7.92;0.68;1;0.71;1.11;1;29;6;0.11;0;0;21;5;1;0;0;0;0;0;0;0;6;0;49.1;9.4;1.9;2;0;5;6;0.88;0.07;1.07;4;0.8;0;0;0;5;0;0;0;1;0;0;2;0.81;431;464.65;476;2.74;2.13;0.86;7.8;0.86;1.45;38003;9.03;4.27;0.57;0.34;0.19;0.11;1.09;1.9;38.71;0.47;0;5.32;8.81;12.69;1.56;0.44;0.28;0.18;7.25;2.57;0.55;1.46;4.54;1.04;30;0.94;0.51;3.26;4.39;0.26;…
CCCCc1nc(C(C)C)c(c(=O)n1Cc2ccc(cc2)-c3ccccc3-c4noc(=O)[nH]4)CC(=O)OCC;4546437;5.09;530.68;7.27;0.62;1;0.65;1.13;7;18;12;0.16;6;0;34;4;5;0;0;0;0;0;0;0;9;0;41.1;5.5;6.8;11;0;4;4;0.59;0;1;4;1;0;0;1;3;0;0;0;0;0;0;2;0.29;423.86;627.95;563;4.3;1.87;0.95;22.99;1;1.95;52046;12.97;6.7;0.57;0.33;0.19;0.11;2.28;6.79;98.71;1.44;2.4;5.21;7.75;11.99;1.44;0.45;0.29;0.18;9.71;3.2;0.59;1.54;4.94;1.48;36;0.92;0.48…
Cc1cc2nccn2cc1Nc3ncc4c(n3)n(C5CCOCC5)c(=O)n4C;4474647;5.09;379.47;7.74;0.64;1.01;0.66;1.14;3;17;3;0.06;1;0;21;7;2;0;0;0;0;0;0;0;9;0;38.8;14.3;4.1;7;0;5;7;0.86;0.17;1.17;3;0.6;0;0;2;3;0;0;2;0;0;0;0;0.5;212.3;469.68;453;2.55;2.05;0.88;11.51;0.86;1.46;39365;6.82;2.98;0.59;0.36;0.21;0.11;1.73;5.82;38.98;0.52;3.05;5.21;7.84;11.36;1.4;0.43;0.27;0.17;7.15;2.6;0.56;1.64;4.23;1.38;26;0.93;0.5;3.84;4.93;0.…
O=C(c1cc(ccc1OC(C)(C)C)S(=O)(=O)C)N2Cc3c(C2)cn(n3)-c4ccccc4F;4216391;5.09;457.57;8.17;0.65;1.02;0.68;1.13;8;20;5;0.09;3;0;24;3;4;0;1;1;0;0;0;1;9;1;41.1;5.4;7.1;7;0;4;5;0.63;0.1;1.1;3;0.75;0;0;2;2;0;1;0;0;0;0;2;0.49;225.1;610.85;534;4.53;1.79;1.03;21.12;1;1.95;35060;8.02;4.75;0.61;0.33;0.17;0.1;4.42;6.37;88.1;1.06;3.05;5.2;7.66;11.39;1.42;0.43;0.29;0.17;10.82;2.87;0.6;1.76;4.37;1.81;29;0.91;0.52;3…
CCCCN(CC(c1cc(Cl)cc2c1-c3ccc(cc3C2=Cc4ccc(cc4)Cl)Cl)O)CCCC;38827;5.09;528.98;7.9;0.64;0.99;0.7;1.11;6;19;10;0.14;1;0;32;1;1;0;0;0;3;0;0;3;5;3;44.8;1.5;1.5;10;0;4;7;0.54;0.21;1.21;2;0.5;0;0;1;3;0;0;2;0;0;0;3;0.47;256.54;432.41;458;4.36;1.89;1.07;19.68;1;1.97;43682;11.95;6.13;0.57;0.33;0.19;0.12;1.98;5.5;71.6;1.73;2.4;5.54;8.6;12.29;1.49;0.45;0.29;0.17;10.55;4.24;0.65;1.41;4.73;1.47;29;0.83;0.57;3.…
CCCC(Nc1nc(N)nc2c1cc(F)cc2)CCO;4166593 4176810;5.09;278.37;7.14;0.6;1.01;0.63;1.15;4;11;6;0.15;0;0;19;4;1;0;0;1;0;0;0;0;6;1;35.9;10.3;2.6;6;0;2;3;0.5;0.2;1.2;1;0.5;0;0;0;2;0;0;0;1;0;0;1;0.52;98.15;339.2;269;3.24;1.82;0.96;10.98;0.8;1.05;3891;6.71;3.71;0.56;0.32;0.19;0.11;2.01;5.4;41.98;1.78;0;4.14;6.55;8.72;1.37;0.46;0.3;0.18;4.73;1.41;0.57;1.64;3.52;1.49;20;1;0.95;3.64;4.54;0.31;0.69;0.86;0.89;2…
N#Cc1ccc(nc1)C(=O)Nc2ccc(c(c2)C3(C)N=C(N)COC3F)F;3634342;5.1;371.38;8.84;0.68;1.04;0.68;1.15;6;15;3;0.07;2;1;15;5;2;0;0;2;0;0;0;0;9;2;42.9;11.9;4.8;4;0;3;3;0.67;0;1;3;1;0;0;0;3;0;0;0;0;0;0;1;0.41;279.39;596.27;432;3.39;1.81;0.82;16.16;1;1.63;11343;7.3;3.74;0.59;0.36;0.18;0.1;3.23;6.36;77.42;0.83;0;4.5;6.88;9.77;1.37;0.44;0.29;0.18;6.07;1.7;0.53;1.84;4.39;1.7;27;1;0.62;4.26;4.91;0.34;0.79;0.91;0.9…
CC#Cc1ccc2c(c1)cc(c(n2)OC)C(C(c3cccc4c3cccc4)(CCN(C)C)O)c5ccccc5;4162513;5.1;514.71;7.05;0.64;0.99;0.69;1.11;5;29;8;0.1;0;1;34;2;2;0;0;0;0;0;0;0;4;0;47.9;2.7;2.7;8;0;5;7;0.67;0.15;1.15;3;0.6;0;0;0;5;0;0;0;2;0;0;4;0.65;550.93;495.18;508;4.64;1.96;0.93;18.63;1;1.46;40745;11.4;5.31;0.57;0.34;0.2;0.13;2.52;7.1;75.71;1.16;0;5.64;8.73;12.71;1.54;0.44;0.28;0.17;10.22;4.23;0.59;1.31;4.98;1.5;34;0.87;0.6;…
CC(c1ccc(cc1)-c2cc(c(n2C3CCC3)C)CN4CCOCC4)C;4290458;5.1;352.57;6.08;0.58;0.98;0.64;1.13;3;11;5;0.08;0;0;32;2;1;0;0;0;0;0;0;0;3;0;39.7;3.4;1.7;13;0;4;4;0.81;0;1;4;1;0;1;1;2;0;0;0;0;0;0;1;0.38;178.04;283.03;289;2.83;2;1.06;11.32;0.86;1.58;11593;7.68;3.7;0.58;0.35;0.18;0.1;0.75;2.01;33.26;0.72;2.4;4.91;7.2;9.24;1.28;0.44;0.28;0.18;8.26;2.88;0.64;1.27;4.06;1.37;19;0.73;0.59;3.02;4.52;0.22;0.52;0.77;0…
OC(=O)CC(c1cccc(c1)OC2CCOCC2)CN3CCC(C3)CCc4ccc5c(n4)NCCC5;4242732;5.1;493.71;6.58;0.59;0.99;0.63;1.13;2;13;10;0.13;1;0;39;3;4;0;0;0;0;0;0;0;7;0;38.7;4;5.3;17;0;5;6;0.75;0.07;1.07;4;0.8;0;0;1;4;0;0;0;1;0;0;1;0.3;488.26;484.98;421;3.87;2.08;1.02;11.66;1;2.35;61809;12.4;7.22;0.57;0.32;0.18;0.1;2.42;4.71;69.06;0.66;2.4;4.98;6.36;10.51;1.26;0.44;0.29;0.19;10.59;4.11;0.59;1.43;4.71;1.14;34;0.94;0.35;3.…
Brc1ccc(cc1)Nc2ccc(cc2)CN3CCC4(CC3)OCCc5c4ccs5;4280886;5.1;469.48;8.69;0.65;0.99;0.72;1.11;1;17;4;0.07;0;0;25;2;1;0;1;0;0;1;0;2;5;1;44.4;3.7;1.9;8;0;5;6;0.9;0.08;1.12;3;0.6;0;0;1;4;0;0;1;0;0;0;2;0.52;382.48;363.23;397;2.92;2.14;1.08;7.64;0.89;2.3;42965;8.41;4.26;0.59;0.34;0.19;0.1;1.28;2.84;36.3;0.34;2.4;4.98;7.02;11.03;1.36;0.43;0.28;0.18;9.87;4.31;0.65;1.53;4.03;1.2;23;0.79;0.36;3.48;4.49;0.27;…
OC(=O)CN(C1CCN(CC1)c2[nH]nc(n2)N)CCc3ccc(cc3)Cl;4542155;5.1;378.91;7.73;0.62;1.01;0.65;1.15;4;12;7;0.14;1;0;23;6;2;0;0;0;1;0;0;1;9;1;34.7;12.2;4.1;8;0;3;3;0.65;0;1;3;1;0;0;1;2;0;0;0;0;0;0;1;0.39;195.5;404.31;361;3.46;1.9;0.97;13.51;0.88;1.8;8754;8.82;5.42;0.58;0.31;0.16;0.09;2.47;4.29;48.04;0.96;2.4;4.42;5.83;8.53;1.23;0.45;0.3;0.19;6.91;2.51;0.58;1.72;4.09;1.42;22;0.85;0.56;3.86;4.69;0.31;0.69;0…
Cc1ccc(cc1)-c2nc(NCC3CCCNC3)c4c(c2)nc[nH]c4=O;4449815;5.1;349.48;7.13;0.62;1;0.66;1.13;2;14;4;0.08;2;0;23;5;1;0;0;0;0;0;0;0;6;0;40.8;10.2;2;7;0;4;5;0.85;0.09;1.09;3;0.75;0;0;0;4;0;0;0;1;0;0;1;0.41;276.01;356.02;351;2.45;2.05;0.94;9.27;0.86;1.36;17180;7.47;3.76;0.58;0.34;0.18;0.1;1.83;5.36;39.28;0.47;0;4.91;7.71;10.03;1.34;0.44;0.28;0.18;6.94;2.46;0.57;1.49;4.16;1.24;24;0.92;0.58;3.7;4.72;0.27;0.6…
CC(c1ccc(cc1)-c2cc(c(n2C3CC3)C)CN4CCOCC4)C;4290873;5.1;338.54;6.16;0.58;0.98;0.64;1.13;3;11;5;0.09;0;0;30;2;1;0;0;0;0;0;0;0;3;0;40;3.6;1.8;12;0;4;4;0.8;0;1;4;1;1;0;1;2;0;0;0;0;0;0;1;0.39;171.23;279.03;285;2.83;2;1.04;11.04;0.86;1.63;10170;7.07;3.74;0.59;0.33;0.18;0.1;0.75;2;30.82;0.74;3.93;4.81;7.12;9.13;1.28;0.43;0.28;0.17;7.91;2.7;0.63;1.29;3.97;1.39;18;0.72;0.58;3.07;4.51;0.22;0.53;0.78;0.78;1…
COCCN1CCN(CC1)c2ccc(c(c2)C(=O)Nc3ccnnc3)OCc4ccccc4;4448579;5.1;447.59;7.22;0.62;1;0.65;1.13;2;19;9;0.14;1;0;29;5;3;0;0;0;0;0;0;0;8;0;40.3;8.1;4.8;8;0;4;4;0.73;0;1;4;1;0;0;0;4;0;0;0;0;0;0;2;0.5;478.93;500.12;437;3.54;2.04;0.92;11.08;0.89;2.06;22631;11.75;6.51;0.56;0.32;0.17;0.1;1.91;6.17;54.72;0.86;0;4.89;7.22;10.43;1.36;0.45;0.29;0.19;7.86;2.64;0.57;1.55;4.45;1.1;29;0.88;0.48;3.48;4.58;0.26;0.58;…
CN(c1ccc(cc1)CNC(=O)C2CNCC2c3ccc(c(c3)F)C(F)(F)F)C;4483725 4567098;5.1;409.47;7.87;0.63;1.03;0.64;1.16;7;13;5;0.09;1;0;23;3;1;0;0;4;0;0;0;0;8;4;40.4;5.8;1.9;8;0;3;3;0.59;0;1;3;1;0;0;1;2;0;0;0;0;0;0;2;0.39;202.59;668.49;414;4.18;1.79;0.9;19.02;1;2.05;15910;8.63;5.02;0.6;0.34;0.17;0.08;5.99;5.94;89.53;0.93;2.4;4.6;5.97;9.4;1.28;0.44;0.3;0.18;7.39;2.14;0.56;1.68;4.28;1.71;24;0.83;0.53;3.58;4.43;0.3;…
O=C1N(CCCCN2CCN(CC2)c3cccc4c3ccs4)C(=O)C5C1C6C=CC5C6;4277101;5.11;435.64;7.26;0.63;0.99;0.68;1.12;2;13;6;0.09;3;0;29;3;2;0;1;0;0;0;0;1;6;0;41.7;5;3.3;13;0;6;10;0.81;0.32;1.28;3;0.5;0;0;4;3;0;1;2;0;0;0;1;0.28;276.32;415.27;415;3.16;2.14;1.05;10.35;1;2.05;82879;8.01;3.36;0.59;0.37;0.21;0.11;1.57;5.78;54.15;0.42;3.71;5.19;6.61;10.89;1.27;0.42;0.26;0.17;10.42;4.85;0.6;1.51;4.44;1.26;23;0.74;0.31;3.24…
N#Cc1ccc(cc1)OC2C(CC3C2(C)CCCC3)N4CCCC(C4)N;4127190;5.11;353.56;6.2;0.58;0.98;0.63;1.13;3;7;3;0.05;0;1;31;3;1;0;0;0;0;0;0;0;4;0;38.6;5.3;1.8;15;0;4;5;0.81;0.1;1.1;3;0.75;0;0;1;3;0;0;1;0;0;0;1;0.21;208.98;288.34;283;2.92;1.99;1.06;11.21;1;1.3;17637;7.31;3.44;0.59;0.35;0.19;0.11;1.12;3.16;45.73;0.72;2.4;5.07;6.25;8.67;1.15;0.43;0.27;0.17;8.82;4.48;0.61;1.33;4.47;1.51;24;0.92;0.65;3.07;4.36;0.23;0.5…
CS(=O)c1ccc(cc1)-c2cnc3n2nc(cc3)Nc4cnccn4;4562638;5.11;350.44;8.99;0.7;1.01;0.72;1.12;2;23;4;0.1;1;0;14;6;1;0;1;0;0;0;0;1;8;0;43.6;15.4;2.6;1;0;4;5;0.84;0.1;1.1;3;0.75;0;0;1;3;0;0;1;0;0;0;1;0.79;217.32;415.15;431;2.74;2.06;0.97;9.38;1;1.79;19558;6.61;3.24;0.58;0.34;0.18;0.1;2.22;4.54;32.41;0.66;2.4;4.89;8.33;11.72;1.55;0.44;0.28;0.18;6.71;1.93;0.57;1.74;4.16;1.26;22;0.88;0.53;3.54;4.41;0.33;0.67;…
CCN(Cc1cc(ccc1O)Nc2ccc3n(n2)c(cn3)-c4ccc(cc4)S(=O)C)CC;4582849;5.11;449.63;7.62;0.64;1;0.68;1.13;5;23;8;0.13;1;0;27;5;2;0;1;0;0;0;0;1;8;0;40.7;8.5;3.4;6;0;4;5;0.66;0.1;1.1;3;0.75;0;0;1;3;0;0;1;0;0;0;2;0.63;299.38;465.66;480;3.81;1.92;1.04;17.61;0.89;2.08;41071;9.82;5.04;0.58;0.35;0.18;0.1;2.24;4.67;56.94;1.21;2.4;5.09;8.46;12.43;1.53;0.44;0.28;0.18;8.92;2.64;0.6;1.61;4.5;1.45;28;0.88;0.46;3.78;4.…
CCOc1nc(OC)cc(c1)C(C(c2cccc3c2occ3)(CCN(C)C)O)c4cc5cc(Br)ccc5cc4OC;4227403;5.12;619.6;8.15;0.64;1;0.68;1.12;7;27;11;0.14;0;0;35;2;5;0;0;0;0;1;0;1;8;1;43.4;2.6;6.6;10;0;5;7;0.61;0.16;1.16;3;0.6;0;0;1;4;0;0;1;1;0;0;3;0.6;488.05;627.04;592;4.85;1.9;0.96;22.75;1;1.26;39731;12.52;6.01;0.58;0.34;0.2;0.12;2.69;7.19;87.51;1.24;2.4;5.74;8.66;12.14;1.47;0.44;0.28;0.17;11.27;4.47;0.62;1.52;5.02;1.6;40;0.98;…
O=C1N(CCCCN2CCN(CC2)c3cccc4c3ccs4)C(=O)C5C1C6CCC5C6;4284346;5.12;437.66;7.06;0.61;0.99;0.67;1.12;2;12;6;0.09;2;0;31;3;2;0;1;0;0;0;0;1;6;0;40.3;4.8;3.2;15;0;6;10;0.81;0.32;1.28;3;0.5;0;0;4;3;0;1;2;0;0;0;1;0.28;276.32;405.27;404;3.16;2.14;1.07;10.35;1;2.05;82879;8.15;3.43;0.59;0.37;0.21;0.11;1.52;5.82;54.52;0.42;3.71;5.19;6.56;10.62;1.24;0.42;0.26;0.17;10.81;5.26;0.61;1.5;4.44;1.26;23;0.74;0.31;3.1…
CCCC(Nc1nc(N)nc2c1CN(CC2)C(=O)c3cccs3)CCO;4290212;5.12;375.55;7.36;0.61;1;0.65;1.14;4;12;7;0.13;1;0;25;5;2;0;1;0;0;0;0;1;8;0;35.3;9.8;3.9;9;0;3;4;0.58;0.13;1.13;2;0.67;0;0;1;2;0;0;0;1;0;0;0;0.39;135.09;375.33;356;3.74;1.9;1.06;13.13;1;1.5;11419;8.89;4.6;0.56;0.33;0.19;0.1;1.63;5.69;53.15;1.53;2.4;4.78;6.67;9.13;1.27;0.45;0.29;0.18;7.4;2.41;0.61;1.66;4.09;1.42;26;1;0.69;3.84;5.04;0.29;0.68;0.89;0.…
O=C(Nc1noc(c1)C(C)(C)C)Cc2ccc(cc2)-n3cnc4c3ccc(c4)-c5ccc(cc5)S(=O)(=O)C;4473213;5.12;528.68;8.01;0.66;1.01;0.69;1.12;7;30;7;0.1;3;0;28;4;4;0;1;0;0;0;0;1;9;0;43.9;6.1;6.1;6;0;5;6;0.68;0.08;1.08;4;0.8;0;0;2;3;0;0;1;0;0;0;3;0.64;381;615.07;611;4.69;1.88;1;23.63;1;3.03;103283;9.86;5.75;0.61;0.34;0.17;0.09;4.15;5.51;79.94;0.81;3.05;5.26;8.79;14.04;1.59;0.43;0.29;0.18;12.35;3.1;0.59;1.63;4.66;1.7;31;0.…
Clc1ccc(cc1)CCN(C2CCN(CC2)c3[nH]nc(n3)N)CCNS(=O)(=O)C;4457342;5.14;442.05;7.76;0.6;1.01;0.65;1.15;5;13;9;0.15;2;0;28;7;2;0;1;0;1;0;0;2;11;1;31.6;12.3;3.5;10;0;3;3;0.59;0;1;3;1;0;0;1;2;0;0;0;0;0;0;1;0.36;225.52;445.09;423;4.12;1.86;1.15;16.39;0.88;1.77;10430;10.09;7.12;0.59;0.3;0.15;0.08;4.11;4.43;62;1.28;2.4;4.5;5.84;8.63;1.22;0.45;0.31;0.19;9.58;2.96;0.62;1.78;4.31;1.57;24;0.83;0.55;3.62;4.64;0.…
COC(=O)C1C(CC2N(C1CC2)C)OC(=O)c3ccccc3;32363 370805;5.14;303.39;7.06;0.61;1.01;0.64;1.13;4;8;5;0.11;2;0;21;1;4;0;0;0;0;0;0;0;5;0;39.5;2.3;9.3;9;0;3;4;0.64;0.29;1.21;2;0.67;0;0;1;2;1;0;0;0;0;0;1;0.25;133.51;362.59;289;3.32;1.89;0.96;11.21;1;1.1;7028;6.29;2.88;0.58;0.36;0.19;0.1;2.04;5.3;46.79;1.06;2.4;4.43;5.48;7.84;1.15;0.44;0.28;0.18;6.06;2.66;0.59;1.48;4.28;1.5;20;0.91;0.77;3.15;4.32;0.27;0.58;…
OCCCC(=C(c1ccc(cc1)C)c2ccc(cc2)N3CCNCC3)c4ccccc4;4443694;5.15;412.62;6.55;0.61;0.98;0.67;1.12;2;19;7;0.11;1;0;32;2;1;0;0;0;0;0;0;0;3;0;44.4;3.2;1.6;8;0;4;4;0.77;0;1;4;1;0;0;0;4;0;0;0;0;0;0;3;0.53;462.13;338.13;350;3.46;2.04;1;10.65;0.86;1.54;13546;10.54;5.32;0.56;0.33;0.19;0.11;1.31;3.57;44.86;0.89;0;4.99;7.83;9.98;1.36;0.45;0.29;0.18;8.2;3.16;0.59;1.27;4.35;1.14;22;0.71;0.58;3.15;4.18;0.21;0.53;…
CCCC(Nc1nc(N)nc2c1c(F)ccc2)CCO;4173454 4175502;5.15;278.37;7.14;0.6;1.01;0.63;1.15;4;11;6;0.15;0;0;19;4;1;0;0;1;0;0;0;0;6;1;35.9;10.3;2.6;6;0;2;3;0.5;0.2;1.2;1;0.5;0;0;0;2;0;0;0;1;0;0;1;0.52;97.31;339.2;270;3.24;1.82;0.96;10.86;0.8;1;3889;6.71;3.5;0.56;0.32;0.2;0.11;2.05;5.99;44.07;1.78;0;4.16;6.67;8.73;1.37;0.46;0.3;0.18;4.71;1.38;0.57;1.64;3.58;1.49;20;1;0.98;3.64;4.54;0.31;0.69;0.86;0.89;28.1;…
C#CCOc1ncc(nc1)C(=O)Nc2cc(F)c(c(c2)C3(C)N=C(N)SC4(C3C4)COC)F;4560579;5.16;473.55;8.77;0.67;1.03;0.68;1.14;7;15;7;0.12;2;1;21;5;3;0;1;2;0;0;0;1;11;2;40.7;9.3;5.6;8;0;4;5;0.58;0.11;1.11;3;0.75;1;0;0;3;1;0;0;0;0;0;1;0.33;342.32;694.87;542;4.36;1.83;0.9;20.13;1;1.95;29283;8.91;4.54;0.59;0.35;0.19;0.11;2.78;6.96;98.05;1.27;4.11;5.1;7.22;10.52;1.33;0.44;0.27;0.17;9.4;3.65;0.57;1.89;4.74;1.75;32;0.97;0.…
CCCCc1nc(C(C)C)c(c(=O)n1Cc2ccc(cc2)-c3ccccc3-c4noc(=O)[nH]4)CC(=S)N5CCCC5;4288964;5.16;571.81;7.33;0.63;1;0.67;1.12;6;18;10;0.12;6;0;37;5;3;0;1;0;0;0;0;1;9;0;41;6.4;3.8;13;0;5;5;0.68;0;1;5;1;0;0;2;3;0;0;0;0;0;0;2;0.27;443.33;590.98;577;4.12;1.94;0.99;21.71;1;2.02;71562;13.2;6.67;0.58;0.34;0.19;0.11;2.26;7.13;86.79;1.01;3.05;5.32;7.78;12.24;1.43;0.44;0.28;0.18;11.46;3.85;0.61;1.55;5.05;1.43;36;0.8…
CCCCC(Nc1nc(N)nc2c1CN(CC2)C(=O)c3cccs3)CCO;4279547;5.16;389.58;7.21;0.6;1;0.65;1.14;4;12;8;0.14;1;0;27;5;2;0;1;0;0;0;0;1;8;0;35.2;9.3;3.7;10;0;3;4;0.56;0.13;1.13;2;0.67;0;0;1;2;0;0;0;1;0;0;0;0.38;142.67;379.33;360;3.87;1.91;1.07;13.53;0.86;1.5;12506;9.58;5.04;0.56;0.33;0.18;0.1;1.63;5.73;56.94;1.67;2.4;4.8;6.69;9.2;1.27;0.45;0.29;0.18;7.75;2.59;0.61;1.63;4.61;1.4;27;1;0.67;3.76;5;0.28;0.65;0.87;0…
Fc1cc(F)c2c(c1)c(=O)c(c([nH]2)Nc3ccc(c(c3F)F)F)C(=O)C(C)C;4526734;5.16;396.34;9.67;0.7;1.06;0.68;1.16;9;15;4;0.09;3;0;13;2;2;0;0;5;0;0;0;0;9;5;46.3;4.9;4.9;3;0;3;4;0.57;0.13;1.13;2;0.67;0;0;0;3;0;0;0;1;0;0;2;0.4;228.88;806.69;495;3.54;1.71;0.81;19.97;1;1.2;14560;7.27;3.5;0.61;0.37;0.19;0.1;3.43;6.13;124.25;1.04;0;5.02;7.46;10.03;1.36;0.44;0.28;0.18;6.38;1.85;0.52;1.84;4.38;1.52;27;0.96;0.78;3.68;…
N#Cc1ccc(c(c1)C(=O)N2Cc3c(C2)cn(n3)-c4ccnc(c4)C)N5CCC(CC5)(F)F;4211535;5.16;448.52;8.16;0.66;1.02;0.68;1.14;5;19;3;0.05;1;1;22;6;1;0;0;2;0;0;0;0;9;2;43.6;10.9;1.8;8;0;5;6;0.79;0.08;1.08;4;0.8;0;0;2;3;0;1;0;0;0;0;1;0.46;328.98;641.83;517;3.46;1.95;0.88;17.38;1;1.96;58195;8.25;4.22;0.6;0.35;0.18;0.11;3.93;6.47;73.19;0.72;3.05;5.31;7.78;11.79;1.4;0.43;0.28;0.18;8.55;3.08;0.55;1.68;4.54;1.6;30;0.91;0…
COc1ccc(cn1)Cc2cc3c(=O)n(cnc3c4c2cccc4)C5CCCCC5O;4213206 4218135;5.16;415.53;7.42;0.64;1;0.67;1.12;3;19;4;0.07;2;0;25;3;3;0;0;0;0;0;0;0;6;0;44.6;5.4;5.4;8;0;5;8;0.84;0.15;1.15;3;0.6;0;0;0;5;0;0;0;2;0;0;2;0.49;359.02;462.56;438;2.74;2.04;0.92;12.69;0.88;1.64;50917;8.32;3.68;0.58;0.36;0.2;0.11;1.84;6.49;56.6;0.65;0;5.46;8.44;11.97;1.43;0.43;0.27;0.17;8.24;3.48;0.56;1.49;4.63;1.33;31;1;0.51;3.69;4.8…
CNC(=O)c1cnc(cc1Nc2cccc(c2OC)-c3ncn(n3)C)Nc4ccc(cn4)C#N;4469750;5.17;455.53;8.28;0.67;1.02;0.68;1.13;5;25;7;0.12;1;1;21;9;2;0;0;0;0;0;0;0;11;0;41.8;16.4;3.6;3;0;4;4;0.68;0;1;4;1;0;0;1;3;0;0;0;0;0;0;1;0.62;356.6;582.34;547;3.61;1.93;0.83;17.84;0.89;1.81;30591;10.2;5.11;0.57;0.35;0.19;0.1;1.97;5.5;60.23;1.02;2.4;5.03;8.03;12.08;1.53;0.45;0.28;0.18;7.12;2.11;0.55;1.66;4.65;1.42;33;0.97;0.51;4.07;4.9…
CCCC(Nc1nc(N)nc2c1cccc2)CCO;4162255;5.17;260.38;6.68;0.59;1;0.63;1.14;3;11;6;0.15;0;0;20;4;1;0;0;0;0;0;0;0;5;0;35.9;10.3;2.6;6;0;2;3;0.53;0.2;1.2;1;0.5;0;0;0;2;0;0;0;1;0;0;1;0.55;92.23;245.09;235;3.16;1.87;1;9.22;0.8;1.01;3354;6.57;3.48;0.55;0.32;0.19;0.11;1.4;3.11;29.97;1.78;0;4.03;6.36;8.59;1.38;0.46;0.3;0.18;4.59;1.38;0.59;1.5;3.83;1.38;19;1;0.95;3.48;4.41;0.28;0.66;0.83;0.88;26.19;3.02;2.11;5…
O=C(N1CCC(C1)Oc2ccc(nc2C(=O)N)-c3cnn(c3)C)Cc4ccc(cc4)OC(F)(F)F;4211921;5.17;489.5;8.59;0.66;1.04;0.65;1.15;7;19;7;0.12;2;0;22;5;4;0;0;3;0;0;0;0;12;3;40.4;8.8;7;7;0;4;4;0.63;0;1;4;1;0;0;2;2;0;0;0;0;0;0;1;0.45;266.21;819.17;577;4.42;1.85;0.84;21.93;1;2.47;38172;10.16;6.46;0.6;0.32;0.17;0.09;6.02;5.67;92.21;0.99;3.05;4.98;7.1;10.86;1.35;0.44;0.3;0.18;8.05;2.33;0.53;1.86;4.82;1.65;30;0.86;0.39;4.09;5…
CCCS(=O)(=O)NC1CN(C1)c2ccc3c(c2)C(Cc4ccccc4)C(CC3)N5CCC5;4174959;5.17;453.71;6.77;0.6;0.99;0.65;1.13;3;14;8;0.11;2;0;35;3;2;0;1;0;0;0;0;1;6;0;38.8;4.5;3;14;0;5;6;0.75;0.08;1.08;4;0.8;0;2;0;3;0;0;0;1;0;0;2;0.33;272.57;393.96;407;3.81;2.03;1.15;13.52;1;1.91;38854;9.27;4.82;0.58;0.33;0.17;0.09;4.07;5.09;57.97;1.1;0;5.32;7.29;10.28;1.26;0.43;0.28;0.17;11.59;4.66;0.62;1.46;4.41;1.44;26;0.81;0.45;3.18;…
NCC(c1ccccc1)NC(=O)c2cc(sc2C)-c3ccccc3Cl;4443422;5.17;370.93;8.43;0.67;1;0.72;1.11;4;18;5;0.11;1;0;19;2;1;0;1;0;1;0;0;2;5;1;45.5;4.5;2.3;3;0;3;3;0.68;0;1;3;1;0;0;1;2;0;0;0;0;0;0;2;0.63;181.24;338.44;355;3.32;1.9;1.02;12.35;0.86;1.57;8257;8.02;4.05;0.58;0.35;0.19;0.1;1.79;5.75;45.74;0.8;2.4;4.33;6.94;9.74;1.42;0.45;0.29;0.18;7.4;2.54;0.62;1.62;4.24;1.44;22;0.88;0.63;3.44;4.2;0.3;0.63;0.77;0.84;87.…
Clc1ccc(cc1)C2OC(=O)c3c(C2)cc(cc3)C(=O)Nc4ccc(c(c4)C)C;4577906;5.17;405.9;8.28;0.68;1.01;0.71;1.11;5;20;3;0.06;2;0;20;1;3;0;0;0;1;0;0;1;5;1;49;2;6.1;4;0;4;5;0.76;0.09;1.09;3;0.75;0;0;0;4;0;0;0;1;0;0;3;0.56;346.77;453.74;428;3;1.91;0.92;15.93;1;1.88;26156;7.92;4.15;0.6;0.35;0.17;0.1;2.05;5.73;55.98;0.61;0;4.95;7.51;10.92;1.4;0.43;0.28;0.18;7.71;2.58;0.58;1.51;4.39;1.49;27;0.93;0.49;3.39;4.32;0.27;…
CC1OCC2(C1N)CCN(CC2)c3nc4[nH]nc(c4c(=O)n3C)-c5ccc(nc5C)N;4471006;5.18;424.57;7.2;0.61;1.01;0.64;1.15;6;13;2;0.03;2;0;28;8;2;0;0;0;0;0;0;0;10;0;35.6;13.6;3.4;11;0;5;6;0.81;0.08;1.12;3;0.6;0;0;2;3;0;0;1;0;0;0;0;0.31;263.93;480.65;469;3;1.91;0.91;17.86;1;2.1;50742;7.38;3.19;0.61;0.38;0.2;0.1;1.81;6.32;59.26;0.62;3.05;5.43;7.79;10.85;1.3;0.42;0.26;0.17;8.83;3.43;0.58;1.6;4.7;1.68;29;0.94;0.47;3.95;5.…
N#Cc1ccc(nc1)N2CCC(CC2)Nc3cc(ncc3C(=O)N)Nc4ccc5c(c4)nc(o5)C;4476828;5.18;468.57;7.94;0.66;1.01;0.68;1.13;4;24;6;0.1;1;1;24;8;2;0;0;0;0;0;0;0;10;0;42.4;13.6;3.4;6;0;5;6;0.77;0.07;1.07;4;0.8;0;0;1;4;0;0;1;0;0;0;1;0.56;471.14;559.68;540;3.39;2;0.87;16.6;1;2.38;64512;9.81;5.16;0.59;0.34;0.18;0.1;2.2;5.04;58.77;0.74;2.4;5.13;7.85;12.69;1.5;0.44;0.28;0.18;8.44;2.97;0.55;1.61;4.84;1.37;33;0.94;0.37;4.1;…
N#Cc1ccc(cc1)N2CCC(CC2)Nc3cc(ncc3C(=O)N)Nc4ccnc(n4)C;4463436 4470355 4591633;5.18;428.55;7.65;0.65;1;0.67;1.13;4;20;6;0.1;1;1;24;8;1;0;0;0;0;0;0;0;9;0;41.1;14.3;1.8;6;0;4;4;0.75;0;1;4;1;0;0;0;4;0;0;0;0;0;0;1;0.51;460.16;479.94;461;3.24;1.96;0.89;15.58;1;2.09;30271;9.74;5.41;0.58;0.33;0.17;0.09;2.2;4.94;55.63;0.78;0;4.87;7.27;11.14;1.42;0.44;0.29;0.19;7.66;2.63;0.56;1.56;4.56;1.37;28;0.88;0.44;3.9…
O=C(Oc1cccc(c1)-c2ccc(n2C)C(=O)N)NCCN3CCN(CC3)c4ccccc4;4517296;5.19;447.59;7.22;0.62;1;0.65;1.13;4;19;8;0.12;2;0;29;5;3;0;0;0;0;0;0;0;8;0;40.3;8.1;4.8;7;0;4;4;0.7;0;1;4;1;0;0;1;3;0;0;0;0;0;0;2;0.47;382.37;493.79;450;3.74;1.96;0.92;15.81;1;2.44;32559;10.77;5.89;0.58;0.33;0.18;0.09;2.16;5.27;57.53;0.68;2.4;4.67;7.04;10.77;1.38;0.45;0.29;0.19;8.04;2.6;0.57;1.55;4.68;1.35;29;0.88;0.36;3.39;4.24;0.26;…
CC1OC2(CCN(CC2)CCc3ccccc3F)CN(C1=O)c4ncccc4C(F)(F)F;4522004 4576031;5.19;451.51;7.92;0.63;1.03;0.64;1.15;6;13;4;0.07;1;0;25;3;2;0;0;4;0;0;0;0;9;4;40.4;5.3;3.5;11;0;4;4;0.72;0;1.04;3;0.75;0;0;0;4;0;0;0;0;0;0;1;0.34;432.03;742.85;481;3.87;1.86;0.91;18.22;0.88;1.97;32244;8.9;4.88;0.6;0.35;0.18;0.1;5.87;5.87;95.06;0.77;0;5.02;6.4;9.99;1.26;0.43;0.29;0.18;8.42;3.39;0.55;1.71;4.6;1.7;28;0.88;0.5;3.61;4…
CCN1CCN(CC1)Cc2ccc(nc2)Nc3ncc(c(n3)-c4cc(F)c5c(c4)n6c(n5)CCC6(C)C)F;4208172;5.2;518.68;7.41;0.63;1.01;0.66;1.14;5;22;6;0.08;0;0;32;8;0;0;0;2;0;0;0;0;10;2;40;11.4;0;12;0;6;9;0.79;0.13;1.13;4;0.67;0;0;2;4;0;1;1;0;0;1;1;0.51;477.71;658.07;573;3.54;1.99;0.92;19.2;1;2.53;163181;9.87;4.89;0.6;0.35;0.19;0.11;2.29;7.09;73.37;0.66;3.05;5.57;8.68;13.62;1.48;0.43;0.27;0.17;10.78;3.84;0.58;1.55;4.58;1.55;35;…
Cc1[nH]nc(c1)Nc2ccnc3c2cc(cc3)S(=O)(=O)C(C)(C)C;4283104;5.2;344.48;7.83;0.63;1.01;0.67;1.13;6;18;4;0.09;2;0;20;4;2;0;1;0;0;0;0;1;7;0;38.6;9.1;4.5;5;0;3;4;0.63;0.13;1.13;2;0.67;0;0;1;2;0;0;0;1;0;0;1;0.62;120.43;378.29;393;4;1.78;1.05;14.74;0.83;1.35;10035;5.78;3.14;0.62;0.35;0.16;0.08;4.35;5.71;50.87;1.07;2.4;4.7;7.81;10.31;1.46;0.43;0.29;0.18;9.42;2.31;0.62;1.69;3.97;1.83;21;0.88;0.74;3.67;4.29;0…
Fc1ccc(c(c1)F)C(=O)CN2C(=O)NC(C2=O)(C)c3ccc(cc3)-n4cnnn4;4535475;5.2;412.39;9.37;0.7;1.05;0.68;1.15;6;20;5;0.11;3;0;14;6;3;0;0;2;0;0;0;0;11;2;43.2;13.6;6.8;3;0;4;4;0.73;0;1;4;1;0;0;2;2;0;0;0;0;0;0;2;0.52;213.71;699.99;534;3.39;1.87;0.8;17.09;1;2.08;21286;7.4;3.5;0.6;0.37;0.19;0.09;2.73;5.96;91.05;0.63;3.05;4.89;7.21;10.38;1.36;0.43;0.28;0.18;6.8;1.96;0.52;1.91;4.44;1.68;28;0.93;0.51;4.01;4.72;0.3…
COc1ccc(cc1)-n2nnc(c2)Cn3ccc4-c(c3)nc(n4)-c5ccccc5F;4229151;5.2;400.45;8.52;0.69;1.02;0.7;1.13;2;27;5;0.1;0;0;17;6;1;0;0;1;0;0;0;0;8;1;46.8;12.8;2.1;2;0;5;6;0.87;0.08;1.08;4;0.8;0;0;2;3;0;0;1;0;0;0;2;0.79;281.78;547.72;501;2.65;2.09;0.82;10.76;1;2.18;52801;7.7;3.71;0.58;0.35;0.19;0.1;2;6.05;41.63;0.59;3.05;5.09;8.48;13.33;1.61;0.43;0.28;0.18;6.77;2.11;0.54;1.66;4.77;1.23;28;0.93;0.38;3.6;4.53;0.3…
COC1CCN(CC1)Cc2cc(n(n2)-c3ccc(cc3)F)-c4ccc(cc4)C(C)C;4522177;5.2;407.58;6.79;0.61;0.99;0.65;1.13;4;17;6;0.1;0;0;30;3;1;0;0;1;0;0;0;0;5;1;41.7;5;1.7;10;0;4;4;0.77;0;1;4;1;0;0;1;3;0;0;0;0;0;0;2;0.52;308.65;438.78;385;3.08;1.96;0.98;15.07;0.88;1.7;19393;9.22;4.89;0.58;0.34;0.17;0.1;1.91;5.47;49.5;0.81;2.4;5.06;7.84;10.38;1.36;0.44;0.29;0.18;8.4;2.83;0.6;1.44;4.37;1.4;23;0.77;0.53;3.32;4.56;0.24;0.56…
COc1nc2ccc(cc2cc1C(C(c3cccc4c3cccc4)(CCN(C)C)O)c5ccccc5)C(=O)N(C)C;4159957;5.2;547.75;7.02;0.63;0.99;0.67;1.12;7;29;9;0.11;1;0;37;3;3;0;0;0;0;0;0;0;6;0;44.9;3.8;3.8;9;0;5;7;0.63;0.15;1.15;3;0.6;0;0;0;5;0;0;0;2;0;0;4;0.62;588.2;556.56;542;5.05;1.9;0.92;22.95;1;1.49;47333;11.9;5.66;0.59;0.35;0.19;0.12;2.58;7.13;92.03;1.19;0;5.69;8.7;12.66;1.51;0.44;0.28;0.17;11.04;4.33;0.59;1.39;5.02;1.6;35;0.85;0.…
OCCN(C1CCN(CC1)c2[nH]nc(n2)N)CCc3ccc(cc3)Cl;4577776;5.2;364.93;7.3;0.6;1;0.64;1.15;3;11;7;0.14;0;0;25;6;1;0;0;0;1;0;0;1;8;1;34;12;2;9;0;3;3;0.68;0;1;3;1;0;0;1;2;0;0;0;0;0;0;1;0.41;186.02;344.58;323;3.16;1.95;1.01;11.57;0.88;1.86;8317;8.85;5.08;0.57;0.32;0.17;0.09;1.39;3.43;39.21;0.92;2.4;4.34;5.66;8.48;1.23;0.45;0.3;0.19;6.81;2.52;0.6;1.62;4.32;1.32;21;0.84;0.55;3.64;4.56;0.29;0.65;0.81;0.84;91.8…
N#Cc1cnccc1COc2cnc(nc2)N3CCN(CC3)c4noc(n4)C(F)(F)F;4224878;5.2;432.41;9.4;0.68;1.05;0.67;1.16;4;18;5;0.1;0;1;15;8;2;0;0;3;0;0;0;0;13;3;39.1;17.4;4.3;6;0;4;4;0.74;0;1;4;1;0;0;1;3;0;0;0;0;0;0;0;0.5;345.74;778.97;555;3.61;1.95;0.81;15.56;1;2.57;32500;8.85;4.91;0.59;0.34;0.17;0.09;5.92;4.61;57.76;0.8;2.4;4.73;7.06;11.09;1.41;0.44;0.29;0.19;6.52;1.91;0.52;1.95;4.39;1.5;25;0.81;0.38;3.84;4.38;0.35;0.7;…
N#Cc1cnccc1COc2cnc(nc2)N3CCN(CC3)c4onc(n4)C(F)(F)F;4225726;5.2;432.41;9.4;0.68;1.05;0.67;1.16;4;18;5;0.1;0;1;15;8;2;0;0;3;0;0;0;0;13;3;39.1;17.4;4.3;6;0;4;4;0.74;0;1;4;1;0;0;1;3;0;0;0;0;0;0;0;0.5;345.74;778.97;555;3.61;1.95;0.81;15.56;1;2.57;32500;8.85;4.91;0.59;0.34;0.17;0.09;5.89;4.62;58.56;0.8;2.4;4.73;7.06;11.09;1.41;0.44;0.29;0.19;6.52;1.91;0.52;1.95;4.39;1.5;25;0.81;0.38;3.88;4.42;0.35;0.7;…
CCOCc1nnc(n1-c2ccc(nc2)OC)N3CC4C(C3)(C4)c5ccc(cc5Cl)F;4464246;5.21;443.95;8.22;0.65;1.02;0.67;1.14;4;17;7;0.12;0;0;23;5;2;0;0;1;1;0;0;1;9;2;40.7;9.3;3.7;9;0;5;6;0.74;0.09;1.09;4;0.8;1;0;2;3;0;0;0;0;0;0;1;0.49;285.45;566.01;494;3.46;1.99;0.91;15.17;0.88;1.66;40807;8.05;3.69;0.59;0.35;0.19;0.11;1.98;5.57;52.59;1.12;4.39;5.44;7.63;11.28;1.38;0.43;0.26;0.16;8.42;3.27;0.59;1.76;4.7;1.56;31;1;0.5;3.89;…
CCC1(C)CC(=O)N(C(=O)C1)CCCCN2CCN(CC2)c3cccc4c3ccs4;4286717;5.21;427.67;6.79;0.6;0.99;0.65;1.13;4;12;7;0.11;2;0;33;3;2;0;1;0;0;0;0;1;6;0;38.1;4.8;3.2;14;0;4;5;0.7;0.1;1.1;3;0.75;0;0;1;3;0;0;1;0;0;0;1;0.3;309.09;387.27;371;3.46;1.95;1.1;14.81;0.89;2.08;29115;9.36;4.91;0.59;0.35;0.19;0.09;1.65;5.41;60.99;0.72;2.4;4.65;6.48;9.83;1.27;0.44;0.28;0.18;10.05;3.76;0.64;1.48;4.17;1.52;25;0.83;0.39;3.08;4.3…
CC(Cc1ccc2c(c1NS(=O)(=O)c3ccc(cc3)CCCOCC4OCCN(C4)C)cn(n2)C)C;4243499 4250740;5.21;514.76;6.96;0.6;1;0.64;1.13;6;18;11;0.14;2;0;38;4;4;0;1;0;0;0;0;1;9;0;36.5;5.4;5.4;14;0;4;5;0.58;0.1;1.1;3;0.75;0;0;1;3;0;0;1;0;0;0;2;0.41;387.84;527.07;491;4.53;1.89;1.09;20.27;0.9;2.57;42122;11.95;7.23;0.59;0.32;0.17;0.1;4.66;6.3;84.59;0.86;2.4;4.95;7.45;11.23;1.4;0.44;0.3;0.18;11.8;4.08;0.63;1.56;4.71;1.57;31;0.8…
Oc1cc(ccc1-c2ccc(nn2)OC3CCNCC3)-n4cccn4;4290774;5.22;337.42;7.67;0.64;1.01;0.67;1.13;1;17;4;0.09;0;0;19;5;2;0;0;0;0;0;0;0;7;0;40.9;11.4;4.5;5;0;4;4;0.92;0;1;4;1;0;0;1;3;0;0;0;0;0;0;1;0.61;259.8;390.8;378;2.12;2.11;0.89;6.12;0.88;2.02;14847;7.21;3.65;0.57;0.34;0.18;0.09;1.53;4.33;35.05;0.37;2.4;4.64;7.66;10.27;1.41;0.44;0.28;0.19;5.98;1.88;0.55;1.61;3.97;1.08;23;0.92;0.46;3.78;4.65;0.3;0.69;0.85;0…
CC(Cc1ccc2c(c1N(S(=O)(=O)c3ccc(cc3)CCCCC4CCN(CC4)C)C(F)F)cn(n2)C)C;4246475;5.22;546.8;7.01;0.6;1;0.64;1.14;8;18;10;0.12;2;0;40;4;2;0;1;2;0;0;0;1;9;2;37.2;5.1;2.6;16;0;4;5;0.55;0.1;1.1;3;0.75;0;0;1;3;0;0;1;0;0;0;2;0.39;411.15;629.13;518;4.95;1.83;1.1;23.66;0.9;2.35;41678;12.34;6.89;0.59;0.33;0.19;0.11;5.43;6.65;114.91;0.97;2.4;5.13;7.61;11.21;1.39;0.44;0.29;0.17;12.94;5.12;0.62;1.6;4.49;1.66;31;0.…
CCON=C1CCc2c1ccc(c2)OCCCCCN3CCN(S3(=O)=O)c4ccnc(c4)N;4204909;5.22;473.66;7.4;0.61;1.01;0.65;1.14;4;15;10;0.15;3;0;31;5;4;0;1;0;0;0;0;1;10;0;35.9;7.8;6.3;11;0;4;5;0.61;0.1;1.1;3;0.75;0;0;2;2;0;0;1;0;0;0;1;0.33;224.06;525.7;503;4;1.95;1.07;15.95;0.91;2.38;37612;10.83;5.67;0.58;0.34;0.18;0.1;4.43;5.83;72.58;0.98;3.05;4.76;6.26;10.26;1.3;0.44;0.29;0.18;9.96;3.68;0.6;1.67;4.74;1.46;31;0.94;0.34;3.68;4…
CCCCC(Nc1nc(N)nc2c1cc(OC)cc2)CCO;4176397;5.22;304.44;6.62;0.58;1;0.62;1.14;4;11;8;0.17;0;0;24;4;2;0;0;0;0;0;0;0;6;0;34.8;8.7;4.3;8;0;2;3;0.46;0.2;1.2;1;0.5;0;0;0;2;0;0;0;1;0;0;1;0.48;112.27;304.82;275;3.54;1.83;1;11.91;0.83;1.17;5018;8.16;4.45;0.55;0.32;0.18;0.11;1.43;3.25;40.13;1.96;0;4.33;6.78;8.91;1.36;0.46;0.3;0.19;5.31;1.69;0.6;1.52;3.91;1.44;22;1;0.89;3.49;4.61;0.28;0.63;0.83;0.89;34.84;3.3…
NCC1(C)CCN(CC1)c2nc(N)c(c(=O)n2C)Sc3cccc(c3Cl)Cl;4533113;5.22;428.43;8.57;0.64;1.01;0.69;1.13;7;9;4;0.08;3;0;23;5;1;0;1;0;2;0;0;3;9;2;36;10;2;8;0;3;3;0.67;0;1;3;1;0;0;0;3;0;0;0;0;0;0;1;0.21;283.78;404.56;413;3.08;1.77;1.06;17.41;1;1.98;11634;8.21;4.25;0.6;0.37;0.17;0.09;1.87;5.94;63.31;0.86;0;4.71;6.68;9.07;1.26;0.44;0.28;0.19;8.98;3.25;0.65;1.79;4.36;1.74;25;0.93;0.65;3.8;4.69;0.32;0.67;0.83;0.8…
Oc1cc(ccc1-c2ccc(nn2)N(C3CC(C)(C)NC(C3)(C)C)C)-c4c[nH]nc4;4283367;5.22;406.59;6.78;0.6;0.99;0.64;1.14;6;17;4;0.06;0;0;30;6;1;0;0;0;0;0;0;0;7;0;38.3;10;1.7;10;0;4;4;0.77;0;1;4;1;0;0;1;3;0;0;0;0;0;0;1;0.52;321.24;397.4;410;3.54;1.86;0.94;17.48;0.88;2.1;24048;7.68;4.53;0.61;0.34;0.18;0.09;1.49;4.53;53.76;0.63;2.4;4.83;7.79;10.67;1.38;0.43;0.29;0.18;9.56;2.82;0.61;1.46;3.66;1.75;25;0.83;0.46;3.6;4.55…
COc1nc(OC)cc(c1)C(C(c2cc3cc(Br)ccc3nc2OC)c4cc(OC)c(nc4OC)OC)(CCN(C)C)O;4537029;5.23;657.62;8.22;0.63;1.01;0.66;1.13;10;23;13;0.16;0;0;37;4;7;0;0;0;0;1;0;1;12;1;38.8;5;8.8;12;0;4;5;0.51;0.09;1.09;3;0.75;0;0;0;4;0;0;0;1;0;0;1;0.5;563.39;749.8;649;5.1;1.8;0.93;28.07;1;1.31;32194;14.27;6.94;0.58;0.35;0.2;0.13;2.89;7.18;111.87;1.29;0;5.7;8.51;11.43;1.41;0.45;0.28;0.17;10.99;4.21;0.63;1.65;4.99;1.67;38…
COC1CC(C1)n2c(=O)n(c3c2c4cc(-c5ccc(nc5)N(CCN(C)C)C)c(cc4nc3)F)C;4164430;5.24;478.63;7.25;0.62;1;0.65;1.14;7;18;7;0.1;1;0;31;6;2;0;0;1;0;0;0;0;9;1;39.4;9.1;3;11;0;5;8;0.66;0.17;1.17;3;0.6;0;1;1;3;0;0;1;1;0;0;1;0.44;265.41;591.45;514;3.94;1.89;0.91;21.46;1;2.07;80129;9.34;4.24;0.6;0.36;0.19;0.11;2.03;7.22;71.63;1.29;2.4;5.67;8.74;12.2;1.4;0.43;0.27;0.17;9.67;3.44;0.6;1.6;4.84;1.52;33;0.94;0.45;3.6;…
CCc1nn2c(c1Cc3ccc(cc3)CCCC4(O)CCN(CC4)C(C)C)nc(cc2C)C;4211343;5.24;448.72;6.15;0.58;0.98;0.63;1.13;6;16;8;0.11;0;0;40;4;1;0;0;0;0;0;0;0;5;0;38.4;5.5;1.4;16;0;4;5;0.64;0.1;1.1;3;0.75;0;0;1;3;0;0;1;0;0;0;1;0.44;340.08;370.73;390;3.94;1.88;1.06;19.58;1;2.33;39185;10.05;5.54;0.59;0.34;0.18;0.1;1.73;4.97;62.85;0.85;2.4;4.9;7.64;11.23;1.4;0.44;0.29;0.18;10.25;3.68;0.64;1.32;4.74;1.63;28;0.85;0.39;3.15;…
Fc1ccc(cc1)-c2nc(sc2-c3ccnc(n3)Nc4ccc(cc4)N5CCNCC5)N6CCCC6;4455587;5.25;501.69;7.84;0.65;1;0.69;1.13;1;23;6;0.09;0;0;28;7;0;0;1;1;0;0;0;1;9;1;42.2;10.9;0;8;0;6;6;0.94;0;1;6;1;0;0;2;4;0;0;0;0;0;0;2;0.56;485.28;551.86;540;2.55;2.16;0.97;8.5;1;2.14;74094;10.59;5.29;0.58;0.34;0.19;0.1;1.92;5.61;49.9;0.29;3.05;5.37;8.26;12.77;1.49;0.43;0.28;0.18;10.03;3.86;0.58;1.58;4.67;1.06;28;0.78;0.36;3.56;4.45;0.…
CCOc1nc(OCC)cc(c1)C(C(c2cccc(c2OC)OC)c3cc4cc(Br)ccc4nc3OC)(CCN(C)C)O;4532620;5.26;654.66;7.89;0.62;1;0.66;1.13;9;23;14;0.16;0;0;40;3;6;0;0;0;0;1;0;1;10;1;39.8;3.6;7.2;13;0;4;5;0.51;0.09;1.09;3;0.75;0;0;0;4;0;0;0;1;0;0;2;0.5;561.3;682.42;613;5.15;1.82;0.98;26.71;0.86;1.32;32772;14.8;7.31;0.57;0.34;0.2;0.12;2.81;7.26;111.78;1.39;0;5.67;8.45;11.44;1.41;0.45;0.28;0.17;11.23;4.29;0.64;1.56;5.01;1.63;3…
N#Cc1ccc(nc1)Cn2ccc(n2)NC(=O)Cc3ccc(cc3)C4(CC4)C(F)(F)F;4217292;5.26;425.45;8.68;0.68;1.03;0.68;1.14;5;19;6;0.12;1;1;18;5;1;0;0;3;0;0;0;0;9;3;44.9;10.2;2;6;0;4;4;0.65;0;1;4;1;1;0;1;2;0;0;0;0;0;0;1;0.5;241.12;682.98;489;4.36;1.9;0.85;17.11;0.9;2.47;21676;8.08;4.72;0.6;0.34;0.17;0.08;5.5;5.29;77.61;0.84;4.11;4.58;7;10.76;1.43;0.44;0.29;0.18;7.55;1.87;0.53;1.75;4.41;1.64;26;0.84;0.38;3.96;4.67;0.31;…
N#CC1(CCN(CC1)c2c(cnc3c2cc(F)cc3)C(=O)N4CCN(CC4)S(=O)(=O)C)c5ccccc5;4206892;5.26;521.67;8.03;0.65;1.01;0.68;1.13;6;21;4;0.06;3;1;28;5;3;0;1;1;0;0;0;1;10;1;41.5;7.7;4.6;10;0;5;6;0.76;0.07;1.07;4;0.8;0;0;0;5;0;0;0;1;0;0;2;0.42;535.35;650.4;572;4.18;1.91;1.03;20.31;1;1.89;64003;9.93;4.89;0.6;0.36;0.19;0.1;4.25;6.7;102.82;0.79;0;5.48;7.92;12.09;1.42;0.43;0.28;0.17;11.67;4.37;0.58;1.73;4.59;1.66;30;0.…
CCCCC(Nc1nc(N)nc2c1cc(F)cc2)CCO;4159383 4174506;5.26;292.4;6.96;0.59;1.01;0.63;1.15;4;11;7;0.16;0;0;21;4;1;0;0;1;0;0;0;0;6;1;35.7;9.5;2.4;7;0;2;3;0.48;0.2;1.2;1;0.5;0;0;0;2;0;0;0;1;0;0;1;0.5;105.73;343.2;273;3.39;1.83;0.99;11.43;1;1.1;4358;7.41;4.18;0.55;0.31;0.18;0.11;2.01;5.45;45.91;1.94;0;4.19;6.59;8.79;1.37;0.46;0.3;0.18;5.09;1.59;0.58;1.61;4.2;1.46;21;1;0.91;3.55;4.5;0.3;0.66;0.83;0.89;32;3.…
Fc1ccc(cc1)-c2nc(sc2-c3ccnc(n3)Nc4ccc(cc4)N5CCNCC5)N6CCOCC6;4531226;5.27;517.69;7.96;0.65;1.01;0.68;1.13;1;23;6;0.09;0;0;28;7;1;0;1;1;0;0;0;1;10;1;41.5;10.8;1.5;8;0;6;6;0.95;0;1;6;1;0;0;1;5;0;0;0;0;0;0;2;0.55;629.04;599.6;560;2.55;2.16;0.95;8.64;1;2.19;80826;11.2;5.65;0.58;0.34;0.19;0.11;1.94;5.64;52.48;0.28;2.4;5.38;8.27;12.8;1.48;0.43;0.28;0.18;9.93;3.97;0.57;1.67;4.62;1.04;27;0.73;0.36;3.62;4.…
COc1cccc(c1)NC(=O)c2cnc(s2)C34COC(CC3CSC(=N4)N)C;4203860 4212046;5.27;418.59;8.37;0.65;1.01;0.69;1.12;4;13;4;0.08;2;0;22;4;3;0;2;0;0;0;0;2;9;0;38;8;6;8;0;4;5;0.75;0.1;1.1;3;0.75;0;0;1;3;0;0;0;1;0;0;1;0.36;242.57;455.86;438;3.39;1.94;1.05;13.8;1;1.62;21651;8.11;4;0.59;0.35;0.19;0.11;1.88;5.71;53.33;0.74;2.4;4.9;6.82;9.84;1.29;0.44;0.28;0.17;9.03;4.42;0.62;1.77;4.45;1.57;27;0.96;0.54;4.09;5.13;0.31…
CCc1nn2c(c1Cc3ccc(cc3)CCC(C4CCNCC4)O)nc(cc2C)C;4208267;5.28;406.63;6.35;0.59;0.98;0.64;1.13;4;16;7;0.1;0;0;34;4;1;0;0;0;0;0;0;0;5;0;39.1;6.3;1.6;13;0;4;5;0.7;0.1;1.1;3;0.75;0;0;1;3;0;0;1;0;0;0;1;0.49;298.51;347.42;359;3.39;1.96;1.03;14.62;1;2.12;28291;9.39;4.83;0.58;0.34;0.19;0.11;1.52;4.52;51.48;0.72;2.4;4.87;7.63;10.99;1.41;0.44;0.28;0.18;8.74;3.29;0.62;1.36;4.57;1.4;25;0.83;0.43;3.36;4.79;0.23…
CCN(Cc1ccc(cc1F)-c2ccc3n(n2)c(cn3)-c4ccc(cc4)S(=O)(=O)C)CC;4442584;5.28;452.6;7.94;0.65;1.01;0.68;1.13;6;24;7;0.12;2;0;25;4;2;0;1;1;0;0;0;1;8;1;42.1;7;3.5;6;0;4;5;0.66;0.1;1.1;3;0.75;0;0;1;3;0;0;1;0;0;0;2;0.63;299.59;549.02;508;4.06;1.87;1.06;19.11;0.89;2.17;41603;8.91;4.66;0.59;0.35;0.17;0.09;4.19;6.78;70.42;1.24;2.4;5.2;8.79;12.56;1.54;0.44;0.28;0.18;9.71;2.74;0.6;1.69;4.24;1.65;27;0.84;0.47;3.…
O=C(N1CC2C(C1)C2CNC(=O)c3ccc4c(c3)oc(=O)[nH]4)OCc5cc(cc(c5)C(F)(F)F)C(F)(F)F;4169550;5.28;543.46;9.53;0.68;1.07;0.65;1.16;9;15;6;0.1;3;0;19;3;5;0;0;6;0;0;0;0;14;6;42.1;5.3;8.8;9;0;5;7;0.55;0.19;1.19;3;0.6;1;0;2;3;0;0;1;0;0;0;2;0.29;407.39;1099.66;666;5.24;1.82;0.82;26;1;2.76;99377;9.57;5.83;0.62;0.33;0.16;0.1;6.25;5.45;124.15;0.85;4.39;5.08;6.46;11.05;1.26;0.42;0.29;0.17;9.3;3.16;0.51;1.93;4.45;1…
O=C1OCc2c1ccc(c2C)CCN3CCN(CC3)CC(c4ccc5c(c4C)COC5=O)O;3696479;5.28;450.58;7.15;0.62;1;0.65;1.13;5;14;6;0.09;2;0;30;2;5;0;0;0;0;0;0;0;7;0;41.3;3.2;7.9;12;0;5;7;0.73;0.17;1.17;3;0.6;0;0;2;3;0;0;2;0;0;0;2;0.32;304.8;524.38;451;3.46;1.96;0.94;17.5;0.9;2.32;61207;9.09;4.28;0.6;0.37;0.19;0.1;1.94;4.88;63.19;0.57;3.05;4.99;6.42;10.79;1.29;0.43;0.27;0.18;9.24;3.43;0.58;1.49;4.86;1.46;31;0.94;0.34;3.17;4.…
O=C(Oc1cccc(c1)-n2ccc(c2)C(=O)N)NCCN3CCN(CC3)c4ccccc4;4473519;5.28;433.56;7.35;0.63;1;0.66;1.13;3;19;8;0.13;2;0;27;5;3;0;0;0;0;0;0;0;8;0;40.7;8.5;5.1;6;0;4;4;0.72;0;1;4;1;0;0;1;3;0;0;0;0;0;0;2;0.49;371.38;485.79;439;3.67;2;0.91;13.58;1;2.44;29594;10.57;6.06;0.57;0.33;0.17;0.09;2.16;5.2;53.17;0.63;2.4;4.61;6.96;10.65;1.38;0.45;0.29;0.19;7.65;2.47;0.56;1.56;4.5;1.26;28;0.88;0.35;3.42;4.19;0.27;0.58…
N#Cc1ccc2c(c1)cc(c(n2)OC)C(C(c3cc(C)nc(c3)C)(CCN(C)C)O)c4cccc(c4OC)OC;4564401;5.28;540.72;7.12;0.62;1;0.66;1.13;9;24;10;0.13;0;1;36;4;4;0;0;0;0;0;0;0;8;0;42.1;5.3;5.3;11;0;4;5;0.55;0.09;1.09;3;0.75;0;0;0;4;0;0;0;1;0;0;2;0.54;512.84;603.94;553;4.85;1.81;0.91;25.33;1;1.36;27862;12.23;5.93;0.58;0.35;0.2;0.12;2.7;7.04;102.77;1.26;0;5.59;8.52;11.44;1.43;0.45;0.28;0.17;10.24;3.99;0.6;1.48;4.9;1.67;36;0…
O=C(N1CCC1)Cn2ccc3c2cc(cn3)-c4cccc(c4)C(F)(F)F;4515350;5.28;359.38;8.56;0.67;1.03;0.68;1.14;4;17;3;0.07;1;0;16;3;1;0;0;3;0;0;0;0;7;3;45.2;7.1;2.4;5;0;4;5;0.73;0.11;1.11;3;0.75;0;1;1;2;0;0;1;0;0;0;1;0.55;147.52;595;415;3.67;1.94;0.86;13.07;0.86;1.67;18430;6.35;3.32;0.6;0.34;0.16;0.09;5.64;5.21;52.7;0.78;2.4;4.88;8.12;10.75;1.43;0.43;0.28;0.18;6.39;1.94;0.53;1.72;4;1.62;23;0.89;0.54;3.67;4.58;0.32;…
COc1c(C#N)ccc2c1cc([nH]2)-c3cn4c(n3)C(OCC4)c5cccc(c5C)F;4451760;5.28;402.46;8.21;0.68;1.01;0.69;1.12;4;22;3;0.06;0;1;19;4;2;0;0;1;0;0;0;0;7;1;46.9;8.2;4.1;5;0;5;7;0.8;0.17;1.17;3;0.6;0;0;2;3;0;0;2;0;0;0;2;0.62;236.41;544.85;480;2.83;2;0.85;14.56;1;1.64;60753;7.28;3.02;0.59;0.37;0.21;0.11;1.92;6.11;50.69;0.81;3.05;5.44;8.62;12.71;1.5;0.43;0.26;0.17;7.29;2.78;0.55;1.64;4.71;1.43;30;1;0.49;4.08;5.02…
FCOc1cnc(cn1)C(=O)Nc2ccc(c(c2)C3(C)N=C(N)SC(C3F)C)F;4557670;5.29;425.48;9.05;0.66;1.04;0.67;1.15;7;14;4;0.08;2;0;18;5;2;0;1;3;0;0;0;1;11;3;38.3;10.6;4.3;6;0;3;3;0.62;0;1;3;1;0;0;0;3;0;0;0;0;0;0;1;0.39;304.87;687.25;476;3.61;1.79;0.91;18.37;0.88;1.88;14170;8.6;4.49;0.59;0.35;0.19;0.1;2.83;6.93;91.47;1;0;4.63;6.88;9.77;1.34;0.44;0.29;0.18;7.86;2.4;0.56;1.97;4.56;1.71;29;1;0.6;4.23;5;0.36;0.76;0.9;0…
Cn1cnc(c1)-c2ccc(c(c2)C(=O)N)OC3CCN(CC3)C(=O)C(c4ccc(cc4)OC(F)(F)F)C;4211826 4212366;5.29;516.57;8.07;0.64;1.03;0.65;1.14;8;19;7;0.1;2;0;27;4;4;0;0;3;0;0;0;0;11;3;40.6;6.3;6.3;9;0;4;4;0.62;0;1;4;1;0;0;1;3;0;0;0;0;0;0;2;0.43;434.33;809.52;574;4.64;1.83;0.88;24.19;0.91;2.55;41907;11.06;6.78;0.6;0.33;0.17;0.09;6.02;6;104.06;0.99;2.4;5.04;7.07;10.88;1.34;0.44;0.3;0.18;8.98;2.96;0.55;1.76;4.76;1.67;31…
COc1cc(ccc1F)Nc2nc(C)cc(n2)N(C)C;4241692;5.3;276.35;7.47;0.62;1.01;0.64;1.15;5;12;4;0.11;0;0;17;4;1;0;0;1;0;0;0;0;6;1;37.8;10.8;2.7;4;0;2;2;0.6;0;1;2;1;0;0;0;2;0;0;0;0;0;0;1;0.57;135.26;375.12;301;2.83;1.77;0.88;12.25;1;1.21;3551;6.06;3.59;0.58;0.33;0.17;0.1;2.07;5.35;32.02;1.05;0;3.89;6.69;8.53;1.36;0.45;0.3;0.19;4.56;1.13;0.6;1.68;3.92;1.56;18;0.9;0.84;3.51;4.26;0.32;0.67;0.82;0.82;28.99;3.5;2.…
FC(Oc1ccc(cc1)C2(C)NC(=O)N(C2=O)CC(=O)c3ccc(cc3F)F)F;4476371;5.3;410.35;9.54;0.69;1.06;0.67;1.15;8;15;5;0.11;3;0;14;2;4;0;0;4;0;0;0;0;10;4;44.2;4.7;9.3;4;0;3;3;0.59;0;1;3;1;0;0;1;2;0;0;0;0;0;0;2;0.39;211.54;807.37;493;3.87;1.75;0.8;19.73;1;2.04;13685;7.84;4.11;0.6;0.35;0.18;0.09;4.35;5.79;114.59;1.02;2.4;4.75;6.47;9.34;1.28;0.44;0.29;0.18;6.4;1.83;0.51;1.89;4.58;1.74;26;0.9;0.61;3.9;4.63;0.35;0.7…
OC(=O)CC(c1cccc(c1)C2CC2)CN3CCC(C3)CCc4ccc5c(n4)NCCC5;4242635;5.3;433.65;6.47;0.6;0.99;0.64;1.13;2;13;9;0.13;1;0;35;3;2;0;0;0;0;0;0;0;5;0;40.3;4.5;3;15;0;5;6;0.75;0.08;1.08;4;0.8;1;0;1;3;0;0;0;1;0;0;1;0.33;313.4;381.51;363;3.74;2.09;1.03;10.83;0.89;2.07;37215;9.83;5.85;0.58;0.31;0.17;0.1;2.37;4.58;55.15;0.72;3.93;4.87;6.15;10.06;1.26;0.43;0.29;0.18;10.03;3.77;0.59;1.37;4.63;1.2;31;0.97;0.37;3.22;…
Fc1ccc(cc1)Cn2c(cc(c2C)CN3CCOCC3)-c4ccc(cc4)C(C)C;4277084;5.3;406.59;6.67;0.61;0.99;0.65;1.13;4;17;6;0.09;0;0;31;2;1;0;0;1;0;0;0;0;4;1;42.6;3.3;1.6;10;0;4;4;0.77;0;1;4;1;0;0;1;3;0;0;0;0;0;0;2;0.52;310;421.14;366;3.08;1.96;0.99;14.57;0.86;1.55;17921;9.26;4.92;0.58;0.34;0.17;0.1;1.86;5.39;46.79;0.72;2.4;5.04;7.73;10.34;1.37;0.44;0.29;0.18;8.52;2.95;0.61;1.38;4.28;1.4;23;0.77;0.55;3.18;4.44;0.23;0.5…
CCN(c1ccc(cc1)CNC(=O)C2CNCC2c3ccc(cc3)C(F)(F)F)CC;4515188;5.32;419.54;7.23;0.61;1.01;0.64;1.15;6;13;7;0.12;1;0;28;3;1;0;0;3;0;0;0;0;7;3;39.7;5.2;1.7;10;0;3;3;0.57;0;1;3;1;0;0;1;2;0;0;0;0;0;0;2;0.38;212.77;582.38;393;4.36;1.83;0.97;18.32;0.89;2.17;17841;9.74;5.5;0.59;0.34;0.17;0.08;5.61;5.76;81.26;1.12;2.4;4.59;6;9.48;1.28;0.45;0.29;0.19;7.55;2.3;0.58;1.58;4.28;1.64;22;0.73;0.5;3.33;4.21;0.27;0.57…
N#Cc1ccc(nc1)N2CCC(CC2)Nc3cc(ncc3C(=O)N)Nc4cnc(cn4)C;4471707;5.32;429.54;7.81;0.65;1.01;0.67;1.14;4;20;6;0.1;1;1;23;9;1;0;0;0;0;0;0;0;10;0;40;16.4;1.8;6;0;4;4;0.75;0;1;4;1;0;0;0;4;0;0;0;0;0;0;0;0.51;462.42;499.58;473;3.24;1.96;0.88;15.67;0.9;2.13;30271;9.7;5.38;0.58;0.33;0.17;0.1;2.21;4.92;56.73;0.78;0;4.86;7.26;11.13;1.42;0.44;0.29;0.19;7.57;2.55;0.55;1.59;4.44;1.37;29;0.91;0.43;3.96;4.98;0.28;0…
COc1nc2ccc(cc2cc1C(C(c3cccc4c3cccc4)(CCN(C)C)O)c5ccccc5)CN(C)C;4166400;5.32;533.77;6.76;0.62;0.99;0.67;1.12;6;28;10;0.12;0;0;39;3;2;0;0;0;0;0;0;0;5;0;44.3;3.8;2.5;10;0;5;7;0.65;0.15;1.15;3;0.6;0;0;0;5;0;0;0;2;0;0;4;0.64;570;496.82;500;4.85;1.93;0.94;20.93;1;1.49;44159;11.87;5.82;0.58;0.34;0.2;0.12;2.5;7.15;79.42;1.17;0;5.66;8.63;12.54;1.51;0.44;0.28;0.17;11.2;4.4;0.6;1.34;4.65;1.55;35;0.88;0.58;3…
Clc1cc(Cl)cc(c1)C2CC2C(=O)N3CC4C(C3)C4CNC(=O)c5ccc6c(c5)oc(=O)[nH]6;4170966;5.33;486.38;9.01;0.68;1.02;0.71;1.12;5;15;5;0.09;3;0;21;3;4;0;0;0;2;0;0;2;9;2;44.4;5.6;7.4;9;0;6;8;0.73;0.17;1.17;4;0.67;2;0;2;3;0;0;1;0;0;0;2;0.32;330.34;569.66;523;3.81;2;0.93;17.7;0.9;2.43;113113;7.98;4.26;0.61;0.34;0.18;0.1;2.21;5.95;66.97;0.57;4.88;5.23;6.56;11.17;1.26;0.42;0.27;0.17;10.2;3.69;0.58;1.74;4.62;1.46;28;…
NC(=N)NN=Cc1ccc(cc1)-c2cccc(c2)C=NNC(=N)N;3990823;5.33;322.42;7.68;0.64;1.01;0.66;1.14;4;16;7;0.16;4;0;18;8;0;0;0;0;0;0;0;0;8;0;38.1;19;0;0;0;2;2;0.5;0;1;2;1;0;0;0;2;0;0;0;0;0;0;2;0.48;174.85;337.25;330;3.74;1.85;0.84;13.38;1;2.19;6449;8.58;5.96;0.56;0.28;0.14;0.08;1.88;2.05;36.44;1.82;0;4.16;7.37;9.84;1.48;0.46;0.32;0.2;4.82;1.28;0.53;1.51;3.69;1.38;22;0.92;0.62;3.14;3.74;0.28;0.58;0.69;0.75;48.…
O=C(N1CCN(CC1)C(c2ccnc(c2)Nc3nc4c([nH]3)cc(cc4)-c5ncnc(c5)N(C)C)C)CC(F)(F)F;4537673;5.33;553.66;7.91;0.63;1.02;0.65;1.15;7;23;7;0.1;1;0;30;9;1;0;0;3;0;0;0;0;13;3;38.6;12.9;1.4;10;0;5;6;0.68;0.07;1.07;4;0.8;0;0;1;4;0;0;1;0;0;0;1;0.5;552.45;810.25;619;4.69;1.9;0.88;24.25;1;2.85;123350;11.5;6.78;0.6;0.33;0.17;0.09;5.74;4.93;82.13;1.06;2.4;5.3;8.46;13.28;1.48;0.43;0.29;0.18;9.96;3.15;0.56;1.72;4.9;1.…
Cc1ccc2c(c1)nc(n2-c3ccncc3)CCN4C(=O)c5cccc6c5c(C4=O)ccc6;4558162;5.33;432.51;8.16;0.69;1;0.72;1.11;3;29;4;0.07;2;0;20;4;2;0;0;0;0;0;0;0;6;0;50.9;7.5;3.8;3;0;6;11;0.85;0.29;1.25;3;0.5;0;0;1;5;0;0;1;3;0;1;3;0.71;364.86;512.05;523;2.92;2.08;0.86;12.84;0.86;1.37;102209;7.56;3.12;0.59;0.37;0.22;0.12;1.92;6.28;54.11;0.47;2.4;5.55;8.51;14.35;1.62;0.42;0.26;0.16;8.28;3.39;0.55;1.49;4.42;1.34;25;0.76;0.45…
CC1OC2(CCN(CC2)CCc3ccccc3)CN(C1=O)c4ncccc4C(F)(F)F;4448670 4460762 4535897;5.33;433.52;7.61;0.62;1.02;0.64;1.15;5;13;4;0.07;1;0;26;3;2;0;0;3;0;0;0;0;8;3;40.4;5.3;3.5;11;0;4;4;0.74;0;1.04;3;0.75;0;0;0;4;0;0;0;0;0;0;1;0.35;417.62;648.74;446;3.81;1.9;0.93;16.08;0.88;1.98;28551;8.7;4.82;0.6;0.34;0.18;0.11;5.83;5.74;80.7;0.74;0;5;6.36;9.83;1.25;0.44;0.29;0.18;8.32;3.38;0.56;1.66;4.54;1.64;25;0.81;0.51…
FCC1CN(C1)CCOc2ccc(cc2)C3Oc4ccc(cc4C(=C3c5cccc(c5)O)C)O;4447340;5.34;461.57;7.45;0.64;1.01;0.67;1.12;4;19;6;0.09;1;0;28;1;4;0;0;1;0;0;0;0;6;1;45.2;1.6;6.5;8;0;5;6;0.77;0.08;1.08;4;0.8;0;1;0;4;0;0;0;1;0;0;3;0.47;390.05;559.53;465;3.16;2;0.91;16.01;1;2.11;52724;9.79;4.86;0.58;0.34;0.19;0.11;1.74;4.58;64.95;0.66;0;5.35;8.09;12.01;1.44;0.44;0.28;0.18;8.97;3.15;0.56;1.48;4.74;1.38;30;0.88;0.42;3.41;4.…
CCCS(=O)(=O)NC1CCN(C1=O)c2ccc3c(c2)C(Cc4ccccc4)C(CC3)N5CCC5;4159833;5.35;481.72;6.98;0.61;0.99;0.66;1.13;4;15;8;0.11;3;0;35;3;3;0;1;0;0;0;0;1;7;0;39.1;4.3;4.3;14;0;5;6;0.74;0.08;1.08;4;0.8;0;1;1;3;0;0;0;1;0;0;2;0.32;282.32;457.69;451;3.87;1.99;1.13;15.77;1;1.88;45366;9.91;5.02;0.59;0.34;0.18;0.1;4.34;6.15;74.55;1.11;2.4;5.39;7.37;10.44;1.26;0.43;0.28;0.17;11.82;4.82;0.61;1.51;4.57;1.5;30;0.88;0.4…
CCOc1nc(OCC)cc(c1)C(C(c2cccc3c2OCCO3)c4cc5cc(C#N)ccc5nc4OC)(CCN(C)C)O;4561342;5.35;598.76;7.3;0.63;1.01;0.66;1.13;7;24;12;0.14;0;1;38;4;6;0;0;0;0;0;0;0;10;0;41.5;4.9;7.3;13;0;5;7;0.59;0.15;1.15;3;0.6;0;0;0;5;0;0;0;2;0;0;2;0.48;638.76;713.41;637;5.05;1.91;0.92;23.99;1;1.41;50127;13.9;6.69;0.57;0.34;0.2;0.13;2.84;7.28;106.26;1.29;0;5.81;8.62;11.91;1.41;0.44;0.28;0.17;10.79;4.26;0.59;1.53;5.14;1.56;…
CCCCC(Nc1nc(N)nc2c1cccc2F)CCO;4170320;5.35;292.4;6.96;0.59;1.01;0.63;1.15;4;11;7;0.16;0;0;21;4;1;0;0;1;0;0;0;0;6;1;35.7;9.5;2.4;7;0;2;3;0.48;0.2;1.2;1;0.5;0;0;0;2;0;0;0;1;0;0;1;0.5;104.89;343.2;274;3.39;1.83;0.99;11.36;1;1.1;4356;7.41;3.94;0.55;0.32;0.19;0.11;2.09;5.82;47.28;1.94;0;4.19;6.61;8.81;1.37;0.46;0.3;0.18;5.06;1.59;0.58;1.61;4.11;1.46;21;1;0.92;3.55;4.5;0.3;0.66;0.83;0.89;31.86;3.26;2.1…
CCc1nn2c(c1Cc3ccc(cc3)CCCN4CCN(CC4)C(C)C)nc(cc2C)C;3639746;5.35;433.71;6.11;0.58;0.98;0.63;1.14;5;16;8;0.11;0;0;39;5;0;0;0;0;0;0;0;0;5;0;38;7;0;15;0;4;5;0.66;0.1;1.1;3;0.75;0;0;1;3;0;0;1;0;0;0;1;0.46;327.03;350.23;376;3.61;1.92;1.06;17.68;1;2.38;37714;10.25;5.48;0.58;0.34;0.18;0.1;0.66;1.83;47.28;0.83;2.4;4.88;7.63;11.2;1.4;0.44;0.29;0.18;9.62;3.36;0.64;1.28;4.52;1.45;26;0.81;0.39;2.98;4.48;0.21;…
COCc1ccc(cn1)-c2ccc3c(c2)c(NC(C4CCOCC4)C)c(cn3)C(=O)N;4218734;5.35;420.56;7.13;0.62;1;0.65;1.13;4;18;7;0.11;1;0;28;4;3;0;0;0;0;0;0;0;7;0;40.7;6.8;5.1;9;0;4;5;0.71;0.09;1.09;3;0.75;0;0;0;4;0;0;0;1;0;0;1;0.5;359.03;460.14;410;3.61;1.96;0.93;14.73;1;1.75;29541;9.63;4.81;0.58;0.34;0.19;0.1;2.16;5.18;56.55;0.96;0;5.09;8.39;11.3;1.43;0.44;0.28;0.18;8;2.83;0.58;1.52;4.57;1.38;29;0.94;0.54;3.75;5.02;0.26…
Fc1cccc(c1)-c2ccc(cc2C(=O)N3Cc4c(C3)cn(n4)-c5ccccc5F)S(=O)(=O)C;4205995;5.35;479.54;9.05;0.7;1.03;0.71;1.12;6;26;4;0.07;3;0;19;3;3;0;1;2;0;0;0;1;9;2;47.2;5.7;5.7;3;0;5;6;0.77;0.08;1.08;4;0.8;0;0;2;3;0;1;0;0;0;0;3;0.61;340.39;699.23;584;3.81;1.92;0.97;18.99;0.88;1.86;57534;8.38;4.25;0.6;0.35;0.18;0.1;4.49;6.52;88.82;0.74;3.05;5.36;8.12;12.73;1.51;0.43;0.28;0.17;10.16;3.25;0.56;1.8;4.48;1.64;32;0.9…
COc1nc2ccc(cc2cc1C(C(c3cc(OC)nc(c3)OC)(CCN(C)C)O)c4cccc5c4OCCO5)C#N;4519008;5.36;570.7;7.51;0.64;1.01;0.66;1.13;7;24;10;0.13;0;1;34;4;6;0;0;0;0;0;0;0;10;0;42.1;5.3;7.9;11;0;5;7;0.62;0.15;1.15;3;0.6;0;0;0;5;0;0;0;2;0;0;2;0.5;600.58;705.41;621;4.85;1.9;0.88;23.15;0.86;1.33;45177;12.62;5.94;0.58;0.35;0.2;0.13;2.83;7.14;97.89;1.18;0;5.77;8.6;11.83;1.41;0.44;0.28;0.17;10.33;4.18;0.58;1.56;4.74;1.58;37…
Clc1ccc(cc1)CCN(C2COC2)C3CCN(CC3)c4[nH]nc(n4)N;4440077;5.36;376.94;7.39;0.61;1;0.65;1.14;2;11;6;0.11;0;0;25;6;1;0;0;0;1;0;0;1;8;1;35.3;11.8;2;10;0;4;4;0.81;0;1;4;1;0;1;1;2;0;0;0;0;0;0;1;0.38;190.93;368.16;350;2.92;2.05;0.99;9.77;0.88;1.83;10114;8.13;4.34;0.58;0.33;0.17;0.09;1.36;1.96;34.24;0.47;2.4;4.6;5.93;8.58;1.21;0.44;0.29;0.19;7.48;2.8;0.6;1.62;3.98;1.24;21;0.81;0.49;3.58;4.58;0.29;0.63;0.81…
CCNC1CCC=C(C1COc2cc(F)c(cc2Cl)S(=O)(=O)Nc3ncsc3)c4ccc(cc4)F;4203948;5.36;540.1;9.15;0.67;1.02;0.7;1.13;6;20;9;0.15;3;0;24;3;3;0;2;2;1;0;0;3;11;3;40.7;5.1;5.1;7;0;4;4;0.66;0;1;4;1;0;0;1;3;0;0;0;0;0;0;2;0.45;367.24;691.66;578;4;1.88;1.09;19.36;0.89;1.86;30140;11.34;6.21;0.58;0.34;0.19;0.1;5.14;6.86;103.61;0.88;2.4;4.93;7.11;10.81;1.37;0.44;0.29;0.18;10.79;4.22;0.61;1.92;4.54;1.59;32;0.91;0.48;4.19;…
O=C(c1cc(ccc1N2CCC(CC2)(F)F)S(=O)(=O)C)N3Cc4c(C3)cn(n4)-c5ccccc5F;4205471;5.37;504.58;8.7;0.66;1.03;0.68;1.14;7;20;4;0.07;3;0;23;4;3;0;1;3;0;0;0;1;11;3;41.4;6.9;5.2;8;0;5;6;0.74;0.08;1.08;4;0.8;0;0;2;3;0;1;0;0;0;0;2;0.44;354.73;778.98;594;4.12;1.88;1;21.07;1;1.9;63211;8.69;4.7;0.61;0.35;0.17;0.1;4.51;6.55;103.31;0.76;3.05;5.39;7.83;11.89;1.4;0.42;0.28;0.17;10.97;3.66;0.56;1.87;4.59;1.75;31;0.89;0…
COC1CN(C1)c2cc(cc(n2)-c3cnn4c3nc(cc4)-c5cccs5)C(=O)NCC(N(CC)CC)C;4215300;5.38;519.74;7.43;0.62;1;0.66;1.13;5;22;10;0.14;1;0;33;7;2;0;1;0;0;0;0;1;10;0;38.6;10;2.9;11;0;5;6;0.65;0.08;1.08;4;0.8;0;1;2;2;0;0;1;0;0;0;0;0.51;231.67;546.54;544;4.36;1.97;0.99;18.91;1;1.95;55593;11.36;5.46;0.58;0.36;0.18;0.09;1.78;6.31;63.94;1.53;3.05;5.46;8.71;12.39;1.47;0.44;0.27;0.18;10.21;2.86;0.61;1.61;4.89;1.41;34;0…
Cc1nccc(c1)Nc2nccc(n2)-c3sc(nc3C4CC4)C5CCNCC5;4453994;5.38;392.58;7.55;0.64;0.99;0.68;1.13;1;17;5;0.09;0;0;24;6;0;0;1;0;0;0;0;1;7;0;40.4;11.5;0;9;0;5;5;0.93;0;1;5;1;1;0;1;3;0;0;0;0;0;0;0;0.53;277.29;370.11;408;2.35;2.15;1.02;7.13;1;1.69;22830;7.75;4.2;0.58;0.32;0.18;0.1;1.05;2.1;34.5;0.34;3.93;4.99;7.68;10.84;1.41;0.43;0.28;0.17;8.67;3.55;0.6;1.51;4.28;1.11;25;0.89;0.47;3.55;4.67;0.27;0.62;0.82;0…
Clc1cc(C=CC(=O)N2CC3C(C2)C3CNC(=O)c4ccc5c(c4)oc(=O)[nH]5)cc(c1)Cl;4162641;5.38;472.35;9.26;0.69;1.02;0.71;1.12;5;16;5;0.09;4;0;19;3;4;0;0;0;2;0;0;2;9;2;45.1;5.9;7.8;6;0;5;7;0.66;0.19;1.19;3;0.6;1;0;2;3;0;0;1;0;0;0;2;0.33;331.92;565.66;511;3.94;1.96;0.91;17.43;0.9;2.51;60605;8.52;4.72;0.6;0.34;0.18;0.09;2.21;5.49;64.88;0.58;4.39;4.9;6.56;11.15;1.34;0.43;0.28;0.18;9.08;3.01;0.57;1.76;4.54;1.47;27;0…
OC(=O)CC1CCCN(C1)CC(c2ccc(cc2)-c3noc(n3)-c4onc(c4C(F)(F)F)-c5ccccc5)O;4458575;5.39;542.56;8.48;0.66;1.03;0.66;1.14;6;23;8;0.12;1;0;25;4;5;0;0;3;0;0;0;0;12;3;42.2;6.3;7.8;9;0;5;5;0.72;0;1;5;1;0;0;2;3;0;0;0;0;0;0;2;0.51;435.13;868.42;635;4.36;1.93;0.86;21.49;0.91;2.57;86679;11.31;6.22;0.59;0.33;0.18;0.1;6.03;5.97;106.53;0.91;3.05;5.29;8.28;12.72;1.47;0.44;0.29;0.17;9.53;3.23;0.53;1.8;4.84;1.57;32;0…
OCc1ccc2c(c1)cc(c(n2)OC)C(C(c3cccc4c3cccc4)(CCN(C)C)O)c5ccccc5;4167910 4177019;5.39;506.69;7.04;0.63;0.99;0.67;1.12;5;28;9;0.12;0;0;34;2;3;0;0;0;0;0;0;0;5;0;45.8;2.8;4.2;8;0;5;7;0.68;0.15;1.15;3;0.6;0;0;0;5;0;0;0;2;0;0;4;0.67;531.87;499.33;490;4.53;1.96;0.92;18.22;0.86;1.31;37333;11.02;5.1;0.58;0.35;0.2;0.13;2.54;7.04;77.94;1.09;0;5.61;8.58;12.42;1.52;0.44;0.28;0.17;10.12;4.21;0.58;1.36;4.74;1.51…
COc1cc(OC)cc(c1)C(=O)NC2CCC(CC2)Nc3nc(C)cc(n3)N(C)C;4241707;5.4;413.58;6.78;0.59;1;0.63;1.14;6;13;7;0.11;1;0;31;5;3;0;0;0;0;0;0;0;8;0;36.1;8.2;4.9;11;0;3;3;0.6;0;1;3;1;0;0;0;3;0;0;0;0;0;0;1;0.38;338.35;452.81;398;3.74;1.84;0.96;18.25;1;2.15;17366;10.21;6.15;0.58;0.33;0.17;0.1;1.78;5.7;59.75;0.96;0;4.48;5.95;9.48;1.28;0.45;0.3;0.19;7.85;2.69;0.61;1.54;4.12;1.51;22;0.73;0.49;3.37;4.43;0.26;0.57;0.7…
CS(=O)(=O)c1ccc(cc1)-c2ccc3n(n2)c(cn3)-c4cccc(c4)S(=O)(=O)C;4444105;5.4;427.54;9.29;0.7;1.02;0.73;1.11;6;26;4;0.08;4;0;17;3;4;0;2;0;0;0;0;2;9;0;43.5;6.5;8.7;2;0;4;5;0.72;0.1;1.1;3;0.75;0;0;1;3;0;0;1;0;0;0;2;0.69;256.58;527.6;533;4;1.85;1.16;17.6;1;1.83;31380;6.89;3.85;0.61;0.34;0.16;0.09;4.25;4.88;64.81;0.9;2.4;5.08;8.81;12.52;1.58;0.43;0.29;0.17;10.76;2.9;0.6;1.81;4.32;1.77;25;0.86;0.52;3.29;3.9…
Clc1ccc(cc1)CC2CCCN2C3CCN(CC3)c4[nH]nc(n4)N;4588384;5.4;360.94;7.22;0.6;1;0.65;1.14;2;11;4;0.08;0;0;25;6;0;0;0;0;1;0;0;1;7;1;36;12;0;10;0;4;4;0.88;0;1;4;1;0;0;2;2;0;0;0;0;0;0;1;0.39;157.69;320.43;330;2.24;2.06;1.02;9.51;0.88;1.89;16859;7.52;3.94;0.58;0.34;0.18;0.09;1.35;1.9;31.67;0.48;3.05;4.67;5.97;9.09;1.23;0.44;0.28;0.18;7.54;3.12;0.61;1.51;4.24;1.26;21;0.84;0.49;3.43;4.41;0.27;0.61;0.78;0.83;…
CN(CCC(=O)NC1C(Cc2c1cccc2)NC(=O)c3[nH]c4c(c3)cc(c(c4)F)F)C;4167669;5.4;426.51;7.76;0.64;1.02;0.66;1.14;6;18;6;0.1;2;0;24;4;2;0;0;2;0;0;0;0;8;2;41.8;7.3;3.6;7;0;4;6;0.58;0.22;1.22;2;0.5;0;0;2;2;0;0;2;0;0;0;2;0.47;174.01;592.34;446;4.18;1.88;0.89;18.29;0.88;1.72;32702;8.78;4.63;0.59;0.33;0.18;0.11;2.65;5.89;82.41;1.42;3.05;5.09;7.22;11.08;1.4;0.44;0.29;0.18;8.12;2.76;0.56;1.67;4.5;1.51;30;0.97;0.51…
O=C(c1ccc(o1)-c2ccc(c(c2)F)F)N3CCN(CC3)Cc4ccc(c(c4)Cl)OC5CCNCC5;4457118;5.4;516.03;8.06;0.64;1.02;0.67;1.13;4;18;6;0.09;1;0;28;3;3;0;0;2;1;0;0;1;9;3;42.2;4.7;4.7;10;0;5;5;0.81;0;1;5;1;0;0;1;4;0;0;0;0;0;0;2;0.43;554.27;681.26;531;3.24;2;0.94;16.74;1;2.76;68090;11.3;6.11;0.59;0.34;0.17;0.1;2.63;5.92;81.87;0.5;2.4;5.03;7.21;11.47;1.36;0.44;0.28;0.19;9.6;3.4;0.57;1.71;4.57;1.35;32;0.89;0.32;3.62;4.58…
CNC(=O)C1CC(CN1C(=O)c2ccc(c(c2)OC)CN)N3CCc4c(C3)cccc4OCCc5ccccc5;4435231 4443722;5.4;542.74;6.96;0.61;1;0.65;1.13;5;20;9;0.11;2;0;38;4;4;0;0;0;0;0;0;0;8;0;41;5.1;5.1;12;0;5;6;0.68;0.07;1.07;4;0.8;0;0;1;4;0;0;0;1;0;0;3;0.41;512.5;571.88;513;4.18;1.97;0.95;19.73;0.91;2.48;94107;12.96;6.26;0.57;0.35;0.19;0.1;1.86;6.64;88.05;0.92;2.4;5.37;7.17;11.87;1.35;0.44;0.28;0.18;10.41;4.14;0.58;1.47;5.02;1.38;…
COc1nc2ccc(cc2cc1C(C(c3cnc(cc3C)C)(CCN(C)C)O)c4cccc(c4OC)OC)Br;4520823;5.41;594.6;7.93;0.63;1;0.67;1.12;9;23;10;0.13;0;0;36;3;4;0;0;0;0;1;0;1;8;1;41.3;4;5.3;11;0;4;5;0.56;0.09;1.09;3;0.75;0;0;0;4;0;0;0;1;0;0;2;0.55;498.01;578.95;544;4.74;1.81;0.97;24.81;1;1.22;25406;12.22;5.92;0.58;0.35;0.2;0.12;2.66;7.04;95.1;1.23;0;5.55;8.39;11.24;1.42;0.44;0.28;0.17;10.97;4.15;0.65;1.53;5.08;1.68;38;0.97;0.74;…
FCC1(C=C(C)OC(=N1)N)c2cc(ccc2F)NC(=O)c3ccc(cn3)C#N;4208552;5.41;383.39;8.92;0.69;1.04;0.68;1.14;6;16;3;0.07;3;1;15;5;2;0;0;2;0;0;0;0;9;2;44.2;11.6;4.7;3;0;3;3;0.64;0;1;3;1;0;0;0;3;0;0;0;0;0;0;1;0.4;293.81;612.27;455;3.54;1.82;0.81;16.73;1;1.69;11911;7.76;4.03;0.59;0.35;0.19;0.1;2.94;6.48;79.64;0.92;0;4.54;7.05;10.05;1.4;0.45;0.29;0.18;6.06;1.72;0.53;1.82;4.01;1.68;27;0.96;0.63;4.32;4.95;0.34;0.8;…
CC(C1CCOCC1)Nc2c(cnc3c2cc(cc3)-c4cccnc4)C(=O)N;4544394 4548199;5.41;376.5;7.24;0.63;1;0.66;1.13;3;18;5;0.09;1;0;24;4;2;0;0;0;0;0;0;0;6;0;42.3;7.7;3.8;7;0;4;5;0.79;0.09;1.09;3;0.75;0;0;0;4;0;0;0;1;0;0;1;0.55;309.71;400.41;376;3.24;2;0.93;11.47;0.86;1.37;20807;8.16;3.98;0.58;0.34;0.19;0.11;2.15;5.09;47.22;0.69;0;4.99;8.24;10.96;1.44;0.44;0.28;0.18;7.27;2.62;0.57;1.51;3.85;1.33;26;0.93;0.6;3.7;4.79;…
COc1cc2ccc(cc2cc1C(C(c3cccc4c3CCC4)(CCN(C)C)O)c5ccccc5)Br;4227597;5.42;544.57;7.78;0.64;0.99;0.69;1.11;5;23;8;0.11;0;0;34;1;2;0;0;0;0;1;0;1;4;1;45.7;1.4;2.9;10;0;5;7;0.69;0.16;1.16;3;0.6;0;0;1;4;0;0;1;1;0;0;4;0.58;415.43;438.19;457;4.42;1.96;1.01;17.49;0.83;1.2;30195;10.47;4.91;0.58;0.35;0.2;0.12;2.37;7.02;68.4;1.06;2.4;5.55;8.3;11.36;1.42;0.44;0.28;0.17;11.12;4.7;0.64;1.34;4.84;1.55;32;0.89;0.63…
NCc1ncc(s1)S(=O)(=O)c2cc(cc(c2)S(=O)(=O)C)-c3ccc(cc3)C;4515085 4564517;5.42;422.59;9.39;0.68;1.02;0.73;1.11;7;21;5;0.11;4;0;18;2;4;0;3;0;0;0;0;3;9;0;40;4.4;8.9;3;0;3;3;0.63;0;1;3;1;0;0;1;2;0;0;0;0;0;0;2;0.59;183.44;476.48;489;4.06;1.76;1.25;17.2;0.86;1.28;9558;7.25;4.17;0.61;0.34;0.16;0.1;4.83;6.02;78.19;0.96;2.4;4.74;7.82;10.03;1.42;0.44;0.29;0.18;11.42;4.79;0.64;1.83;3.99;1.82;22;0.82;0.75;3.68…
O=C(c1cccc(c1)CN2CCOCC2)Nc3ccc(cc3)OC(F)(F)F;4217428;5.43;380.4;8.27;0.64;1.03;0.65;1.15;4;13;5;0.1;1;0;19;2;3;0;0;3;0;0;0;0;8;3;41.3;4.3;6.5;6;0;3;3;0.67;0;1;3;1;0;0;0;3;0;0;0;0;0;0;2;0.41;295.23;639.52;406;3.81;1.9;0.87;13.8;1;2.12;12246;8.64;6.16;0.58;0.3;0.16;0.09;5.99;5.42;58.52;0.94;0;4.38;6.51;9.34;1.31;0.44;0.31;0.19;6.12;1.88;0.54;1.76;4.21;1.51;21;0.78;0.5;3.57;4.33;0.32;0.65;0.79;0.83;…
CC(Cc1ccc2c(c1NS(=O)(=O)c3ccc(cc3)CCCCC4CCN(CC4)C)cn(n2)C)C;4240867;5.43;496.79;6.62;0.59;0.99;0.64;1.13;6;18;10;0.13;2;0;40;4;2;0;1;0;0;0;0;1;7;0;37.3;5.3;2.7;15;0;4;5;0.6;0.1;1.1;3;0.75;0;0;1;3;0;0;1;0;0;0;2;0.42;371.42;435.6;451;4.42;1.88;1.14;19.87;0.9;2.5;39025;11.35;6.8;0.59;0.32;0.17;0.1;4.62;6.32;79.41;0.88;2.4;4.95;7.46;11.19;1.4;0.44;0.3;0.18;12.36;4.8;0.64;1.46;4.5;1.59;29;0.83;0.41;3.…
COc1nc2ccc(cc2cc1C(C(c3cnc(c(c3)OC)OC)(CCN(C)C)O)c4ccnc(c4OC)OC)Br;4521403;5.44;627.59;8.26;0.63;1.01;0.66;1.13;9;23;12;0.15;0;0;35;4;6;0;0;0;0;1;0;1;11;1;39.5;5.3;7.9;11;0;4;5;0.54;0.09;1.09;3;0.75;0;0;0;4;0;0;0;1;0;0;1;0.52;533.5;694.06;610;4.95;1.82;0.93;25.85;0.86;1.29;28918;13.42;6.33;0.58;0.36;0.2;0.12;2.83;7.04;103.87;1.28;0;5.61;8.43;11.33;1.41;0.45;0.28;0.17;10.63;4.05;0.63;1.64;5.21;1.6…
Cc1cnc2c(c1)nnn2-c3ccc(nc3)C(=O)N(c4ncccc4Cl)C5CCCNC5;4107559;5.44;448.96;8.47;0.67;1.01;0.69;1.13;3;23;4;0.07;1;0;21;8;1;0;0;0;1;0;0;1;10;1;41.5;15.1;1.9;6;0;5;6;0.84;0.07;1.07;4;0.8;0;0;1;4;0;0;1;0;0;0;0;0.61;424.27;519.79;521;3.24;2.04;0.9;12.86;0.88;1.81;32852;8.81;4.07;0.58;0.35;0.2;0.11;1.91;6.53;53.75;0.48;2.4;5.14;8.18;11.87;1.49;0.43;0.28;0.17;8.15;2.86;0.57;1.68;4.54;1.32;32;1;0.45;3.99…
Cn1nc(c(c1)NC(=O)c2cncc(c2)-c3ccnc(c3)NCC4CC4)C(=O)N;4467839 4473656 4523017 4535152;5.44;391.48;7.83;0.65;1.01;0.67;1.14;4;19;7;0.13;2;0;21;7;2;0;0;0;0;0;0;0;9;0;40;14;4;5;0;4;4;0.69;0;1;4;1;1;0;1;2;0;0;0;0;0;0;0;0.53;198.32;470.03;437;3.61;1.96;0.87;14.17;0.88;2.01;19505;8.12;4.86;0.59;0.32;0.17;0.09;2.38;5.67;52.67;0.73;3.93;4.62;7.45;10.79;1.44;0.44;0.29;0.18;7.1;1.81;0.55;1.64;4.58;1.42;28;0…
O=C(Oc1cccc(c1)-n2ccc(c2)C(=O)N)NCCCN3CCN(CC3)c4ccccc4;4554053;5.45;447.59;7.22;0.62;1;0.65;1.13;3;19;9;0.14;2;0;29;5;3;0;0;0;0;0;0;0;8;0;40.3;8.1;4.8;7;0;4;4;0.7;0;1;4;1;0;0;1;3;0;0;0;0;0;0;2;0.47;389.99;489.79;443;3.81;2;0.93;13.92;0.91;2.53;31862;11.26;6.53;0.57;0.32;0.17;0.09;2.15;5.18;56.34;0.62;2.4;4.61;6.95;10.66;1.37;0.45;0.3;0.19;8;2.62;0.56;1.55;4.6;1.24;29;0.88;0.33;3.44;4.36;0.26;0.58…
ON=Cc1ccc2c(c1)cc(c(n2)OC)C(C(c3cccc4c3cccc4)(CCN(C)C)O)c5ccccc5;4169823;5.46;519.69;7.22;0.64;0.99;0.68;1.12;5;29;9;0.12;1;0;33;3;3;0;0;0;0;0;0;0;6;0;45.8;4.2;4.2;7;0;5;7;0.67;0.15;1.15;3;0.6;0;0;0;5;0;0;0;2;0;0;4;0.65;550.93;532.97;524;4.64;1.96;0.91;18.63;1;1.46;40745;11.45;5.33;0.57;0.34;0.2;0.13;2.56;7.06;79.66;1.16;0;5.64;8.67;12.6;1.53;0.44;0.28;0.17;10.13;4.2;0.58;1.41;4.98;1.5;34;0.87;0.…
COC(CN(C1CCN(CC1)c2[nH]nc(n2)N)CCc3ccc(cc3)Cl)(C)C;4546929;5.46;407.02;6.9;0.59;1;0.63;1.15;5;11;8;0.13;0;0;31;6;1;0;0;0;1;0;0;1;8;1;33.9;10.2;1.7;12;0;3;3;0.61;0;1;3;1;0;0;1;2;0;0;0;0;0;0;1;0.37;214.71;374.16;355;4;1.86;1.02;15.65;0.88;1.71;9686;9.44;6.08;0.59;0.32;0.15;0.09;1.43;2.21;47.86;1.13;2.4;4.53;5.87;8.56;1.22;0.45;0.3;0.2;8.48;2.91;0.63;1.55;4.38;1.6;23;0.82;0.58;3.46;4.62;0.26;0.59;0.…
O=C(C1CCC(CC1)(F)F)NC(c2cccs2)CCN3C4CCC3CC(C4)n5c(C)nnc5C(C)C;4244935;5.46;519.78;6.93;0.59;1;0.64;1.14;6;11;8;0.1;1;0;39;5;1;0;1;2;0;0;0;1;9;2;36;6.7;1.3;20;0;5;6;0.67;0.17;1.13;4;0.8;0;0;3;2;1;0;0;0;0;0;0;0.25;245.97;577.73;472;4.42;1.92;1.09;20.37;0.89;2.01;47319;10.77;5.73;0.6;0.35;0.18;0.09;3.87;6.02;89.24;0.72;3.43;5.23;6.35;9.51;1.15;0.43;0.28;0.18;12.35;5.34;0.62;1.59;4.45;1.61;29;0.81;0.…
COc1cncc(c1)NC(C(=O)c2c[nH]c3c2cccc3)c4ccccc4;4205724;5.46;357.44;7.77;0.67;1;0.7;1.11;2;23;6;0.12;1;0;19;3;2;0;0;0;0;0;0;0;5;0;47.8;6.5;4.3;2;0;4;5;0.78;0.1;1.1;3;0.75;0;0;1;3;0;0;1;0;0;0;2;0.73;257.26;399.78;383;3.32;2.05;0.87;9.22;1;1.28;11908;7.64;3.57;0.57;0.35;0.19;0.11;1.88;6.45;41.73;0.63;2.4;4.81;7.55;10.3;1.43;0.44;0.28;0.18;6.21;2.11;0.55;1.49;4.61;1.22;24;0.89;0.61;3.5;4.36;0.27;0.63;…
Cc1ccc(s1)C(NC(=O)C2CCC(CC2)(F)F)CCN3C4CCC3CC(C4)n5c(C)nnc5C(C)C;4248282;5.47;533.81;6.84;0.59;1;0.63;1.14;7;11;8;0.1;1;0;41;5;1;0;1;2;0;0;0;1;9;2;35.9;6.4;1.3;21;0;5;6;0.65;0.17;1.13;4;0.8;0;0;3;2;1;0;0;0;0;0;0;0.24;254.51;585.73;485;4.47;1.89;1.09;22.38;0.89;1.98;50546;11;5.96;0.6;0.35;0.18;0.1;3.87;6.11;93.46;0.74;3.43;5.27;6.41;9.61;1.16;0.43;0.28;0.18;13.13;5.74;0.63;1.57;4.72;1.65;30;0.81;0…
CCC(CNc1c(cnc2c1cc(cc2)-c3ccc(nc3)C)C(=O)N)CC;4567042;5.48;362.52;6.84;0.62;0.99;0.66;1.13;5;18;7;0.13;1;0;26;4;1;0;0;0;0;0;0;0;5;0;41.5;7.5;1.9;7;0;3;4;0.59;0.13;1.13;2;0.67;0;0;0;3;0;0;0;1;0;0;1;0.59;223.68;348.67;350;3.67;1.86;0.98;15.2;0.86;1.45;14181;8.39;4.22;0.58;0.34;0.17;0.1;2.14;4.97;50.1;1.51;0;4.88;8.28;10.75;1.46;0.45;0.29;0.18;6.9;2.07;0.6;1.42;4.21;1.49;25;0.93;0.69;3.6;4.71;0.25;0…
CC(Cc1ccc2c(c1NS(=O)(=O)c3ccc(cc3)CCCOC4CC5CCC(C4)N5C)cn(n2)C)C;4243933;5.48;524.8;6.82;0.6;0.99;0.65;1.13;6;18;10;0.12;2;0;40;4;3;0;1;0;0;0;0;1;8;0;37.7;5.2;3.9;16;0;5;7;0.62;0.26;1.22;3;0.6;0;0;2;3;1;0;1;0;0;0;2;0.39;372.72;497.34;501;4.53;1.92;1.1;20.61;0.9;2.5;74384;10.96;6;0.6;0.34;0.18;0.1;4.65;6.36;79.43;0.85;3.05;5.08;7.48;11.69;1.38;0.43;0.29;0.18;12.98;5.27;0.63;1.51;4.67;1.6;30;0.81;0.…
CC(=O)NCCN(C1CCN(CC1)c2[nH]nc(n2)N)CCc3ccc(cc3)Cl;4472377;5.48;405.99;7.25;0.6;1;0.64;1.15;4;12;8;0.14;1;0;28;7;1;0;0;0;1;0;0;1;9;1;33.9;12.5;1.8;10;0;3;3;0.61;0;1;3;1;0;0;1;2;0;0;0;0;0;0;1;0.37;215.59;394.5;365;3.74;1.91;1.01;14.48;0.88;1.78;9886;10.21;6.44;0.57;0.31;0.15;0.09;1.66;4.24;48.32;1.26;2.4;4.47;5.79;8.58;1.22;0.45;0.3;0.19;7.57;2.68;0.61;1.61;4.28;1.38;24;0.86;0.55;3.59;4.63;0.28;0.6…
CCN(C(CNC(=O)c1cc(CC)nc(c1)-c2cnn3c2nc(cc3)-c4cccs4)C)CC;4209443;5.48;462.68;7.34;0.63;0.99;0.67;1.13;5;22;9;0.14;1;0;30;6;1;0;1;0;0;0;0;1;8;0;39.7;9.5;1.6;9;0;4;5;0.61;0.1;1.1;3;0.75;0;0;2;2;0;0;1;0;0;0;0;0.58;203.18;457.15;478;4.24;1.92;1.03;17.43;1;2.06;35924;10.54;5.15;0.58;0.35;0.19;0.09;1.75;6.02;58.06;1.64;3.05;5.18;8.58;12.02;1.5;0.45;0.28;0.18;8.93;2.45;0.62;1.55;4.56;1.43;31;0.94;0.49;3…
CCOc1cc(cc(n1)OCC)C(C(c2cccc3c2occ3)(CCN(C)C)O)c4cc5cc(C#N)ccc5cc4OC;4225190;5.48;579.75;7.25;0.63;1;0.67;1.12;7;28;12;0.14;0;1;37;3;5;0;0;0;0;0;0;0;8;0;43.8;3.8;6.3;11;0;5;7;0.58;0.16;1.16;3;0.6;0;0;1;4;0;0;1;1;0;0;3;0.57;518.17;656.03;608;5.05;1.9;0.92;23.63;0.86;1.36;45435;13.16;6.25;0.57;0.34;0.2;0.12;2.75;7.25;99.31;1.31;2.4;5.8;8.77;12.37;1.48;0.44;0.28;0.17;10.77;4.25;0.59;1.46;5.1;1.57;37…
NC(=O)c1cnc2c(c1NC3CCOCC3)cc(cc2Cl)-c4cccnc4;4536989 4584911;5.48;382.88;8.32;0.66;1.01;0.69;1.12;3;18;4;0.08;1;0;19;4;2;0;0;0;1;0;0;1;7;1;43.5;8.7;4.3;5;0;4;5;0.82;0.09;1.09;3;0.75;0;0;0;4;0;0;0;1;0;0;1;0.57;285.01;424.61;399;2.83;2;0.92;11.17;1;1.28;19214;7.71;3.71;0.58;0.34;0.19;0.11;2.19;5.02;46.49;0.7;0;5.06;8.3;10.92;1.44;0.44;0.28;0.18;6.95;2.6;0.57;1.67;4.13;1.35;25;0.93;0.65;3.86;4.73;0.…
OC1Cc2ccccc2C3(O1)CCC(CC3)N4CCN(CC4)C5CCCCC5;4169479;5.49;384.62;6.01;0.57;0.98;0.62;1.13;1;6;2;0.03;0;0;36;2;2;0;0;0;0;0;0;0;4;0;37.5;3.1;3.1;18;0;5;6;0.96;0.07;1.11;3;0.6;0;0;0;5;0;0;0;1;0;0;1;0.19;404.76;305.18;296;2.55;2.14;1.09;6.86;0.88;1.93;40628;8.06;3.8;0.58;0.35;0.2;0.11;1.98;4.3;43.15;0.34;0;5.12;6.21;9.26;1.14;0.43;0.27;0.17;9.52;5.02;0.61;1.31;4.21;1.22;22;0.79;0.43;2.69;3.78;0.22;0.…
CCCCCCCCn1c(NC2CCN(CC2)CCc3ccc(cc3)OC)nc4c1cccc4;4205490;5.49;462.75;6.09;0.58;0.98;0.63;1.13;2;16;13;0.17;0;0;42;4;1;0;0;0;0;0;0;0;5;0;38.2;5.3;1.3;16;0;4;5;0.62;0.1;1.1;3;0.75;0;0;1;3;0;0;1;0;0;0;2;0.43;345.69;367;369;3.87;2.04;1.08;12.27;1;2.52;42778;13.16;7.23;0.56;0.32;0.17;0.1;0.84;1.97;52.52;1.53;2.4;4.93;6.92;11.11;1.38;0.45;0.29;0.19;9.7;3.66;0.62;1.31;4.74;1.09;30;0.88;0.38;3.01;4.39;0.…
NC(=O)c1cccc2c1NC(=NC2NCc3c(F)cccc3C(F)(F)F)N4Cc5c(C4C)n[nH]c5;4227839;5.5;487.51;8.71;0.66;1.04;0.66;1.16;7;19;5;0.08;2;0;21;7;1;0;0;4;0;0;0;0;12;4;41.1;12.5;1.8;6;0;5;7;0.69;0.17;1.17;3;0.6;0;0;2;3;0;1;0;1;0;0;2;0.44;278.35;813.43;583;4.12;1.88;0.83;20.78;0.86;1.5;58282;8.76;4.21;0.6;0.36;0.2;0.1;5.97;6.42;91.68;0.85;3.05;5.44;7.76;11.68;1.38;0.43;0.28;0.17;8.36;2.94;0.53;1.81;4.82;1.67;33;0.94…
COC1CCN(CC1)Cc2cc(n(n2)-c3ccc(cc3)F)-c4ccc(cc4)C(F)(F)F;4474294;5.5;433.49;8.03;0.64;1.02;0.66;1.15;5;17;5;0.09;0;0;23;3;1;0;0;4;0;0;0;0;8;4;42.6;5.6;1.9;8;0;4;4;0.74;0;1;4;1;0;0;1;3;0;0;0;0;0;0;2;0.5;321.63;705.12;467;3.54;1.91;0.89;17.04;0.88;1.75;21104;8.92;5.04;0.59;0.33;0.17;0.09;5.64;5.4;69.55;0.84;2.4;5.09;7.9;10.47;1.36;0.44;0.29;0.18;7.7;2.72;0.55;1.67;4.35;1.6;23;0.74;0.52;3.55;4.5;0.29…
COc1nc(ncc1C#N)NC(c2cc3cc(Cl)ccc3[nH]c2=O)C;4451408;5.5;355.81;9.12;0.69;1.02;0.71;1.13;5;15;4;0.1;2;1;14;5;2;0;0;0;1;0;0;1;8;1;43.6;12.8;5.1;3;0;3;4;0.64;0.13;1.13;2;0.67;0;0;0;3;0;0;0;1;0;0;1;0.44;218.02;445.28;409;3.16;1.85;0.87;14.2;0.86;1.5;11263;7.1;3.58;0.58;0.35;0.19;0.1;1.88;5.34;46.28;0.94;0;4.55;6.84;9.99;1.4;0.45;0.28;0.18;5.82;1.76;0.57;1.79;4.29;1.52;25;1;0.62;4.26;4.92;0.34;0.81;0.…
Cc1ncnc(c1)-c2ccc3c(c2)CCC3N4CCC(CC4)N(C(=O)NC(c5ccc(c(c5Cl)Cl)C#CC6CC6)C)C;4281310;5.5;602.66;7.63;0.64;0.99;0.69;1.12;6;20;5;0.06;1;1;37;5;1;0;0;0;2;0;0;2;8;2;43;6.3;1.3;15;0;6;7;0.71;0.07;1.07;5;0.83;1;0;1;4;0;0;1;0;0;0;2;0.38;602.5;561.06;576;4.3;1.97;1;22.16;1;2.92;135360;12.45;6.6;0.6;0.35;0.18;0.09;1.76;6.24;79.26;0.53;3.93;5.38;7.67;12.67;1.41;0.43;0.28;0.18;12.69;4.53;0.62;1.5;5.18;1.44;…
CC(Cc1cc(nn1-c2ccccc2)C(=O)NCC3C4C3CN(C4)CCC(C)(C)C)C;4524656;5.5;422.68;6.13;0.58;0.98;0.63;1.13;6;12;9;0.13;1;0;38;4;1;0;0;0;0;0;0;0;5;0;37.7;5.8;1.4;16;0;4;5;0.55;0.12;1.12;3;0.75;1;0;2;2;0;0;0;0;0;0;1;0.32;226.24;351;352;4.58;1.87;1.05;18.75;0.89;2.18;28266;8.98;5.71;0.59;0.3;0.16;0.1;1.71;5.86;58.41;1.29;4.39;4.89;6.86;9.68;1.24;0.43;0.29;0.17;11.14;3.45;0.64;1.33;4.48;1.66;24;0.77;0.42;3.03…
CCCCC(Nc1nc(N)nc2c1ccc(c2)OC)CCO;4166919;5.5;304.44;6.62;0.58;1;0.62;1.14;4;11;8;0.17;0;0;24;4;2;0;0;0;0;0;0;0;6;0;34.8;8.7;4.3;8;0;2;3;0.46;0.2;1.2;1;0.5;0;0;0;2;0;0;0;1;0;0;1;0.48;112.27;304.82;275;3.54;1.83;1;11.95;1;1.3;5018;8.16;4.45;0.55;0.32;0.18;0.11;1.44;3.24;40.01;1.96;0;4.34;6.75;8.91;1.36;0.46;0.3;0.19;5.31;1.67;0.6;1.52;4.1;1.44;22;1;0.87;3.49;4.61;0.28;0.63;0.83;0.89;34.9;3.33;2.09;…
CCC(CNc1c(cnc2c1cc(cc2)-c3ccc(nc3)CO)C(=O)N)CC;4588822;5.51;378.52;7.01;0.62;1;0.65;1.13;5;18;8;0.14;1;0;26;4;2;0;0;0;0;0;0;0;6;0;40.7;7.4;3.7;7;0;3;4;0.57;0.13;1.13;2;0.67;0;0;0;3;0;0;0;1;0;0;1;0.57;235.99;384.82;364;3.81;1.87;0.96;15.68;1;1.63;16088;9.03;4.45;0.57;0.35;0.18;0.1;2.17;4.98;57.36;1.53;0;4.91;8.32;10.86;1.46;0.45;0.28;0.18;6.9;2.07;0.58;1.49;4.31;1.47;26;0.93;0.67;3.77;4.81;0.26;0.…
COc1nc2ccc(cc2cc1C(C(c3cc(OC)nc(c3)OC)(CCN(C)C)O)c4cc(OC)cnc4OC)C#N;4553350;5.51;573.71;7.45;0.63;1.01;0.65;1.13;9;24;12;0.15;0;1;35;5;6;0;0;0;0;0;0;0;11;0;40.3;6.5;7.8;11;0;4;5;0.52;0.09;1.09;3;0.75;0;0;0;4;0;0;0;1;0;0;1;0.51;544.02;719.05;618;5.05;1.82;0.88;26.29;0.86;1.33;31622;13.43;6.49;0.57;0.35;0.19;0.13;2.9;7.09;110.85;1.29;0;5.65;8.56;11.55;1.42;0.45;0.28;0.17;9.93;3.83;0.59;1.59;4.83;1.…
Cc1noc(c1-c2nc(NCc3ccccn3)c4c(n2)cccc4-c5ccccc5)C;4576889;5.51;407.51;7.84;0.67;1;0.7;1.12;2;28;5;0.09;0;0;21;5;1;0;0;0;0;0;0;0;6;0;48.1;9.6;1.9;3;0;5;6;0.87;0.07;1.07;4;0.8;0;0;1;4;0;0;0;1;0;0;2;0.8;323.42;454.65;482;2.65;2.09;0.87;10.23;1;1.31;34206;8.2;3.75;0.58;0.35;0.2;0.11;1.07;1.92;38.77;0.42;2.4;5.35;8.77;12.48;1.55;0.43;0.28;0.17;7.34;2.46;0.56;1.47;4.37;1.22;29;0.94;0.54;3.42;4.32;0.26;…
CC(Cc1ccc2c(c1NS(=O)(=O)c3ccc(cc3)CCCOCC4COCCN4C)cn(n2)C)C;4247729;5.51;514.76;6.96;0.6;1;0.64;1.13;6;18;11;0.14;2;0;38;4;4;0;1;0;0;0;0;1;9;0;36.5;5.4;5.4;14;0;4;5;0.58;0.1;1.1;3;0.75;0;0;1;3;0;0;1;0;0;0;2;0.41;386.7;527.07;490;4.53;1.89;1.09;20.2;0.9;2.55;42122;11.95;7.02;0.59;0.33;0.17;0.1;4.66;6.31;84.54;0.86;2.4;4.95;7.45;11.23;1.4;0.44;0.3;0.18;11.75;4.09;0.63;1.56;4.71;1.57;32;0.89;0.39;3.4…
CC(Cc1ccc2c(c1NS(=O)(=O)c3ccc(cc3)CCCOCC4CCCN4C)cn(n2)C)C;4249236;5.52;498.76;6.83;0.59;0.99;0.64;1.13;6;18;11;0.15;2;0;38;4;3;0;1;0;0;0;0;1;8;0;37;5.5;4.1;14;0;4;5;0.57;0.1;1.1;3;0.75;0;0;2;2;0;0;1;0;0;0;2;0.42;233.58;479.34;470;4.53;1.88;1.11;19.81;1;2.52;37408;11.32;6.58;0.59;0.33;0.17;0.09;4.65;6.29;80.33;0.88;3.05;4.93;7.45;11.14;1.4;0.44;0.29;0.18;11.82;4.01;0.63;1.53;4.62;1.59;31;0.89;0.4;…
COc1cc2ccc(cc2cc1C(C(c3cccc4c3CCC4)(CCN(C)C)O)c5cccc(c5F)OC)Br;4228012;5.52;592.59;8.01;0.64;1;0.68;1.12;7;23;9;0.12;0;0;35;1;3;0;0;1;0;1;0;1;6;2;44.6;1.4;4.1;11;0;5;7;0.64;0.16;1.16;3;0.6;0;0;1;4;0;0;1;1;0;0;4;0.54;455.91;588.03;529;4.64;1.9;0.99;21.74;0.83;1.19;35656;11.48;5.29;0.59;0.36;0.2;0.12;2.68;8.25;95.43;1.14;2.4;5.68;8.43;11.51;1.41;0.44;0.27;0.17;11.57;4.85;0.63;1.47;4.98;1.62;37;0.95…
CNCc1ccc(cc1)-c2noc(c2)-c3nc(cnc3N)-c4ccc(cc4)S(=O)(=O)C(C)C;3989870;5.52;463.61;7.99;0.65;1.01;0.68;1.12;6;25;7;0.12;2;0;25;5;3;0;1;0;0;0;0;1;9;0;41.4;8.6;5.2;5;0;4;4;0.7;0;1;4;1;0;0;1;3;0;0;0;0;0;0;2;0.64;350.59;526.65;533;3.94;1.88;1;19.43;0.9;2.4;39551;9.34;4.78;0.59;0.35;0.17;0.09;4.26;5.37;70.91;1.09;2.4;5.04;8.44;12.54;1.55;0.44;0.28;0.18;10.42;2.79;0.59;1.68;4.56;1.63;27;0.82;0.44;3.75;4.…
O=C1OCc2c1ccc(c2C)CCN3CCN(CC3)CCc4ccc5c(c4C)COC5=O;4534171;5.52;434.58;7.01;0.62;1;0.65;1.12;4;14;6;0.09;2;0;30;2;4;0;0;0;0;0;0;0;6;0;41.9;3.2;6.5;12;0;5;7;0.75;0.17;1.17;3;0.6;0;0;2;3;0;0;2;0;0;0;2;0.33;292.91;486.23;430;3.16;2;0.96;15.55;0.9;2.36;59910;8.88;4.2;0.6;0.36;0.19;0.1;1.86;4.74;52.06;0.53;3.05;4.92;6.38;10.78;1.3;0.43;0.27;0.18;9.09;3.43;0.59;1.45;3.7;1.41;15;0.47;0.33;2.97;4.04;0.24…
NCC1(O)CN(CC1Oc2ccc(c(c2)F)C#N)S(=O)(=O)c3ccc(cc3Cl)Cl;4517101;5.52;460.34;10.23;0.7;1.04;0.72;1.13;8;15;5;0.11;2;1;16;3;4;0;1;1;2;0;0;3;11;3;40;6.7;8.9;5;0;3;3;0.59;0;1;3;1;0;0;1;2;0;0;0;0;0;0;2;0.39;209.84;607.34;514;4;1.74;1.02;19.48;0.88;1.75;12811;8.17;4.25;0.6;0.37;0.18;0.09;5;6;106.14;0.95;2.4;4.76;6.54;9.43;1.29;0.44;0.28;0.18;9.29;3.74;0.59;2.07;4.72;1.82;28;0.97;0.67;4.08;4.67;0.38;0.74…
CCCCC(Nc1nc(N)nc2c1ccc(c2)C)CCO;4160103 4163469;5.53;288.44;6.41;0.58;0.99;0.62;1.14;4;11;7;0.15;0;0;24;4;1;0;0;0;0;0;0;0;5;0;35.6;8.9;2.2;8;0;2;3;0.48;0.2;1.2;1;0.5;0;0;0;2;0;0;0;1;0;0;1;0.5;105.73;257.09;249;3.39;1.83;1.03;11.48;0.83;1.17;4358;7.46;4.21;0.55;0.31;0.18;0.11;1.4;3.22;36.85;1.94;0;4.26;6.61;8.79;1.37;0.46;0.3;0.18;5.45;1.7;0.61;1.45;4.3;1.46;21;1;0.89;3.41;4.55;0.26;0.62;0.83;0.88…
CCC(=O)N(CCOc1c(N)ncnc1-c2cc(F)cc(c2C)NC(=O)c3ccc(cc3F)C4CC4)C;4468719;5.54;509.61;7.72;0.63;1.02;0.65;1.14;8;20;9;0.13;2;0;29;5;3;0;0;2;0;0;0;0;10;2;40.9;7.6;4.5;9;0;4;4;0.57;0;1;4;1;1;0;0;3;0;0;0;0;0;0;2;0.45;393.15;710.01;552;4.42;1.84;0.91;23.38;0.9;2.31;35752;11.33;6.3;0.59;0.34;0.17;0.09;2.36;6.71;115.04;1.46;3.71;5.01;7.64;11.55;1.45;0.44;0.28;0.18;9.05;2.43;0.57;1.69;5.05;1.54;36;0.97;0.4…
Fc1ccc2c(c1)onc2C3CCN(CC3)CCCCC(=O)c4cc5CCC(=O)N6c5c(c4)CC6;4293999;5.54;475.61;7.32;0.63;1;0.66;1.13;3;18;7;0.1;2;0;30;3;3;0;0;1;0;0;0;0;7;1;43.1;4.6;4.6;13;0;6;11;0.77;0.3;1.26;3;0.5;0;0;2;4;0;0;3;1;1;0;2;0.4;407.2;578.25;499;3.61;2.08;0.96;14.4;0.91;2.4;133250;9.39;4.38;0.59;0.35;0.2;0.11;1.97;5.9;68.43;0.45;3.05;5.38;7.2;12.12;1.35;0.43;0.27;0.17;10.14;4.48;0.57;1.54;4.9;1.31;33;0.94;0.28;3.4…
Clc1ccc(cc1)C2OC(=O)c3c(C2)cc(cc3)C(=O)N(c4ccc(c(c4)C)C)C;4453859;5.54;419.93;8.08;0.67;1;0.7;1.11;6;20;3;0.06;2;0;22;1;3;0;0;0;1;0;0;1;5;1;48.1;1.9;5.8;5;0;4;5;0.73;0.09;1.09;3;0.75;0;0;0;4;0;0;0;1;0;0;3;0.55;362.28;465.06;441;3.32;1.88;0.92;17.61;1;1.82;27177;8.16;4.11;0.6;0.36;0.18;0.1;2.04;6.09;60;0.63;0;5.01;7.53;10.93;1.4;0.43;0.28;0.18;8.09;2.73;0.6;1.49;4.28;1.52;28;0.93;0.51;3.33;4.39;0.…
COCCN(C1CCN(CC1)c2[nH]nc(n2)N)CCc3ccc(cc3)Cl;4521547;5.55;378.96;7.15;0.59;1;0.64;1.15;3;11;8;0.15;0;0;27;6;1;0;0;0;1;0;0;1;8;1;34;11.3;1.9;10;0;3;3;0.65;0;1;3;1;0;0;1;2;0;0;0;0;0;0;1;0.39;195.75;360.16;331;3.32;1.95;1.01;11.96;0.88;1.81;8804;9.56;5.58;0.57;0.32;0.17;0.09;1.37;1.87;38.19;1.08;2.4;4.39;5.71;8.51;1.23;0.45;0.3;0.19;7.08;2.62;0.61;1.6;4.01;1.3;21;0.81;0.55;3.52;4.62;0.28;0.61;0.81;0…
Cn1cncc1-c2nc(NCc3ccccn3)c4c(n2)cccc4-c5ccccc5;4458197;5.57;392.5;7.85;0.68;1;0.71;1.12;1;28;5;0.09;0;0;20;6;0;0;0;0;0;0;0;0;6;0;48;12;0;2;0;5;6;0.9;0.07;1.07;4;0.8;0;0;1;4;0;0;0;1;0;0;2;0.82;312.35;420.56;450;2.55;2.14;0.86;7.14;1;1.3;31243;7.96;3.66;0.57;0.34;0.2;0.11;1.03;1.9;33.9;0.33;2.4;5.29;8.72;12.38;1.55;0.44;0.28;0.18;7.03;2.37;0.55;1.4;4.51;1.08;28;0.93;0.54;3.35;4.38;0.25;0.59;0.78;0.…
Clc1cc(COC(=O)N2CCN(CC2)CCC(=O)c3ccc4c(c3)oc(=O)[nH]4)cc(c1)Cl;3186509;5.57;478.36;9.03;0.67;1.03;0.69;1.12;5;15;7;0.13;3;0;21;3;5;0;0;0;2;0;0;2;10;2;41.5;5.7;9.4;7;0;4;5;0.66;0.1;1.1;3;0.75;0;0;1;3;0;0;1;0;0;0;2;0.34;346.41;594.71;503;3.81;1.92;0.93;17.43;0.9;2.51;31509;10.19;6.01;0.59;0.33;0.17;0.09;2.21;5.52;70.22;0.58;2.4;4.64;5.94;9.92;1.27;0.44;0.29;0.19;8.43;2.56;0.58;1.79;4.54;1.45;27;0.8…
CCCCC(Nc1nc(N)nc2c1cccc2)CCO;4170169;5.57;274.41;6.53;0.58;0.99;0.63;1.14;3;11;7;0.16;0;0;22;4;1;0;0;0;0;0;0;0;5;0;35.7;9.5;2.4;7;0;2;3;0.5;0.2;1.2;1;0.5;0;0;0;2;0;0;0;1;0;0;1;0.52;99.81;249.09;239;3.32;1.88;1.02;9.63;1;1.07;3771;7.29;3.97;0.55;0.31;0.19;0.11;1.4;3.18;33.25;1.94;0;4.08;6.39;8.66;1.37;0.46;0.3;0.19;4.94;1.56;0.59;1.47;3.98;1.35;20;1;0.9;3.39;4.37;0.27;0.63;0.81;0.88;29.77;3.24;2.1…
NC1CCN(CCC1F)c2c(cnn2C)NC(=O)c3nc(sc3N)-c4c(F)cccc4F;3648680;5.57;465.56;8.62;0.65;1.03;0.66;1.16;7;17;4;0.07;1;0;22;7;1;0;1;3;0;0;0;1;12;3;37;13;1.9;7;0;4;4;0.72;0;1;4;1;0;0;2;1;1;0;0;0;0;0;1;0.46;111.41;696.47;526;3.16;1.85;0.92;19.7;0.88;1.76;31460;9.28;4.6;0.6;0.36;0.19;0.09;2.47;6.11;97.87;0.64;3.05;4.92;7.4;10.94;1.39;0.44;0.28;0.18;8.56;2.88;0.56;1.89;4.5;1.54;29;0.91;0.51;4.27;5.06;0.33;0…
COc1nc2ccc(cc2cc1C(C(c3cc(OC)c(nc3OC)OC)(CCN(C)C)O)c4ccnc(c4OC)OC)Br;4483435;5.57;657.62;8.22;0.63;1.01;0.66;1.13;10;23;13;0.16;0;0;37;4;7;0;0;0;0;1;0;1;12;1;38.8;5;8.8;12;0;4;5;0.51;0.09;1.09;3;0.75;0;0;0;4;0;0;0;1;0;0;1;0.5;559.88;749.8;649;5.1;1.8;0.93;27.96;0.86;1.25;32338;14.27;6.64;0.57;0.36;0.21;0.13;2.96;7.27;115.12;1.29;0;5.69;8.48;11.45;1.41;0.45;0.28;0.17;10.95;4.26;0.63;1.65;5.15;1.67…
COC(=O)C1=C(C)NC(=C(C1c2cccc(c2)[N+](=O)[O-])C(=O)NCC3CCN(C3)CCc4ccc(c(c4)C(F)(F)F)C)C;4561491;5.57;600.7;7.7;0.63;1.02;0.64;1.14;11;18;10;0.12;6;0;35;4;5;0;0;3;0;0;0;0;12;3;39.7;5.1;6.4;13;0;4;4;0.54;0;1;4;1;0;0;1;3;0;0;0;0;0;0;2;0.26;472.49;894.97;629;5.1;1.77;0.91;30.81;0.9;2.25;65366;13.42;7.53;0.6;0.35;0.18;0.1;5.64;6.64;160.76;1.02;2.4;5.18;7.1;11.32;1.34;0.44;0.29;0.18;11.04;3.99;0.57;1.7;…
COc1nc2ccc(cc2cc1C(C(c3cc(OC)nc(c3)OC)(CCN(C)C)O)c4cccc5c4OCO5)C#N;4543900 4586271;5.57;556.67;7.63;0.64;1.01;0.66;1.12;7;24;10;0.13;0;1;32;4;6;0;0;0;0;0;0;0;10;0;42.5;5.5;8.2;10;0;5;7;0.61;0.16;1.16;3;0.6;0;0;1;4;0;0;1;1;0;0;2;0.51;487.7;701.41;617;4.85;1.9;0.87;22.8;0.86;1.32;40561;12;5.58;0.58;0.35;0.2;0.12;2.83;7.07;92.11;1.2;2.4;5.75;8.6;11.75;1.42;0.44;0.27;0.17;10.04;3.98;0.58;1.57;4.88;1.…
CN1CCN(CC1)C(=O)c2cccc(c2)-c3ncnc4c3cc(cc4)-c5cnc6c(c5)cccc6;4437791;5.58;459.59;7.66;0.67;1;0.7;1.11;2;29;3;0.05;1;0;25;5;1;0;0;0;0;0;0;0;6;0;48.3;8.3;1.7;5;0;6;8;0.91;0.13;1.13;4;0.67;0;0;0;6;0;0;0;2;0;0;3;0.7;555.27;493.96;508;2.92;2.12;0.89;11.49;1;2.13;128051;9;4.19;0.59;0.35;0.19;0.11;1.6;6.17;48.86;0.38;0;5.42;9.06;14.82;1.65;0.43;0.27;0.18;9.05;3.43;0.56;1.43;4.84;1.21;33;0.94;0.39;3.26;4…
O=C1CC2(CCCC2)CC(=O)N1CCCCN3CCN(CC3)c4cccc5c4ccs5;4294617;5.58;439.68;6.87;0.6;0.99;0.66;1.13;2;12;6;0.09;2;0;33;3;2;0;1;0;0;0;0;1;6;0;39.1;4.7;3.1;15;0;5;6;0.81;0.08;1.12;3;0.6;0;0;2;3;0;0;1;0;0;0;1;0.29;313.35;397.27;385;3.32;2.08;1.1;10.39;0.89;2.11;42481;9.19;4.54;0.58;0.35;0.2;0.1;1.59;5.6;57.07;0.42;3.05;4.84;6.49;10.07;1.25;0.43;0.28;0.18;10.59;4.4;0.62;1.48;4.35;1.33;23;0.74;0.33;3.01;4.1…
CNC(=O)CN(C1CCN(CC1)c2[nH]nc(n2)N)CCc3ccc(cc3)Cl;4524503;5.58;391.96;7.4;0.6;1;0.64;1.15;4;12;7;0.13;1;0;26;7;1;0;0;0;1;0;0;1;9;1;34;13.2;1.9;9;0;3;3;0.63;0;1;3;1;0;0;1;2;0;0;0;0;0;0;1;0.38;205.23;390.5;361;3.61;1.91;0.99;13.9;0.88;1.76;9244;9.51;5.66;0.58;0.32;0.16;0.09;1.63;4.99;47.43;1.11;2.4;4.47;5.87;8.56;1.23;0.45;0.3;0.2;7.19;2.62;0.6;1.64;4.46;1.4;23;0.85;0.56;3.73;4.78;0.29;0.65;0.83;0.8…
CC(Cc1cc(nn1-c2ccccc2)CNC(=O)C3C4C3CN(C4)CCC(C)(C)C)C;4566705;5.58;422.68;6.13;0.58;0.98;0.63;1.13;6;12;9;0.13;1;0;38;4;1;0;0;0;0;0;0;0;5;0;37.7;5.8;1.4;16;0;4;5;0.55;0.12;1.12;3;0.75;1;0;2;2;0;0;0;0;0;0;1;0.32;226.06;351;350;4.58;1.87;1.05;18.78;0.89;2.21;28258;8.98;5.71;0.59;0.3;0.17;0.1;1.45;5.79;59.98;1.29;4.39;4.88;6.8;9.68;1.24;0.43;0.29;0.17;11.11;3.42;0.64;1.33;4.26;1.66;24;0.77;0.42;3.13…
FCCC1Cc2ccccc2C3(O1)CCC(CC3)N4CCN(CC4)C5CCCCC5;4170683;5.58;414.67;6.01;0.57;0.98;0.62;1.14;1;6;3;0.04;0;0;39;2;1;0;0;1;0;0;0;0;4;1;37.7;2.9;1.4;20;0;5;6;0.9;0.07;1.11;3;0.6;0;0;0;5;0;0;0;1;0;0;1;0.18;437.88;367.14;305;2.92;2.13;1.11;7.55;1;1.97;48278;9.27;4.37;0.57;0.35;0.2;0.11;1.78;5.09;50.53;0.65;0;5.23;6.34;9.42;1.14;0.43;0.27;0.17;10.17;5.39;0.62;1.32;3.94;1.18;24;0.8;0.43;2.59;3.86;0.22;0.…
CN(c1nc(NCc2ccccn2)c3c(n1)cccc3-c4ccccc4)C;4441179;5.6;355.48;7.41;0.65;0.99;0.69;1.12;2;23;5;0.1;0;0;21;5;0;0;0;0;0;0;0;0;5;0;45.8;10.4;0;3;0;4;5;0.82;0.09;1.09;3;0.75;0;0;0;4;0;0;0;1;0;0;2;0.77;281.7;358.91;382;2.92;2.05;0.89;9.39;1;1.27;19813;7.63;3.7;0.57;0.33;0.19;0.11;0.99;1.78;30.93;0.63;0;4.98;8.21;11.79;1.56;0.44;0.28;0.18;6.51;2.18;0.57;1.38;4.39;1.22;24;0.89;0.62;3.21;4.05;0.25;0.58;0.…
CNC(=O)c1cnc(cc1Nc2ccccc2S(=O)(=O)C)Nc3ccc(cn3)F;4526283;5.6;415.49;8.84;0.67;1.03;0.69;1.13;6;21;6;0.12;3;0;18;5;3;0;1;1;0;0;0;1;10;1;40.4;10.6;6.4;2;0;3;3;0.62;0;1;3;1;0;0;0;3;0;0;0;0;0;0;1;0.58;300.03;572.47;488;3.94;1.82;1;17.25;0.86;1.61;13797;8.56;5.08;0.59;0.33;0.17;0.09;4.41;5.23;76.28;1.07;0;4.72;7.59;10.76;1.48;0.44;0.3;0.18;8.06;2.16;0.57;1.89;4.39;1.66;28;0.97;0.65;3.84;4.68;0.34;0.69…
Fc1ccc(cc1)-c2nc(sc2-c3ccnc(n3)Nc4nncs4)C5CCNCC5;4566588;5.6;439.59;9.16;0.69;1.01;0.73;1.13;1;22;5;0.1;0;0;18;7;0;0;2;1;0;0;0;2;10;1;41.7;14.6;0;5;0;5;5;0.93;0;1;5;1;0;0;2;3;0;0;0;0;0;0;1;0.65;288.78;520.72;508;2.35;2.14;1;7.43;0.86;1.55;26767;8.79;4.4;0.58;0.33;0.19;0.1;1.93;5.49;43.01;0.33;3.05;5.18;8.12;11.5;1.47;0.43;0.28;0.18;8.76;3.5;0.58;1.77;4.37;1.08;26;0.87;0.5;3.99;4.84;0.32;0.71;0.87…
Oc1cc(ccc1-c2ccc(nn2)N3CC4C(C3)CNC4)-c5c[nH]nc5;4286715;5.6;348.45;7.58;0.64;1;0.67;1.13;1;17;3;0.06;0;0;20;6;1;0;0;0;0;0;0;0;7;0;41.3;13;2.2;6;0;5;6;0.96;0.08;1.08;4;0.8;0;0;3;2;0;1;0;0;0;0;1;0.57;165.4;377.4;383;2.12;2.17;0.89;6.29;0.88;1.96;27859;6.38;2.89;0.59;0.36;0.2;0.09;1.48;4.42;34.24;0.36;3.43;4.91;7.83;10.8;1.38;0.43;0.27;0.17;7.08;2.43;0.55;1.55;4.01;1.14;23;0.89;0.42;3.71;4.53;0.28;0…
COc1cc(ccc1-n2cnc(c2)C)-c3nn4c(n3)C(CCC4)c5ccc(cc5C)F;2415095 2415096;5.6;417.53;7.59;0.65;1;0.67;1.13;4;22;4;0.07;0;0;24;5;1;0;0;1;0;0;0;0;7;1;43.6;9.1;1.8;7;0;5;6;0.84;0.08;1.08;4;0.8;0;0;2;3;0;0;1;0;0;0;2;0.63;272.09;518.07;478;2.65;2;0.89;15.01;1;1.83;50792;7.94;3.66;0.59;0.36;0.2;0.11;1.88;5.61;47.14;0.7;3.05;5.31;8.32;12.19;1.46;0.43;0.27;0.17;8.02;3.04;0.58;1.57;4.7;1.42;31;1;0.46;3.75;4.9…
COc1nc2ccc(cc2cc1C(C(c3cc(OC)nc(c3)OC)(CCN(C)C)O)c4cc(cnc4OC)OC(C)C)C#N;4570895;5.62;601.77;7.25;0.62;1.01;0.65;1.13;10;24;13;0.15;0;1;39;5;6;0;0;0;0;0;0;0;11;0;39.8;6;7.2;13;0;4;5;0.5;0.09;1.09;3;0.75;0;0;0;4;0;0;0;1;0;0;1;0.49;575.95;729.05;636;5.34;1.8;0.9;28.68;0.86;1.4;35564;14.3;7.29;0.58;0.34;0.19;0.12;2.91;7.2;122.39;1.36;0;5.71;8.58;11.64;1.42;0.45;0.28;0.17;10.89;3.92;0.6;1.56;4.93;1.66…
COc1cc(ccc1CN)C(=O)N2CC(CC2C(=O)NCC(c3ccccc3)c4ccccc4)n5nnc(c5)C6CC6;4476255;5.62;564.75;7.24;0.63;1;0.66;1.13;4;25;10;0.12;2;0;36;6;3;0;0;0;0;0;0;0;9;0;42.3;7.7;3.8;11;0;6;6;0.74;0;1;6;1;1;0;2;3;0;0;0;0;0;0;3;0.49;470.62;601.43;570;4.3;2.03;0.93;17.72;1;1.88;47326;12.58;6.34;0.58;0.35;0.19;0.1;2;6.93;91.67;0.66;4.11;5.36;7.29;10.45;1.26;0.44;0.27;0.18;11.11;3.8;0.57;1.51;4.87;1.31;33;0.79;0.39;3…
COc1nc(OC)cc(c1)C(C(c2cccc(c2OC)OC)c3cc4cc(Br)ccc4nc3OC)(CCN(C)C)O;4519972 4578975;5.62;626.6;8.14;0.63;1.01;0.66;1.13;9;23;12;0.15;0;0;36;3;6;0;0;0;0;1;0;1;10;1;40.3;3.9;7.8;11;0;4;5;0.54;0.09;1.09;3;0.75;0;0;0;4;0;0;0;1;0;0;2;0.52;528.82;674.42;597;4.95;1.82;0.94;25.77;1;1.28;28918;13.47;6.51;0.58;0.35;0.2;0.13;2.8;7.11;102.43;1.28;0;5.62;8.43;11.34;1.41;0.45;0.28;0.17;10.77;4.2;0.63;1.59;5.07;…
CS(=O)(=O)c1cccc(c1)-c2ccc3n(n2)c(cn3)-c4cccc(c4)S(=O)(=O)C;4558874;5.63;427.54;9.29;0.7;1.02;0.73;1.11;6;26;4;0.08;4;0;17;3;4;0;2;0;0;0;0;2;9;0;43.5;6.5;8.7;2;0;4;5;0.72;0.1;1.1;3;0.75;0;0;1;3;0;0;1;0;0;0;2;0.69;250.7;527.6;533;4;1.85;1.16;17.4;0.86;1.7;31380;6.89;3.85;0.61;0.34;0.17;0.09;4.26;4.88;65.63;0.9;2.4;5.11;8.78;12.56;1.58;0.43;0.29;0.17;10.76;3.08;0.6;1.81;4.39;1.77;26;0.9;0.55;3.29;3…
CS(=O)c1ccc(cc1)-c2cnc3n2nc(cc3)Nc4cccc(c4)S(=O)(=O)C;4465203;5.63;426.56;9.08;0.69;1.02;0.72;1.11;5;25;5;0.1;3;0;18;4;3;0;2;0;0;0;0;2;9;0;42.6;8.5;6.4;2;0;4;5;0.72;0.1;1.1;3;0.75;0;0;1;3;0;0;1;0;0;0;2;0.69;261.77;498.2;513;3.74;1.9;1.14;16.28;0.88;1.98;31122;7.62;4.19;0.6;0.34;0.17;0.09;4.21;4.77;56.82;0.87;2.4;4.99;8.47;12.36;1.56;0.43;0.29;0.18;9.93;2.74;0.6;1.81;4.49;1.64;26;0.9;0.49;3.67;4.5…
CCc1nc2n(c1Cc3ccc(cc3)C=CCN4CCN(CC4)C(C)C)nc(cc2C)C;4205308;5.64;431.69;6.26;0.59;0.98;0.64;1.13;5;17;7;0.1;1;0;37;5;0;0;0;0;0;0;0;0;5;0;39.1;7.2;0;13;0;4;5;0.66;0.1;1.1;3;0.75;0;0;1;3;0;0;1;0;0;0;1;0.46;327.03;360.23;387;3.61;1.92;1.03;17.68;1;2.38;37714;10.08;5.37;0.58;0.34;0.18;0.1;0.68;1.87;46.07;0.83;2.4;4.88;7.77;11.73;1.47;0.44;0.29;0.18;9.31;3.12;0.64;1.29;4.52;1.45;27;0.84;0.39;3.22;4.66…
CCC(CNc1c(cnc2c1cc(C#N)cc2)C(=O)N)CC;4593348;5.64;296.41;7.06;0.62;1;0.66;1.13;5;13;6;0.14;1;1;20;4;1;0;0;0;0;0;0;0;5;0;40.5;9.5;2.4;6;0;2;3;0.46;0.2;1.2;1;0.5;0;0;0;2;0;0;0;1;0;0;1;0.48;111.42;304.67;286;3.67;1.78;0.97;13.07;1;1.12;5150;7.13;3.51;0.57;0.35;0.18;0.1;2.19;4.68;48.09;1.74;0;4.38;7.36;9.25;1.41;0.46;0.29;0.19;5.32;1.48;0.59;1.49;3.79;1.53;20;0.91;0.96;3.74;4.53;0.28;0.69;0.84;0.82;3…
COCCCN1CCC(CC1)c2nnc(o2)-c3cccc4n3nc(c4)C(C)C;4215911;5.64;383.55;6.73;0.59;1;0.63;1.14;3;15;7;0.12;0;0;29;5;2;0;0;0;0;0;0;0;7;0;36.8;8.8;3.5;12;0;4;5;0.71;0.1;1.1;3;0.75;0;0;2;2;0;0;1;0;0;0;0;0.48;170;403.7;386;3.32;2;0.99;12.62;0.89;2.14;29297;8.62;4.26;0.57;0.33;0.18;0.1;1.12;2.6;41.23;1.3;3.05;4.99;7.92;10.89;1.39;0.44;0.28;0.18;7.88;2.71;0.61;1.5;4.59;1.33;25;0.89;0.46;3.24;4.57;0.26;0.56;0.…
CCC(CNc1c(cnc2c1cc(cc2)-c3cccnn3)C(=O)N)CC;4585977;5.64;349.48;7.13;0.62;1;0.66;1.13;4;18;7;0.14;1;0;23;5;1;0;0;0;0;0;0;0;6;0;40.8;10.2;2;6;0;3;4;0.62;0.13;1.13;2;0.67;0;0;0;3;0;0;0;1;0;0;1;0.61;212;360.32;356;3.61;1.9;0.95;13.12;1;1.41;12430;8.14;3.96;0.57;0.34;0.18;0.1;2.16;4.92;47.06;1.5;0;4.84;8.18;10.62;1.47;0.45;0.28;0.18;6.32;1.87;0.58;1.49;3.98;1.42;24;0.92;0.72;3.69;4.69;0.27;0.66;0.84;0…
COc1ccc2c(c1)c(CCC3OCC(CO3)NCc4ccc(c(c4)Cl)Cl)ccn2;4226251 4226360 4227060;5.65;447.39;8.29;0.65;1.01;0.69;1.12;3;17;7;0.12;0;0;24;2;3;0;0;0;2;0;0;2;7;2;42.6;3.7;5.6;8;0;4;5;0.73;0.09;1.09;3;0.75;0;0;0;4;0;0;0;1;0;0;2;0.52;384.32;467.59;422;3.08;2;0.97;13.29;1;2.3;32227;10.05;5.51;0.58;0.34;0.17;0.1;1.54;2.43;47.97;0.66;0;4.67;6.84;11.04;1.41;0.44;0.29;0.19;8.13;2.81;0.61;1.63;4.44;1.3;27;0.9;0.3…
COc1cnc(c(c1)C(C(c2cccc(c2F)OC)c3cc4cc(Br)ccc4nc3OC)(CCN(C)C)O)OC;4514254 4522192;5.65;614.56;8.42;0.64;1.01;0.67;1.13;9;23;11;0.15;0;0;33;3;5;0;0;1;0;1;0;1;10;2;41.1;4.1;6.8;10;0;4;5;0.55;0.09;1.09;3;0.75;0;0;0;4;0;0;0;1;0;0;2;0.54;511.54;712.79;594;4.85;1.81;0.93;25.2;1;1.25;27227;12.8;6.12;0.58;0.36;0.2;0.12;3.03;8.21;115.68;1.26;0;5.58;8.39;11.3;1.42;0.45;0.28;0.17;10.55;4.05;0.62;1.67;4.88;1…
Fc1ccc(c(c1)O)-c2ccc(nn2)N(C3CC(C)(C)NC(C3)(C)C)C;4282391;5.66;358.51;6.76;0.59;1;0.63;1.14;7;12;3;0.06;0;0;27;4;1;0;0;1;0;0;0;0;6;1;37.7;7.5;1.9;10;0;3;3;0.69;0;1;3;1;0;0;0;3;0;0;0;0;0;0;1;0.43;273.86;403.53;351;3.46;1.75;0.96;17.12;0.86;1.78;11178;6.7;4.29;0.61;0.33;0.18;0.09;2.15;5.16;58.74;0.69;0;4.49;7.13;9.36;1.31;0.43;0.3;0.18;8.5;2.47;0.62;1.52;3.98;1.83;21;0.81;0.61;3.4;4.23;0.27;0.59;0.…
COc1nc(OC)cc(c1)C(C(c2cc3cc(Br)ccc3nc2OC)c4cc(OC)cnc4OC)(CCN(C)C)O;4593713;5.66;627.59;8.26;0.63;1.01;0.66;1.13;9;23;12;0.15;0;0;35;4;6;0;0;0;0;1;0;1;11;1;39.5;5.3;7.9;11;0;4;5;0.54;0.09;1.09;3;0.75;0;0;0;4;0;0;0;1;0;0;1;0.52;528.82;694.06;610;4.95;1.82;0.93;25.8;1;1.28;28918;13.42;6.64;0.58;0.35;0.19;0.13;2.84;7.09;101.72;1.28;0;5.61;8.43;11.34;1.41;0.45;0.28;0.17;10.66;4.06;0.63;1.64;5.02;1.66;…
CON=Cc1ccc2c(c1)cc(c(n2)OC)C(C(c3cccc4c3cccc4)(CCN(C)C)O)c5ccccc5;4176516;5.66;533.72;7.12;0.64;0.99;0.67;1.12;5;29;10;0.13;1;0;35;3;3;0;0;0;0;0;0;0;6;0;45.3;4;4;8;0;5;7;0.65;0.15;1.15;3;0.6;0;0;0;5;0;0;0;2;0;0;4;0.64;570.73;548.56;535;4.74;1.96;0.91;19.03;0.88;1.57;44404;12.08;5.7;0.57;0.34;0.2;0.13;2.54;7.11;79.33;1.22;0;5.65;8.7;12.71;1.53;0.44;0.28;0.17;10.3;4.26;0.59;1.4;4.7;1.48;35;0.88;0.5…
CCc1nn2c(c1Cc3ccc(cc3)C=CCN4CCN(CC4)C(C)C)nc(cc2C)C;4209248;5.68;431.69;6.26;0.59;0.98;0.64;1.13;5;17;7;0.1;1;0;37;5;0;0;0;0;0;0;0;0;5;0;39.1;7.2;0;13;0;4;5;0.66;0.1;1.1;3;0.75;0;0;1;3;0;0;1;0;0;0;1;0.46;327.03;360.23;387;3.61;1.92;1.03;17.68;1;2.38;37714;10.08;5.37;0.58;0.34;0.18;0.1;0.68;1.82;46;0.83;2.4;4.88;7.77;11.73;1.47;0.44;0.29;0.18;9.3;3.13;0.64;1.29;4.52;1.45;27;0.84;0.39;3.22;4.66;0.2…
NC(=O)c1cnc2c(c1NC3CCOCC3)cc(cc2)-c4cccnc4;4174323;5.68;348.44;7.58;0.65;1;0.67;1.13;2;18;4;0.08;1;0;20;4;2;0;0;0;0;0;0;0;6;0;43.5;8.7;4.3;5;0;4;5;0.85;0.09;1.09;3;0.75;0;0;0;4;0;0;0;1;0;0;1;0.59;274.54;390.41;364;2.74;2.05;0.9;9;1;1.33;18093;7.3;3.52;0.58;0.34;0.19;0.11;2.15;4.97;40.32;0.65;0;4.98;8.23;10.88;1.45;0.44;0.28;0.18;6.42;2.38;0.55;1.55;3.98;1.24;24;0.92;0.63;3.69;4.6;0.28;0.67;0.83;0…
CN(c1ccc(cc1)CNC(=O)C2CNCC2c3ccc(cc3)Oc4ccccc4)C;4453475;5.68;415.58;6.93;0.62;0.99;0.66;1.12;3;19;7;0.11;1;0;29;3;2;0;0;0;0;0;0;0;5;0;43.3;5;3.3;7;0;4;4;0.74;0;1;4;1;0;0;1;3;0;0;0;0;0;0;3;0.53;331.01;405.78;387;3.54;2;0.94;13.25;0.9;2.56;29639;9.99;5.46;0.58;0.33;0.17;0.09;1.57;5.9;52.77;0.65;2.4;4.7;6.89;10.79;1.39;0.44;0.29;0.19;8.13;2.49;0.58;1.41;4.16;1.28;24;0.77;0.4;3.22;4.17;0.24;0.54;0.7…
Clc1ccc2c(c1NCC3(F)CCNCC3)nc(cc2)-c4nnc5n4ncc6c5OCCN6C;4483071;5.68;483;8.33;0.65;1.02;0.68;1.14;3;21;4;0.06;0;0;24;8;1;0;0;1;1;0;0;1;11;2;39.7;13.8;1.7;9;0;6;10;0.85;0.21;1.21;3;0.5;0;0;1;5;0;0;1;2;0;0;1;0.54;401.3;604.59;562;3.24;2.07;0.9;13.48;1;1.89;130975;8.58;3.9;0.6;0.36;0.2;0.11;2.53;7.22;59.95;0.46;2.4;5.59;8.99;13.57;1.5;0.42;0.27;0.17;9.24;3.36;0.57;1.75;4.54;1.46;32;0.94;0.41;4.05;4.9…
O=C(C1CCCCC1)NC(c2cccs2)CCN3C4CCC3CC(C4)n5c(C)nnc5C(C)C;4242114;5.69;483.8;6.45;0.58;0.98;0.64;1.14;4;11;8;0.1;1;0;41;5;1;0;1;0;0;0;0;1;7;0;36;6.7;1.3;20;0;5;6;0.71;0.17;1.13;4;0.8;0;0;3;2;1;0;0;0;0;0;0;0.26;228.86;391.51;408;4.06;2;1.14;15.79;1;1.88;40135;10.78;5.31;0.59;0.35;0.19;0.1;1.39;6.05;62.85;0.66;3.43;5.19;6.31;9.42;1.16;0.43;0.28;0.17;12.06;5.35;0.64;1.43;4.5;1.38;28;0.82;0.42;2.96;4.4…
FCCOc1ccccc1CCC2CCN(CC2)CCc3ccccc3;4208760 4212474;5.69;355.54;6.35;0.59;0.99;0.64;1.13;1;12;8;0.14;0;0;30;1;1;0;0;1;0;0;0;0;3;1;41.1;1.8;1.8;11;0;3;3;0.69;0;1;3;1;0;0;0;3;0;0;0;0;0;0;2;0.43;288.98;341.49;261;3.08;2.05;1.06;7.12;0.89;2.15;11924;10.45;6.21;0.55;0.31;0.16;0.09;1.94;4.37;42.07;0.9;0;4.19;5.56;9.08;1.29;0.46;0.3;0.2;7.2;2.85;0.6;1.32;4.24;0.93;22;0.85;0.46;2.9;4.17;0.23;0.5;0.72;0.8;…
Cc1ccc(cc1)NC(=O)N2CCN(CC2)c3nc(N)nc4c3nc(s4)-c5cccnc5;4206816;5.7;446.59;8.27;0.66;1.01;0.69;1.13;3;23;3;0.05;1;0;22;8;1;0;1;0;0;0;0;1;10;0;40.7;14.8;1.9;5;0;5;6;0.84;0.07;1.07;4;0.8;0;0;1;4;0;0;1;0;0;0;1;0.61;407.01;500.11;514;3;2.04;0.93;13.24;1;2.12;53137;8.87;4.49;0.59;0.34;0.18;0.11;1.77;5.66;46.36;0.48;2.4;5.24;8.11;12.28;1.48;0.43;0.28;0.18;8.57;3.23;0.57;1.68;4.5;1.32;28;0.88;0.4;3.86;4.…
COc1ccc2c(c1)c(CCC3OCC(CO3)NCc4ccc(cc4)Cl)ccn2;4228182;5.7;412.95;7.65;0.64;1;0.67;1.12;2;17;7;0.12;0;0;25;2;3;0;0;0;1;0;0;1;6;1;42.6;3.7;5.6;8;0;4;5;0.76;0.09;1.09;3;0.75;0;0;0;4;0;0;0;1;0;0;2;0.53;368.44;433.39;387;3;2.05;0.96;10.72;1;2.29;28916;9.66;5.33;0.57;0.33;0.17;0.1;1.52;2.43;42.49;0.6;0;4.64;6.82;10.92;1.41;0.44;0.29;0.19;7.63;2.71;0.59;1.55;4.35;1.18;25;0.86;0.39;3.59;4.82;0.27;0.62;0…
FCC1=CC(N=C(O1)N)(C)c2cc(ccc2F)NC(=O)c3ccc(cn3)C#N;4213486;5.7;383.39;8.92;0.69;1.04;0.68;1.14;6;16;3;0.07;3;1;15;5;2;0;0;2;0;0;0;0;9;2;44.2;11.6;4.7;3;0;3;3;0.64;0;1;3;1;0;0;0;3;0;0;0;0;0;0;1;0.4;292.86;612.27;455;3.54;1.82;0.81;16.72;0.88;1.67;12696;7.76;4.19;0.59;0.35;0.18;0.1;2.55;6.47;78.42;0.92;0;4.54;7.09;10.12;1.4;0.45;0.29;0.18;6.14;1.7;0.53;1.82;4.06;1.68;28;1;0.61;4.32;4.95;0.34;0.8;0.…
Fc1cc(cc(c1)C(F)(F)F)C23CN(CC2C3)CCCSc4nnc(n4C)-c5ocnc5C;1081868 1204409;5.7;481.57;8.6;0.65;1.03;0.67;1.15;6;16;7;0.12;0;0;23;5;1;0;1;4;0;0;0;1;11;4;39.3;8.9;1.8;11;0;5;6;0.67;0.09;1.09;4;0.8;1;0;3;2;0;0;0;0;0;0;1;0.43;228.93;773.27;553;4.24;1.9;0.95;19.28;0.89;2.09;51134;8.32;4.4;0.61;0.35;0.18;0.1;5.79;5.91;77.61;0.75;4.51;4.97;6.58;10.96;1.33;0.42;0.28;0.17;9.92;3.91;0.58;1.85;4.66;1.73;31;0.…
CCC(CNc1c(cnc2c1cc(cc2)-c3ccc(cc3)CS(=O)(=O)C)C(=O)N)CC;4519670 4576302;5.7;439.63;7.33;0.62;1;0.67;1.12;7;20;9;0.15;3;0;29;3;3;0;1;0;0;0;0;1;7;0;40;5;5;8;0;3;4;0.52;0.13;1.13;2;0.67;0;0;0;3;0;0;0;1;0;0;2;0.52;274.42;447.36;430;4.53;1.8;1.14;20.03;0.88;1.88;22286;9.7;5.77;0.59;0.32;0.17;0.09;4;5.05;81.11;1.6;0;5.04;8.4;11.3;1.47;0.45;0.3;0.18;10.11;2.77;0.61;1.57;4.33;1.68;25;0.81;0.61;3.67;4.76;…
CCOc1ccc2c(c1)ccc(c2)-c3nn(c4c3c(N)ncn4)CC5CCN(CC5)C;2078876 4576165;5.7;416.58;7.06;0.62;0.99;0.66;1.13;3;21;5;0.08;0;0;28;6;1;0;0;0;0;0;0;0;7;0;40.7;10.2;1.7;9;0;5;7;0.81;0.16;1.16;3;0.6;0;0;1;4;0;0;1;1;0;0;2;0.6;313.74;427.27;440;2.92;2.04;0.94;13.16;0.89;1.86;51264;8.45;3.98;0.58;0.34;0.19;0.11;1.19;2.3;42.32;0.81;2.4;5.43;8.83;12.61;1.51;0.43;0.28;0.17;8.39;3.39;0.58;1.47;4.7;1.33;29;0.94;0.…
COCC1OC2(CCN(CC2)CCc3ccccc3)CN(C1=O)c4ccccc4;4439285;5.72;394.56;6.69;0.6;0.99;0.65;1.13;2;13;6;0.1;1;0;30;2;3;0;0;0;0;0;0;0;5;0;40.7;3.4;5.1;11;0;4;4;0.79;0;1.04;3;0.75;0;0;0;4;0;0;0;0;0;0;2;0.38;396.16;396.5;346;3.16;2.04;0.98;9.9;0.88;1.88;20710;9.19;4.76;0.57;0.33;0.18;0.11;1.87;5.98;51.71;0.77;0;4.98;6.11;9.34;1.23;0.44;0.28;0.18;8.08;3.43;0.59;1.41;4.38;1.27;22;0.76;0.51;3.09;4.23;0.24;0.53…
COc1ncc(cn1)-c2nc(NCc3ccccn3)c4c(n2)cccc4-c5ccccc5;4061436;5.72;420.51;8.09;0.68;1;0.71;1.12;1;29;6;0.11;0;0;20;6;1;0;0;0;0;0;0;0;7;0;48.1;11.5;1.9;2;0;5;6;0.88;0.07;1.07;4;0.8;0;0;0;5;0;0;0;1;0;0;2;0.81;436.17;484.29;492;2.74;2.13;0.85;7.96;1;1.64;38003;8.99;4.24;0.57;0.34;0.19;0.11;1.37;1.86;37.59;0.47;0;5.31;8.82;12.67;1.56;0.44;0.28;0.18;7.1;2.47;0.55;1.51;4.48;1.04;26;0.81;0.5;3.31;4.36;0.26…
CC(c1noc(c1)C(=O)NCC2CCN(C2)CCc3ccc(c(c3)C(F)(F)F)C)C;4461512;5.72;423.53;7.3;0.6;1.02;0.63;1.15;7;12;7;0.12;1;0;28;3;2;0;0;3;0;0;0;0;8;3;37.9;5.2;3.4;12;0;3;3;0.53;0;1;3;1;0;0;2;1;0;0;0;0;0;0;1;0.34;116.23;625.43;421;4.42;1.79;0.96;19.82;0.89;2.32;17142;9.43;6.02;0.6;0.33;0.16;0.08;5.57;5.22;84.74;0.91;3.05;4.36;5.72;9.16;1.25;0.44;0.3;0.19;8.33;2.39;0.59;1.65;4.37;1.7;27;0.9;0.45;3.45;4.74;0.28…
CC1OCC2(C1N)CCN(CC2)c3nc4[nH]nc(c4c(=O)n3C)-c5ccnc(c5Cl)NC6CCC6;4450282;5.72;499.08;7.56;0.62;1.01;0.65;1.14;5;13;4;0.06;2;0;31;8;2;0;0;0;1;0;0;1;11;1;36.4;12.1;3;14;0;6;7;0.83;0.07;1.1;4;0.67;0;1;2;3;0;0;1;0;0;0;0;0.28;305.46;535.88;528;3.24;1.99;0.96;17.5;1;2.36;94263;8.82;3.8;0.61;0.38;0.19;0.1;1.83;6.54;68.05;0.55;3.05;5.56;7.98;11.44;1.3;0.42;0.26;0.17;10.63;3.96;0.59;1.66;4.67;1.6;32;0.91;0…
Fc1ccc2c(c1)onc2C3CCN(CC3)CCCC(c4cc5CCC(=O)N6c5c(c4)CC6)O;4294799;5.72;463.6;7.24;0.62;1;0.66;1.13;3;17;6;0.09;1;0;30;3;3;0;0;1;0;0;0;0;7;1;42.2;4.7;4.7;13;0;6;11;0.79;0.3;1.26;3;0.5;0;0;2;4;0;0;3;1;1;0;2;0.41;384.09;552.67;480;3.46;2.08;0.96;14.04;1;2.29;125537;8.98;4.15;0.59;0.36;0.2;0.11;1.97;5.43;64.69;0.46;3.05;5.38;7.18;12.11;1.36;0.43;0.27;0.17;9.97;4.45;0.57;1.55;4.85;1.33;32;0.94;0.3;3.5…
CC(c1nn2c(c1)cccc2-c3nnc(o3)C4CCN(CC4)CC5CCOCC5)C;4205936;5.72;409.59;6.72;0.6;0.99;0.64;1.14;2;15;5;0.08;0;0;31;5;2;0;0;0;0;0;0;0;7;0;37.7;8.2;3.3;14;0;5;6;0.87;0.08;1.08;4;0.8;0;0;2;3;0;0;1;0;0;0;0;0.44;287.43;419.7;410;2.92;2.09;1;10.59;0.89;2.17;51696;8.68;4.29;0.58;0.34;0.19;0.1;1.11;2.65;42.85;0.59;3.05;5.12;7.94;11.31;1.37;0.43;0.28;0.18;9.05;3.43;0.6;1.48;4.42;1.23;24;0.8;0.39;3.22;4.57;0…
COc1ccc(cc1OC)-c2ccc3c(c2)c(ncn3)-c4cccc(c4)C(=O)N5CCN(CC5)C;4588314;5.72;468.6;7.44;0.64;1;0.68;1.12;4;24;5;0.08;1;0;28;4;3;0;0;0;0;0;0;0;7;0;44.4;6.3;4.8;7;0;5;6;0.8;0.07;1.07;4;0.8;0;0;0;5;0;0;0;1;0;0;3;0.59;506.65;535.79;503;3.24;2;0.89;16.46;1;2.13;77717;10.03;4.73;0.58;0.36;0.19;0.11;1.61;6.16;55.3;0.74;0;5.3;8.8;13.26;1.54;0.44;0.27;0.18;8.7;3.22;0.58;1.5;4.84;1.37;32;0.91;0.43;3.36;4.43;0…
COc1nc2ccc(cc2cc1C(C(c3cccc(c3)F)(CCN(C)C)O)c4cnc(c(c4)OC)OC)Br;4218132;5.72;584.53;8.47;0.64;1.01;0.68;1.13;8;23;10;0.14;0;0;31;3;4;0;0;1;0;1;0;1;9;2;42;4.3;5.8;9;0;4;5;0.58;0.09;1.09;3;0.75;0;0;0;4;0;0;0;1;0;0;2;0.56;491.84;657.06;556;4.69;1.83;0.94;23.25;1;1.29;23809;11.96;5.97;0.58;0.35;0.19;0.12;2.83;6.67;99.62;1.23;0;5.52;8.36;11.14;1.42;0.44;0.28;0.17;10.24;3.84;0.62;1.66;4.81;1.66;37;0.97…
COc1ccc(cc1)NC(=O)N2CCN(CC2)c3nc(N)nc4c3nc(s4)-c5cccnc5;4205416 4210308;5.72;462.59;8.41;0.66;1.01;0.69;1.13;3;23;4;0.07;1;0;22;8;2;0;1;0;0;0;0;1;11;0;40;14.5;3.6;5;0;5;6;0.82;0.07;1.07;4;0.8;0;0;1;4;0;0;1;0;0;0;1;0.6;425.44;547.85;540;3.16;2.04;0.91;13.58;0.9;2.2;59164;9.45;4.7;0.58;0.34;0.19;0.11;1.81;5.7;48.76;0.62;2.4;5.26;8.12;12.38;1.48;0.44;0.28;0.18;8.43;3.19;0.57;1.74;4.29;1.3;29;0.88;0.…
CCc1nc(C)cn2c1cc(n2)-c3cc(=O)n4c(n3)c(C)cc(c4)C5CCN(CC5)C;4459971;5.75;416.58;7.06;0.62;0.99;0.66;1.13;5;15;3;0.05;5;0;28;6;1;0;0;0;0;0;0;0;7;0;40.7;10.2;1.7;10;0;5;7;0.81;0.16;1.16;3;0.6;0;0;1;4;0;0;1;1;0;0;0;0.29;328.57;441.61;458;2.74;1.96;0.94;16.49;1;2.23;57822;7.76;3.63;0.6;0.36;0.2;0.12;1.74;6.07;47.58;0.74;2.4;5.43;8.36;11.88;1.4;0.43;0.27;0.17;8.75;3.46;0.6;1.47;4.7;1.48;29;0.94;0.46;3.7…
CCCCCOc1cccc(c1)CCNCC(=O)N(C)C;4280095;5.75;292.47;5.97;0.56;0.99;0.61;1.14;4;7;10;0.2;1;0;28;2;2;0;0;0;0;0;0;0;4;0;34.7;4.1;4.1;10;0;1;1;0.29;0;1;1;1;0;0;0;1;0;0;0;0;0;0;1;0.29;82.66;257.45;206;4;1.78;1.11;12.1;0.88;2.12;2553;10.5;7.96;0.54;0.29;0.13;0.07;1.57;4.42;49.14;2.49;0;3.43;4.88;7.16;1.21;0.48;0.33;0.22;5.42;1.19;0.64;1.37;3.88;1.34;20;0.95;0.79;3.03;4.52;0.24;0.54;0.81;0.85;0;5.63;2;4.…
CNC(=O)NCCN(C1CCN(CC1)c2[nH]nc(n2)N)CCc3ccc(cc3)Cl;4555101;5.75;421.01;7.26;0.6;1;0.63;1.15;4;12;8;0.13;1;0;29;8;1;0;0;0;1;0;0;1;10;1;32.8;13.8;1.7;10;0;3;3;0.59;0;1;3;1;0;0;1;2;0;0;0;0;0;0;1;0.36;225.68;412.83;381;3.87;1.91;1;14.85;0.88;1.8;10483;10.9;6.66;0.57;0.32;0.15;0.08;1.82;4.5;50.55;1.4;2.4;4.5;5.81;8.61;1.22;0.45;0.3;0.2;7.59;2.72;0.6;1.62;4.51;1.36;25;0.86;0.54;3.62;4.69;0.28;0.62;0.8;…
Clc1ccc(cc1)-c2ccc3c(c2)CCC(O3)CCCCN4CCN(C4=O)c5ccncc5;4216835;5.76;462.03;7.57;0.64;1;0.68;1.12;2;19;7;0.11;1;0;28;3;2;0;0;0;1;0;0;1;6;1;44.3;4.9;3.3;9;0;5;6;0.82;0.07;1.07;4;0.8;0;0;1;4;0;0;0;1;0;0;2;0.49;424.86;460.61;451;3;2.08;0.98;11.37;0.91;2.55;58983;10.15;5.18;0.58;0.34;0.18;0.1;1.57;5.69;51.63;0.4;2.4;4.96;7.26;11.33;1.36;0.44;0.28;0.18;9.17;3.45;0.59;1.51;4.74;1.18;29;0.88;0.32;3.43;4.…
CCOC(=O)CC1Cc2ccccc2C3(O1)CCC(CC3)N4CCN(CC4)C5CCCCC5;4159233;5.76;454.72;6.06;0.57;0.99;0.62;1.13;2;7;6;0.08;1;0;42;2;3;0;0;0;0;0;0;0;5;0;37.3;2.7;4;21;0;5;6;0.82;0.07;1.11;3;0.6;0;0;0;5;0;0;0;1;0;0;1;0.16;491.52;392.5;357;3.54;2.07;1.1;11.29;1;2.1;60945;10.56;5.22;0.58;0.34;0.19;0.1;1.8;5.18;59.08;1.01;0;5.34;6.52;9.67;1.14;0.44;0.28;0.17;10.7;5.48;0.62;1.32;4.62;1.28;27;0.82;0.42;2.76;4.17;0.21…
FCCOc1ccc(cc1)CCN2CCN(CC2)CCc3ccccc3Cl;4206622 4212262;5.76;390.97;7.11;0.61;1;0.65;1.13;2;12;8;0.14;0;0;28;2;1;0;0;1;1;0;0;1;5;2;40;3.6;1.8;10;0;3;3;0.67;0;1;3;1;0;0;0;3;0;0;0;0;0;0;2;0.41;311.24;395.34;307;3.16;2;1.04;10.28;0.9;2.5;13577;10.77;6.58;0.56;0.31;0.16;0.09;1.95;4.13;43.9;0.98;0;4.25;5.61;9.13;1.28;0.46;0.3;0.2;7.36;2.6;0.61;1.51;4.36;1.12;23;0.85;0.42;2.95;3.93;0.26;0.51;0.68;0.76;1…
COc1nc(OC)cc(c1)C(C(c2cc3cc(Br)ccc3nc2OC)c4cccnc4OC)(CCN(C)C)O;4574425;5.77;597.56;8.3;0.63;1.01;0.67;1.13;8;23;11;0.15;0;0;33;4;5;0;0;0;0;1;0;1;10;1;40.3;5.6;6.9;10;0;4;5;0.56;0.09;1.09;3;0.75;0;0;0;4;0;0;0;1;0;0;1;0.55;499.11;638.33;574;4.8;1.84;0.94;23.53;1;1.29;25690;12.58;6.18;0.58;0.35;0.2;0.13;2.78;6.96;91.9;1.26;0;5.54;8.34;11.24;1.42;0.45;0.28;0.17;10.29;3.95;0.63;1.63;5.03;1.64;33;0.85;…
CCOc1cc(CN2CCC(CC2)NC(=O)c3cncc(c3)C)cc(c1-c4ccc(cc4)F)OCC;1210207;5.77;491.66;7.02;0.62;1;0.65;1.13;5;19;9;0.12;1;0;34;3;3;0;0;1;0;0;0;0;7;1;41.4;4.3;4.3;11;0;4;4;0.67;0;1;4;1;0;0;0;4;0;0;0;0;0;0;2;0.46;550.62;570.94;474;3.74;1.93;0.97;18.84;0.9;2.22;35593;12.34;6.85;0.57;0.33;0.19;0.11;1.94;5.59;76.99;1;0;5.02;7.3;10.88;1.36;0.45;0.29;0.18;9.12;3.35;0.59;1.51;4.67;1.39;27;0.75;0.43;3.57;4.9;0.2…
CCOc1ccc2c(c1)ccc(c2)-c3nn(c4c3c(N)ncn4)CC5CNC5;4587540;5.77;374.49;7.49;0.64;1;0.67;1.13;2;21;5;0.09;0;0;22;6;1;0;0;0;0;0;0;0;7;0;42;12;2;6;0;5;7;0.82;0.17;1.17;3;0.6;0;1;1;3;0;0;1;1;0;0;2;0.66;198.05;407.96;423;2.83;2.1;0.9;9.91;0.88;1.7;35495;7.04;3.12;0.58;0.35;0.19;0.11;1.2;2.22;35.15;0.79;2.4;5.35;8.8;12.36;1.53;0.43;0.27;0.17;7.17;2.47;0.56;1.53;4.59;1.26;27;0.96;0.5;3.76;4.73;0.27;0.67;0.…
Clc1ccc(cc1)CCCOCCCN2CCCCC2;462605;5.77;295.89;6.43;0.57;0.98;0.64;1.13;1;6;8;0.17;0;0;26;1;1;0;0;0;1;0;0;1;3;1;37;2.2;2.2;11;0;2;2;0.6;0;1;2;1;0;0;0;2;0;0;0;0;0;0;1;0.29;155.27;215.58;188;2.92;2;1.18;5.91;0.88;1.84;3377;9.38;6.63;0.54;0.29;0.15;0.08;0.86;2.22;29.59;0.43;0;3.18;4.07;7.06;1.17;0.47;0.32;0.22;6.04;2.04;0.65;1.36;3.38;0.88;16;0.8;0.5;2.64;3.8;0.25;0.48;0.69;0.78;42.08;6.56;2.1;4.62;…
NC(=O)c1cnc2c(c1NC3CCCC3)cc(cc2)-c4cccnc4;4578468 4581380;5.77;332.44;7.39;0.65;1;0.68;1.12;2;18;4;0.08;1;0;20;4;1;0;0;0;0;0;0;0;5;0;44.4;8.9;2.2;5;0;4;5;0.84;0.1;1.1;3;0.75;0;0;1;3;0;0;0;1;0;0;1;0.61;193.35;342.67;344;2.74;2.06;0.92;8.76;0.83;1.27;15605;6.72;3.17;0.58;0.34;0.19;0.1;2.12;4.93;37.36;0.66;2.4;4.95;8.22;10.78;1.45;0.44;0.28;0.18;6.51;2.13;0.56;1.47;3.86;1.26;23;0.92;0.65;3.53;4.37;0…
COCCNCCC(=O)NC1C(Cc2c1cccc2)NC(=O)c3cc4c(n3C)cccc4;4175534;5.8;434.59;7.01;0.61;1;0.65;1.13;4;18;9;0.14;2;0;30;4;3;0;0;0;0;0;0;0;7;0;40.3;6.5;4.8;9;0;4;6;0.56;0.22;1.22;2;0.5;0;0;2;2;0;0;2;0;0;0;2;0.46;181.7;459.85;408;4.24;1.96;0.94;15.04;0.89;2.03;33452;10.3;5.07;0.57;0.33;0.19;0.1;1.8;6.18;65.05;1.78;3.05;5.04;7.17;11.08;1.4;0.45;0.28;0.18;8.17;2.95;0.58;1.5;4.88;1.37;29;0.91;0.49;3.59;4.86;0.…
COc1nc2ccccc2cc1C(C(c3cccc4c3cccc4)(CCN(C)C)O)c5ccccc5;4162672;5.8;476.66;7.01;0.64;0.99;0.68;1.11;4;28;8;0.11;0;0;32;2;2;0;0;0;0;0;0;0;4;0;47.1;2.9;2.9;7;0;5;7;0.72;0.15;1.15;3;0.6;0;0;0;5;0;0;0;2;0;0;4;0.7;496.49;455.18;466;4.36;1.99;0.93;15.47;1;1.24;31246;10.2;4.67;0.58;0.35;0.2;0.13;2.48;6.98;66.56;1.02;0;5.52;8.46;12.27;1.53;0.44;0.28;0.17;9.63;4.05;0.59;1.32;4.59;1.46;30;0.83;0.63;3.09;4.1…
CC(Cc1ccc2c(c1NS(=O)(=O)c3ccc(cc3)CCCOC4CC5CCC(C4)N5C)cccn2)C;4237244;5.8;521.79;6.87;0.6;0.99;0.65;1.13;5;19;10;0.13;2;0;39;3;3;0;1;0;0;0;0;1;7;0;39.5;3.9;3.9;15;0;5;7;0.65;0.25;1.21;3;0.6;0;0;1;4;1;0;0;1;0;0;2;0.42;475.02;485.69;489;4.47;1.96;1.11;18.75;0.9;2.5;75525;11.21;6.07;0.59;0.34;0.18;0.1;4.65;6.36;79.32;0.81;2.4;5.02;7.54;11.97;1.41;0.43;0.29;0.18;12.82;5.28;0.62;1.47;4.62;1.53;30;0.81…
COc1ncc(cc1C(F)(F)F)-c2ccc3c(c2)c(ncn3)-c4cccc(c4)C(=O)N5CCN(CC5)C;4453497;5.8;507.56;8.32;0.66;1.02;0.67;1.14;6;24;4;0.06;1;0;24;5;2;0;0;3;0;0;0;0;10;3;44.3;8.2;3.3;7;0;5;6;0.76;0.07;1.07;4;0.8;0;0;0;5;0;0;0;1;0;0;2;0.56;542.17;784.03;587;3.94;1.92;0.86;20.63;1;2.2;91549;9.99;5.1;0.6;0.35;0.19;0.11;5.87;6.12;81.66;0.79;0;5.36;8.85;13.44;1.53;0.43;0.28;0.18;8.91;3.19;0.55;1.72;4.81;1.6;33;0.89;0.…
Cc1cccc(c1)Nc2nc(NCC3CCCN3)ncc2C(=O)N;1835061 1835062;5.8;326.45;7.1;0.61;1;0.64;1.14;3;13;6;0.13;1;0;22;6;1;0;0;0;0;0;0;0;7;0;37;13;2.2;6;0;3;3;0.71;0;1;3;1;0;0;1;2;0;0;0;0;0;0;1;0.46;162.55;337.34;321;3;1.95;0.93;10.71;1;1.54;7698;7.6;4.44;0.58;0.32;0.17;0.08;2.23;4.63;38.29;0.76;2.4;4.34;6.83;9.1;1.34;0.45;0.3;0.19;5.99;1.49;0.57;1.54;3.97;1.35;23;0.96;0.62;3.78;4.86;0.28;0.68;0.88;0.9;82.1;3.…
NC(=O)c1cnc2c(c1NC3CCOCC3)cc(c(c2)F)-c4cccnc4;4540906 4543236;5.81;366.43;7.97;0.66;1.01;0.67;1.13;3;18;4;0.08;1;0;19;4;2;0;0;1;0;0;0;0;7;1;43.5;8.7;4.3;5;0;4;5;0.82;0.09;1.09;3;0.75;0;0;0;4;0;0;0;1;0;0;1;0.57;285.88;484.52;399;2.83;2;0.88;11.23;1;1.31;19227;7.49;3.58;0.58;0.34;0.19;0.11;2.24;6.66;54.09;0.7;0;5.1;8.3;10.93;1.44;0.44;0.28;0.18;6.53;2.41;0.54;1.67;3.76;1.35;24;0.89;0.64;3.86;4.73;0…
CC1(C)CC(Nc2ccc(nn2)-c3ccc4c(c3)cccc4)CC(N1)(C)C;4285798;5.82;360.55;6.56;0.61;0.98;0.66;1.13;4;17;3;0.05;0;0;28;4;0;0;0;0;0;0;0;0;4;0;41.8;7.3;0;9;0;4;5;0.82;0.09;1.09;3;0.75;0;0;0;4;0;0;0;1;0;0;2;0.57;326.97;307.96;342;3.16;1.93;0.97;13.46;1;1.99;23936;6.71;4.18;0.6;0.32;0.18;0.09;1.14;1.47;39.12;0.58;0;4.76;7.91;11.09;1.44;0.43;0.29;0.18;9.01;2.56;0.61;1.3;4.16;1.64;22;0.82;0.47;3.15;3.96;0.22…
FC(Oc1ccc(cc1)Oc2ccc(cc2)N3CCC4(CC3)OCCc5c4ccs5)(F)F;4288117;5.82;461.54;8.55;0.66;1.02;0.69;1.13;3;17;4;0.07;0;0;22;1;3;0;1;3;0;0;0;1;8;3;44.4;1.9;5.6;8;0;5;6;0.81;0.08;1.12;3;0.6;0;0;1;4;0;0;1;0;0;0;2;0.47;435;694.05;519;3.81;2.02;0.95;13.93;1;2.52;60135;8.7;4.83;0.6;0.33;0.18;0.1;5.96;4.27;54.75;0.79;2.4;5.14;7.32;11.42;1.36;0.43;0.28;0.17;8.95;3.86;0.56;1.72;4.22;1.47;24;0.75;0.34;3.57;4.33;0…
O=C(C1CCCC1)NC(c2cccs2)CCN3C4CCC3CC(C4)n5c(C)nnc5C(C)C;4238063;5.82;469.77;6.53;0.58;0.99;0.64;1.13;4;11;8;0.11;1;0;39;5;1;0;1;0;0;0;0;1;7;0;36.1;6.9;1.4;19;0;5;6;0.7;0.17;1.13;4;0.8;0;0;4;1;1;0;0;0;0;0;0;0.27;99.35;387.51;404;4.06;2;1.13;15.48;0.88;1.82;36325;10.16;4.93;0.59;0.35;0.2;0.09;1.39;5.9;59.56;0.68;3.71;5.18;6.3;9.38;1.17;0.43;0.28;0.17;11.7;4.74;0.64;1.45;4.42;1.39;27;0.82;0.43;3.01;4…
Fc1ccc(cc1)-c2nc(sc2-c3ccnc(n3)Nc4cc(C)nc(c4)C)C5CCNCC5;4473609;5.82;460.63;7.94;0.66;1;0.69;1.13;3;23;5;0.08;0;0;25;6;0;0;1;1;0;0;0;1;8;1;43.1;10.3;0;7;0;5;5;0.88;0;1;5;1;0;0;1;4;0;0;0;0;0;0;1;0.62;431;516.22;502;2.55;2.04;0.97;13.71;1;1.73;38485;9.53;5.04;0.58;0.33;0.19;0.1;1.93;5.58;50.69;0.47;2.4;5.26;8.23;12.14;1.5;0.43;0.28;0.18;9.32;3.7;0.59;1.59;4.62;1.3;26;0.79;0.46;3.75;4.74;0.27;0.64;0…
COc1ccc(cn1)-c2ccc3c(c2)c(ncn3)N4CCCC(C4)C(=O)N5CCN(CC5)C;4454454;5.82;446.61;7.09;0.62;1;0.65;1.13;3;18;4;0.06;1;0;30;6;2;0;0;0;0;0;0;0;8;0;39.7;9.5;3.2;11;0;5;6;0.85;0.07;1.07;4;0.8;0;0;0;5;0;0;0;1;0;0;1;0.46;472.12;485.34;454;3;2.04;0.94;13.75;1;2.06;64299;9.62;4.66;0.58;0.35;0.18;0.11;1.38;6.22;52.23;0.62;0;5.23;8.27;11.87;1.4;0.44;0.28;0.18;8.93;3.57;0.58;1.52;4.68;1.3;31;0.94;0.44;3.41;4.74…
OCCCNc1ncc(cc1-c2cncnc2)C(=O)Nc3ccc(cc3)OC(F)(F)F;3892952;5.82;433.43;8.85;0.67;1.04;0.66;1.15;5;19;8;0.16;1;0;18;5;3;0;0;3;0;0;0;0;11;3;40.8;10.2;6.1;4;0;3;3;0.58;0;1;3;1;0;0;0;3;0;0;0;0;0;0;1;0.55;340.18;733.56;499;4.24;1.87;0.83;17.12;0.89;2.01;15384;10.21;6.64;0.57;0.3;0.16;0.1;6.04;5.64;78.99;1.41;0;4.71;7.36;10.42;1.42;0.45;0.31;0.19;6.28;1.76;0.52;1.89;4.48;1.53;25;0.81;0.53;4.05;4.84;0.34…
Fc1ccc(cc1)-c2nc(sc2-c3ccnc(n3)NCc4ccncc4)C5CCNCC5;4586918;5.82;446.6;8.12;0.66;1;0.7;1.13;1;23;6;0.1;0;0;23;6;0;0;1;1;0;0;0;1;8;1;43.6;10.9;0;6;0;5;5;0.91;0;1;5;1;0;0;1;4;0;0;0;0;0;0;1;0.64;423.81;504.22;478;2.55;2.13;0.96;7.79;0.88;1.81;33649;9.71;4.97;0.57;0.33;0.18;0.11;1.92;5.54;47.54;0.31;2.4;5.18;8.05;11.9;1.49;0.44;0.28;0.18;8.77;3.65;0.57;1.61;4.56;1.04;26;0.81;0.45;3.75;4.74;0.28;0.65;0…
Clc1ccc(cc1)-c2nc3n(c2)cc(cc3)-c4cccc(c4)C(O)(C)C;4564985;5.82;362.88;8.06;0.67;1;0.72;1.11;4;22;3;0.06;0;0;19;2;1;0;0;0;1;0;0;1;4;1;48.9;4.4;2.2;3;0;4;5;0.81;0.1;1.1;3;0.75;0;0;1;3;0;0;1;0;0;0;2;0.76;229.71;355.64;383;3.16;1.94;0.92;13.36;1;1.87;22306;6.37;3.45;0.6;0.34;0.17;0.1;2.11;4.26;37.7;0.78;2.4;4.98;8.58;11.81;1.54;0.43;0.29;0.18;7.39;2.25;0.59;1.47;4;1.62;23;0.89;0.52;3.26;4.1;0.27;0.59…
COc1ccc2c(c1)c(ccn2)CCC3OCC(CO3)NCc4ccc5c(n4)NC(=O)CO5;4224881 4225469 4228129 4229191;5.82;450.54;7.64;0.64;1.01;0.66;1.13;2;18;7;0.11;1;0;26;4;5;0;0;0;0;0;0;0;9;0;40.7;6.8;8.5;9;0;5;7;0.79;0.15;1.15;3;0.6;0;0;0;5;0;0;0;2;0;0;1;0.46;491.74;566.63;482;3.16;2.08;0.89;11.61;0.9;2.4;72552;10.02;5.26;0.58;0.34;0.18;0.11;1.86;4.48;51.96;0.55;0;4.96;6.99;11.9;1.41;0.44;0.28;0.19;8.05;2.88;0.56;1.61;4.8…
CC(c1noc(c1)C(=O)NCC2CCN(C2)CCc3ccc(c(c3)F)Cl)C;4454058 4593748;5.82;393.93;7.58;0.62;1.01;0.65;1.14;5;12;7;0.13;1;0;25;3;2;0;0;1;1;0;0;1;7;2;38.5;5.8;3.8;10;0;3;3;0.59;0;1;3;1;0;0;2;1;0;0;0;0;0;0;1;0.38;103.66;461.41;373;3.67;1.86;1;15.72;0.89;2.21;12537;9.07;5.46;0.59;0.33;0.16;0.08;2.04;5.51;61.99;0.8;3.05;4.19;5.53;8.86;1.25;0.45;0.3;0.2;7.84;2.24;0.61;1.68;4.68;1.49;26;0.96;0.45;3.54;4.67;0.…
COC(=O)C1=C(C)NC(=C(C1c2cccc(c2)[N+](=O)[O-])C(=O)NCC3CCN(C3)CCc4ccc(cc4)C(F)(F)F)C;4466934;5.83;586.67;7.82;0.63;1.02;0.64;1.14;10;18;10;0.13;6;0;33;4;5;0;0;3;0;0;0;0;12;3;40;5.3;6.7;12;0;4;4;0.55;0;1;4;1;0;0;1;3;0;0;0;0;0;0;2;0.27;463.35;886.97;618;5.05;1.79;0.9;29.02;1;2.33;60469;13.21;7.48;0.59;0.34;0.18;0.1;5.61;6.61;149.43;1.02;2.4;5.13;7.08;11.22;1.34;0.44;0.29;0.18;10.59;3.8;0.56;1.72;4.8…
COC(=O)C1=C(C)NC(=C(C1c2cccc(c2)[N+](=O)[O-])C(=O)NCC3CCN(C3)CCc4ccc(c(c4)F)OC(F)(F)F)C;4476467;5.83;620.66;8.17;0.64;1.03;0.64;1.15;11;18;11;0.14;6;0;32;4;6;0;0;4;0;0;0;0;14;4;39.5;5.3;7.9;12;0;4;4;0.52;0;1;4;1;0;0;1;3;0;0;0;0;0;0;2;0.26;490.04;1028.81;685;5.2;1.78;0.88;31.51;0.91;2.47;71350;14;8.32;0.59;0.33;0.18;0.1;6.23;6.62;171.95;1.09;2.4;5.2;7.1;11.38;1.34;0.44;0.3;0.18;10.71;3.82;0.55;1.7…
CC(Cc1cc(nn1-c2ccccc2)CNC(=O)C3C4C3CN(C4)Cc5ccccc5)C;4560282;5.84;428.63;6.7;0.61;0.99;0.66;1.13;3;18;8;0.12;1;0;32;4;1;0;0;0;0;0;0;0;5;0;42.2;6.3;1.6;11;0;5;6;0.72;0.09;1.09;4;0.8;1;0;2;3;0;0;0;0;0;0;2;0.47;351.03;389;394;3.81;2.04;0.98;13.21;1;2.31;47516;9.11;4.94;0.58;0.32;0.18;0.1;1.47;5.83;51.76;0.79;4.39;5;7.02;10.95;1.34;0.43;0.28;0.17;9.72;3.42;0.59;1.37;4.44;1.32;25;0.78;0.36;3.29;4.41;0…
N#Cc1ccc2cc1Oc3ccc4c(c3)C(CC4)N5CCC(NCc6n(C2)cnc6)C5=O;498101 523570 526466 526656;5.84;425.53;7.74;0.66;1;0.69;1.12;2;19;0;0;1;1;23;5;2;0;0;0;0;0;0;0;7;0;45.5;9.1;3.6;8;0;6;38;0.91;0.62;1.48;1;0.17;0;0;3;2;0;0;1;0;0;0;2;0.46;92.18;486.38;474;2.65;2.13;0.9;10.4;0.38;0.78;206991;7.78;3.42;0.59;0.36;0.2;0.1;1.5;6.23;50.92;0.56;3.43;5.49;7.95;13.04;1.38;0.42;0.27;0.17;8.73;3.46;0.55;1.53;4.3;1.25;32…
CCOc1ccc2c(c1)ccc(c2)-c3nn(c4c3c(N)ncn4)CC5CN(C5)C;4558606;5.85;388.52;7.33;0.63;1;0.67;1.13;3;21;5;0.09;0;0;24;6;1;0;0;0;0;0;0;0;7;0;41.5;11.3;1.9;7;0;5;7;0.79;0.17;1.17;3;0.6;0;1;1;3;0;0;1;1;0;0;2;0.64;208.19;419.27;432;2.92;2.05;0.9;12.58;1;1.7;40292;7.29;3.33;0.59;0.35;0.2;0.11;1.2;2.24;37.24;0.84;2.4;5.4;8.82;12.45;1.52;0.43;0.27;0.17;7.73;2.57;0.58;1.51;4.65;1.36;27;0.93;0.49;3.7;4.78;0.26;…
CCC(c1ccc(cc1)OCCOc2ccc(cc2CNn3cnnc3)Cl)C;4547348;5.85;400.95;7.57;0.63;1;0.66;1.13;3;17;10;0.18;0;0;25;4;2;0;0;0;1;0;0;1;7;1;39.6;7.5;3.8;7;0;3;3;0.61;0;1;3;1;0;0;1;2;0;0;0;0;0;0;2;0.57;211.92;414.94;387;3.61;1.95;0.98;12.61;0.89;1.99;12922;10.46;6.22;0.57;0.33;0.16;0.08;1.06;2.4;43.44;0.86;2.4;4.19;6.34;10.06;1.42;0.46;0.3;0.2;6.97;1.8;0.6;1.61;4.21;1.26;24;0.86;0.46;3.45;4.52;0.28;0.6;0.79;0.8…
C=CC(=O)N(CCOc1c(N)ncnc1-c2cc(F)cc(c2C)NC(=O)c3ccc(cc3F)C4CC4)C;4483575;5.85;507.59;7.93;0.65;1.02;0.66;1.14;8;21;9;0.13;3;0;27;5;3;0;0;2;0;0;0;0;10;2;42.2;7.8;4.7;7;0;4;4;0.57;0;1;4;1;1;0;0;3;0;0;0;0;0;0;2;0.45;393.15;718.01;560;4.42;1.84;0.88;23.38;0.9;2.31;35752;11.16;6.19;0.59;0.34;0.17;0.09;2.37;6.7;114.14;1.46;3.71;5.01;7.65;11.61;1.45;0.44;0.28;0.18;8.84;2.39;0.56;1.7;5.05;1.54;36;0.97;0.4…
COCC(=O)OC1(CCN(CCCc2nc3c([nH]2)cccc3)C)CCc4c(C1C(C)C)ccc(c4)F;3706574 45816;5.85;495.7;6.7;0.6;1;0.64;1.13;6;17;12;0.16;1;0;38;3;3;0;0;1;0;0;0;0;7;1;39.2;4.1;4.1;15;0;4;6;0.53;0.21;1.21;2;0.5;0;0;1;3;0;0;1;1;0;0;2;0.41;334.92;550.94;450;4.85;1.89;0.99;19.77;0.89;1.81;33967;11.75;6.3;0.58;0.33;0.19;0.11;2.01;5.97;87.63;1.24;2.4;5.04;6.55;10.75;1.36;0.44;0.29;0.17;10.39;4.18;0.61;1.48;4.63;1.57;35…
NC(=O)c1cnc2c(c1NCC3CCOCC3)cc(cc2)-c4cccnc4;4531643 4550293;5.86;362.47;7.4;0.64;1;0.67;1.13;2;18;5;0.1;1;0;22;4;2;0;0;0;0;0;0;0;6;0;42.9;8.2;4.1;6;0;4;5;0.82;0.09;1.09;3;0.75;0;0;0;4;0;0;0;1;0;0;1;0.57;295.61;394.41;366;2.92;2.05;0.92;9.27;0.86;1.42;19874;7.93;3.88;0.57;0.34;0.19;0.1;2.15;4.98;42.94;0.63;0;4.94;8.21;10.92;1.44;0.44;0.28;0.18;6.82;2.46;0.56;1.53;4.31;1.22;25;0.93;0.59;3.7;4.71;0.…
CN1CCC(CC1)c2sc(c(n2)-c3ccc(c(c3)NS(=O)(=O)C)F)-c4ccnc(n4)NCC5CC5;4286841;5.87;516.73;8.07;0.64;1.01;0.68;1.13;5;19;8;0.12;2;0;29;6;2;0;2;1;0;0;0;2;11;1;37.5;9.4;3.1;11;0;5;5;0.74;0;1;5;1;1;0;1;3;0;0;0;0;0;0;1;0.44;353.73;592.55;554;3.81;1.95;1.12;18.08;1;1.7;35365;10.08;6.35;0.6;0.31;0.16;0.1;4.55;6.4;76.36;0.84;3.93;5.36;8.19;11.28;1.39;0.43;0.29;0.18;12.25;4.3;0.61;1.78;4.82;1.57;31;0.89;0.48;…
Cn1c(SCCCN2CCC3(C2)CC3c4ccccc4C(F)(F)F)nnc1-c5ocnc5C;3914195 3975989;5.88;477.61;8.1;0.64;1.02;0.66;1.15;5;16;7;0.11;0;0;26;5;1;0;1;3;0;0;0;1;10;3;39;8.5;1.7;12;0;5;5;0.7;0;1.04;4;0.8;1;0;3;1;0;0;0;0;0;0;1;0.43;119.22;683.16;522;4.18;1.94;0.98;17.61;0.89;2.17;62502;8.67;4.55;0.6;0.35;0.19;0.09;5.54;5.43;68.67;0.72;4.51;4.96;6.63;11.21;1.34;0.43;0.28;0.17;10.13;4.03;0.59;1.77;4.72;1.66;30;0.91;0.3…
COc1cc2ccc(cc2cc1C(C(c3cccc4c3CCN4C)(CCN(C)C)O)c5ccccc5)Br;4228122;5.89;559.59;7.77;0.63;0.99;0.68;1.12;6;23;8;0.11;0;0;35;2;2;0;0;0;0;1;0;1;5;1;44.4;2.8;2.8;10;0;5;7;0.68;0.16;1.16;3;0.6;0;0;1;4;0;0;1;1;0;0;4;0.56;427.48;463.83;480;4.47;1.92;1;19.58;1;1.28;33565;10.68;4.99;0.59;0.35;0.2;0.12;2.41;7.09;70.83;1.08;2.4;5.61;8.33;11.46;1.41;0.43;0.28;0.17;11.3;4.75;0.64;1.4;4.94;1.6;33;0.89;0.63;3.3…
CCCCNc1nc(N)nc2c1CN(CC2)C(=O)c3csc(n3)C;4285364;5.89;346.51;7.53;0.61;1;0.66;1.14;4;12;5;0.1;1;0;22;6;1;0;1;0;0;0;0;1;8;0;34.8;13;2.2;8;0;3;4;0.63;0.13;1.13;2;0.67;0;0;1;2;0;0;0;1;0;0;0;0.42;121.81;356.82;356;3.24;1.9;1.05;12.51;0.86;1.47;10051;7.54;3.92;0.57;0.33;0.18;0.1;1.71;5.65;41.32;1.39;2.4;4.66;6.65;9.07;1.28;0.45;0.29;0.18;6.93;2.25;0.62;1.66;4.42;1.46;24;1;0.68;3.6;4.84;0.3;0.65;0.88;0.…
CC(Cc1ccc2c(c1NS(=O)(=O)c3ccc(cc3)CCCN4CCN5C(C4)CCC5)cccn2)C;4242822;5.89;506.78;6.85;0.6;0.99;0.66;1.13;4;19;9;0.12;2;0;38;4;2;0;1;0;0;0;0;1;7;0;39.2;5.4;2.7;14;0;5;7;0.69;0.16;1.16;3;0.6;0;0;1;4;0;0;1;1;0;0;2;0.43;439.41;455.6;473;4.3;1.99;1.11;16.13;1;2.42;69610;10.98;6;0.59;0.33;0.18;0.1;4.63;6.36;71.37;0.78;2.4;5.05;7.57;11.92;1.41;0.44;0.29;0.18;12.44;4.98;0.62;1.48;4.71;1.46;32;0.89;0.36;3…
OC(=O)CC(c1cccc(c1)Br)CN2CCC(C2)CCc3ccc4c(n3)NCCC4;4242175;5.9;472.47;7.87;0.62;0.99;0.67;1.13;3;13;8;0.13;1;0;30;3;2;0;0;0;0;1;0;1;6;1;40;5;3.3;12;0;4;5;0.7;0.1;1.1;3;0.75;0;0;1;3;0;0;0;1;0;0;1;0.36;291.35;384.16;363;3.67;2;1.07;12.83;1;2.01;25700;10.15;5.99;0.58;0.32;0.18;0.1;2.4;4.43;54.92;0.82;2.4;4.68;5.93;9.67;1.26;0.44;0.3;0.19;9.56;3.68;0.63;1.51;4.77;1.3;30;1;0.42;3.43;4.7;0.26;0.58;0.8;…
CN1CCC(CC1)CNc2ccc3n(n2)c(cn3)-c4cccc(c4)OC(F)(F)F;1952141 1952329;5.9;405.47;7.95;0.63;1.02;0.65;1.15;4;16;5;0.09;0;0;22;5;1;0;0;3;0;0;0;0;9;3;39.2;9.8;2;8;0;4;5;0.72;0.1;1.1;3;0.75;0;0;1;3;0;0;1;0;0;0;1;0.5;266.55;630.98;454;3.61;1.94;0.89;14.66;1;2.05;30379;8.21;5.01;0.59;0.31;0.17;0.1;5.99;4.52;51.85;0.9;2.4;4.97;8.02;11.06;1.41;0.43;0.3;0.18;7.34;2.58;0.55;1.73;4.56;1.55;25;0.86;0.47;3.71;4.…
CC(C1OC2(CCN(CC2)CCc3ccccc3)CN(C1=O)c4ccccc4)C;4436170;5.92;392.59;6.44;0.6;0.99;0.65;1.13;3;13;5;0.08;1;0;32;2;2;0;0;0;0;0;0;0;4;0;41;3.3;3.3;12;0;4;4;0.79;0;1.04;3;0.75;0;0;0;4;0;0;0;0;0;0;2;0.38;395.4;354.76;337;3.32;1.99;1.02;11.91;0.88;1.85;20603;8.79;4.61;0.58;0.34;0.18;0.11;1.7;6.11;53.37;0.67;0;4.99;6.13;9.34;1.23;0.44;0.28;0.18;8.8;3.64;0.61;1.34;4.38;1.43;22;0.76;0.52;3.04;4.16;0.23;0.5…
O=C1N(CC2(OC13CC3)CCN(CC2)CCc4ccccc4)c5ccccc5;4438550;5.92;376.54;6.72;0.61;0.99;0.66;1.12;1;13;4;0.07;1;0;28;2;2;0;0;0;0;0;0;0;4;0;42.9;3.6;3.6;11;0;5;5;0.89;0;1.08;3;0.6;1;0;0;4;0;0;0;0;0;0;2;0.38;374.41;358.76;352;3.24;2.13;0.99;6.61;0.88;1.85;21591;7.11;3.68;0.59;0.34;0.18;0.1;1.79;6.05;45.74;0.34;3.93;5.06;6.17;9.37;1.22;0.43;0.27;0.17;8.58;3.64;0.58;1.37;4.14;1.23;21;0.75;0.46;3;3.87;0.24;0…
CCC(CNc1c(cnc2c1cc(cc2)-c3cnn(c3)C)C(=O)N)CC;4549865;5.92;351.5;6.89;0.61;0.99;0.65;1.13;5;17;7;0.13;1;0;25;5;1;0;0;0;0;0;0;0;6;0;39.2;9.8;2;7;0;3;4;0.58;0.13;1.13;2;0.67;0;0;1;2;0;0;0;1;0;0;1;0.57;133.33;352.32;350;3.67;1.86;0.96;14.74;1;1.41;12203;7.88;3.91;0.58;0.35;0.18;0.09;2.14;4.94;46.6;1.54;2.4;4.88;8.15;10.4;1.44;0.45;0.28;0.18;6.61;1.91;0.6;1.47;4.13;1.5;24;0.92;0.72;3.72;4.83;0.26;0.66…
OC1CNCCCC1n2c3ccc(cc3c4c2ccc(c4)C(F)(F)F)C(F)(F)F;4163616;5.93;416.4;8.86;0.66;1.05;0.65;1.17;7;15;1;0.02;0;0;18;2;1;0;0;6;0;0;0;0;9;6;42.6;4.3;2.1;8;0;4;7;0.69;0.2;1.2;2;0.5;0;0;1;2;1;0;2;0;0;0;2;0.47;117.52;818.79;477;4.06;1.81;0.86;18.18;0.67;1.26;29247;7.02;3.64;0.61;0.34;0.17;0.11;5.87;5.23;90.2;0.93;2.4;5.61;8.69;11.23;1.41;0.42;0.29;0.16;7.31;3.11;0.52;1.75;3.6;1.82;17;0.59;0.71;3.6;4.26;0…
CCN(CCNC(=O)c1ccnc(c1)-c2cnn3c2nc(cc3)-c4cccs4)CC;4205708;5.93;420.59;7.79;0.64;1;0.69;1.13;3;22;8;0.14;1;0;24;6;1;0;1;0;0;0;0;1;8;0;40.7;11.1;1.9;6;0;4;5;0.67;0.1;1.1;3;0.75;0;0;2;2;0;0;1;0;0;0;0;0.64;180.41;439.15;450;3.81;2;0.99;12.96;1;2.09;30174;9.46;4.61;0.57;0.35;0.18;0.09;1.77;5.61;46.34;1.57;3.05;5.04;8.48;11.86;1.51;0.45;0.28;0.18;7.78;2.14;0.6;1.61;4.57;1.3;28;0.93;0.47;3.69;4.7;0.28;0…
FC(Cc1ccccc1)CCN2CCc3c(CC2)cccc3;4575948;5.93;297.45;6.47;0.6;0.98;0.65;1.13;1;12;5;0.1;0;0;24;1;0;0;0;1;0;0;0;0;2;1;43.5;2.2;0;8;0;3;4;0.77;0.12;1.12;2;0.67;0;0;0;2;1;0;0;0;1;0;2;0.5;136.77;281.76;226;2.83;2.06;1.04;5.66;0.86;1.59;7948;7.56;4.42;0.56;0.32;0.17;0.09;2.08;6.18;35.22;0.41;0;4.09;5.61;8.8;1.3;0.45;0.3;0.2;6.19;2.33;0.59;1.25;3.73;1.02;15;0.68;0.54;2.7;3.63;0.23;0.49;0.66;0.74;73.91;…
CC(=O)NC1CC(C)(C)Oc2c1cc(-c3ccc(cc3)Cl)c(n2)-c4ccc(cc4Cl)Cl;1095990 1098847;5.93;475.82;9.15;0.69;1.01;0.73;1.11;7;19;3;0.06;1;0;21;2;2;0;0;0;3;0;0;3;7;3;46.2;3.8;3.8;6;0;4;5;0.71;0.09;1.09;3;0.75;0;0;0;4;0;0;0;1;0;0;2;0.53;329.03;488.06;489;3.46;1.83;0.97;19.26;1;1.37;25814;8.53;4.79;0.6;0.33;0.18;0.11;1.77;4.87;63.42;0.96;0;5.46;8.31;11.03;1.4;0.43;0.29;0.17;9.51;3.2;0.63;1.64;4.7;1.71;28;0.9;0…
Cc1cccc(c1)Nc2nc(ncc2C(=O)N)NC3CNCC3;1835057 1835058;5.95;312.42;7.27;0.62;1;0.65;1.14;3;13;5;0.11;1;0;20;6;1;0;0;0;0;0;0;0;7;0;37.2;14;2.3;5;0;3;3;0.74;0;1;3;1;0;0;1;2;0;0;0;0;0;0;1;0.48;152.38;333.34;317;2.83;1.94;0.91;10.35;0.83;1.34;6892;6.94;3.97;0.58;0.32;0.17;0.09;2.23;4.61;35.57;0.78;2.4;4.41;6.85;9.05;1.34;0.45;0.3;0.19;5.65;1.35;0.56;1.57;4.09;1.37;22;0.96;0.67;3.84;4.85;0.29;0.71;0.89;…
COc1nc2ccc(cc2cc1C(C(c3cc(C)cnc3C)(CCN(C)C)O)c4cccc(c4OC)OC)Br;4528706;5.96;594.6;7.93;0.63;1;0.67;1.12;9;23;10;0.13;0;0;36;3;4;0;0;0;0;1;0;1;8;1;41.3;4;5.3;11;0;4;5;0.56;0.09;1.09;3;0.75;0;0;0;4;0;0;0;1;0;0;2;0.55;495.58;578.95;544;4.74;1.81;0.97;24.73;0.83;1.16;25406;12.22;5.92;0.58;0.35;0.2;0.13;2.67;7.08;95.33;1.23;0;5.56;8.39;11.25;1.42;0.44;0.28;0.17;10.98;4.35;0.65;1.53;5.03;1.68;38;0.97;0…
COc1ccc(cc1-c2cncnc2)C(=O)Nc3ccc(cc3)OC(F)(F)F;3915183;5.96;389.36;9.27;0.69;1.05;0.68;1.14;5;19;5;0.11;1;0;14;3;3;0;0;3;0;0;0;0;9;3;45.2;7.1;7.1;2;0;3;3;0.64;0;1;3;1;0;0;0;3;0;0;0;0;0;0;2;0.6;300.78;699.16;473;3.87;1.86;0.8;15.75;0.88;1.91;12515;8.28;5.22;0.58;0.31;0.17;0.1;6.02;5.52;62.57;1.06;0;4.53;7.26;10.34;1.44;0.45;0.3;0.19;5.57;1.63;0.52;1.86;4.28;1.6;22;0.79;0.55;3.6;4.39;0.35;0.67;0.82…
C=CC(=O)N1CCCC(C1)n2nc(c3c2ncnc3N)-c4ccc(cc4)Oc5ccccc5;1873475;5.96;440.55;7.73;0.65;1;0.68;1.13;3;24;5;0.08;2;0;24;6;2;0;0;0;0;0;0;0;8;0;43.9;10.5;3.5;5;0;5;6;0.82;0.07;1.07;4;0.8;0;0;1;4;0;0;1;0;0;0;2;0.6;393.75;505.01;502;3.16;2.04;0.88;13.43;0.89;2;52558;9.14;4.25;0.58;0.35;0.19;0.11;1.74;5.17;53.83;0.77;2.4;5.4;8.44;12.51;1.5;0.44;0.28;0.18;7.98;3.03;0.55;1.56;4.45;1.3;28;0.85;0.45;3.81;4.69…
O=C(Oc1cccc(c1)-c2oc(cc2C(=O)N)C)NCCCN3CCN(CC3)c4ccccc4;4540218;5.96;462.6;7.23;0.62;1;0.65;1.13;4;19;9;0.13;2;0;30;4;4;0;0;0;0;0;0;0;8;0;40.6;6.3;6.3;8;0;4;4;0.68;0;1;4;1;0;0;1;3;0;0;0;0;0;0;2;0.46;397.28;523.88;468;3.87;1.96;0.93;16.17;1;2.5;35013;11.45;6.56;0.57;0.33;0.18;0.1;2.24;5.24;64.58;0.66;2.4;4.67;6.9;10.82;1.38;0.45;0.3;0.19;8.33;2.82;0.57;1.54;4.68;1.33;30;0.88;0.34;3.5;4.45;0.26;0.5…
Fc1cncc(c1)N2CC3(CCN(CC3)CCc4ccccc4)OC(C2=O)C;4470425;5.96;383.51;7.1;0.62;1;0.65;1.13;3;13;4;0.07;1;0;26;3;2;0;0;1;0;0;0;0;6;1;40.7;5.6;3.7;10;0;4;4;0.82;0;1.04;3;0.75;0;0;0;4;0;0;0;0;0;0;1;0.39;378.32;458.52;371;2.92;1.99;0.96;11.74;0.88;1.94;20802;8.08;4.33;0.59;0.34;0.18;0.11;2.1;5.63;56.5;0.52;0;4.88;6.09;9.43;1.24;0.44;0.28;0.18;7.81;3.22;0.58;1.55;4.28;1.45;24;0.86;0.5;3.41;4.51;0.27;0.59;…
CC1OC2(CCN(CC2)CCc3ccccc3)CN(C1=O)c4ccccc4Cl;4452042 4483643 4584335;5.96;398.97;7.25;0.62;0.99;0.67;1.12;3;13;4;0.07;1;0;27;2;2;0;0;0;1;0;0;1;5;1;41.8;3.6;3.6;10;0;4;4;0.82;0;1.04;3;0.75;0;0;0;4;0;0;0;0;0;0;2;0.39;376.21;378.97;360;2.92;1.99;1.01;11.6;0.88;1.91;20802;8.34;4.34;0.59;0.34;0.18;0.11;1.78;5.76;50.72;0.52;0;4.9;6.11;9.46;1.25;0.44;0.28;0.18;8.3;3.45;0.61;1.48;4.28;1.45;24;0.86;0.5;3.…
FCCOc1cccc(c1)CCC2CCN(CC2)CCc3ccccc3;4209141 4213979 4217431;5.96;355.54;6.35;0.59;0.99;0.64;1.13;1;12;8;0.14;0;0;30;1;1;0;0;1;0;0;0;0;3;1;41.1;1.8;1.8;11;0;3;3;0.69;0;1;3;1;0;0;0;3;0;0;0;0;0;0;2;0.43;294.17;341.49;260;3.08;2.05;1.06;7.21;1;2.29;11924;10.45;6.52;0.55;0.3;0.16;0.09;1.94;4.22;41.29;0.9;0;4.19;5.55;8.99;1.28;0.46;0.3;0.2;7.24;2.82;0.6;1.32;4.32;0.93;22;0.85;0.44;2.9;4.2;0.23;0.5;0.7…
C=CC(=O)NC1CCN(C1)c2ccc(c(n2)Nc3ccc(cc3)N4CCCCC4)C(=O)N;4278321 4278717 4286628;5.96;434.6;7.01;0.61;1;0.65;1.14;4;15;7;0.11;3;0;30;6;2;0;0;0;0;0;0;0;8;0;38.7;9.7;3.2;9;0;4;4;0.72;0;1;4;1;0;0;1;3;0;0;0;0;0;0;1;0.34;340.87;448.38;421;3.61;1.96;0.96;15.49;1;2.22;29771;10.26;5.56;0.58;0.33;0.17;0.09;2.2;4.98;60.68;1.09;2.4;4.93;7.34;10.34;1.32;0.44;0.29;0.19;8.29;2.87;0.57;1.52;4.48;1.37;28;0.88;0.4…
FCCOc1ccc(cc1)CCN2CCN(CC2)CCc3ccccc3;4206313 4209058;5.99;356.53;6.48;0.59;0.99;0.64;1.13;1;12;8;0.14;0;0;29;2;1;0;0;1;0;0;0;0;4;1;40;3.6;1.8;10;0;3;3;0.69;0;1;3;1;0;0;0;3;0;0;0;0;0;0;2;0.43;300.14;361.14;272;3.08;2.05;1.03;7.3;0.9;2.46;11924;10.42;6.5;0.55;0.31;0.16;0.09;1.95;4.11;38.68;0.9;0;4.21;5.53;8.97;1.27;0.46;0.3;0.21;6.85;2.47;0.59;1.4;4.01;0.93;20;0.77;0.42;2.78;3.7;0.24;0.48;0.64;0.72…
COc1cc2ccc(cc2cc1C(C(c3cccc4c3occ4)(CCN(C)C)O)c5cnc(c(c5)OC)OC)Br;4227762;6;605.57;8.3;0.65;1;0.68;1.12;7;27;10;0.13;0;0;33;2;5;0;0;0;0;1;0;1;8;1;43.8;2.7;6.8;9;0;5;7;0.63;0.16;1.16;3;0.6;0;0;1;4;0;0;1;1;0;0;3;0.61;477.15;623.04;583;4.74;1.9;0.94;22.4;1;1.28;37607;11.89;5.53;0.58;0.36;0.2;0.12;2.69;7.1;85.15;1.17;2.4;5.71;8.65;12.11;1.47;0.44;0.27;0.17;11.04;4.39;0.62;1.53;5.02;1.61;39;0.98;0.62;…
Fc1ccc(cc1)-c2nc(sc2-c3ccnc(n3)Nc4ccnc(c4)C)C5CCNCC5;4591417;6;446.6;8.12;0.66;1;0.7;1.13;2;23;5;0.09;0;0;23;6;0;0;1;1;0;0;0;1;8;1;43.6;10.9;0;6;0;5;5;0.91;0;1;5;1;0;0;1;4;0;0;0;0;0;0;1;0.64;416.1;508.22;490;2.45;2.09;0.96;11.02;1;1.69;34656;9.3;4.81;0.58;0.33;0.18;0.11;1.93;5.55;47.71;0.41;2.4;5.23;8.19;12.02;1.5;0.44;0.28;0.18;8.87;3.63;0.58;1.61;4.69;1.2;28;0.88;0.47;3.8;4.83;0.28;0.66;0.84;0.…
N#Cc1ccc2c(c1)cc(c(c2)OC)C(C(c3cccc4c3CCC4)(CCN(C)C)O)c5cccc(c5OC)OC;4227161;6;550.75;6.97;0.63;0.99;0.67;1.12;7;24;10;0.12;0;1;38;2;4;0;0;0;0;0;0;0;6;0;44.3;2.5;5.1;12;0;5;7;0.61;0.16;1.16;3;0.6;0;0;1;4;0;0;1;1;0;0;4;0.51;483.44;574.65;539;4.85;1.9;0.94;22.63;1;1.35;40921;12.13;5.4;0.58;0.36;0.21;0.12;2.58;7.31;93.55;1.2;2.4;5.74;8.59;11.77;1.42;0.44;0.27;0.17;11.06;4.77;0.6;1.38;5.16;1.6;40;0.9…
COc1cc2ccc(cc2cc1C(C(c3cccc4c3cco4)(CCN(C)C)O)c5ccnc(c5OC)OC)Br;4225899;6;605.57;8.3;0.65;1;0.68;1.12;7;27;10;0.13;0;0;33;2;5;0;0;0;0;1;0;1;8;1;43.8;2.7;6.8;9;0;5;7;0.63;0.16;1.16;3;0.6;0;0;1;4;0;0;1;1;0;0;3;0.61;468.75;623.04;584;4.74;1.9;0.94;22.18;0.83;1.19;37607;11.89;5.4;0.58;0.36;0.21;0.12;2.68;7.2;85.84;1.17;2.4;5.71;8.64;12.13;1.47;0.44;0.27;0.17;10.99;4.51;0.62;1.53;4.97;1.61;38;0.95;0.6…
COc1cccc(c1)N2CC3(CCN(CC3)CCc4ccccc4)OC(C2=O)C;4550656;6;394.56;6.69;0.6;0.99;0.65;1.13;3;13;5;0.08;1;0;30;2;3;0;0;0;0;0;0;0;5;0;40.7;3.4;5.1;11;0;4;4;0.79;0;1.04;3;0.75;0;0;0;4;0;0;0;0;0;0;2;0.38;394.11;400.5;361;3.08;1.99;0.98;12.11;1;2.01;23383;8.76;4.59;0.58;0.34;0.18;0.11;1.76;5.83;51.01;0.67;0;4.93;6.18;9.54;1.24;0.44;0.28;0.18;8.15;3.41;0.6;1.41;4.44;1.43;25;0.86;0.49;3.18;4.42;0.24;0.54;0…
CCC(CNc1c(cnc2c1cc(cc2)-c3ccnnc3)C(=O)N)CC;4535526 4543897 4569880 4576684 4585489;6;349.48;7.13;0.62;1;0.66;1.13;4;18;7;0.14;1;0;23;5;1;0;0;0;0;0;0;0;6;0;40.8;10.2;2;6;0;3;4;0.62;0.13;1.13;2;0.67;0;0;0;3;0;0;0;1;0;0;1;0.61;212;360.32;354;3.61;1.9;0.95;13.12;1;1.41;12430;8.14;3.96;0.57;0.34;0.18;0.1;2.15;4.93;46.72;1.5;0;4.84;8.18;10.62;1.47;0.45;0.28;0.18;6.34;1.88;0.58;1.49;3.98;1.42;24;0.92;0.…
NCC1(C)CCN(CC1)c2nc3[nH]nc(c3c(=O)n2C)-c4cccc(c4Cl)Cl;4539145;6.01;421.37;8.43;0.65;1.01;0.68;1.14;6;13;3;0.06;2;0;22;6;1;0;0;0;2;0;0;2;9;2;38;12;2;8;0;4;5;0.75;0.1;1.1;3;0.75;0;0;1;3;0;0;1;0;0;0;1;0.36;238.78;438.37;441;3;1.86;0.96;16.55;1;1.93;25003;7.34;3.36;0.61;0.38;0.19;0.1;1.84;6.17;56.62;0.82;2.4;5.2;7.75;10.34;1.32;0.43;0.27;0.18;8.46;2.89;0.62;1.72;4.38;1.71;26;0.93;0.58;3.82;4.73;0.3;0…
N#CC=Cc1cc(C)c(c(c1)C)Oc2nc(NC3CCN(CC3)Cc4ccc(cc4)S(=O)(=O)N)nc5c2ccs5;4526732;6.01;574.79;8.21;0.66;1.01;0.7;1.12;6;26;8;0.11;3;1;30;6;3;0;2;0;0;0;0;2;11;0;41.4;8.6;4.3;8;0;5;6;0.68;0.07;1.07;4;0.8;0;0;1;4;0;0;1;0;0;0;2;0.5;536.47;621.15;630;4.24;1.93;1.05;22.45;0.92;2.77;101504;12.04;6.88;0.59;0.33;0.17;0.09;4.6;4.5;79.2;1.03;2.4;5.29;7.96;13.39;1.52;0.44;0.29;0.18;12.38;4.06;0.6;1.7;4.85;1.55;…
Fc1ccc(c(c1)C(=O)Nc2ccc(cc2C)N3CCC(C3)N4CCCC4C)C;2391167 2403549 2403550;6.01;395.57;6.71;0.6;0.99;0.65;1.13;5;13;4;0.07;1;0;30;3;1;0;0;1;0;0;0;0;5;1;40.7;5.1;1.7;11;0;4;4;0.76;0;1;4;1;0;0;2;2;0;0;0;0;0;0;2;0.38;207.67;421.47;367;3;1.91;1;15.77;0.88;2.09;22624;8.35;4.28;0.59;0.35;0.19;0.09;2.07;5.61;54.66;0.61;3.05;4.76;6.86;9.8;1.28;0.44;0.28;0.18;8.53;2.88;0.61;1.44;4.35;1.49;29;1;0.46;3.3;4.65…
CCOc1cc(CN2CCC3(CC2)OC(=O)C(C3)Cc4ccc(cc4)F)cc(c1-c5ccc(cc5)F)OCC;4292255;6.02;535.68;7.24;0.62;1.01;0.65;1.13;5;19;9;0.12;1;0;35;1;4;0;0;2;0;0;0;0;7;2;43.2;1.4;5.4;13;0;5;5;0.72;0;1.04;4;0.8;0;0;1;4;0;0;0;0;0;0;3;0.42;581.6;690.81;534;3.81;1.96;0.96;19.92;0.91;2.34;75886;12.06;6.45;0.58;0.33;0.19;0.12;1.96;5.7;92.77;0.96;2.4;5.35;7.45;11.51;1.34;0.44;0.28;0.18;10.45;4.4;0.58;1.49;4.67;1.5;27;0.6…
COc1nc2ccc(cc2cc1C(C(c3cccc(c3)F)(CCN(C)C)O)c4ccc(nc4)N(C)C)Br;4204414;6.05;567.55;8.23;0.64;1;0.68;1.13;8;23;9;0.13;0;0;32;4;2;0;0;1;0;1;0;1;8;2;42;5.8;2.9;9;0;4;5;0.6;0.09;1.09;3;0.75;0;0;0;4;0;0;0;1;0;0;2;0.58;479.76;583.23;519;4.74;1.83;0.96;22.96;1;1.34;22388;11.34;5.9;0.59;0.34;0.18;0.12;2.75;6.62;92.82;1.19;0;5.47;8.3;11.07;1.42;0.44;0.29;0.17;10.61;3.78;0.63;1.6;4.81;1.67;34;0.92;0.68;3.6…
CN1CCC(CC1)Cn2nc(c3c2ncnc3N)-c4ccc5c(c4)ccc(c5)OCC6CC6;4572930;6.05;442.62;7.03;0.62;0.99;0.66;1.13;2;21;6;0.09;0;0;30;6;1;0;0;0;0;0;0;0;7;0;41.3;9.5;1.6;11;0;6;8;0.85;0.14;1.14;4;0.67;1;0;1;4;0;0;1;1;0;0;2;0.55;342.05;443.27;460;3;2.13;0.95;11.02;1;2.1;73965;8.59;4.42;0.59;0.33;0.18;0.11;1.19;2.46;44.78;0.4;3.93;5.49;8.86;12.89;1.49;0.43;0.27;0.17;9.71;3.58;0.58;1.46;4.74;1.23;30;0.91;0.39;3.58;…
CCCCNc1nc(N)nc2c1CN(CC2)C(=O)c3cccs3;4281089;6.05;331.49;7.53;0.62;1;0.66;1.14;3;12;5;0.11;1;0;21;5;1;0;1;0;0;0;0;1;7;0;36.4;11.4;2.3;7;0;3;4;0.65;0.13;1.13;2;0.67;0;0;1;2;0;0;0;1;0;0;0;0.44;114.67;329.18;330;3.16;1.94;1.05;10.44;1;1.46;8676;7.37;3.7;0.57;0.33;0.18;0.1;1.6;5.56;37.73;1.37;2.4;4.62;6.56;8.91;1.28;0.45;0.29;0.18;6.54;2.08;0.61;1.65;4.35;1.37;23;1;0.69;3.73;4.81;0.3;0.68;0.88;0.88;6…
N#Cc1ccc2c(c1)cc(c(c2)OC)C(C(c3cc4c(o3)cccc4)(CCN(C)C)O)c5cccc(c5)F;4227540;6.05;508.63;7.59;0.66;1;0.69;1.12;6;28;8;0.11;0;1;29;2;3;0;0;1;0;0;0;0;6;1;47.8;3;4.5;7;0;5;7;0.66;0.16;1.16;3;0.6;0;0;1;4;0;0;1;1;0;0;4;0.64;455.81;611.02;540;4.58;1.92;0.89;20.02;0.86;1.34;35821;10.49;5.01;0.58;0.35;0.19;0.12;2.82;6.73;89.61;1.12;2.4;5.65;8.66;12.23;1.5;0.44;0.28;0.17;9.88;3.92;0.57;1.48;4.81;1.58;37;0.…
Clc1ccc(nc1)C(=O)Nc2ccc3c(c2)C4(COC(=N4)N)c5c(O3)cnc(c5)C6=CCCOC6;4294221;6.05;489.95;8.91;0.69;1.02;0.71;1.12;3;21;3;0.05;3;0;20;5;4;0;0;0;1;0;0;1;10;1;45.5;9.1;7.3;5;0;6;9;0.86;0.13;1.17;3;0.5;0;0;1;5;0;0;0;2;0;0;1;0.45;436.08;621.73;586;3.46;2.07;0.86;13.89;0.89;1.89;82927;8.74;3.99;0.59;0.35;0.2;0.12;2.19;5.73;59.13;0.45;2.4;5.69;8.39;12.36;1.41;0.43;0.27;0.17;8.8;3.3;0.55;1.74;4.79;1.44;35;1…
COc1cc2ccc(cc2cc1C(C(c3cccc4c3occ4)(CCN(C)C)O)c5ccnc(c5OC)OC)Br;4228130;6.05;605.57;8.3;0.65;1;0.68;1.12;7;27;10;0.13;0;0;33;2;5;0;0;0;0;1;0;1;8;1;43.8;2.7;6.8;9;0;5;7;0.63;0.16;1.16;3;0.6;0;0;1;4;0;0;1;1;0;0;3;0.61;468.75;623.04;584;4.74;1.9;0.94;22.18;0.83;1.19;37607;11.89;5.4;0.58;0.36;0.21;0.12;2.71;7.18;86.39;1.17;2.4;5.71;8.64;12.13;1.47;0.44;0.27;0.17;11;4.49;0.62;1.53;4.97;1.61;39;0.98;0.…
COc1nc2ccc(cc2cc1C(C(c3cccc(c3)F)(CCN(C)C)O)c4sc(c(c4)C)C)Br;4206467;6.06;557.57;8.58;0.65;1;0.7;1.12;8;22;8;0.12;0;0;30;2;2;0;1;1;0;1;0;2;7;2;43.1;3.1;3.1;9;0;4;5;0.6;0.1;1.1;3;0.75;0;0;1;3;0;0;0;1;0;0;2;0.58;324.9;542.8;505;4.47;1.82;1.03;21.86;0.83;1.19;19094;10.54;5.4;0.59;0.34;0.19;0.12;2.66;6.59;85.88;1.16;2.4;5.4;8.25;10.84;1.41;0.44;0.28;0.17;11.44;4.57;0.66;1.63;4.77;1.69;34;0.97;0.72;3.…
Fc1ccc2c(c1)onc2C3CCN(CC3)CCCC(=O)c4cc5CCC(=O)N6c5c(c4)CC6;4289498;6.08;461.58;7.45;0.64;1.01;0.67;1.13;3;18;6;0.09;2;0;28;3;3;0;0;1;0;0;0;0;7;1;43.5;4.8;4.8;12;0;6;11;0.79;0.3;1.26;3;0.5;0;0;2;4;0;0;3;1;1;0;2;0.41;384.09;574.25;495;3.46;2.08;0.95;14.04;1;2.29;125537;8.81;4.06;0.59;0.36;0.2;0.11;1.98;5.93;65.69;0.46;3.05;5.38;7.22;12.12;1.36;0.43;0.27;0.17;9.79;4.33;0.56;1.56;4.85;1.33;32;0.94;0.…
N#Cc1cc(C)c(c(c1)C)Oc2nc(NC3CCN(CC3)Cc4ccc(cc4)C(=O)N)nc5c2COC5;4514678;6.08;498.64;7.44;0.64;1;0.67;1.13;5;20;7;0.1;1;1;30;6;3;0;0;0;0;0;0;0;9;0;41.8;9;4.5;10;0;5;6;0.73;0.07;1.07;4;0.8;0;0;1;4;0;0;1;0;0;0;2;0.44;483.73;571.43;528;3.61;1.97;0.91;19.42;0.91;2.41;78877;10.86;5.75;0.59;0.34;0.18;0.1;2.08;4.29;66.93;0.76;2.4;5.22;7.51;12.01;1.4;0.44;0.28;0.18;9.68;3.26;0.57;1.56;4.65;1.41;30;0.81;0.…
FCCOc1cccc(c1)CCC2CCN(CC2)CCc3ccccc3OC;4218476;6.1;385.57;6.43;0.59;0.99;0.63;1.13;2;12;9;0.15;0;0;32;1;2;0;0;1;0;0;0;0;4;1;40;1.7;3.3;12;0;3;3;0.64;0;1;3;1;0;0;0;3;0;0;0;0;0;0;2;0.4;317.01;397.23;297;3.32;2;1.04;10.56;1;2.36;15352;11.31;6.68;0.55;0.32;0.17;0.09;1.95;4.26;47.87;1.06;0;4.28;5.68;9.31;1.29;0.46;0.3;0.2;7.57;2.96;0.6;1.37;4.5;1.1;26;0.93;0.44;2.98;4.5;0.23;0.51;0.76;0.85;128.59;6.27…
O=C1C(C)OC2(CN1c3ccccc3)CCN(CC2)CCc4ccccc4F;4536259;6.1;382.52;6.96;0.61;1;0.65;1.13;3;13;4;0.07;1;0;27;2;2;0;0;1;0;0;0;0;5;1;41.8;3.6;3.6;10;0;4;4;0.82;0;1.04;3;0.75;0;0;0;4;0;0;0;0;0;0;2;0.39;377.76;438.87;360;2.92;1.99;0.97;11.82;0.88;1.91;20900;8.12;4.2;0.59;0.35;0.18;0.1;1.79;5.84;56.08;0.52;0;4.85;6.05;9.46;1.25;0.44;0.28;0.18;7.89;3.29;0.58;1.48;4.42;1.45;24;0.86;0.49;3.2;4.24;0.26;0.55;0.…
CCON=Cc1ccc(cc1)OCCC(CCN2CCN(C2=O)c3ccnc(c3)N)C;4210399;6.1;425.59;6.86;0.6;1;0.63;1.14;4;14;11;0.17;2;0;31;5;3;0;0;0;0;0;0;0;8;0;37.1;8.1;4.8;10;0;3;3;0.55;0;1;3;1;0;0;1;2;0;0;0;0;0;0;1;0.36;245.7;459.1;406;3.94;1.92;0.98;15.4;0.91;2.59;17899;11.8;7.03;0.56;0.32;0.16;0.09;1.64;5.69;61.33;1.18;2.4;4.39;5.86;9.54;1.3;0.46;0.3;0.2;7.61;2.16;0.59;1.54;4.67;1.32;29;0.94;0.4;3.62;4.85;0.26;0.61;0.81;0…
COc1cc2ccc(cc2cc1C(C(c3cc4c(o3)cccc4)(CCN(C)C)O)c5ccnc(c5OC)OC)Br;4226688;6.1;605.57;8.3;0.65;1;0.68;1.12;7;27;10;0.13;0;0;33;2;5;0;0;0;0;1;0;1;8;1;43.8;2.7;6.8;9;0;5;7;0.63;0.16;1.16;3;0.6;0;0;1;4;0;0;1;1;0;0;3;0.61;481.27;623.04;586;4.74;1.9;0.94;22.24;1;1.28;38518;11.89;5.53;0.58;0.35;0.2;0.12;2.77;7.03;85.74;1.17;2.4;5.72;8.64;12.14;1.47;0.44;0.27;0.17;11;4.4;0.62;1.53;4.77;1.61;38;0.95;0.63;…
CN1CCC(CC1)Cn2nc(c3c2ncnc3N)-c4ccc5c(c4)ccc(n5)OC6CC6;4517731 4543259;6.1;429.58;7.28;0.63;1;0.66;1.13;2;21;5;0.08;0;0;27;7;1;0;0;0;0;0;0;0;8;0;40.7;11.9;1.7;10;0;6;8;0.88;0.14;1.14;4;0.67;1;0;1;4;0;0;1;1;0;0;1;0.57;326.06;458.92;476;2.83;2.13;0.92;10.77;0.89;1.95;67451;7.99;4.06;0.59;0.33;0.18;0.11;1.2;2.34;42.74;0.41;3.93;5.49;8.87;12.83;1.5;0.42;0.27;0.17;9.11;3.4;0.57;1.51;4.69;1.25;29;0.91;0…
Cn1c(SCCCNC2CCC3(C2C3)c4ccc(cc4)C(F)(F)F)nnc1-c5ocnc5C;1258035 1258153;6.1;477.61;8.1;0.64;1.02;0.66;1.15;5;16;8;0.13;0;0;26;5;1;0;1;3;0;0;0;1;10;3;39;8.5;1.7;12;0;5;6;0.67;0.09;1.09;4;0.8;1;0;3;2;0;0;0;0;0;0;1;0.43;241.2;677.84;522;4.3;1.94;0.98;18;0.9;2.4;49898;8.67;4.42;0.6;0.35;0.18;0.08;5.53;4.85;65.62;0.72;4.51;4.93;6.55;10.85;1.32;0.43;0.27;0.17;10.04;3.88;0.59;1.77;4.66;1.66;29;0.88;0.32;…
FCCOc1ccccc1CCN2CCN(CC2)CCc3ccccc3Cl;4202598 4210865;6.12;390.97;7.11;0.61;1;0.65;1.13;2;12;8;0.14;0;0;28;2;1;0;0;1;1;0;0;1;5;2;40;3.6;1.8;10;0;3;3;0.67;0;1;3;1;0;0;0;3;0;0;0;0;0;0;2;0.41;300.09;395.34;308;3.16;2;1.04;10.12;0.89;2.18;13577;10.77;6.29;0.56;0.32;0.17;0.09;1.95;4.37;45.02;0.98;0;4.23;5.64;9.25;1.29;0.46;0.3;0.2;7.33;2.64;0.61;1.51;4.51;1.12;25;0.93;0.46;2.95;3.91;0.26;0.51;0.68;0.76…
N#Cc1c(cccc1Cl)OCC(CNC(Cc2ccc3c(c2)cccc3)(C)C)O;180672 2112075;6.12;408.96;7.57;0.64;1;0.68;1.12;5;18;8;0.14;0;1;25;2;2;0;0;0;1;0;0;1;5;1;44.4;3.7;3.7;7;0;3;4;0.55;0.13;1.13;2;0.67;0;0;0;3;0;0;0;1;0;0;3;0.55;291.29;396.07;373;4.24;1.86;0.97;15.69;1;2.1;14191;9.39;5.79;0.58;0.33;0.17;0.09;2.05;4.31;62.78;0.77;0;4.37;6.46;10.51;1.46;0.45;0.3;0.19;8.22;2.35;0.6;1.49;4.65;1.57;28;0.97;0.48;3.56;4.49;…
CC1C(Oc2c(S1(=O)=O)cccc2)c3ccc(cc3)OCCCN4CCCC4;1823180 549908 558248 562326;6.13;401.57;7.3;0.62;1;0.66;1.12;3;14;6;0.1;2;0;27;1;4;0;1;0;0;0;0;1;6;0;40;1.8;7.3;10;0;4;5;0.75;0.1;1.1;3;0.75;0;0;1;3;0;0;0;1;0;0;2;0.39;245.45;421.45;399;3.24;1.99;1.12;11.49;1;2.1;22801;8.34;4.19;0.59;0.35;0.18;0.09;4.33;5.83;57.55;0.52;2.4;4.8;7.06;10.03;1.32;0.44;0.28;0.18;9.83;3.74;0.61;1.52;4.31;1.45;23;0.82;0.44…
CCN(C(CNC(=O)c1ccnc(c1)-c2cnn3c2nc(cc3)-c4cccs4)C)CC;4217261;6.14;434.62;7.63;0.64;1;0.68;1.13;4;22;8;0.13;1;0;26;6;1;0;1;0;0;0;0;1;8;0;40.4;10.5;1.8;7;0;4;5;0.65;0.1;1.1;3;0.75;0;0;2;2;0;0;1;0;0;0;0;0.62;188.88;445.15;460;4.06;1.96;1;15.08;1;2.08;32310;9.67;4.68;0.58;0.35;0.18;0.08;1.77;5.75;50.71;1.6;3.05;5.06;8.48;11.92;1.5;0.44;0.28;0.18;8.27;2.17;0.61;1.59;4.57;1.38;29;0.94;0.47;3.7;4.75;0.2…
CCC(CNc1c(C(=O)N)c(C)nc2c1cc(cc2)-c3cccnc3)CC;4574647;6.17;362.52;6.84;0.62;0.99;0.66;1.13;5;18;7;0.13;1;0;26;4;1;0;0;0;0;0;0;0;5;0;41.5;7.5;1.9;7;0;3;4;0.59;0.13;1.13;2;0.67;0;0;0;3;0;0;0;1;0;0;1;0.59;222.06;348.67;351;3.67;1.86;0.98;14.83;1;1.38;13331;8.39;4.05;0.57;0.35;0.19;0.1;2.12;5.16;50.94;1.51;0;4.95;8.26;10.68;1.46;0.45;0.28;0.18;6.85;2.1;0.6;1.42;4.06;1.49;25;0.93;0.74;3.6;4.75;0.25;0.…
Clc1ccc(cc1)Oc2ccc(cc2)CNCCCn3nnc(c3)C(=O)N4CCOCC4;4440009;6.17;455.99;7.86;0.64;1.01;0.67;1.13;2;18;9;0.15;1;0;26;5;3;0;0;0;1;0;0;1;9;1;39.7;8.6;5.2;8;0;4;4;0.72;0;1;4;1;0;0;1;3;0;0;0;0;0;0;2;0.49;383.22;512.32;459;3.54;2.04;0.95;11.33;1;2.69;30056;11.43;6.78;0.57;0.32;0.17;0.09;1.75;5.41;54.32;0.41;2.4;4.47;6.69;10.68;1.39;0.45;0.3;0.2;7.94;2.31;0.58;1.68;4.38;1.12;26;0.81;0.31;3.64;4.51;0.29;0…
OCC1OC2(CCN(CC2)CCc3ccccc3)CN(C1=O)c4ccccc4;4459117 4515812;6.18;380.53;6.8;0.61;0.99;0.65;1.13;2;13;5;0.09;1;0;28;2;3;0;0;0;0;0;0;0;5;0;41.1;3.6;5.4;10;0;4;4;0.82;0;1.04;3;0.75;0;0;0;4;0;0;0;0;0;0;2;0.39;379.38;380.91;338;3;2.04;0.98;9.56;0.88;1.88;19504;8.54;4.36;0.57;0.34;0.18;0.11;2.11;5.74;52.46;0.62;0;4.91;6.06;9.32;1.23;0.44;0.28;0.18;7.81;3.34;0.58;1.43;4.14;1.3;22;0.79;0.51;3.2;4.15;0.25…
FCCOc1ccccc1CCC2CCN(CC2)CCc3ccc(cc3)F;4204715 4210347;6.19;373.53;6.67;0.6;1;0.64;1.14;2;12;8;0.14;0;0;29;1;1;0;0;2;0;0;0;0;4;2;41.1;1.8;1.8;11;0;3;3;0.67;0;1;3;1;0;0;0;3;0;0;0;0;0;0;2;0.41;303.14;435.6;295;3.16;2;1.03;10.34;1;2.31;13577;10.54;6.41;0.56;0.31;0.16;0.1;1.95;4.97;52.04;0.98;0;4.25;5.61;9.21;1.29;0.46;0.3;0.2;7.35;2.89;0.59;1.4;4.36;1.12;23;0.85;0.45;3.06;4.38;0.24;0.53;0.76;0.84;118…
N#Cc1cccc(c1)CCN2CCC3(CC2)OC(C)C(=O)N(C3)c4ccccc4;4463621;6.22;389.54;6.96;0.62;0.99;0.66;1.12;3;14;4;0.07;1;1;27;3;2;0;0;0;0;0;0;0;5;0;42.9;5.4;3.6;10;0;4;4;0.79;0;1.04;3;0.75;0;0;0;4;0;0;0;0;0;0;2;0.38;396.86;396.41;367;3.08;1.99;0.97;12.33;1;2;23575;8.47;4.41;0.58;0.34;0.18;0.11;1.75;5.7;53.34;0.67;0;4.88;6.15;9.75;1.27;0.44;0.28;0.18;8.11;3.39;0.58;1.43;4.51;1.43;25;0.86;0.47;3.27;4.36;0.25;0…
Fc1cccc(c1)CCN2CCC3(CC2)OC(C)C(=O)N(C3)c4ccccc4;4534193;6.22;382.52;6.96;0.61;1;0.65;1.13;3;13;4;0.07;1;0;27;2;2;0;0;1;0;0;0;0;5;1;41.8;3.6;3.6;10;0;4;4;0.82;0;1.04;3;0.75;0;0;0;4;0;0;0;0;0;0;2;0.39;379.77;438.87;359;2.92;1.99;0.97;11.93;0.88;1.94;20900;8.12;4.35;0.59;0.34;0.18;0.11;1.84;5.66;54.52;0.52;0;4.85;6.05;9.43;1.24;0.44;0.28;0.18;7.93;3.3;0.58;1.48;4.42;1.45;23;0.82;0.48;3.2;4.3;0.26;0.…
COc1cc2ccc(cc2cc1C(C(c3ccc4c(c3)cco4)(CCN(C)C)O)c5ccnc(c5OC)OC)Br;4226743;6.22;605.57;8.3;0.65;1;0.68;1.12;7;27;10;0.13;0;0;33;2;5;0;0;0;0;1;0;1;8;1;43.8;2.7;6.8;9;0;5;7;0.63;0.16;1.16;3;0.6;0;0;1;4;0;0;1;1;0;0;3;0.61;470.44;623.04;583;4.74;1.9;0.94;22.24;1;1.28;37745;11.89;5.53;0.58;0.36;0.2;0.12;2.65;7.09;84.77;1.17;2.4;5.7;8.63;12.11;1.47;0.44;0.27;0.17;11.03;4.42;0.62;1.53;5.02;1.61;39;0.98;0…
Fc1ccc(cc1)-c2nc(sc2-c3ccnc(n3)Nc4ccncn4)C5CCNCC5;4572065;6.22;433.56;8.5;0.68;1.01;0.71;1.13;1;23;5;0.09;0;0;20;7;0;0;1;1;0;0;0;1;9;1;43.1;13.7;0;5;0;5;5;0.94;0;1;5;1;0;0;1;4;0;0;0;0;0;0;1;0.66;401.2;519.86;492;2.35;2.14;0.94;7.6;1;1.65;30837;9.03;4.55;0.57;0.33;0.18;0.11;1.93;5.52;44.38;0.32;2.4;5.2;8.16;11.88;1.5;0.44;0.28;0.18;8.28;3.49;0.56;1.67;4.57;1.06;27;0.87;0.48;3.83;4.78;0.29;0.67;0.8…
CC1(C)CC(Nc2ccc(nn2)-c3cc4c(s3)cccc4)CC(N1)(C)C;4289183;6.22;366.58;7.05;0.62;0.99;0.67;1.13;4;16;3;0.06;0;0;26;4;0;0;1;0;0;0;0;1;5;0;40.4;7.7;0;9;0;4;5;0.81;0.1;1.1;3;0.75;0;0;1;3;0;0;1;0;0;0;1;0.55;247.32;308.82;357;3.16;1.93;1.03;13.07;0.86;1.87;21037;6.49;4.04;0.61;0.32;0.18;0.09;1.14;1.47;37.02;0.6;2.4;4.75;7.82;10.73;1.41;0.42;0.29;0.17;9.68;3.02;0.64;1.42;3.46;1.67;21;0.81;0.48;3.3;4.07;0.…
N#Cc1ccc2c(c1)cc(c(c2)OC)C(C(c3cccc4c3occ4)(CCN(C)C)O)c5cccc(c5)F;4229114;6.22;508.63;7.59;0.66;1;0.69;1.12;6;28;8;0.11;0;1;29;2;3;0;0;1;0;0;0;0;6;1;47.8;3;4.5;7;0;5;7;0.66;0.16;1.16;3;0.6;0;0;1;4;0;0;1;1;0;0;4;0.64;443.99;611.02;538;4.58;1.92;0.89;19.97;1;1.37;34926;10.49;4.89;0.58;0.35;0.2;0.12;2.76;6.88;90.31;1.12;2.4;5.64;8.66;12.22;1.5;0.44;0.28;0.17;9.88;4;0.57;1.48;5.04;1.58;37;0.97;0.62;3…
CCN(Cc1cc(ccc1F)-c2ccc3n(n2)c(cn3)-c4ccc(cc4)S(=O)C)CC;4483664;6.23;436.6;7.8;0.65;1;0.69;1.13;5;23;7;0.12;1;0;25;4;1;0;1;1;0;0;0;1;7;1;42.9;7.1;1.8;6;0;4;5;0.68;0.1;1.1;3;0.75;0;0;1;3;0;0;1;0;0;0;2;0.65;280.55;501.29;472;3.67;1.92;1.05;17.11;1;2;37676;9.19;4.5;0.58;0.35;0.18;0.1;2.24;6.41;59.35;1.23;2.4;5.16;8.73;12.42;1.54;0.44;0.28;0.18;8.76;2.68;0.6;1.63;4.57;1.46;27;0.87;0.5;3.55;4.57;0.28;0…
COc1ccc2c(c1)CCN(CC2)CCC(Cc3ccccc3)F;4457961;6.26;327.48;6.55;0.6;0.99;0.65;1.13;2;12;6;0.12;0;0;26;1;1;0;0;1;0;0;0;0;3;1;42;2;2;9;0;3;4;0.71;0.12;1.12;2;0.67;0;0;0;2;1;0;0;0;1;0;2;0.46;151.15;337.49;262;3.08;2;1.02;8.95;0.88;1.79;10201;8.41;4.9;0.56;0.32;0.17;0.1;2.1;6.26;41.02;0.68;0;4.28;5.8;9.01;1.29;0.45;0.3;0.2;6.55;2.47;0.6;1.36;4.25;1.19;22;0.92;0.52;2.9;4.1;0.24;0.51;0.73;0.81;86.2;5.08;…
COc1nc2ccc(cc2cc1C(C(c3cccc(c3)C)(CCN(C)C)O)c4ccnc(c4OC)OC)Br;4213428;6.28;580.57;8.06;0.63;1;0.67;1.12;8;23;10;0.13;0;0;34;3;4;0;0;0;0;1;0;1;8;1;41.7;4.2;5.6;10;0;4;5;0.58;0.09;1.09;3;0.75;0;0;0;4;0;0;0;1;0;0;2;0.56;482.85;570.95;533;4.69;1.83;0.96;23.04;0.83;1.16;23809;12;5.84;0.58;0.35;0.2;0.12;2.62;6.92;89.03;1.23;0;5.51;8.35;11.18;1.42;0.44;0.28;0.17;10.56;4.07;0.64;1.55;5.04;1.66;36;0.95;0.…
COc1cc2ccc(cc2cc1C(C(c3cccc4c3OCO4)(CCN(C)C)O)c5cccc(c5)C)Br;4225434;6.3;562.54;8.15;0.64;1;0.69;1.11;6;23;8;0.11;0;0;32;1;4;0;0;0;0;1;0;1;6;1;44.9;1.4;5.8;9;0;5;7;0.68;0.16;1.16;3;0.6;0;0;1;4;0;0;1;1;0;0;4;0.56;429.3;533.66;515;4.47;1.92;0.97;19.52;0.83;1.19;31952;10.66;5.1;0.59;0.35;0.2;0.12;2.58;6.97;72.82;1.08;2.4;5.6;8.36;11.41;1.41;0.43;0.28;0.17;10.87;4.34;0.63;1.45;4.89;1.6;35;0.95;0.63;3…
N#CC=Cc1cc(C)c(c(c1)C)Nc2ccnc(n2)Nc3ccc(cc3)C#N;175691;6.3;366.46;7.97;0.68;1;0.71;1.12;4;21;5;0.1;1;2;18;6;0;0;0;0;0;0;0;0;6;0;47.8;13;0;2;0;3;3;0.64;0;1;3;1;0;0;0;3;0;0;0;0;0;0;2;0.6;297.97;403.25;403;3.16;1.91;0.86;14.19;1;2.05;15032;8.71;4.89;0.57;0.33;0.17;0.1;1.21;2.88;41.98;1.19;0;4.52;7.49;11.25;1.54;0.45;0.29;0.19;6.2;1.74;0.56;1.42;4.18;1.38;23;0.82;0.52;3.69;4.46;0.26;0.67;0.81;0.81;11…
O=C1C(C)OC2(CN1c3cncc(c3)C(F)(F)F)CCN(CC2)CCc4ccccc4;4593220;6.3;433.52;7.61;0.62;1.02;0.64;1.15;5;13;4;0.07;1;0;26;3;2;0;0;3;0;0;0;0;8;3;40.4;5.3;3.5;11;0;4;4;0.74;0;1.04;3;0.75;0;0;0;4;0;0;0;0;0;0;1;0.35;425.7;648.74;443;3.81;1.9;0.93;16.35;1;2.11;28551;8.7;4.98;0.6;0.34;0.17;0.1;5.76;5.72;77.89;0.74;0;5.03;6.33;9.75;1.24;0.43;0.29;0.18;8.37;3.37;0.56;1.66;4.54;1.64;25;0.81;0.49;3.49;4.57;0.29;…
NCc1ccc(cc1)C(=O)N2CC(CC2C(=O)NCC(c3ccccc3)c4ccccc4)n5nnc(c5)C6CC6;4448473;6.3;534.72;7.23;0.63;1;0.67;1.13;3;25;9;0.11;2;0;34;6;2;0;0;0;0;0;0;0;8;0;43.2;8.1;2.7;10;0;6;6;0.78;0;1;6;1;1;0;2;3;0;0;0;0;0;0;3;0.51;446.89;545.7;533;4.12;2.07;0.93;14.77;1;1.89;41366;11.75;6.04;0.58;0.34;0.18;0.1;1.95;6.79;82.99;0.55;4.11;5.29;7.23;10.31;1.26;0.44;0.27;0.18;10.78;3.65;0.56;1.47;4.55;1.25;29;0.73;0.39;3…
CN1CCC(CC1)Cn2nc(c3c2ncnc3N)-c4ccc5c(c4)ccc(n5)OCC(F)(F)F;4450160;6.3;471.54;8.13;0.64;1.02;0.65;1.15;5;21;5;0.08;0;0;24;7;1;0;0;3;0;0;0;0;11;3;39.7;12.1;1.7;9;0;5;7;0.74;0.16;1.16;3;0.6;0;0;1;4;0;0;1;1;0;0;1;0.55;359.42;723.25;546;3.81;1.95;0.87;18.22;1;2.19;67791;9.01;4.97;0.6;0.33;0.18;0.11;5.67;4.44;59.72;1.01;2.4;5.49;8.86;12.83;1.5;0.43;0.29;0.17;8.7;3.32;0.55;1.75;4.77;1.58;30;0.88;0.43;3.…
O=C1C(C)OC2(CN1c3cnccn3)CCN(CC2)CCc4ccccc4;4439718 4450665 4467749 4473746 4541206;6.31;366.51;6.92;0.61;1;0.65;1.13;2;13;4;0.07;1;0;26;4;2;0;0;0;0;0;0;0;6;0;39.6;7.5;3.8;10;0;4;4;0.85;0;1.04;3;0.75;0;0;0;4;0;0;0;0;0;0;1;0.4;363.35;384.05;351;2.83;2.04;0.97;9.2;0.88;1.9;18407;7.85;4.08;0.58;0.34;0.18;0.11;1.78;5.6;45.36;0.45;0;4.83;6;9.29;1.24;0.44;0.28;0.18;7.51;3.11;0.58;1.49;4.24;1.33;23;0.85;…
NC1CCCC12CCN(CC2)c3nc4[nH]nc(c4c(=O)n3C)-c5cccc(c5Cl)Cl;4437876 4459445;6.31;447.41;8.29;0.64;1.01;0.68;1.13;5;13;2;0.03;2;0;24;6;1;0;0;0;2;0;0;2;9;2;38.9;11.1;1.9;10;0;5;6;0.83;0.08;1.12;3;0.6;0;0;2;3;0;0;1;0;0;0;1;0.32;250.87;454.37;466;2.92;1.95;0.98;15.7;1;2.01;44942;7.52;3.2;0.61;0.39;0.2;0.1;1.83;6.29;57.5;0.59;3.05;5.38;7.8;10.77;1.3;0.42;0.26;0.17;9.31;3.69;0.61;1.69;4.51;1.65;28;0.93;0.4…
Oc1ccc(cc1)C2CCN(CC2)C3CCN(C3=O)Cc4ccc(cc4)F;4111330 4115628;6.31;368.49;7.09;0.62;1;0.65;1.13;3;13;4;0.07;1;0;25;2;2;0;0;1;0;0;0;0;5;1;42.3;3.8;3.8;9;0;4;4;0.85;0;1;4;1;0;0;1;3;0;0;0;0;0;0;2;0.4;284.38;423.29;341;2.35;2;0.97;12;0.89;2.16;20558;7.9;4.11;0.59;0.34;0.17;0.1;1.92;5.85;52.64;0.53;2.4;4.76;6.2;9.49;1.26;0.44;0.28;0.19;7.59;3.08;0.57;1.5;4.31;1.35;21;0.78;0.45;3.33;4.3;0.26;0.58;0.75;0…
CCSc1ccc(cn1)C(C(c2cccc(c2)F)(CCN(C)C)O)c3cc4cc(Br)ccc4nc3OC;4212501;6.34;584.6;8.6;0.65;1;0.7;1.12;7;23;10;0.14;0;0;31;3;2;0;1;1;0;1;0;2;8;2;42.6;4.4;2.9;9;0;4;5;0.6;0.09;1.09;3;0.75;0;0;0;4;0;0;0;1;0;0;2;0.58;480.3;576.45;527;4.64;1.86;1.04;21.49;0.86;1.4;22525;12.02;6.22;0.58;0.34;0.19;0.12;2.73;6.62;93.76;1.26;0;5.46;8.29;11.07;1.42;0.44;0.29;0.17;11.41;4.16;0.64;1.66;4.87;1.62;36;0.97;0.68;3…
COC(=O)C1=C(C)NC(=C(C1c2cccc(c2)[N+](=O)[O-])C(=O)NCC3CCN(C3)CCc4ccc(c(c4)Cl)Cl)C;4459378 4555422;6.34;587.55;8.16;0.64;1.01;0.67;1.13;9;18;10;0.13;6;0;32;4;5;0;0;0;2;0;0;2;11;2;40.3;5.6;6.9;11;0;4;4;0.58;0;1;4;1;0;0;1;3;0;0;0;0;0;0;2;0.28;434.77;671.04;581;4.47;1.82;0.96;26.36;0.9;2.17;49937;13.28;7.14;0.59;0.35;0.18;0.1;2.5;6.63;122.42;0.97;2.4;5.11;7.06;11.05;1.34;0.44;0.29;0.18;10.96;3.97;0.6…
COc1nc2ccc(cc2cc1C(C(c3cccnc3OC)(CCN(C)C)O)c4cccc(c4)C)Br;4535649;6.35;550.54;8.1;0.63;1;0.68;1.12;7;23;9;0.13;0;0;32;3;3;0;0;0;0;1;0;1;7;1;42.6;4.4;4.4;9;0;4;5;0.61;0.09;1.09;3;0.75;0;0;0;4;0;0;0;1;0;0;2;0.59;453.58;515.21;496;4.53;1.85;0.97;20.79;0.83;1.18;20945;11.16;5.54;0.58;0.34;0.2;0.12;2.63;6.81;79.32;1.19;0;5.42;8.26;11.06;1.43;0.44;0.28;0.17;10.22;3.89;0.64;1.52;4.76;1.64;33;0.92;0.73;3…
FCCOc1ccccc1CCC2CCN(CC2)CCc3ccccc3OC;4212482;6.37;385.57;6.43;0.59;0.99;0.63;1.13;2;12;9;0.15;0;0;32;1;2;0;0;1;0;0;0;0;4;1;40;1.7;3.3;12;0;3;3;0.64;0;1;3;1;0;0;0;3;0;0;0;0;0;0;2;0.4;311.82;397.23;298;3.32;2;1.04;10.48;0.89;2.23;15352;11.31;6.4;0.55;0.32;0.17;0.09;1.94;4.4;48.75;1.06;0;4.28;5.69;9.39;1.3;0.46;0.3;0.2;7.53;2.99;0.6;1.37;4.35;1.1;26;0.93;0.46;2.98;4.38;0.23;0.51;0.74;0.82;126.44;6.1…
O=C(c1onc(c1)C(C)C)NCC2CCN(C2)CCc3ccc(cc3)C(F)(F)F;4467412;6.39;409.5;7.45;0.61;1.02;0.63;1.15;6;12;7;0.12;1;0;26;3;2;0;0;3;0;0;0;0;8;3;38.2;5.5;3.6;11;0;3;3;0.55;0;1;3;1;0;0;2;1;0;0;0;0;0;0;1;0.36;112.36;617.43;410;4.36;1.82;0.95;18.19;1;2.38;15685;9.21;5.99;0.6;0.33;0.15;0.08;5.55;5.19;75.72;0.9;3.05;4.23;5.61;9.04;1.24;0.44;0.3;0.19;7.88;2.2;0.57;1.67;3.91;1.66;24;0.83;0.43;3.48;4.51;0.29;0.6;…
O=C(C(C(F)(F)F)O)NC1CC(C)(C)Oc2c1cc(-c3ccc(cc3)Cl)c(n2)-c4ccc(cc4C)Cl;1169572;6.39;539.41;9.14;0.68;1.03;0.69;1.13;10;19;4;0.07;1;0;23;2;3;0;0;3;2;0;0;2;10;5;44.1;3.4;5.1;8;0;4;5;0.61;0.09;1.09;3;0.75;0;0;0;4;0;0;0;1;0;0;2;0.46;402.96;780.34;584;4.58;1.76;0.91;25.42;1;1.57;35616;9.77;5.77;0.61;0.34;0.17;0.1;6.34;5.27;100.86;1.23;0;5.58;8.36;11.15;1.37;0.43;0.29;0.18;10.19;3.26;0.59;1.82;4.5;1.8;3…
COc1cc2ccc(cc2cc1C(C(c3ccc4c(c3)cco4)(CCN(C)C)O)c5ccccc5)Br;4226478;6.4;544.52;8.25;0.65;0.99;0.7;1.11;5;27;8;0.11;0;0;30;1;3;0;0;0;0;1;0;1;5;1;47;1.5;4.5;7;0;5;7;0.69;0.16;1.16;3;0.6;0;0;1;4;0;0;1;1;0;0;4;0.68;417.4;491.92;495;4.42;1.96;0.96;17.54;1;1.33;30317;10.29;4.94;0.59;0.34;0.19;0.12;2.47;6.82;67.52;1.06;2.4;5.55;8.48;11.96;1.49;0.44;0.28;0.17;10.5;4.19;0.62;1.42;4.89;1.55;32;0.89;0.61;3.…
CCCCOc1cc(OCCCC)cc(c1N=Nc2c(O)ccc3c2cccc3)Cl;4451572;6.4;426.98;7.49;0.63;1;0.67;1.12;4;18;10;0.17;1;0;27;2;3;0;0;0;1;0;0;1;6;1;42.1;3.5;5.3;8;0;3;4;0.53;0.13;1.13;2;0.67;0;0;0;3;0;0;0;1;0;0;3;0.53;267;439.11;417;3.74;1.92;1.01;14.67;0.88;1.9;17974;11.19;5.88;0.56;0.32;0.18;0.1;1.61;4.33;62.73;1.59;0;4.75;7.95;11.63;1.56;0.46;0.29;0.18;7.42;2.09;0.61;1.53;4.64;1.34;30;1;0.6;3.24;4.25;0.26;0.56;0.…
CCCCOc1cc(Cl)cc(c1N=Nc2c(O)ccc3c2cccc3)OCCCC;4469841;6.4;426.98;7.49;0.63;1;0.67;1.12;4;18;10;0.17;1;0;27;2;3;0;0;0;1;0;0;1;6;1;42.1;3.5;5.3;8;0;3;4;0.53;0.13;1.13;2;0.67;0;0;0;3;0;0;0;1;0;0;3;0.53;257.89;439.11;417;3.74;1.92;1.01;14.69;0.86;1.43;17974;11.19;5.88;0.55;0.32;0.18;0.1;1.6;4.38;62.75;1.59;0;4.77;7.95;11.7;1.57;0.46;0.29;0.18;7.45;2.14;0.61;1.53;4.17;1.34;23;0.77;0.64;3.24;4.18;0.26;0…
CCCCOc1ccc(c(c1N=Nc2c(O)ccc3c2cccc3)OCCCC)Cl;4444525;6.42;426.98;7.49;0.63;1;0.67;1.12;4;18;10;0.17;1;0;27;2;3;0;0;0;1;0;0;1;6;1;42.1;3.5;5.3;8;0;3;4;0.53;0.13;1.13;2;0.67;0;0;0;3;0;0;0;1;0;0;3;0.53;256.5;439.11;418;3.74;1.92;1.01;14.63;0.86;1.42;17974;11.19;5.66;0.56;0.33;0.18;0.1;1.61;4.38;63.72;1.59;0;4.77;7.94;11.7;1.57;0.46;0.29;0.18;7.39;2.13;0.61;1.53;4.62;1.34;30;1;0.65;3.24;4.21;0.26;0.5…
Clc1ccc(cc1)-c2ccc(cc2)OCCCCCN3CCN(CC3=O)c4ccncc4;4218176;6.43;450.02;7.5;0.64;1;0.68;1.12;2;19;9;0.14;1;0;28;3;2;0;0;0;1;0;0;1;6;1;43.3;5;3.3;8;0;4;4;0.75;0;1;4;1;0;0;0;4;0;0;0;0;0;0;2;0.51;509.72;444.61;416;3.16;2.04;0.98;11.25;1;2.57;29564;11.35;6.48;0.57;0.32;0.17;0.1;1.47;5.47;52.59;0.41;0;4.51;6.85;10.61;1.38;0.45;0.29;0.19;8.39;2.81;0.59;1.51;4.29;1.12;26;0.81;0.31;3.31;4.4;0.26;0.56;0.75;…
CCC(CNc1c(cnc2c1cc(cc2C)-c3cccnc3)C(=O)N)CC;4543599;6.44;362.52;6.84;0.62;0.99;0.66;1.13;5;18;7;0.13;1;0;26;4;1;0;0;0;0;0;0;0;5;0;41.5;7.5;1.9;7;0;3;4;0.59;0.13;1.13;2;0.67;0;0;0;3;0;0;0;1;0;0;1;0.59;219.54;348.67;349;3.67;1.86;0.98;14.85;1;1.37;13305;8.39;4.05;0.57;0.35;0.18;0.1;2.14;5.02;50.54;1.51;0;4.93;8.25;10.67;1.46;0.45;0.28;0.18;6.91;2.13;0.6;1.42;4.03;1.49;25;0.93;0.74;3.62;4.77;0.25;0.…
FCCOc1ccccc1CCC2CCN(CC2)CCc3ccc(cc3)OC;4203660;6.46;385.57;6.43;0.59;0.99;0.63;1.13;2;12;9;0.15;0;0;32;1;2;0;0;1;0;0;0;0;4;1;40;1.7;3.3;12;0;3;3;0.64;0;1;3;1;0;0;0;3;0;0;0;0;0;0;2;0.4;317.74;397.23;297;3.32;2;1.04;10.67;0.9;2.4;15352;11.31;6.68;0.55;0.32;0.16;0.09;1.94;4.39;48.05;1.06;0;4.28;5.66;9.32;1.29;0.46;0.3;0.2;7.57;2.96;0.6;1.37;4.33;1.1;24;0.86;0.44;2.98;4.45;0.23;0.51;0.75;0.81;128.03;…
COC1CN(C1Cc2ccc(cc2)Cl)C3CCN(CC3)c4[nH]nc(n4)N;4466293;6.47;376.94;7.39;0.61;1;0.65;1.14;3;11;5;0.09;0;0;25;6;1;0;0;0;1;0;0;1;8;1;35.3;11.8;2;10;0;4;4;0.81;0;1;4;1;0;1;1;2;0;0;0;0;0;0;1;0.38;174.52;370.16;355;2.55;2;0.98;11.81;0.88;1.81;17239;7.73;3.86;0.58;0.34;0.18;0.1;1.37;2.19;35.89;0.72;2.4;4.83;6.09;9.12;1.22;0.44;0.28;0.18;7.54;3.15;0.6;1.62;3.84;1.37;22;0.85;0.49;3.62;4.69;0.29;0.64;0.83;…
CN1CCN(CC1)c2ncc(cc2-c3cncnc3)C(=O)Nc4ccc(cc4)OC(F)(F)F;3910823;6.51;458.49;8.49;0.66;1.03;0.66;1.15;5;19;5;0.09;1;0;21;6;2;0;0;3;0;0;0;0;11;3;40.7;11.1;3.7;6;0;4;4;0.73;0;1;4;1;0;0;0;4;0;0;0;0;0;0;1;0.5;472.95;744.36;530;3.87;1.91;0.85;17.75;0.89;1.98;23419;9.74;5.98;0.59;0.31;0.17;0.1;6.03;5.83;69.56;0.87;0;5;7.56;10.63;1.38;0.44;0.3;0.18;7.54;2.49;0.54;1.82;4.36;1.55;24;0.73;0.47;3.81;4.56;0.3…
CCOc1ccc2c(c1)ccc(c2)-c3nn(c4c3c(N)ncn4)CC5CCN(CC5)C(C)C;4445679;6.52;444.64;6.84;0.61;0.99;0.65;1.13;4;21;6;0.09;0;0;32;6;1;0;0;0;0;0;0;0;7;0;40;9.2;1.5;11;0;5;7;0.76;0.16;1.16;3;0.6;0;0;1;4;0;0;1;1;0;0;2;0.57;344.05;437.27;456;3.39;2;0.97;15.96;1;2.11;62256;9.28;4.42;0.58;0.35;0.19;0.11;1.19;2.33;47.94;0.92;2.4;5.46;8.84;12.75;1.5;0.43;0.28;0.17;9.22;3.54;0.6;1.44;4.62;1.39;29;0.88;0.44;3.57;4.…
N#Cc1ccc2c(c1)cc(c(c2)OC)C(C(c3cccc4c3OCO4)(CCN(C)C)O)c5cccc(c5)C;4228918;6.52;508.66;7.27;0.64;1;0.68;1.12;6;24;8;0.11;0;1;32;2;4;0;0;0;0;0;0;0;6;0;45.7;2.9;5.7;9;0;5;7;0.66;0.16;1.16;3;0.6;0;0;1;4;0;0;1;1;0;0;4;0.55;443.99;558.65;523;4.58;1.92;0.91;19.97;1;1.37;34926;10.67;4.99;0.58;0.35;0.2;0.12;2.63;6.98;79.73;1.12;2.4;5.64;8.49;11.61;1.42;0.44;0.28;0.17;10.13;4.07;0.58;1.42;5.04;1.58;36;0.95…
N#Cc1ccc(c(c1)O)-c2ccc(nn2)N(C3CC(C)(C)NC(C3)(C)C)C;4283397;6.52;365.53;6.77;0.6;0.99;0.65;1.14;7;13;3;0.05;0;1;27;5;1;0;0;0;0;0;0;0;6;0;38.9;9.3;1.9;10;0;3;3;0.67;0;1;3;1;0;0;0;3;0;0;0;0;0;0;1;0.41;288.15;361.06;359;3.61;1.76;0.95;17.67;1;1.9;12603;7.02;4.34;0.61;0.34;0.18;0.09;1.63;4.14;57.1;0.86;0;4.53;7.37;9.65;1.33;0.43;0.29;0.18;8.69;2.54;0.62;1.45;4.06;1.82;22;0.82;0.59;3.47;4.29;0.25;0.6;…
Oc1cc(ccc1-c2ccc(nn2)N(C3CC(C)(C)NC(C3)(C)C)C)-n4cccn4;4280558;6.52;406.59;6.78;0.6;0.99;0.64;1.14;6;17;4;0.06;0;0;30;6;1;0;0;0;0;0;0;0;7;0;38.3;10;1.7;10;0;4;4;0.77;0;1;4;1;0;0;1;3;0;0;0;0;0;0;1;0.52;321.24;400.71;416;3.54;1.86;0.94;17.48;0.88;2.1;24048;7.68;4.53;0.61;0.34;0.18;0.09;1.51;4.52;52.86;0.63;2.4;4.83;7.79;10.67;1.38;0.43;0.29;0.18;9.5;2.79;0.61;1.46;3.66;1.75;25;0.83;0.46;3.57;4.52;0…
N#Cc1ccc2c(c1)cc(c(n2)OC)C(C(c3cccnc3OC)(CCN(C)C)O)c4cccc(c4)C;4575859;6.52;496.66;7.2;0.63;1;0.67;1.12;7;24;9;0.13;0;1;32;4;3;0;0;0;0;0;0;0;7;0;43.5;5.8;4.3;9;0;4;5;0.6;0.09;1.09;3;0.75;0;0;0;4;0;0;0;1;0;0;2;0.58;468.79;540.2;504;4.64;1.86;0.91;21.26;1;1.35;23069;11.17;5.39;0.58;0.35;0.2;0.12;2.69;6.81;87.15;1.22;0;5.46;8.41;11.27;1.44;0.45;0.28;0.17;9.49;3.66;0.59;1.47;5.1;1.62;35;0.95;0.71;3.5…
FCCOc1cccc(c1)CCC2CCN(CC2)CCc3ccc(cc3)OC;4213543;6.55;385.57;6.43;0.59;0.99;0.63;1.13;2;12;9;0.15;0;0;32;1;2;0;0;1;0;0;0;0;4;1;40;1.7;3.3;12;0;3;3;0.64;0;1;3;1;0;0;0;3;0;0;0;0;0;0;2;0.4;322.92;397.23;296;3.32;2;1.04;10.75;1;2.5;15352;11.31;6.99;0.55;0.31;0.16;0.09;1.94;4.25;47.18;1.06;0;4.28;5.65;9.24;1.28;0.46;0.3;0.2;7.61;2.93;0.6;1.37;4.33;1.1;24;0.86;0.42;2.98;4.42;0.23;0.51;0.75;0.83;130.19;…
O=C(Oc1cccc(c1)-c2oc(cc2C(=O)N)C)NCCN3CCN(CC3)c4ccccc4;4471658 4565200;6.55;448.57;7.35;0.63;1.01;0.66;1.13;4;19;8;0.13;2;0;28;4;4;0;0;0;0;0;0;0;8;0;41;6.6;6.6;7;0;4;4;0.7;0;1;4;1;0;0;1;3;0;0;0;0;0;0;2;0.47;378.42;519.88;464;3.74;1.96;0.92;15.77;0.9;2.4;32559;10.77;6.09;0.58;0.33;0.18;0.1;2.24;5.26;61.18;0.68;2.4;4.67;6.91;10.81;1.38;0.44;0.29;0.18;7.97;2.67;0.56;1.56;4.6;1.35;29;0.88;0.36;3.48;4…
Oc1cc(ccc1-c2ccc(nn2)N3CCC4(C3)CCCNC4)-c5c[nH]nc5;4294614;6.57;376.51;7.24;0.63;1;0.66;1.13;1;17;3;0.05;0;0;24;6;1;0;0;0;0;0;0;0;7;0;40.4;11.5;1.9;8;0;5;5;0.96;0;1.04;4;0.8;0;0;2;3;0;0;0;0;0;0;1;0.53;282.09;387.4;394;2.55;2.14;0.92;6.67;1;2.06;32860;7.19;3.42;0.59;0.35;0.19;0.1;1.48;4.48;39.5;0.34;3.05;4.98;7.84;10.92;1.37;0.43;0.27;0.18;7.95;3.02;0.56;1.51;4.14;1.22;28;1;0.4;3.66;4.68;0.27;0.64;…
CCOc1cc(CN2CCC(CC2)c3ncc([nH]3)-c4ccc(cc4)F)cc(c1-c5ccc(cc5)F)OCC;4288417;6.58;517.67;7.29;0.63;1;0.66;1.13;4;23;9;0.12;0;0;33;3;2;0;0;2;0;0;0;0;7;2;43.7;4.2;2.8;10;0;5;5;0.76;0;1;5;1;0;0;1;4;0;0;0;0;0;0;3;0.55;566.82;643.32;525;3.32;2;0.95;17.71;0.91;2.35;71900;12.1;6.28;0.57;0.33;0.19;0.11;1.94;5.57;72.89;0.93;2.4;5.25;7.69;12.43;1.45;0.44;0.28;0.18;9.58;3.71;0.58;1.52;4.41;1.32;27;0.71;0.36;3.…
COc1cccc(n1)C(C(c2cccc3c2OCO3)c4cc5cc(Br)ccc5nc4OC)(CCN(C)C)O;4563167;6.62;580.52;8.54;0.65;1.01;0.68;1.12;6;23;9;0.13;0;0;30;3;5;0;0;0;0;1;0;1;9;1;42.6;4.4;7.4;9;0;5;7;0.66;0.16;1.16;3;0.6;0;0;1;4;0;0;1;1;0;0;2;0.55;443.76;620.68;573;4.58;1.92;0.93;19.98;1;1.23;33409;11.17;5.27;0.58;0.35;0.2;0.12;2.76;6.86;77.09;1.12;2.4;5.65;8.42;11.46;1.41;0.44;0.28;0.17;10.4;4.02;0.62;1.61;4.99;1.58;37;0.97;0…
Oc1cc(ccc1-c2ccc(nn2)OC3CC(C)(C)NC(C3)(C)C)-n4cccn4;4288439;6.64;393.54;7.03;0.61;1;0.65;1.13;5;17;4;0.07;0;0;27;5;2;0;0;0;0;0;0;0;7;0;39.3;8.9;3.6;9;0;4;4;0.79;0;1;4;1;0;0;1;3;0;0;0;0;0;0;1;0.53;307.99;418.8;418;3.24;1.89;0.92;15.81;0.88;2.17;23223;7.43;4.6;0.6;0.33;0.18;0.09;1.54;4.44;51.39;0.61;2.4;4.78;7.74;10.63;1.39;0.43;0.29;0.18;8.95;2.23;0.6;1.52;4.17;1.69;24;0.83;0.45;3.61;4.41;0.26;0.6…
CCOc1cc(CN2CCC(CC2)C3CCN(CC3)S(=O)(=O)c4ccccc4)cc(c1-c5ccc(cc5)F)OCC;4278161;6.66;580.83;7.08;0.61;1;0.65;1.13;5;20;10;0.12;2;0;41;2;4;0;1;1;0;0;0;1;8;1;40.2;2.4;4.9;15;0;5;5;0.73;0;1;5;1;0;0;0;5;0;0;0;0;0;0;3;0.4;801.11;629.2;559;4.06;1.96;1.09;20.44;1;2.57;81643;13.59;7.07;0.58;0.34;0.19;0.11;4.33;6.02;97.31;0.93;0;5.27;7.36;11.46;1.33;0.44;0.28;0.18;12.95;5.92;0.61;1.53;4.44;1.46;27;0.66;0.34;…
COc1ccc(cc1)CCN2CCC(CC2)Nc3nc4c(n3CCC(C)C)cccc4;4217155;6.67;420.66;6.28;0.59;0.98;0.64;1.13;3;16;9;0.13;0;0;36;4;1;0;0;0;0;0;0;0;5;0;38.8;6;1.5;13;0;4;5;0.68;0.1;1.1;3;0.75;0;0;1;3;0;0;1;0;0;0;2;0.47;310.93;357;359;3.61;2;1.03;13.6;1;2.29;33122;10.52;5.81;0.57;0.32;0.17;0.1;0.84;1.92;44.47;1.06;2.4;4.89;6.88;10.9;1.38;0.45;0.29;0.19;9.12;3.27;0.62;1.35;4.63;1.28;26;0.84;0.41;3.21;4.61;0.22;0.53;…
CCOc1cc(CN2CCC3(CC2)CCN(CC3)S(=O)(=O)c4cccnc4)cc(c1-c5ccc(cc5)F)OCC;4280531;6.68;567.79;7.28;0.62;1;0.66;1.13;5;20;9;0.11;2;0;38;3;4;0;1;1;0;0;0;1;9;1;39.7;3.8;5.1;14;0;5;5;0.73;0;1.03;4;0.8;0;0;0;5;0;0;0;0;0;0;2;0.41;767.44;646.85;570;4.3;1.95;1.06;20;0.91;2.43;76018;12.46;6.48;0.58;0.34;0.19;0.11;4.41;6.03;94.88;0.94;0;5.31;7.41;11.45;1.33;0.44;0.28;0.18;12.65;5.82;0.6;1.6;4.57;1.52;28;0.7;0.36…
CCOc1cc(CN2CCC(CC2)COc3cccc4c3nccc4)cc(c1-c5ccc(cc5)F)OCC;4288848;6.68;514.69;7.05;0.62;1;0.66;1.12;3;23;10;0.13;0;0;35;2;3;0;0;1;0;0;0;0;6;1;43.8;2.7;4.1;11;0;5;6;0.74;0.07;1.07;4;0.8;0;0;0;5;0;0;0;1;0;0;3;0.55;649.63;582.61;505;3.54;2.04;0.97;15.18;1;2.36;74868;12.6;6.48;0.57;0.33;0.19;0.12;1.93;5.57;66.43;0.87;0;5.19;7.54;12.67;1.48;0.44;0.28;0.18;9.7;3.82;0.58;1.45;4.46;1.23;28;0.74;0.35;3.35…
CN1CCC(CC1)Cn2nc(c3c2ncnc3N)-c4ccc5c(c4)ccc(c5)OC6CCC6;4444685;6.7;442.62;7.03;0.62;0.99;0.66;1.13;2;21;5;0.07;0;0;30;6;1;0;0;0;0;0;0;0;7;0;41.3;9.5;1.6;11;0;6;8;0.88;0.14;1.14;4;0.67;0;1;1;4;0;0;1;1;0;0;2;0.55;339.45;443.27;464;2.83;2.13;0.95;11.02;1;2.06;79140;8.59;4.07;0.59;0.35;0.18;0.11;1.19;2.58;45.01;0.4;2.4;5.52;8.88;12.95;1.49;0.43;0.27;0.17;9.63;3.62;0.58;1.46;4.74;1.23;30;0.91;0.39;3.5…
Clc1cccc(c1Cl)-c2n[nH]c3c2c(=O)n(c(n3)N4CCC(CC4)(C)N)C;4469071;6.7;407.34;8.67;0.65;1.01;0.69;1.14;6;13;2;0.04;2;0;20;6;1;0;0;0;2;0;0;2;9;2;38.3;12.8;2.1;7;0;4;5;0.78;0.1;1.1;3;0.75;0;0;1;3;0;0;1;0;0;0;1;0.37;226.29;434.37;439;2.83;1.85;0.95;16.08;0.86;1.82;22413;6.78;3.25;0.61;0.37;0.19;0.11;1.85;6.11;53.72;0.66;2.4;5.17;7.74;10.26;1.33;0.43;0.28;0.17;8.1;2.77;0.62;1.75;4.28;1.72;25;0.93;0.61;3.…
NC1CCCN(C1)c2nc3c(n2CC=C(C)C)c(=O)n(c(=O)n3C)CC(=O)c4ccccc4;237067;6.7;450.6;7.15;0.61;1;0.64;1.14;7;15;6;0.09;4;0;30;6;3;0;0;0;0;0;0;0;9;0;38.1;9.5;4.8;10;0;4;5;0.64;0.1;1.1;3;0.75;0;0;1;3;0;0;1;0;0;0;1;0.31;304.87;514.74;468;3.81;1.85;0.93;19.65;1;1.81;28560;9.6;4.65;0.59;0.34;0.19;0.11;2.23;6.57;84.84;1.09;2.4;5.39;7.16;9.95;1.25;0.44;0.28;0.17;8.85;3.01;0.59;1.57;4.78;1.53;29;0.88;0.61;3.72;4…
COC(=O)CC1OC2(CCN(CC2)CCc3ccccc3)CN(C1=O)c4ccccc4;4446209;6.7;422.57;6.93;0.61;1;0.65;1.13;3;14;7;0.11;2;0;30;2;4;0;0;0;0;0;0;0;6;0;41;3.3;6.6;11;0;4;4;0.74;0;1.04;3;0.75;0;0;0;4;0;0;0;0;0;0;2;0.35;430.33;460.23;390;3.61;1.99;0.97;12.7;0.88;1.9;23237;9.84;5.28;0.57;0.33;0.17;0.11;2.14;6.11;64.78;0.97;0;5.08;6.23;9.42;1.22;0.44;0.28;0.19;8.41;3.53;0.58;1.45;4.57;1.38;24;0.77;0.51;3.2;4.27;0.25;0.5…
CCN(CCOc1ccc(cc1)C(=C(c2ccccc2)Cl)c3ccccc3)CC;167779;6.74;406;7.12;0.63;0.99;0.68;1.11;3;19;9;0.15;1;0;28;1;1;0;0;0;1;0;0;1;3;1;45.6;1.8;1.8;6;0;3;3;0.62;0;1;3;1;0;0;0;3;0;0;0;0;0;0;3;0.58;332.23;343.58;352;4;1.96;1.02;12.59;0.88;1.87;9079;10.97;5.8;0.56;0.33;0.18;0.09;0.92;2.76;45.34;1.44;0;4.6;7.55;9.7;1.39;0.46;0.29;0.19;7.2;2.2;0.62;1.33;4.14;1.23;21;0.72;0.57;2.83;3.63;0.23;0.48;0.62;0.71;11…
N#CC=Cc1cc(C)c(c(c1)C)Oc2nc(Nc3ccc(cc3F)C#N)nc4c2ccs4;4520763;6.75;441.52;9.2;0.72;1.02;0.74;1.11;5;25;5;0.1;1;2;16;5;1;0;1;1;0;0;0;1;8;1;50;10.4;2.1;2;0;4;5;0.66;0.1;1.1;3;0.75;0;0;1;3;0;0;1;0;0;0;2;0.63;289.91;577.62;533;3.39;1.92;0.89;17.09;1;1.98;32693;9.14;4.62;0.58;0.34;0.19;0.1;2.24;6.33;61.63;1.14;2.4;5.08;8.3;12.64;1.59;0.44;0.28;0.18;7.87;2.35;0.56;1.72;4.75;1.45;29;0.91;0.5;4.14;4.77;0…
COc1ccc(cc1)CCN2CCC(CC2)Nc3nc4c(n3Cc5ccc(cc5F)F)cccc4;4208355;6.75;476.62;7.33;0.63;1;0.66;1.13;3;22;8;0.12;0;0;30;4;1;0;0;2;0;0;0;0;7;2;43.1;6.2;1.5;9;0;5;6;0.77;0.07;1.07;4;0.8;0;0;1;4;0;0;1;0;0;0;3;0.56;448.94;591.23;480;3.24;2.04;0.93;14.58;1;2.31;65560;10.76;5.66;0.58;0.34;0.18;0.1;2.24;6.4;65.36;0.6;2.4;5.18;7.76;12.53;1.49;0.44;0.28;0.18;9.1;3.5;0.57;1.53;4.9;1.27;30;0.86;0.36;3.5;4.71;0.2…
COc1ccc(cc1OC)CCN(CCCC(c2ccc(c(c2)OC)OC)(C(C)C)C#N)C;1280 6966;6.77;454.67;6.4;0.58;0.99;0.63;1.13;8;13;13;0.18;0;1;38;2;4;0;0;0;0;0;0;0;6;0;38;2.8;5.6;14;0;2;2;0.36;0;1;2;1;0;0;0;2;0;0;0;0;0;0;2;0.35;274.66;466.23;389;5;1.74;1;22.11;1;1.89;10376;12.84;6.63;0.57;0.36;0.19;0.09;1.83;4.24;94.24;1.1;0;4.26;5.23;8.93;1.27;0.47;0.29;0.19;8.65;2.65;0.64;1.39;4.86;1.65;32;0.97;0.63;3.01;4.34;0.23;0.49;0…
COc1ccc(cc1)CCN2CCC(CC2)Nc3nc4c([nH]3)cccc4;4213322;6.79;350.51;6.74;0.61;0.99;0.65;1.13;1;16;6;0.11;0;0;26;4;1;0;0;0;0;0;0;0;5;0;40.4;7.7;1.9;8;0;4;5;0.81;0.1;1.1;3;0.75;0;0;1;3;0;0;1;0;0;0;2;0.55;263.4;327.69;325;2.74;2.11;0.97;7.17;0.89;2.23;20906;8.11;4.4;0.57;0.33;0.17;0.1;0.84;1.72;30.71;0.54;2.4;4.56;6.5;10.4;1.39;0.44;0.29;0.19;6.96;2.6;0.59;1.42;3.49;1.06;22;0.85;0.39;3.38;4.47;0.25;0.59…
O=C(c1onc(c1)C(C)C)NCC2CCN(C2)CCc3ccc(c(c3)F)OC(F)(F)F;4574825;6.8;443.49;7.92;0.62;1.03;0.63;1.16;7;12;8;0.14;1;0;25;3;3;0;0;4;0;0;0;0;10;4;37.5;5.4;5.4;11;0;3;3;0.52;0;1;3;1;0;0;2;1;0;0;0;0;0;0;1;0.33;121.13;759.27;477;4.53;1.8;0.92;20.49;0.9;2.47;19014;10.01;6.95;0.6;0.31;0.16;0.08;6.17;5.81;93.74;1.06;3.05;4.39;5.73;9.22;1.24;0.44;0.31;0.19;8;2.23;0.56;1.77;4.74;1.68;28;0.9;0.43;3.72;4.77;0.3…
N#Cc1cc(C)c(c(c1)C)Oc2nc(NC3CCN(CC3)Cc4ccc(cc4)S(=O)(=O)N)nc5c2scc5;3929927;6.89;548.75;8.31;0.66;1.01;0.7;1.12;6;25;7;0.1;2;1;28;6;3;0;2;0;0;0;0;2;11;0;40.9;9.1;4.5;8;0;5;6;0.71;0.07;1.07;4;0.8;0;0;1;4;0;0;1;0;0;0;2;0.52;501.8;603.15;613;4;1.92;1.05;21.64;0.91;2.48;86208;10.96;6.16;0.6;0.34;0.18;0.09;4.6;4.48;74.99;0.78;2.4;5.24;7.92;12.99;1.5;0.43;0.29;0.18;12;3.92;0.6;1.72;4.63;1.58;30;0.79;0.…
CN(C1CC(C)(C)NC(C1)(C)C)c2ccc(nn2)-c3cc4c(s3)cccc4;4281315;6.96;380.61;6.92;0.61;0.98;0.67;1.13;5;16;3;0.05;0;0;28;4;0;0;1;0;0;0;0;1;5;0;40;7.3;0;10;0;4;5;0.78;0.1;1.1;3;0.75;0;0;1;3;0;0;1;0;0;0;1;0.53;259.99;320.13;369;3.46;1.88;1.04;14.73;0.86;1.83;21798;6.74;3.96;0.61;0.33;0.18;0.1;1.13;1.56;39.52;0.63;2.4;4.79;7.9;10.77;1.41;0.42;0.29;0.17;10.08;3.47;0.65;1.41;3.76;1.74;21;0.78;0.5;3.24;4.16;…
Fc1ccc(cc1)CCN2CCC3(CC2)OC(C)C(=O)N(C3)c4ccccc4;4544352;7;382.52;6.96;0.61;1;0.65;1.13;3;13;4;0.07;1;0;27;2;2;0;0;1;0;0;0;0;5;1;41.8;3.6;3.6;10;0;4;4;0.82;0;1.04;3;0.75;0;0;0;4;0;0;0;0;0;0;2;0.39;382.11;438.87;359;2.92;1.99;0.97;12.03;1;1.98;20900;8.12;4.35;0.59;0.34;0.18;0.11;1.86;5.66;53.84;0.52;0;4.86;6.03;9.42;1.24;0.44;0.28;0.19;7.92;3.32;0.58;1.48;4.28;1.45;21;0.75;0.48;3.2;4.29;0.26;0.55;0…
O=C1N(CC2(OC1(C)C)CCN(CC2)CCc3ccccc3)c4ccccc4;4516327;7;378.56;6.53;0.6;0.99;0.65;1.13;3;13;4;0.07;1;0;30;2;2;0;0;0;0;0;0;0;4;0;41.4;3.4;3.4;11;0;4;4;0.82;0;1.04;3;0.75;0;0;0;4;0;0;0;0;0;0;2;0.39;378.43;352.76;340;3.24;1.98;1;11.37;0.88;1.85;19398;7.79;4.22;0.59;0.34;0.18;0.11;2.04;5.99;50.4;0.52;0;4.91;6.05;9.32;1.23;0.44;0.28;0.18;8.6;3.43;0.61;1.35;4.14;1.47;21;0.75;0.52;3.02;3.99;0.23;0.52;0.…
O=C1C(COCc2ccccc2)OC3(CN1c4ccccc4)CCN(CC3)CCc5ccccc5;4528962;7;470.66;6.82;0.62;0.99;0.66;1.12;1;19;8;0.11;1;0;34;2;3;0;0;0;0;0;0;0;5;0;43.5;2.9;4.3;11;0;5;5;0.83;0;1.03;4;0.8;0;0;0;5;0;0;0;0;0;0;3;0.46;620.95;460.5;420;3.39;2.11;0.97;7.59;1;2.19;38576;11.28;6.06;0.57;0.33;0.18;0.1;1.93;6.43;61.68;0.29;0;5.17;6.46;10.06;1.24;0.44;0.28;0.19;9.63;3.92;0.58;1.37;4.67;1.08;27;0.77;0.41;3.04;4.09;0.22…
CN(CC(Cn1nc(c2c1ncnc2N)-c3ccc4c(c3)ccc(n4)OC5CC5)(C)C)C;4443394;7.09;431.6;7.08;0.62;1;0.65;1.14;5;21;7;0.11;0;0;29;7;1;0;0;0;0;0;0;0;8;0;39.3;11.5;1.6;10;0;5;7;0.69;0.18;1.18;3;0.6;1;0;1;3;0;0;1;1;0;0;1;0.58;238.62;456.92;469;4.12;1.95;0.92;16.77;1;1.89;47076;7.99;4.58;0.6;0.32;0.18;0.1;1.25;2.34;48.74;1.2;3.93;5.43;8.85;12.58;1.52;0.43;0.28;0.17;9.74;2.51;0.6;1.5;4.69;1.62;29;0.91;0.47;3.7;4.84…
S=C(Nc1ccc(c(c1)Cl)Cl)NNC(=O)c2ccccc2O;4476621;7.1;356.25;10.8;0.73;1.03;0.76;1.12;5;14;3;0.09;2;0;11;3;2;0;1;0;2;0;0;3;8;2;42.4;9.1;6.1;0;0;2;2;0.55;0;1;2;1;0;0;0;2;0;0;0;0;0;0;2;0.52;166.92;384.15;360;3.39;1.78;0.94;13.03;0.86;1.55;3937;7.76;4.82;0.58;0.33;0.16;0.08;2.18;4.86;48.12;0.69;0;3.56;5.34;8.31;1.33;0.46;0.31;0.2;5.4;1.27;0.61;2.01;4.28;1.53;22;1;0.66;3.53;4.21;0.4;0.7;0.83;0.91;41.38;…
O=S(=O)(CC1CC1)NCCOc2ccc3c(c2)C(Cc4ccccc4)C(CC3)N5CCC5;4173253;7.1;454.69;6.89;0.6;0.99;0.66;1.12;2;14;10;0.14;2;0;34;2;3;0;1;0;0;0;0;1;6;0;39.4;3;4.5;14;0;5;6;0.72;0.09;1.09;4;0.8;1;1;0;3;0;0;0;1;0;0;2;0.33;277.64;416.05;407;4;2.08;1.15;10.83;1;1.92;28764;9.65;5.81;0.58;0.31;0.16;0.09;4.1;5.06;59.7;0.41;3.71;5.07;7.01;9.96;1.27;0.43;0.28;0.18;11.47;4.57;0.61;1.47;4.29;1.31;27;0.84;0.41;3.23;4.67…
C=CC(=O)N1CCCC1COc2c(N)ncnc2-c3cc(F)cc(c3C)NC(=O)c4ccc(cc4F)C5CC5;4537231;7.31;533.63;7.85;0.65;1.02;0.66;1.14;7;21;8;0.11;3;0;29;5;3;0;0;2;0;0;0;0;10;2;42.6;7.4;4.4;9;0;5;5;0.67;0;1;5;1;1;0;1;3;0;0;0;0;0;0;2;0.42;400.77;734.01;586;4.06;1.9;0.9;22.43;0.9;2.31;62847;11.21;5.85;0.59;0.35;0.19;0.1;2.36;6.82;112.19;0.85;3.93;5.17;7.71;12.14;1.44;0.44;0.28;0.18;9.87;2.96;0.55;1.67;5.18;1.5;38;0.97;0.4…
COC1CN(CCCOc2ccc(cc2)F)CCC1NC(=O)c3cc(Cl)c(cc3OC)N;1729 560739 74656;7.47;466;7.64;0.62;1.01;0.64;1.14;6;13;9;0.14;1;0;29;3;4;0;0;1;1;0;0;1;9;2;37.7;4.9;6.6;10;0;3;3;0.56;0;1;3;1;0;0;0;3;0;0;0;0;0;0;2;0.35;377.52;572.55;435;3.81;1.85;0.96;18.96;0.9;2.48;18224;11.82;6.8;0.57;0.34;0.18;0.1;1.95;5.87;85.47;0.86;0;4.43;5.76;9.29;1.25;0.45;0.29;0.19;8.08;2.83;0.6;1.71;4.63;1.48;30;0.94;0.47;3.72;4.87;…
CCCCCCn1c(NC2CCN(CC2)CCc3ccc(cc3)OC)nc4c1cccc4;4217209;7.52;434.69;6.21;0.58;0.98;0.64;1.13;2;16;11;0.15;0;0;38;4;1;0;0;0;0;0;0;0;5;0;38.6;5.7;1.4;14;0;4;5;0.66;0.1;1.1;3;0.75;0;0;1;3;0;0;1;0;0;0;2;0.46;322.48;359;361;3.61;2.04;1.06;11.67;1;2.31;36280;11.72;6.27;0.56;0.32;0.17;0.1;0.84;1.94;46.54;1.28;2.4;4.91;6.89;10.98;1.38;0.45;0.29;0.19;9;3.41;0.62;1.33;4.54;1.12;28;0.88;0.4;3.1;4.49;0.22;0.5…
CN(Cc1ccc2c(c1)OCO2)CC=CC=Cc3ccc(cc3F)C(F)(F)F;4162120;7.85;393.41;8.37;0.66;1.03;0.66;1.15;5;14;6;0.12;2;0;19;1;2;0;0;4;0;0;0;0;7;4;44.7;2.1;4.3;5;0;3;4;0.54;0.13;1.13;2;0.67;0;0;1;2;0;0;1;0;0;0;2;0.4;197.52;687.56;424;4.24;1.86;0.86;15.87;0.89;2.08;13699;8.7;5.53;0.59;0.32;0.16;0.08;5.8;5.75;67.46;0.79;2.4;4.19;6.32;10.47;1.47;0.44;0.3;0.19;6.41;1.7;0.54;1.66;4.16;1.6;26;0.93;0.42;3.54;4.58;0.3…
O=C(c1ccc(c(c1)-c2cncnc2)OCCN3CCCC3)Nc4ccc(cc4)OC(F)(F)F;3908521;8.05;472.51;8.29;0.65;1.03;0.66;1.14;4;19;8;0.13;1;0;23;4;3;0;0;3;0;0;0;0;10;3;42.1;7;5.3;7;0;4;4;0.68;0;1;4;1;0;0;1;3;0;0;0;0;0;0;2;0.49;373.64;750.81;525;4.18;1.95;0.88;16.22;1;2.24;23721;10.86;6.93;0.58;0.31;0.17;0.09;6.03;5.81;74.23;0.81;2.4;4.84;7.43;10.6;1.38;0.44;0.3;0.19;7.76;2.21;0.54;1.77;4.18;1.43;26;0.77;0.43;3.73;4.66;0…
NC1C(C)OCC12CCN(CC2)c3cnc4c(n3)[nH]nc4-c5cccc(c5Cl)Cl;4475043 4475081;8.28;433.38;8.5;0.65;1.01;0.69;1.13;4;16;2;0.04;0;0;22;6;1;0;0;0;2;0;0;2;9;2;39.2;11.8;2;9;0;5;6;0.86;0.08;1.12;3;0.6;0;0;2;3;0;0;1;0;0;0;1;0.49;246.15;448.37;456;2.83;1.99;0.96;14.31;0.88;2.01;46823;7.27;3.17;0.61;0.38;0.19;0.1;1.24;2.42;48.46;0.56;3.05;5.25;8.18;11.45;1.38;0.42;0.26;0.17;8.78;3.32;0.61;1.71;4.56;1.6;27;0.93;0…
NC(=O)c1cc(Cl)c2c(n1)n(C3CCCNC3)c(c2Cl)C#CC4CCCO4;4518492;8.3;407.33;8.67;0.66;1.01;0.69;1.13;4;12;2;0.04;1;1;20;4;2;0;0;0;2;0;0;2;8;2;40.4;8.5;4.3;9;0;4;5;0.74;0.1;1.1;3;0.75;0;0;2;2;0;0;1;0;0;0;0;0.33;142.01;434.81;415;3.08;1.95;0.99;12.9;0.83;1.35;16185;7.88;3.64;0.59;0.35;0.2;0.11;2.3;4.68;51.32;0.76;3.05;5.17;8.04;10.39;1.39;0.44;0.28;0.17;7.64;2.81;0.6;1.74;4.31;1.45;27;1;0.68;3.79;4.75;0.3…
NC(=O)c1cc(Cl)c2c(n1)n(C3CCCNC3)c(c2Cl)C#CCC4(C)COC4;4457389;8.3;421.36;8.43;0.65;1.01;0.69;1.13;5;12;3;0.06;1;1;22;4;2;0;0;0;2;0;0;2;8;2;40;8;4;10;0;4;5;0.68;0.11;1.11;3;0.75;0;1;1;2;0;0;1;0;0;0;0;0.32;151.51;442.81;419;3.61;1.9;0.98;14.96;1;1.39;16282;7.76;3.75;0.6;0.35;0.18;0.1;2.29;4.71;56.37;0.79;2.4;5.15;8.01;10.39;1.39;0.43;0.28;0.17;8.65;2.8;0.61;1.71;4.42;1.66;27;0.96;0.64;3.85;4.91;0.3;…
CN(Cc1ccc2c(c1)OCO2)CC=Cc3ccc(cc3C(F)(F)F)F;4161555;8.38;367.37;8.54;0.66;1.04;0.66;1.15;5;13;5;0.11;1;0;17;1;2;0;0;4;0;0;0;0;7;4;44.2;2.3;4.7;5;0;3;4;0.58;0.13;1.13;2;0.67;0;0;1;2;0;0;1;0;0;0;2;0.43;171.3;669.56;406;4;1.85;0.85;14.63;1;1.67;11393;7.59;4.72;0.59;0.32;0.17;0.09;5.85;5.11;62.61;0.82;2.4;4.22;6.17;9.88;1.4;0.44;0.3;0.18;6.02;1.68;0.54;1.7;4.21;1.65;24;0.92;0.51;3.55;4.52;0.31;0.65;0…
COC(CC#Cc1c(Cl)c2c(n1C3CCCNC3)nc(cc2Cl)C(=O)N)(C)C;4541837;8.4;423.38;8.14;0.63;1.01;0.67;1.13;7;12;4;0.07;1;1;24;4;2;0;0;0;2;0;0;2;8;2;38.5;7.7;3.8;10;0;3;4;0.54;0.13;1.13;2;0.67;0;0;1;2;0;0;1;0;0;0;0;0.33;153.33;436.81;413;4.12;1.78;1;17.95;1;1.39;13047;8.5;4.44;0.59;0.35;0.18;0.1;2.3;4.7;65.64;1.63;2.4;5.1;7.94;10.14;1.38;0.44;0.29;0.18;8.31;2.72;0.63;1.69;4.42;1.73;27;0.96;0.76;3.75;4.85;0.3;…
COc1ccc(cc1)CCN2CCC(CC2)Nc3nc4c(n3CC5CCCCC5)cccc4;4207128;8.48;446.7;6.29;0.59;0.98;0.64;1.13;1;16;8;0.11;0;0;38;4;1;0;0;0;0;0;0;0;5;0;39.4;5.6;1.4;15;0;5;6;0.82;0.07;1.07;4;0.8;0;0;1;4;0;0;1;0;0;0;2;0.43;421.95;371;377;3.08;2.13;1.04;8.45;0.9;2.27;53552;10.93;5.73;0.57;0.33;0.18;0.1;0.83;2.01;44.85;0.46;2.4;5.09;7.09;11.34;1.37;0.44;0.28;0.19;9.9;4.24;0.61;1.33;4.54;1.03;27;0.82;0.36;3.1;4.39;0.…
N#CC(CC#Cc1c(Cl)c2c(n1C3CCCNC3)nc(cc2Cl)C(=O)N)(C)C;4445116;8.52;418.36;8.54;0.66;1.01;0.7;1.13;7;13;3;0.06;1;2;21;5;1;0;0;0;2;0;0;2;8;2;40.8;10.2;2;9;0;3;4;0.54;0.13;1.13;2;0.67;0;0;1;2;0;0;1;0;0;0;0;0.33;153.33;432.72;419;4.12;1.78;0.98;17.95;1;1.39;13047;8.21;4.26;0.59;0.35;0.18;0.1;2.32;4.68;70.62;1.63;2.4;5.1;8.01;10.32;1.4;0.44;0.29;0.18;8.34;2.7;0.62;1.69;4.42;1.73;27;0.96;0.76;3.9;4.81;0.…
COCCC#Cc1c(Cl)c2c(n1C3CCCNC3)nc(cc2Cl)C(=O)N;4540910;8.52;395.32;8.59;0.65;1.01;0.69;1.13;5;12;4;0.08;1;1;20;4;2;0;0;0;2;0;0;2;8;2;39.1;8.7;4.3;8;0;3;4;0.58;0.13;1.13;2;0.67;0;0;1;2;0;0;1;0;0;0;0;0.36;139.2;422.81;389;3.46;1.86;0.98;14.4;1;1.37;11173;8.49;3.97;0.57;0.34;0.19;0.12;2.3;4.63;54.14;1.65;2.4;5.02;7.81;9.93;1.38;0.45;0.28;0.17;6.92;2.67;0.61;1.75;4.1;1.5;26;1;0.79;3.86;4.9;0.32;0.7;0.8…
NC(=O)c1cc(Cl)c2c(n1)n(C3CCCNC3)c(c2Cl)C#CC4(C)COC4;4470576;8.52;407.33;8.67;0.66;1.01;0.69;1.13;5;12;2;0.04;1;1;20;4;2;0;0;0;2;0;0;2;8;2;40.4;8.5;4.3;9;0;4;5;0.7;0.11;1.11;3;0.75;0;1;1;2;0;0;1;0;0;0;0;0.33;143.37;438.81;419;3.46;1.9;0.97;14.47;0.83;1.31;14835;7.18;3.4;0.6;0.36;0.18;0.1;2.3;4.68;53.15;0.8;2.4;5.19;8.1;10.32;1.38;0.43;0.28;0.17;8.17;2.73;0.61;1.74;4.39;1.68;25;0.93;0.69;3.88;4.82;…
COC(=O)c1ccc2c(c1)NC(=O)C2=C(c3ccccc3)Nc4ccc(cc4)N(C(=O)CN5CCN(CC5)C)C;502835;8.59;539.69;7.39;0.64;1;0.66;1.13;6;22;8;0.1;4;0;33;5;4;0;0;0;0;0;0;0;9;0;42.5;6.8;5.5;8;0;5;6;0.68;0.07;1.07;4;0.8;0;0;1;4;0;0;1;0;0;0;3;0.41;576.81;620.54;561;4.47;1.94;0.9;21.8;0.91;2.17;52668;12.15;6.19;0.58;0.35;0.18;0.1;2.14;6.21;83.57;0.81;2.4;5.39;8.17;11.42;1.37;0.44;0.28;0.18;10.03;3.52;0.57;1.54;4.95;1.44;34;…
NC(=O)c1cc(Cl)c2c(n1)n(C3CCCNC3)c(c2Cl)C#CC4COCCO4;4466764 4528544;8.81;423.33;8.82;0.66;1.02;0.69;1.13;4;12;2;0.04;1;1;20;4;3;0;0;0;2;0;0;2;9;2;39.6;8.3;6.3;9;0;4;5;0.75;0.1;1.1;3;0.75;0;0;1;3;0;0;1;0;0;0;0;0.32;234.62;482.55;435;3.08;1.95;0.96;13.26;1;1.36;18579;8.48;3.99;0.58;0.35;0.2;0.11;2.31;4.7;54.27;0.74;2.4;5.18;8.06;10.53;1.39;0.44;0.28;0.17;7.57;2.96;0.6;1.8;4.35;1.43;28;1;0.65;3.85;4.…
COC(=O)c1ccc2c(c1)NC(=O)C2=C(c3ccccc3)Nc4ccc(cc4)N5C(CCC5=O)CN6CCN(CC6)C;4170680 4171244;8.93;565.73;7.35;0.64;1;0.67;1.12;5;22;8;0.1;4;0;35;5;4;0;0;0;0;0;0;0;9;0;42.9;6.5;5.2;10;0;6;7;0.76;0.06;1.06;5;0.83;0;0;2;4;0;0;1;0;0;0;3;0.38;557.81;636.54;587;3.94;2;0.92;20.66;0.91;2.07;103389;12.2;5.93;0.59;0.35;0.19;0.11;2.13;6.29;83.57;0.75;3.05;5.57;8.24;11.96;1.35;0.43;0.28;0.18;11.05;4.28;0.57;1.52…
COCC(C#Cc1c(Cl)c2c(n1C3CCCNC3)nc(cc2Cl)C(=O)N)(C)C;4457529;8.96;423.38;8.14;0.63;1.01;0.67;1.13;7;12;4;0.07;1;1;24;4;2;0;0;0;2;0;0;2;8;2;38.5;7.7;3.8;10;0;3;4;0.54;0.13;1.13;2;0.67;0;0;1;2;0;0;1;0;0;0;0;0.33;152.61;436.81;409;4.12;1.78;0.99;17.78;1;1.32;12885;8.5;4.44;0.59;0.34;0.19;0.11;2.3;4.71;65.97;1.63;2.4;5.14;8.01;10.14;1.38;0.44;0.29;0.17;8.44;2.71;0.63;1.69;4.42;1.73;27;0.96;0.79;3.75;4.…
CCc1cc(F)c2c(c1)c(C)c(c(n2)N3CCC(CC3)NC4CCOCC4)-c5onc(n5)C;4592045;9;453.62;6.98;0.61;1;0.64;1.14;4;16;5;0.07;0;0;32;5;2;0;0;1;0;0;0;0;8;1;38.5;7.7;3.1;14;0;5;6;0.82;0.07;1.07;4;0.8;0;0;1;4;0;0;0;1;0;0;1;0.43;383.07;534.5;472;2.83;2;0.98;15.11;1;1.71;45794;9.56;4.58;0.59;0.35;0.2;0.11;1.95;7.07;59.81;0.68;2.4;5.43;8.34;11.41;1.38;0.43;0.28;0.17;9.22;3.8;0.6;1.57;4.74;1.39;29;0.88;0.48;3.49;4.85;0…
